# Supplementary material for: LABRAT reveals association of alternative polyadenylation with transcript localization, RNA binding protein expression, transcription speed, and cancer survival
Source: BMC Genomics. 2021 Jun 26;22:476. doi: 10.1186/s12864-021-07781-1 (PMC8234626; doi:10.1186/s12864-021-07781-1)
Supplement: Supplementary file 5 — Additional file 5: Table S1. Delta ψ values (defined as RBP knockdown - control knockdown) for all RBP knockdowns in the ENCODE HepG2 data. Only genes with significant FDR values (less than 0.05) are shown. Delta ψ for genes that did not meet this threshold are indicated as NA. [file 12864_2021_7781_MOESM5_ESM.xlsx]

## Sheet: HepG2.sig.dpsi
Gene	ZNF622_HepG2_dpsi	HNRNPF_HepG2_dpsi	SF3B1_HepG2_dpsi	UBE2L3_HepG2_dpsi	DDX47_HepG2_dpsi	SND1_HepG2_dpsi	LARP4_HepG2_dpsi	DDX59_HepG2_dpsi	NUSAP1_HepG2_dpsi	SF1_HepG2_dpsi	RBM22_HepG2_dpsi	KIF1C_HepG2_dpsi	IGF2BP1_HepG2_dpsi	XRN2_HepG2_dpsi	TARDBP_HepG2_dpsi	SLBP_HepG2_dpsi	CPSF7_HepG2_dpsi	FXR1_HepG2_dpsi	XRCC5_HepG2_dpsi	TFIP11_HepG2_dpsi	FAM120A_HepG2_dpsi	MARK2_HepG2_dpsi	TROVE2_HepG2_dpsi	SUPV3L1_HepG2_dpsi	U2AF1_HepG2_dpsi	TUFM_HepG2_dpsi	CCAR2_HepG2_dpsi	ATP5C1_HepG2_dpsi	RBFOX2_HepG2_dpsi	PNPT1_HepG2_dpsi	XPO5_HepG2_dpsi	SSRP1_HepG2_dpsi	TIAL1_HepG2_dpsi	RCC2_HepG2_dpsi	APOBEC3C_HepG2_dpsi	BCCIP_HepG2_dpsi	FKBP4_HepG2_dpsi	SSB_HepG2_dpsi	SMNDC1_HepG2_dpsi	DDX28_HepG2_dpsi	SRP68_HepG2_dpsi	SF3B4_HepG2_dpsi	G3BP1_HepG2_dpsi	CPSF6_HepG2_dpsi	HDGF_HepG2_dpsi	UPF1_HepG2_dpsi	CSTF2T_HepG2_dpsi	AKAP8_HepG2_dpsi	BOP1_HepG2_dpsi
ENSG00000146083	NA	NA	-0.086	-0.0483	NA	NA	0.0976	NA	NA	NA	NA	NA	NA	NA	-0.041666	NA	NA	-0.0504	NA	NA	NA	NA	NA	NA	NA	NA	NA	NA	NA	NA	0.022526	NA	NA	NA	NA	NA	NA	NA	NA	NA	NA	-0.11	-0.0528	-0.137316	NA	NA	NA	NA	-0.073292
ENSG00000137288	NA	0.035832	0.0636	NA	NA	NA	NA	NA	NA	0.033	NA	NA	NA	NA	NA	-0.011602	NA	0.023	NA	NA	NA	-0.012507	NA	NA	NA	0.0389	NA	NA	NA	NA	NA	NA	0.0851	NA	NA	NA	NA	0.0113	NA	NA	NA	0.0407	0.0276	NA	0.023367	NA	NA	NA	NA
ENSG00000168005	NA	-0.060498	NA	-0.0852	NA	NA	-0.0368	NA	NA	NA	-0.08	NA	NA	NA	NA	0.062649	NA	NA	-0.073505	NA	NA	NA	0.03131	NA	NA	0.0414	NA	NA	NA	NA	NA	NA	NA	NA	NA	NA	NA	-0.0712	NA	NA	NA	-0.107	-0.0948	NA	NA	NA	-0.0697	NA	NA
ENSG00000198242	NA	NA	NA	-0.00518	-0.00378	NA	0.0133	NA	0.00376	NA	0.0137	NA	0.006085	-0.006908	NA	-0.003518	-0.0194	0.0084	NA	-0.00962	0.004718	NA	NA	NA	NA	-0.0052	NA	NA	NA	NA	-0.004386	NA	NA	NA	NA	NA	NA	0.00901	NA	NA	NA	NA	NA	NA	-0.003201	NA	NA	NA	NA
ENSG00000134108	NA	0.054601	0.0987	-0.0586	NA	NA	NA	NA	NA	NA	NA	NA	NA	0.176172	0.162106	NA	NA	NA	NA	NA	NA	NA	NA	NA	NA	NA	NA	NA	0.221	NA	0.052936	NA	NA	NA	NA	0.115	NA	NA	NA	NA	NA	-0.051	NA	NA	NA	NA	NA	NA	NA
ENSG00000099204	NA	NA	NA	-0.246	NA	NA	NA	NA	NA	NA	NA	NA	NA	0.286323	NA	-0.149508	NA	NA	NA	NA	NA	NA	NA	NA	NA	-0.0796	NA	NA	NA	NA	NA	NA	NA	NA	NA	0.286	NA	NA	NA	NA	NA	-0.224	-0.033	NA	NA	NA	NA	NA	0.094975
ENSG00000171759	0.0188	0.014413	NA	-0.0356	NA	NA	NA	NA	0.0167	NA	NA	NA	0.021039	0.070995	0.023768	-0.013457	NA	NA	NA	NA	NA	NA	NA	NA	NA	-0.0232	0.007607	NA	NA	NA	0.040265	NA	0.0332	0.005998	NA	0.0682	NA	NA	0.011821	NA	-0.0161	0.0166	NA	NA	-0.00657	NA	NA	NA	0.00747
ENSG00000051825	NA	NA	NA	NA	NA	NA	NA	NA	NA	NA	NA	NA	NA	0.150477	0.065077	NA	NA	0.0563	NA	0.044381	NA	NA	NA	0.06777	NA	NA	NA	NA	NA	NA	NA	NA	NA	NA	NA	0.0971	NA	NA	NA	NA	NA	NA	NA	NA	NA	NA	NA	NA	NA
ENSG00000008869	NA	NA	NA	0.132	NA	NA	NA	NA	NA	NA	NA	NA	NA	NA	NA	NA	NA	0.0625	NA	NA	NA	NA	NA	0.256296	NA	NA	NA	NA	NA	-0.075947	-0.174538	NA	NA	-0.121385	NA	NA	NA	NA	NA	NA	NA	0.125	NA	NA	NA	-0.112674	NA	NA	NA
ENSG00000157800	NA	NA	NA	-0.074	NA	NA	NA	NA	NA	0.145	NA	NA	NA	0.068236	NA	NA	NA	NA	NA	NA	NA	NA	NA	NA	NA	NA	NA	NA	NA	NA	NA	NA	NA	NA	NA	0.0417	NA	0.0759	NA	NA	NA	0.0457	NA	NA	NA	NA	-0.0175	-0.030547	NA
ENSG00000178904	NA	NA	NA	-0.0527	NA	0.028347	NA	NA	NA	NA	NA	NA	0.018799	0.043369	-0.019689	-0.024021	NA	NA	NA	NA	NA	NA	NA	-0.003212	NA	-0.0238	NA	NA	NA	NA	0.033359	NA	NA	NA	NA	0.0468	NA	NA	0.032171	NA	NA	-0.0301	-0.033	-0.038841	NA	NA	NA	NA	-0.024423
ENSG00000118900	NA	NA	NA	-0.116	NA	0.034353	NA	-0.07925	NA	-0.271	NA	-0.05825	0.033353	NA	-0.061325	NA	NA	NA	NA	-0.041736	NA	NA	NA	NA	-0.048805	NA	NA	-0.0511	NA	NA	NA	NA	NA	NA	NA	0.101	NA	NA	NA	-0.060559	-0.0716	NA	NA	-0.087661	-0.087287	NA	NA	NA	-0.066109
ENSG00000070087	-0.0387	NA	NA	-0.127	0.0445	NA	NA	NA	NA	NA	-0.0622	NA	NA	NA	NA	-0.058611	NA	-0.0655	NA	-0.125483	NA	NA	NA	-0.099913	-0.052226	-0.0719	NA	NA	-0.0313	NA	NA	NA	-0.134	-0.029582	NA	NA	NA	NA	NA	NA	NA	-0.0588	-0.0404	-0.073239	NA	-0.053442	NA	NA	0.046956
ENSG00000179262	NA	-0.106055	NA	NA	NA	-0.085567	NA	NA	NA	NA	NA	NA	0.06926	-0.0685	NA	-0.173424	NA	-0.0746	NA	-0.074419	NA	NA	NA	NA	NA	-0.164	NA	NA	NA	NA	NA	NA	NA	NA	NA	-0.094	NA	NA	NA	-0.027577	NA	NA	-0.05	NA	NA	NA	0.0651	NA	NA
ENSG00000006695	NA	NA	NA	NA	NA	NA	NA	NA	NA	NA	-0.0284	NA	NA	NA	NA	-0.061665	NA	-0.0525	NA	-0.062888	NA	NA	NA	-0.065629	NA	-0.0621	-0.111522	NA	NA	NA	NA	-0.073767	NA	-0.104331	NA	NA	NA	NA	NA	-0.078116	-0.0504	-0.0565	NA	NA	NA	NA	NA	NA	NA
ENSG00000119487	NA	0.023707	NA	NA	-0.0222	NA	NA	NA	NA	0.101	NA	NA	NA	0.03191	0.062272	NA	NA	NA	NA	NA	NA	NA	0.04591	NA	-0.077048	NA	NA	-0.0318	NA	NA	NA	NA	NA	NA	NA	NA	NA	-0.0252	NA	NA	NA	-0.0416	0.0527	NA	-0.014574	NA	NA	NA	0.065054
ENSG00000105568	NA	-0.065202	NA	-0.0768	NA	NA	NA	NA	NA	-0.0682	NA	NA	NA	-0.044964	NA	-0.042642	NA	NA	NA	-0.118007	NA	NA	NA	-0.087526	NA	-0.0415	NA	NA	NA	-0.022159	-0.022197	NA	-0.0467	-0.031983	-0.039685	-0.0286	-0.031971	0.0413	NA	-0.050068	-0.0795	NA	NA	NA	NA	NA	NA	NA	NA
ENSG00000008517	NA	0.063669	0.0447	NA	NA	NA	NA	NA	NA	NA	-0.00821	0.038216	-0.053852	0.033525	0.037883	0.050985	NA	0.0331	NA	NA	NA	NA	NA	NA	NA	NA	NA	NA	NA	NA	NA	NA	0.0958	NA	NA	0.0363	NA	NA	NA	NA	NA	NA	0.0493	0.019892	NA	NA	-0.0232	NA	NA
ENSG00000134324	NA	NA	NA	-0.0506	NA	-0.027745	NA	NA	NA	NA	NA	NA	NA	0.157575	0.031329	-0.050221	NA	NA	NA	NA	NA	NA	0.0427	NA	0.084911	-0.0582	NA	NA	NA	NA	NA	NA	NA	NA	NA	0.139	NA	NA	NA	NA	NA	NA	NA	NA	NA	NA	NA	NA	NA
ENSG00000084693	NA	0.074213	NA	NA	NA	NA	NA	NA	NA	NA	NA	NA	NA	0.06095	0.059185	NA	NA	NA	NA	NA	NA	NA	NA	NA	-0.064433	NA	-0.016968	NA	NA	NA	NA	NA	0.0813	NA	NA	NA	NA	0.0584	NA	NA	NA	NA	-0.0433	0.181975	NA	NA	NA	NA	0.130803
ENSG00000070081	NA	NA	NA	NA	NA	NA	NA	NA	NA	NA	NA	NA	NA	NA	NA	NA	NA	-0.0176	NA	NA	NA	NA	NA	NA	NA	0.0236	NA	NA	NA	NA	NA	NA	NA	NA	NA	NA	0.047358	NA	NA	NA	NA	NA	NA	-0.047089	NA	NA	NA	NA	-0.052217
ENSG00000088179	NA	NA	NA	NA	-0.0506	-0.026642	NA	NA	NA	NA	NA	NA	NA	0.058554	NA	NA	0.066	NA	NA	0.063682	NA	NA	NA	0.037911	NA	NA	NA	NA	NA	NA	NA	NA	0.0366	NA	NA	NA	NA	NA	NA	NA	NA	0.0324	NA	NA	NA	NA	NA	NA	NA
ENSG00000162441	NA	0.03038	NA	0.0176	NA	NA	0.202	NA	NA	NA	NA	NA	NA	0.098664	NA	NA	NA	NA	NA	NA	NA	NA	NA	NA	-0.097021	0.0649	NA	-0.0333	NA	NA	NA	NA	0.223	NA	NA	0.0657	NA	NA	NA	NA	NA	NA	NA	NA	NA	NA	NA	NA	NA
ENSG00000196323	NA	NA	-0.0762	-0.135	NA	NA	NA	NA	NA	-0.186	-0.0686	-0.015475	-0.044428	0.175745	NA	-0.082766	NA	NA	NA	NA	NA	NA	NA	NA	NA	-0.0776	NA	NA	NA	NA	0.080743	NA	NA	NA	NA	0.12	0.064504	NA	-0.072671	NA	0.0398	-0.0646	NA	-0.153352	NA	NA	NA	NA	NA
ENSG00000087502	NA	NA	NA	0.0211	NA	NA	NA	NA	NA	NA	NA	NA	NA	NA	0.044687	NA	0.0118	NA	NA	NA	NA	NA	NA	0.052542	NA	0.0325	NA	-0.0137	NA	NA	0.020452	NA	NA	NA	NA	NA	NA	NA	NA	NA	NA	0.0262	NA	-0.014842	NA	NA	-0.0306	NA	-0.025984
ENSG00000117054	0.0602	NA	NA	NA	NA	NA	NA	NA	NA	0.138	NA	NA	NA	-0.049687	0.169026	0.010163	NA	NA	NA	NA	NA	NA	NA	-0.085979	NA	NA	NA	NA	NA	NA	0.057328	NA	NA	NA	NA	-0.0635	NA	NA	NA	NA	NA	NA	NA	NA	NA	NA	NA	NA	NA
ENSG00000009413	NA	NA	NA	NA	NA	NA	NA	NA	NA	0.0614	NA	NA	0.064758	NA	NA	-0.118118	NA	NA	NA	NA	NA	NA	NA	NA	NA	NA	NA	NA	NA	NA	-0.060537	0.084821	0.0638	NA	NA	NA	NA	0.0674	NA	NA	NA	-0.048	NA	-0.098058	NA	NA	NA	NA	NA
ENSG00000064225	NA	NA	NA	NA	0.0576	NA	NA	NA	0.0532	NA	NA	NA	NA	0.077577	0.073088	-0.04833	NA	NA	NA	NA	0.055035	NA	NA	NA	NA	NA	NA	NA	NA	NA	NA	NA	0.0702	NA	NA	0.0627	-0.023163	-0.0226	NA	NA	NA	0.0438	-0.0413	0.023781	NA	NA	-0.0548	NA	NA
ENSG00000235162	NA	NA	0.0828	NA	NA	-0.080055	NA	NA	NA	NA	NA	NA	-0.081389	0.13661	NA	NA	-0.0743	NA	NA	NA	NA	NA	NA	NA	NA	NA	NA	-0.103	NA	NA	-0.054967	NA	NA	NA	NA	0.116	NA	NA	-0.080237	NA	NA	NA	NA	-0.07045	NA	NA	NA	NA	NA
ENSG00000097033	-0.0255	NA	NA	-0.0123	NA	NA	NA	NA	-0.0308	NA	0.0285	NA	-0.007051	-0.0173	0.081748	NA	0.0626	-0.0354	NA	0.009198	NA	-0.026541	NA	0.012936	-0.041651	0.0205	NA	NA	-0.0654	NA	NA	NA	0.0786	-0.049803	NA	NA	NA	NA	NA	NA	NA	NA	NA	-0.020893	NA	NA	NA	0.047257	0.078106
ENSG00000057294	NA	-0.025624	NA	NA	NA	NA	0.0452	NA	NA	-0.125	NA	NA	-0.023858	-0.086372	NA	NA	NA	-0.0417	NA	NA	NA	NA	NA	NA	0.086988	NA	NA	NA	NA	NA	NA	NA	NA	NA	NA	NA	NA	NA	NA	NA	NA	NA	NA	NA	NA	NA	NA	NA	NA
ENSG00000171861	NA	NA	NA	-0.0723	NA	NA	NA	NA	NA	NA	NA	NA	0.06776	NA	NA	0.045026	NA	NA	0.039821	NA	NA	NA	NA	-0.054889	NA	0.0969	NA	NA	NA	NA	NA	NA	0.154	NA	NA	NA	NA	NA	NA	NA	NA	NA	NA	NA	NA	NA	NA	NA	NA
ENSG00000153914	NA	-0.040382	NA	-0.102	NA	NA	-0.0442	NA	NA	NA	NA	NA	-0.024171	0.08967	-0.041376	-0.114758	NA	-0.0513	NA	-0.033983	NA	NA	NA	-0.031243	NA	-0.108	NA	NA	NA	NA	0.062968	NA	-0.0607	NA	NA	0.0773	-0.034866	-0.0541	NA	-0.049765	-0.0429	-0.0866	-0.0948	-0.049098	NA	NA	NA	0.029858	-0.041792
ENSG00000158552	NA	NA	0.0528	NA	NA	NA	0.0168	NA	NA	NA	NA	NA	NA	0.035065	0.135154	-0.007971	NA	NA	NA	NA	NA	NA	NA	NA	NA	NA	NA	NA	NA	NA	NA	NA	NA	NA	NA	NA	NA	NA	NA	NA	NA	-0.0268	NA	0.08291	NA	NA	NA	NA	NA
ENSG00000177981	0.0215	NA	NA	-0.108	NA	NA	NA	NA	NA	NA	NA	NA	NA	NA	NA	NA	NA	NA	NA	-0.116715	NA	NA	NA	-0.112008	NA	NA	NA	NA	NA	NA	NA	NA	NA	NA	NA	NA	NA	NA	NA	NA	NA	NA	NA	NA	NA	-0.011984	NA	0.047744	NA
ENSG00000179335	NA	NA	NA	0.0516	NA	NA	NA	NA	0.0239	NA	NA	NA	NA	NA	NA	0.064409	NA	NA	NA	NA	NA	NA	NA	NA	-0.026152	0.0644	-0.026474	NA	NA	NA	NA	NA	NA	NA	NA	NA	NA	0.0143	0.041032	NA	NA	NA	NA	NA	NA	NA	-0.0738	NA	NA
ENSG00000101194	NA	NA	NA	NA	NA	-0.011409	NA	NA	-0.00577	NA	0.0288	0.005989	0.011158	-0.007645	NA	NA	NA	-0.0161	NA	NA	NA	NA	NA	NA	NA	NA	NA	NA	NA	NA	NA	NA	0.0146	NA	NA	NA	0.011357	-0.0127	NA	-0.009592	NA	-0.00939	-0.0154	NA	0.015304	0.006936	NA	NA	NA
ENSG00000196739	NA	-0.047013	NA	-0.0792	NA	NA	NA	NA	NA	-0.0609	NA	NA	NA	0.02844	NA	-0.057852	NA	NA	NA	-0.061291	0.022833	NA	NA	-0.024694	-0.017874	-0.0575	NA	0.0233	NA	NA	NA	NA	NA	-0.038581	NA	0.0209	NA	NA	NA	-0.021707	-0.0238	NA	NA	0.014049	NA	NA	NA	NA	NA
ENSG00000120662	NA	NA	NA	-0.0637	NA	NA	NA	NA	NA	NA	NA	0.03805	NA	0.032849	NA	-0.032106	NA	NA	NA	NA	-0.034557	NA	NA	NA	NA	NA	NA	NA	NA	NA	NA	NA	NA	0.018163	NA	NA	NA	0.031	NA	NA	NA	NA	NA	NA	NA	NA	NA	0.046506	NA
ENSG00000198015	NA	0.032854	0.0336	-0.0584	0.0395	NA	NA	NA	NA	NA	NA	0.014843	0.04245	0.024645	0.067162	NA	NA	NA	0.031979	NA	NA	NA	NA	NA	NA	-0.0197	NA	NA	NA	0.025958	0.051403	NA	NA	NA	NA	0.0256	0.026449	NA	-0.016029	0.041797	NA	NA	-0.0185	NA	NA	NA	0.0173	NA	-0.017839
ENSG00000159348	0.0805	-0.005882	NA	NA	NA	NA	NA	NA	NA	NA	NA	NA	NA	NA	NA	-0.059009	NA	NA	NA	NA	0.108243	NA	NA	NA	NA	NA	NA	0.0507	NA	NA	0.071978	NA	-0.0642	NA	NA	-0.0723	NA	NA	NA	NA	-0.0805	-0.0898	-0.0687	NA	NA	NA	0.127	NA	NA
ENSG00000214367	NA	NA	0.215	0.066	NA	-0.081518	0.146	NA	NA	NA	-0.0793	NA	0.065091	NA	0.334811	0.103177	NA	NA	-0.083545	0.086837	NA	NA	NA	0.287488	NA	0.116	NA	NA	NA	0.130831	NA	NA	0.247	NA	NA	NA	NA	NA	-0.053531	0.057381	NA	0.17	0.171	0.293332	NA	NA	NA	-0.116275	-0.082805
ENSG00000153208	NA	0.006879	NA	-0.0208	NA	NA	NA	NA	NA	NA	NA	NA	-0.010541	NA	0.01108	NA	NA	NA	NA	NA	NA	NA	NA	0.010646	NA	NA	NA	NA	NA	NA	NA	NA	NA	NA	NA	NA	NA	NA	-0.010541	NA	NA	NA	NA	NA	NA	NA	NA	NA	NA
ENSG00000175115	NA	NA	NA	NA	NA	NA	NA	NA	NA	NA	NA	NA	NA	0.101525	NA	NA	NA	0.187	NA	NA	NA	NA	NA	NA	NA	NA	NA	NA	NA	NA	NA	NA	NA	NA	NA	0.0964	NA	NA	NA	NA	NA	NA	0.174	NA	0.016449	NA	NA	NA	NA
ENSG00000042429	NA	NA	NA	NA	NA	NA	NA	NA	NA	-0.098	NA	0.035323	NA	NA	NA	NA	NA	NA	NA	-0.050099	NA	NA	NA	-0.046754	NA	NA	NA	NA	NA	NA	NA	NA	0.058	NA	NA	-0.0143	NA	NA	NA	NA	-0.0893	NA	NA	NA	NA	NA	NA	NA	0.030453
ENSG00000099290	NA	NA	NA	-0.0643	NA	NA	NA	NA	NA	-0.135	NA	NA	NA	NA	-0.038057	NA	NA	NA	NA	-0.017473	NA	NA	NA	-0.036424	0.024143	-0.0396	-0.017291	NA	NA	NA	NA	NA	NA	NA	NA	NA	NA	NA	NA	NA	NA	NA	-0.0226	NA	NA	NA	NA	NA	NA
ENSG00000130204	NA	NA	NA	0.213	NA	NA	NA	NA	NA	NA	NA	NA	NA	NA	NA	0.220184	NA	NA	NA	NA	NA	0.259854	NA	NA	NA	NA	0.056325	NA	NA	NA	0.420928	NA	0.434	NA	NA	NA	NA	NA	NA	NA	NA	NA	NA	NA	NA	NA	NA	NA	NA
ENSG00000149577	NA	NA	NA	NA	-0.0413	NA	NA	NA	NA	NA	NA	NA	NA	0.057412	NA	NA	NA	NA	NA	NA	NA	NA	NA	NA	NA	NA	NA	NA	NA	NA	NA	NA	NA	NA	NA	NA	NA	NA	0.038782	NA	NA	NA	0.0583	NA	NA	NA	NA	NA	NA
ENSG00000182899	0.00123	NA	NA	0.000456	NA	NA	NA	NA	NA	-0.0057	0.000508	NA	0.000817	NA	NA	NA	NA	6.12e-05	NA	NA	NA	NA	NA	NA	NA	0.000743	NA	NA	NA	NA	NA	NA	0.00195	NA	NA	NA	NA	NA	NA	NA	NA	0.000233	NA	0.005067	NA	NA	NA	-0.00074	NA
ENSG00000167193	NA	NA	-0.00373	NA	NA	NA	NA	NA	NA	NA	NA	NA	NA	NA	NA	NA	NA	NA	NA	NA	NA	NA	NA	NA	NA	NA	NA	NA	NA	NA	NA	-0.003438	NA	NA	NA	NA	NA	NA	NA	NA	NA	NA	NA	NA	NA	NA	NA	NA	NA
ENSG00000122786	-0.0663	0.03974	NA	-0.0953	NA	0.06061	NA	NA	NA	NA	NA	NA	NA	0.128631	NA	-0.064672	NA	NA	NA	NA	NA	NA	NA	NA	NA	-0.0821	NA	NA	NA	NA	0.124082	NA	NA	0.153101	0.12439	0.135	NA	-0.0349	-0.053332	NA	NA	NA	NA	-0.161447	NA	NA	NA	NA	NA
ENSG00000153015	0.0615	NA	NA	-0.0692	NA	-0.027407	NA	NA	NA	NA	NA	-0.046109	-0.039906	NA	NA	NA	NA	NA	-0.112391	NA	NA	NA	NA	NA	NA	-0.05	NA	-0.0605	NA	-0.070036	NA	NA	-0.0832	0.067696	NA	NA	NA	NA	-0.052908	NA	NA	NA	NA	NA	NA	0.05592	-0.0252	0.067364	NA
ENSG00000069869	NA	NA	NA	NA	NA	NA	NA	NA	NA	NA	NA	NA	NA	NA	NA	NA	NA	NA	NA	NA	NA	NA	NA	NA	NA	NA	NA	NA	NA	NA	0.383278	NA	NA	NA	0.31731	NA	NA	0.154	NA	-0.398411	NA	NA	-0.1	NA	NA	NA	NA	NA	NA
ENSG00000144591	0.0253	-0.181431	NA	-0.156	NA	-0.123233	NA	NA	NA	NA	NA	NA	NA	NA	NA	-0.156661	NA	NA	NA	NA	NA	NA	NA	-0.1193	NA	-0.172	NA	NA	NA	NA	-0.108267	NA	-0.143	NA	NA	NA	NA	NA	-0.096962	NA	NA	NA	NA	NA	NA	NA	NA	NA	NA
ENSG00000115204	NA	NA	NA	-0.0296	0.0541	NA	NA	NA	NA	NA	NA	NA	0.012748	0.039998	NA	-0.036754	NA	-0.106	-0.026624	NA	NA	NA	NA	NA	-0.053249	NA	NA	NA	NA	NA	NA	NA	NA	NA	NA	NA	NA	NA	0.024015	NA	-0.0555	NA	-0.128	NA	NA	NA	-0.0593	NA	NA
ENSG00000092108	NA	NA	NA	-0.0352	NA	NA	NA	NA	NA	NA	NA	NA	0.067919	0.145064	-0.042386	NA	-0.0368	NA	0.036743	0.043568	NA	0.045866	NA	0.045802	NA	-0.0448	NA	NA	NA	NA	0.057183	NA	NA	NA	NA	0.124	NA	0.0337	NA	NA	NA	NA	NA	NA	NA	NA	NA	NA	NA
ENSG00000119787	NA	NA	-0.169	-0.0956	NA	NA	NA	NA	NA	-0.238	0.0892	NA	NA	0.120115	NA	-0.083393	-0.0265	NA	NA	NA	NA	NA	NA	NA	-0.05517	-0.0963	NA	NA	NA	NA	0.125039	NA	NA	NA	NA	0.0724	NA	NA	NA	NA	NA	-0.0195	NA	NA	NA	NA	NA	NA	NA
ENSG00000030066	0.0138	0.02764	NA	NA	NA	NA	NA	NA	NA	NA	0.0254	NA	0.050578	0.127494	NA	-0.040624	-0.0212	NA	NA	NA	NA	NA	NA	NA	NA	-0.0571	NA	NA	NA	NA	0.053223	NA	NA	NA	NA	0.0942	NA	0.0227	NA	NA	NA	-0.0167	NA	NA	NA	NA	NA	NA	NA
ENSG00000131368	NA	0.087891	NA	NA	NA	NA	NA	NA	NA	NA	NA	NA	-0.135929	NA	NA	-0.058544	NA	NA	NA	NA	NA	NA	NA	NA	-0.033946	NA	NA	-0.0653	NA	NA	-0.032265	NA	0.0771	NA	-0.089158	NA	NA	NA	-0.120092	NA	NA	0.118	0.15	NA	NA	NA	0.0378	NA	NA
ENSG00000141401	0.324	NA	0.269	NA	NA	NA	NA	NA	NA	NA	NA	NA	NA	-0.200708	0.480743	NA	NA	NA	NA	NA	NA	NA	NA	NA	NA	NA	NA	NA	NA	NA	0.173754	NA	NA	NA	NA	-0.232	NA	NA	NA	NA	NA	NA	-0.138	0.438959	NA	NA	NA	NA	NA
ENSG00000137522	NA	NA	NA	-0.149	NA	NA	0.0834	NA	NA	NA	NA	NA	NA	0.135227	NA	NA	NA	NA	NA	NA	NA	NA	NA	NA	NA	-0.0907	NA	NA	NA	NA	NA	NA	NA	NA	NA	0.176	NA	NA	NA	NA	NA	0.187	NA	NA	NA	0.114395	NA	NA	NA
ENSG00000083937	NA	NA	NA	0.0544	NA	NA	8.56e-06	NA	NA	NA	-0.0668	NA	NA	0.092327	NA	NA	-3.55e-06	NA	NA	0.060515	-0.138929	NA	NA	0.100999	NA	NA	NA	NA	NA	NA	-0.020823	NA	NA	NA	-0.039086	0.123	NA	-0.0485	NA	NA	NA	NA	NA	NA	NA	NA	NA	NA	NA
ENSG00000114861	NA	NA	NA	-0.0359	NA	-0.040165	NA	NA	NA	NA	NA	NA	NA	0.058218	NA	-0.042959	0.00801	NA	NA	NA	NA	NA	NA	NA	-0.013261	-0.0461	NA	NA	NA	NA	0.046284	NA	NA	NA	NA	NA	NA	NA	NA	NA	NA	NA	NA	NA	NA	NA	NA	NA	NA
ENSG00000179632	0.00284	0.273696	NA	0.184	NA	NA	NA	NA	0.223	0.152	0.0475	NA	NA	0.076259	NA	0.184114	NA	NA	NA	0.072881	0.039757	NA	NA	NA	-0.040163	0.185	NA	-0.0137	NA	NA	0.209202	NA	0.265	0.197335	NA	0.0691	NA	0.0372	NA	NA	NA	0.0521	NA	NA	NA	NA	NA	NA	NA
ENSG00000152942	NA	0.09356	NA	-0.0833	NA	NA	NA	NA	NA	NA	NA	NA	NA	NA	NA	NA	0.047	NA	NA	NA	NA	NA	NA	NA	0.17331	NA	NA	NA	NA	0.122039	0.114936	NA	NA	NA	NA	NA	NA	-0.0446	NA	NA	NA	0.0555	NA	NA	NA	NA	0.0363	NA	-0.063605
ENSG00000111676	NA	NA	NA	NA	NA	NA	-0.192	NA	NA	NA	NA	NA	NA	0.266248	NA	NA	NA	NA	NA	0.187325	NA	NA	NA	0.122212	0.383228	NA	NA	NA	NA	NA	NA	NA	NA	NA	NA	0.301	NA	NA	NA	NA	NA	-0.136	NA	NA	NA	NA	NA	NA	NA
ENSG00000074603	NA	NA	NA	NA	NA	NA	NA	NA	NA	-0.3	NA	-0.100283	NA	0.290511	0.188359	NA	0.123	NA	NA	0.196214	NA	NA	NA	0.066388	NA	NA	NA	NA	NA	NA	NA	NA	0.0862	NA	NA	0.313	0.141233	NA	NA	NA	0.124	NA	NA	NA	NA	NA	NA	NA	NA
ENSG00000142396	NA	NA	NA	NA	NA	NA	NA	NA	NA	NA	NA	NA	-0.090872	-0.097623	NA	NA	NA	NA	NA	NA	NA	NA	-0.169	NA	NA	NA	NA	NA	NA	NA	-0.175347	NA	NA	NA	NA	-0.124	-0.113616	NA	-0.118694	NA	-0.163	NA	NA	NA	NA	NA	NA	NA	NA
ENSG00000158411	NA	NA	0.00744	NA	NA	NA	NA	NA	NA	-0.0134	NA	NA	NA	NA	0.009897	NA	0.0069	NA	NA	NA	NA	NA	NA	NA	NA	NA	NA	NA	NA	0.005102	0.005188	NA	NA	NA	NA	NA	NA	NA	NA	NA	NA	NA	NA	NA	NA	NA	NA	NA	NA
ENSG00000121644	NA	NA	NA	NA	NA	NA	NA	NA	NA	NA	NA	NA	NA	NA	NA	NA	NA	NA	NA	NA	NA	NA	NA	NA	NA	NA	NA	NA	NA	NA	NA	NA	NA	NA	NA	NA	NA	NA	NA	NA	NA	NA	NA	NA	NA	NA	NA	NA	NA
ENSG00000085063	NA	NA	0.0349	NA	NA	NA	0.0217	NA	NA	NA	NA	NA	NA	-0.070013	NA	NA	NA	-0.049	NA	-0.063644	-0.01597	NA	NA	-0.077389	NA	NA	NA	NA	NA	-0.028417	NA	-0.016055	0.0228	NA	NA	-0.0421	NA	NA	NA	-0.039195	-0.0499	NA	-0.0218	NA	NA	NA	-0.0174	NA	NA
ENSG00000174444	NA	NA	NA	-0.000635	NA	NA	NA	NA	NA	NA	NA	NA	0.001683	NA	NA	NA	NA	0.000563	NA	NA	NA	NA	NA	NA	NA	NA	NA	NA	NA	-0.000383	NA	NA	NA	NA	NA	NA	NA	0.000573	NA	NA	NA	NA	0.000764	NA	NA	0.001145	NA	NA	NA
ENSG00000028203	NA	-0.080481	NA	NA	NA	NA	NA	NA	-0.111	NA	-0.0783	-0.131346	NA	NA	NA	NA	NA	-0.157	NA	-0.102088	NA	-0.136084	NA	-0.14923	NA	NA	-0.131543	NA	NA	NA	NA	NA	-0.187	NA	NA	NA	NA	NA	NA	-0.154592	NA	-0.171	-0.206	-0.202359	NA	NA	NA	NA	NA
ENSG00000138495	NA	NA	NA	NA	NA	NA	NA	NA	NA	NA	NA	NA	NA	NA	NA	-0.003564	NA	-0.00256	NA	NA	NA	-0.002252	NA	NA	NA	NA	-0.003668	NA	0.00644	NA	NA	NA	0.00589	NA	NA	NA	NA	0.0044	NA	NA	NA	NA	-0.00242	NA	NA	NA	NA	NA	NA
ENSG00000198856	NA	NA	NA	NA	NA	NA	NA	NA	NA	NA	NA	NA	NA	NA	NA	0.007843	NA	NA	NA	NA	0.013559	NA	NA	NA	NA	-0.00583	NA	NA	NA	0.008837	NA	NA	NA	NA	NA	NA	NA	NA	NA	NA	NA	NA	NA	NA	-0.011909	0.004965	NA	NA	NA
ENSG00000175582	NA	0.066037	NA	NA	NA	NA	0.0922	NA	0.0245	NA	NA	NA	NA	0.247549	0.060088	-0.043423	NA	NA	NA	0.048317	NA	NA	NA	0.043175	NA	-0.0655	NA	NA	NA	NA	NA	0.053068	0.18	0.041272	NA	0.219	0.056778	NA	NA	0.073614	0.0709	NA	NA	0.088515	NA	0.075721	NA	NA	0.043021
ENSG00000055950	-0.129	0.230209	NA	NA	0.0595	NA	-0.0268	NA	NA	NA	-0.205	NA	NA	0.224442	0.079913	0.283203	NA	NA	NA	NA	NA	NA	NA	NA	-0.113897	0.068	NA	NA	NA	NA	NA	NA	0.0948	NA	NA	NA	NA	0.179	NA	NA	NA	NA	NA	NA	-0.144626	0.086541	NA	-0.130612	NA
ENSG00000137770	-0.0655	NA	NA	-0.15	NA	NA	-0.11	NA	NA	NA	NA	NA	NA	NA	NA	-0.097179	0.108	NA	NA	NA	NA	NA	NA	NA	0.166929	NA	-0.045289	0.123	NA	NA	NA	NA	NA	NA	NA	0.277	NA	NA	NA	NA	NA	NA	NA	NA	-0.075033	NA	NA	NA	NA
ENSG00000132781	NA	NA	NA	NA	0.154	NA	NA	NA	NA	NA	NA	NA	NA	-0.061352	NA	NA	NA	NA	NA	NA	NA	0.035701	NA	-0.135707	NA	NA	NA	NA	NA	NA	NA	NA	NA	NA	NA	NA	-0.176281	NA	NA	NA	-0.0803	NA	NA	NA	NA	NA	NA	NA	0.023875
ENSG00000130699	-0.0371	NA	NA	NA	NA	0.065149	NA	NA	NA	NA	NA	NA	0.104081	NA	0.123191	NA	NA	NA	NA	NA	NA	NA	NA	NA	NA	NA	NA	NA	NA	NA	NA	NA	NA	NA	NA	NA	NA	0.0549	0.050867	NA	NA	-0.0351	NA	0.093607	NA	NA	NA	NA	NA
ENSG00000104835	NA	NA	NA	-0.734	NA	NA	NA	NA	NA	NA	NA	NA	NA	-0.491291	NA	-0.609077	NA	-0.222	NA	NA	NA	NA	NA	NA	NA	-0.631	NA	NA	NA	NA	-0.334547	NA	NA	NA	NA	-0.525	NA	NA	NA	NA	NA	NA	-0.202	NA	NA	NA	NA	NA	NA
ENSG00000102038	0.215	NA	NA	-0.123	NA	NA	NA	NA	NA	NA	0.0953	NA	0.073523	-0.261973	NA	NA	NA	-0.0904	NA	NA	NA	NA	NA	-0.137028	NA	NA	NA	NA	NA	NA	NA	NA	0.291	NA	NA	-0.257	NA	NA	NA	NA	-0.0812	NA	NA	NA	NA	0.152771	NA	NA	NA
ENSG00000130414	NA	NA	NA	-0.0303	NA	NA	NA	NA	NA	NA	NA	NA	NA	NA	NA	NA	0.0129	NA	NA	-0.042993	0.028192	NA	NA	NA	NA	NA	NA	NA	NA	NA	NA	0.020506	NA	NA	NA	NA	NA	NA	NA	NA	NA	NA	NA	NA	NA	NA	0.0112	NA	0.048097
ENSG00000159479	NA	NA	NA	NA	0.0236	NA	NA	NA	NA	NA	NA	NA	NA	NA	0.126762	NA	NA	NA	NA	NA	NA	NA	NA	NA	NA	-0.0243	NA	NA	NA	NA	NA	NA	NA	NA	NA	NA	NA	NA	NA	NA	NA	-0.0528	NA	0.053304	NA	NA	-0.0251	NA	NA
ENSG00000139154	NA	NA	NA	NA	NA	NA	NA	NA	NA	0.0606	0.0407	NA	NA	NA	NA	-0.041047	NA	NA	NA	NA	0.050132	NA	0.05036	NA	NA	NA	NA	NA	NA	NA	NA	NA	NA	NA	NA	NA	NA	-0.0194	NA	NA	NA	NA	NA	0.027793	NA	NA	NA	0.032931	NA
ENSG00000168538	0.183	NA	NA	NA	NA	NA	NA	NA	NA	NA	NA	NA	NA	NA	NA	NA	NA	NA	NA	NA	NA	NA	NA	NA	NA	NA	NA	NA	NA	NA	0.162655	NA	NA	NA	NA	NA	NA	NA	NA	NA	NA	NA	-0.0694	NA	NA	NA	NA	NA	NA
ENSG00000132507	NA	NA	NA	-0.0337	NA	0.04262	0.0366	NA	NA	0.224	NA	0.040999	NA	0.061608	0.086087	NA	NA	NA	NA	NA	NA	NA	NA	NA	NA	-0.0216	NA	NA	NA	NA	NA	NA	NA	NA	NA	0.0482	NA	NA	NA	NA	NA	NA	NA	NA	NA	NA	-0.0746	NA	NA
ENSG00000154511	-0.0026	NA	NA	NA	NA	NA	NA	NA	NA	NA	NA	NA	NA	NA	NA	-0.016211	-0.0148	NA	NA	NA	-0.007145	NA	NA	NA	NA	NA	NA	-0.0123	NA	NA	NA	NA	NA	NA	NA	NA	NA	NA	NA	NA	NA	NA	NA	NA	NA	NA	NA	NA	-0.014483
ENSG00000185515	NA	NA	NA	NA	NA	0.018893	NA	NA	NA	NA	0.0282	NA	0.016035	0.078803	0.056845	NA	NA	0.0092	NA	NA	NA	NA	NA	NA	NA	NA	NA	NA	NA	NA	NA	NA	-0.0321	NA	NA	NA	NA	NA	NA	NA	NA	NA	NA	0.043909	NA	NA	NA	NA	NA
ENSG00000101311	NA	NA	NA	-0.213	NA	NA	NA	NA	0.084	NA	NA	NA	NA	NA	NA	-0.2004	0.143	-0.133	NA	-0.152496	NA	-0.051523	NA	-0.195301	NA	-0.186	NA	NA	NA	NA	NA	NA	NA	NA	NA	NA	NA	NA	NA	NA	NA	NA	NA	NA	NA	NA	NA	NA	NA
ENSG00000144504	NA	0.095555	-0.11	NA	NA	NA	NA	NA	0.0878	NA	NA	NA	NA	0.069959	NA	NA	NA	NA	NA	NA	NA	NA	NA	NA	-0.071564	NA	NA	NA	NA	NA	NA	NA	0.211	NA	NA	0.0659	NA	NA	NA	NA	NA	NA	NA	0.071069	NA	NA	NA	NA	NA
ENSG00000213246	NA	0.033114	0.0328	NA	NA	NA	0.0349	NA	0.0153	-0.161	0.0136	NA	0.052475	0.005062	NA	-0.019305	NA	NA	NA	NA	NA	NA	NA	NA	NA	0.0278	-0.017732	NA	NA	-0.034214	NA	NA	0.0279	0.018682	NA	-0.0148	0.016527	NA	NA	NA	NA	NA	NA	NA	NA	NA	0.0328	0.022231	0.043183
ENSG00000175727	NA	NA	NA	-0.0907	NA	NA	0.0244	NA	NA	NA	0.0653	NA	NA	0.107049	NA	-0.086598	NA	NA	NA	NA	NA	0.064928	NA	-0.036262	NA	-0.0459	NA	NA	NA	NA	NA	NA	NA	NA	NA	0.142	0.060025	NA	NA	NA	NA	NA	-0.0325	NA	NA	NA	0.0539	NA	0.094907
ENSG00000125107	NA	NA	NA	-0.0871	NA	NA	NA	NA	NA	NA	0.0321	NA	0.038574	0.093437	0.036992	-0.068895	NA	NA	NA	NA	0.024744	NA	NA	NA	0.027296	-0.0554	NA	NA	NA	-0.029491	0.052518	NA	NA	0.022919	NA	0.0684	NA	0.0303	NA	NA	NA	-0.0107	-0.0245	0.020758	NA	NA	NA	NA	NA
ENSG00000162623	NA	NA	0.0642	NA	NA	NA	NA	NA	NA	NA	NA	NA	NA	-0.043041	NA	NA	0.0528	NA	NA	NA	NA	NA	-0.04138	NA	0.038897	0.0533	NA	NA	-0.0297	NA	NA	NA	NA	NA	-0.06466	NA	NA	NA	NA	NA	NA	0.0622	0.0438	NA	NA	NA	0.0472	NA	0.122754
ENSG00000092531	-0.0337	-0.054272	NA	NA	NA	NA	NA	NA	NA	NA	NA	NA	NA	-0.073071	NA	NA	NA	NA	NA	NA	NA	NA	NA	NA	NA	NA	NA	NA	NA	NA	NA	NA	NA	NA	NA	-0.09	NA	NA	NA	-0.062224	NA	NA	0.0151	NA	NA	NA	NA	NA	NA
ENSG00000196510	0.0556	NA	NA	-0.0173	NA	NA	NA	NA	NA	NA	NA	NA	NA	NA	0.059101	-0.049503	0.0385	NA	NA	-0.037855	NA	NA	NA	-0.079667	NA	-0.0313	NA	NA	NA	NA	NA	NA	NA	NA	NA	NA	NA	NA	NA	-0.064007	-0.024	-0.0798	NA	0.057553	NA	NA	NA	0.03585	NA
ENSG00000174442	NA	NA	NA	NA	0.0982	NA	NA	NA	NA	NA	0.0621	NA	NA	NA	0.04398	NA	NA	NA	NA	NA	NA	NA	NA	NA	NA	NA	NA	NA	NA	NA	NA	NA	NA	NA	NA	NA	NA	NA	NA	NA	NA	NA	NA	NA	NA	NA	NA	NA	-0.107669
ENSG00000151366	NA	-0.06315	NA	NA	NA	NA	NA	NA	NA	NA	NA	0.015147	NA	-0.070466	NA	-0.039019	-0.016	-0.0256	NA	-0.074845	NA	NA	NA	-0.052906	-0.023357	-0.0346	NA	NA	NA	NA	NA	NA	-0.0732	NA	NA	-0.0625	NA	NA	NA	NA	NA	NA	NA	-0.032981	NA	NA	NA	NA	NA
ENSG00000165416	NA	0.019208	0.0553	NA	NA	NA	0.0187	NA	NA	NA	NA	NA	0.012921	0.013765	0.065325	0.005388	NA	0.00486	-0.010386	0.015764	NA	NA	NA	0.018606	0.013795	0.0176	NA	NA	NA	NA	-0.001725	0.018982	0.0725	NA	NA	0.00843	NA	0.0192	NA	NA	NA	0.0146	0.0128	-0.009642	NA	0.011232	-0.00854	NA	0.002526
ENSG00000143033	NA	NA	NA	NA	NA	NA	NA	NA	NA	NA	NA	NA	NA	0.148109	NA	NA	NA	NA	NA	NA	NA	NA	NA	NA	NA	NA	0.189617	NA	NA	NA	NA	NA	NA	NA	NA	0.184	NA	NA	NA	0.223652	NA	NA	NA	-0.138818	NA	NA	NA	NA	NA
ENSG00000103415	NA	NA	-0.025	-0.0291	NA	NA	NA	NA	NA	NA	NA	0.021905	-0.027704	-0.073118	NA	-0.020349	NA	NA	NA	-0.08303	NA	NA	NA	-0.092452	NA	NA	NA	NA	NA	NA	NA	NA	NA	NA	NA	-0.0561	NA	NA	0.01235	NA	-0.0689	0.0549	NA	NA	NA	0.011599	NA	NA	NA
ENSG00000105647	NA	NA	NA	-0.223	NA	NA	NA	NA	NA	NA	NA	0.093009	NA	0.235249	NA	-0.216627	NA	NA	NA	NA	NA	NA	NA	NA	NA	NA	NA	NA	NA	NA	NA	NA	NA	NA	NA	0.0685	NA	-0.0632	NA	NA	-0.0785	NA	NA	NA	0.052202	NA	NA	NA	NA
ENSG00000166797	NA	NA	NA	-0.0363	NA	NA	-0.0263	NA	NA	-0.0658	NA	NA	NA	-0.088699	NA	-0.016701	-0.0514	-0.0308	NA	-0.07683	NA	NA	NA	-0.071434	NA	-0.0227	NA	NA	NA	NA	NA	NA	-0.0252	NA	-0.02827	-0.0807	0.002167	NA	NA	-0.034172	-0.0439	NA	-0.0358	NA	NA	NA	NA	NA	NA
ENSG00000095209	NA	0.177146	NA	-0.0327	NA	NA	NA	NA	NA	NA	-0.203	NA	NA	NA	-0.086478	-0.031334	NA	-0.159	NA	NA	NA	NA	NA	NA	NA	NA	NA	NA	NA	NA	NA	NA	NA	NA	NA	NA	NA	NA	NA	NA	NA	NA	NA	NA	NA	NA	NA	NA	NA
ENSG00000196296	NA	NA	NA	NA	NA	0.047953	NA	NA	NA	NA	NA	NA	NA	0.02153	NA	NA	NA	NA	NA	NA	NA	NA	NA	NA	NA	0.0401	NA	NA	NA	NA	NA	NA	NA	NA	NA	NA	NA	NA	NA	NA	NA	NA	NA	NA	NA	NA	NA	NA	NA
ENSG00000115271	NA	NA	NA	-0.00624	NA	NA	NA	NA	-0.00639	NA	NA	NA	NA	NA	0.029852	NA	0.0235	-0.0138	NA	NA	NA	0.00821	NA	NA	NA	0.00876	NA	NA	NA	NA	-0.017695	NA	NA	NA	NA	NA	NA	NA	NA	NA	NA	NA	-0.013	0.018213	NA	NA	NA	NA	NA
ENSG00000082269	NA	-0.036543	NA	-0.0587	NA	NA	NA	NA	NA	NA	NA	NA	NA	NA	NA	0.026158	0.0735	NA	NA	-0.052529	NA	NA	NA	-0.040772	NA	NA	NA	NA	NA	NA	NA	NA	-0.0238	NA	NA	NA	NA	0.0269	NA	NA	-0.0512	-0.0794	NA	NA	NA	NA	NA	NA	NA
ENSG00000174227	NA	NA	NA	-0.0766	NA	NA	NA	NA	NA	0.148	0.0171	NA	NA	0.119376	NA	NA	NA	NA	NA	NA	NA	NA	NA	NA	NA	-0.08	NA	NA	NA	NA	0.036451	NA	NA	0.137455	NA	0.099	NA	0.0409	-0.046302	NA	NA	NA	NA	-0.182995	NA	0.077617	NA	NA	NA
ENSG00000155189	-0.0367	NA	0.0404	-0.11	NA	NA	NA	NA	NA	NA	NA	NA	0.12234	NA	NA	-0.026105	NA	NA	NA	NA	NA	NA	-0.03665	NA	NA	-0.111	NA	NA	NA	NA	NA	NA	NA	0.111084	NA	NA	NA	NA	NA	NA	NA	NA	NA	-0.124846	NA	NA	NA	NA	0.108079
ENSG00000197912	NA	-0.037595	NA	-0.11	NA	NA	NA	NA	-0.0251	NA	NA	NA	NA	NA	0.011009	-0.102152	NA	NA	NA	-0.073771	-0.011741	NA	NA	NA	NA	-0.107	NA	NA	NA	NA	-0.064593	NA	-0.0275	NA	NA	NA	NA	0.0531	-0.044447	NA	NA	NA	0.0446	-0.017799	NA	0.013313	NA	NA	NA
ENSG00000125445	NA	0.072544	NA	-0.0613	NA	NA	NA	NA	NA	-0.242	NA	NA	NA	NA	NA	NA	-0.0976	-0.0611	NA	NA	NA	-0.091898	NA	-0.055071	-0.140647	NA	NA	NA	NA	NA	-0.149628	NA	0.0432	NA	NA	NA	NA	NA	NA	NA	NA	NA	-0.0612	NA	NA	NA	NA	NA	NA
ENSG00000101190	-0.0668	0.036128	NA	-0.102	NA	NA	NA	NA	NA	NA	NA	NA	NA	0.094132	NA	0.057857	NA	-0.0519	NA	NA	NA	NA	NA	0.094147	0.06155	NA	NA	NA	NA	NA	NA	NA	0.0768	0.040799	NA	NA	NA	NA	NA	NA	NA	NA	-0.0473	0.1258	NA	-0.088483	NA	NA	NA
ENSG00000143183	NA	NA	NA	NA	NA	NA	-0.0882	NA	NA	-0.156	NA	NA	-0.015202	NA	0.091018	NA	0.0689	NA	NA	NA	NA	NA	NA	NA	0.028619	0.0244	NA	0.0598	NA	-0.048527	-0.026859	NA	NA	NA	NA	-0.0165	0.037748	NA	-0.017526	NA	0.0107	NA	NA	0.04714	NA	NA	NA	NA	NA
ENSG00000108774	NA	NA	-0.0669	NA	NA	NA	NA	NA	NA	NA	NA	0.045523	NA	0.034197	NA	NA	0.0287	NA	NA	NA	NA	NA	NA	NA	-0.048478	NA	-0.026049	NA	NA	NA	NA	NA	NA	0.016838	NA	NA	NA	NA	NA	NA	-0.0505	NA	NA	NA	NA	NA	NA	NA	-0.059361
ENSG00000135372	NA	-0.117348	NA	-0.0942	NA	NA	NA	NA	NA	NA	NA	NA	NA	NA	NA	0.075773	0.109	NA	NA	NA	NA	NA	NA	NA	NA	NA	NA	0.0299	NA	NA	NA	NA	NA	NA	NA	NA	NA	NA	NA	NA	NA	NA	NA	NA	-0.026404	NA	NA	NA	NA
ENSG00000125447	NA	NA	NA	-0.117	-0.0608	NA	NA	NA	NA	NA	NA	NA	NA	0.225327	NA	NA	-0.075	NA	NA	0.137452	NA	NA	NA	0.10675	0.051033	NA	NA	NA	NA	NA	0.176291	NA	NA	NA	NA	0.164	NA	NA	-0.112017	NA	0.175	NA	NA	NA	NA	NA	0.207	NA	NA
ENSG00000278535	NA	NA	NA	NA	NA	NA	NA	NA	NA	NA	NA	NA	-0.264665	NA	NA	NA	NA	NA	NA	NA	NA	NA	NA	NA	NA	-0.188	NA	NA	NA	NA	NA	NA	NA	NA	NA	NA	NA	NA	-0.445664	NA	NA	NA	NA	NA	NA	NA	NA	NA	NA
ENSG00000167088	-0.00452	NA	0.00553	NA	NA	NA	0.00673	NA	NA	NA	-0.00895	-0.007155	0.006216	-0.011325	0.009679	NA	NA	-0.00358	NA	-0.005943	NA	NA	NA	NA	-0.002609	NA	NA	NA	NA	NA	0.009511	NA	NA	NA	NA	-0.0119	NA	NA	NA	-0.004744	-0.00963	0.0169	NA	-0.005258	NA	NA	NA	NA	NA
ENSG00000117139	-0.00973	NA	NA	0.00281	NA	NA	0.00538	NA	NA	NA	-0.00502	NA	NA	-0.015297	-0.006349	NA	NA	NA	NA	NA	-0.005526	-0.005954	NA	-0.008204	NA	NA	NA	NA	NA	NA	NA	NA	NA	NA	NA	-0.00878	NA	-0.00767	NA	-0.011714	-0.0141	NA	NA	-0.009453	NA	NA	0.00435	NA	0.00381
ENSG00000107949	NA	0.074359	NA	-0.129	NA	NA	NA	NA	NA	NA	-0.0744	NA	-0.079366	0.088701	NA	-0.025084	NA	-0.0239	-0.095704	-0.100616	NA	NA	NA	-0.039752	-0.137665	0.0353	-0.034215	NA	NA	NA	0.061204	NA	NA	-0.058736	NA	NA	-0.090617	0.0242	-0.115593	NA	-0.0611	-0.0786	-0.0688	0.089567	NA	NA	NA	NA	0.11289
ENSG00000107758	-0.0707	NA	0.0534	NA	NA	NA	-0.0629	NA	NA	NA	NA	NA	-0.120931	0.057127	NA	-0.033909	0.0357	-0.0761	-0.024814	0.067285	NA	NA	NA	NA	-0.067323	NA	NA	-0.0649	NA	NA	NA	NA	0.0293	NA	NA	0.0338	0.039417	NA	-0.081334	-0.061427	0.0756	NA	NA	0.073601	0.029299	NA	NA	NA	0.065713
ENSG00000168300	0.0349	NA	-0.0209	-0.0641	0.0564	NA	-0.0247	NA	NA	NA	0.0332	NA	NA	0.119901	0.069266	-0.089902	0.049	NA	NA	NA	-0.035858	NA	-0.04455	NA	0.047764	-0.0632	-0.007382	NA	NA	NA	0.078441	NA	NA	-0.109665	NA	0.0973	NA	NA	NA	NA	NA	-0.0391	-0.0305	-0.015944	NA	0.06848	0.0287	0.050856	0.07256
ENSG00000176915	NA	NA	NA	NA	NA	NA	NA	NA	NA	NA	NA	NA	NA	0.139685	-0.083464	NA	NA	NA	NA	NA	NA	-0.041735	-0.2187	0.037353	-0.25098	0.0563	NA	NA	NA	NA	NA	NA	NA	0.034582	NA	0.177	NA	NA	NA	0.073514	NA	-0.0548	NA	-0.143347	NA	-0.119979	NA	NA	-0.02768
ENSG00000126261	NA	NA	NA	-0.108	NA	NA	0.021	NA	NA	NA	NA	NA	NA	NA	0.100792	NA	NA	NA	NA	NA	NA	NA	NA	NA	NA	-0.0568	NA	NA	NA	0.045205	NA	NA	NA	NA	NA	NA	NA	-0.0339	NA	NA	NA	NA	NA	NA	NA	NA	NA	NA	NA
ENSG00000171763	NA	NA	NA	NA	-0.113	-0.037046	NA	NA	NA	NA	NA	NA	-0.114325	-0.152603	NA	NA	NA	NA	-0.143045	NA	NA	NA	NA	-0.146729	0.169992	NA	NA	NA	NA	0.103806	NA	NA	NA	NA	NA	NA	NA	0.114	-0.033467	NA	NA	NA	NA	NA	NA	NA	NA	NA	NA
ENSG00000242485	NA	-0.09247	NA	-0.0998	NA	NA	NA	NA	NA	NA	NA	NA	NA	-0.068809	NA	-0.042652	NA	NA	NA	-0.119215	NA	NA	NA	-0.08651	NA	NA	NA	NA	NA	NA	0.043261	NA	-0.0468	NA	NA	-0.0704	NA	0.0382	NA	NA	-0.0697	-0.0601	NA	NA	0.01906	NA	NA	NA	NA
ENSG00000196715	NA	NA	NA	-0.108	NA	-0.149018	NA	NA	NA	NA	NA	NA	-0.168236	NA	0.036417	-0.119721	NA	NA	-0.123959	-0.100154	NA	NA	NA	-0.155065	-0.077384	-0.0856	NA	NA	NA	NA	NA	NA	NA	NA	NA	NA	-0.062513	NA	NA	NA	NA	NA	NA	NA	NA	NA	NA	NA	0.137879
ENSG00000100731	NA	-0.136229	NA	NA	NA	-0.03504	NA	NA	NA	NA	-0.0178	NA	NA	-0.035807	NA	NA	0.0312	-0.235	NA	0.102462	NA	NA	NA	NA	NA	0.0592	NA	NA	NA	NA	-0.010749	NA	NA	NA	NA	NA	0.082831	-0.0207	NA	NA	NA	NA	NA	NA	0.021448	NA	-0.286	NA	0.159037
ENSG00000028310	NA	NA	NA	NA	NA	NA	NA	NA	NA	0.679	NA	NA	NA	NA	-0.21465	NA	NA	NA	NA	NA	NA	NA	NA	NA	NA	NA	NA	NA	0.33	NA	NA	NA	NA	NA	NA	NA	NA	NA	NA	NA	NA	NA	NA	-0.192047	NA	NA	NA	-0.141056	NA
ENSG00000151665	0.143	NA	NA	-0.0941	NA	NA	NA	NA	NA	NA	NA	NA	-0.145289	NA	0.197873	NA	NA	NA	-0.080558	0.133851	-0.170708	NA	NA	NA	0.172489	NA	-0.094796	NA	NA	NA	NA	NA	NA	NA	NA	0.0755	NA	NA	NA	NA	NA	-0.125	NA	NA	NA	NA	NA	NA	NA
ENSG00000125743	0.00857	NA	NA	NA	NA	NA	NA	NA	NA	NA	NA	NA	NA	NA	NA	NA	NA	NA	NA	NA	NA	NA	NA	NA	-0.007931	NA	NA	NA	NA	NA	NA	NA	0.0027	NA	NA	NA	NA	NA	NA	NA	NA	NA	NA	NA	NA	NA	NA	NA	NA
ENSG00000152683	-0.115	0.047286	NA	NA	NA	NA	NA	0.10893	NA	NA	NA	NA	NA	0.14024	0.083728	NA	NA	-0.0757	NA	NA	NA	NA	NA	NA	NA	-0.0478	NA	NA	NA	NA	-0.042802	NA	0.0297	NA	NA	0.146	NA	NA	NA	NA	NA	-0.0437	-0.0702	-0.047963	NA	NA	NA	NA	0.082284
ENSG00000174485	NA	NA	NA	NA	NA	NA	0.0132	NA	NA	NA	NA	NA	NA	NA	0.087021	NA	NA	NA	NA	0.01065	NA	NA	NA	NA	NA	NA	NA	NA	NA	NA	NA	NA	NA	NA	NA	NA	0.081762	NA	NA	NA	NA	NA	NA	-0.025007	NA	NA	NA	NA	0.035982
ENSG00000143702	0.0522	NA	NA	NA	NA	NA	NA	NA	NA	NA	0.0378	0.051361	NA	0.308867	0.10054	NA	NA	NA	NA	NA	NA	NA	NA	0.057519	NA	NA	NA	NA	NA	NA	0.181039	NA	NA	NA	NA	0.212	NA	NA	NA	NA	NA	-0.0436	NA	NA	NA	NA	NA	NA	NA
ENSG00000160216	NA	0.056618	NA	-0.0415	NA	0.075308	0.177	NA	0.086	NA	NA	0.063533	-0.07173	0.269237	0.110047	0.033873	0.138	NA	NA	0.0191	NA	NA	NA	0.078649	NA	0.0456	NA	0.17	NA	NA	0.069602	-0.094136	0.123	NA	NA	0.142	NA	NA	NA	NA	NA	NA	0.136	0.045892	0.077719	0.076024	NA	NA	NA
ENSG00000110721	NA	NA	NA	NA	NA	NA	NA	NA	NA	NA	NA	NA	NA	NA	0.111281	NA	0.0565	NA	NA	NA	-0.044356	NA	NA	NA	NA	NA	NA	NA	NA	NA	NA	NA	NA	NA	NA	0.0608	-0.051717	NA	NA	NA	NA	NA	NA	0.052349	NA	NA	NA	NA	NA
ENSG00000087365	NA	NA	NA	-0.0297	NA	NA	NA	NA	NA	-0.201	NA	0.060684	NA	-0.033321	NA	NA	NA	NA	NA	-0.048316	NA	NA	NA	-0.036275	NA	-0.0134	NA	NA	NA	NA	NA	NA	NA	NA	NA	-0.0596	NA	NA	NA	-0.028925	NA	NA	NA	NA	NA	NA	NA	NA	NA
ENSG00000172469	-0.0499	0.094699	NA	NA	NA	NA	NA	NA	NA	NA	NA	NA	0.042773	0.072509	NA	NA	NA	NA	NA	-0.112875	NA	NA	NA	-0.088534	-0.066728	-0.0705	NA	NA	NA	-0.026186	0.050687	NA	NA	NA	0.022474	NA	NA	NA	NA	NA	-0.0857	NA	-0.0396	NA	NA	NA	NA	-0.02659	NA
ENSG00000112078	NA	NA	NA	-0.171	NA	NA	NA	NA	0.154	0.273	NA	NA	NA	0.363271	0.150232	-0.137	NA	NA	NA	NA	NA	NA	NA	NA	NA	-0.111	NA	-0.0635	NA	NA	0.241026	0.079779	0.149	NA	NA	0.363	NA	0.0485	0.063585	NA	NA	NA	NA	-0.028305	0.063111	NA	NA	NA	NA
ENSG00000111581	NA	NA	NA	NA	NA	NA	0.0607	NA	NA	NA	NA	NA	0.020158	NA	0.008695	0.211053	0.00517	NA	0.002179	NA	NA	NA	NA	NA	0.008417	0.0912	NA	NA	NA	NA	NA	NA	0.0124	NA	NA	NA	NA	NA	0.005344	NA	NA	NA	NA	NA	NA	0.008851	-0.166	NA	NA
ENSG00000198522	0.00708	NA	NA	NA	-0.0207	NA	0.00745	NA	NA	NA	NA	NA	-0.030231	-0.025106	0.080617	NA	NA	-0.0395	NA	NA	NA	NA	NA	-0.030552	NA	-0.0433	0.034028	NA	NA	NA	NA	NA	NA	NA	NA	NA	NA	NA	NA	NA	NA	NA	-0.0251	0.071266	NA	NA	NA	NA	NA
ENSG00000119801	NA	NA	NA	NA	NA	0.048234	NA	NA	NA	0.0823	NA	0.162156	NA	0.125043	0.074444	NA	NA	-0.0999	NA	-0.038963	NA	NA	NA	-0.07108	NA	0.0453	NA	NA	0.0354	NA	0.084787	NA	NA	NA	NA	0.109	NA	NA	0.0546	NA	NA	NA	NA	-0.172018	NA	NA	NA	NA	-0.164243
ENSG00000108443	NA	NA	NA	NA	NA	NA	NA	NA	NA	-0.281	NA	NA	-0.047745	NA	0.128618	NA	NA	NA	NA	NA	0.063086	NA	NA	NA	-0.172285	NA	NA	NA	NA	NA	NA	NA	NA	NA	NA	NA	NA	NA	NA	NA	NA	NA	NA	-0.153818	-0.034359	NA	NA	NA	NA
ENSG00000164164	NA	NA	NA	-0.0838	NA	NA	-0.0758	NA	NA	NA	NA	NA	NA	NA	NA	NA	NA	-0.128	NA	NA	NA	NA	NA	NA	NA	NA	NA	NA	NA	NA	0.134397	NA	NA	NA	NA	NA	NA	NA	-0.08752	NA	NA	NA	NA	NA	NA	NA	NA	NA	NA
ENSG00000078140	-0.0599	NA	NA	-0.0579	NA	NA	NA	NA	NA	NA	NA	NA	-0.096571	0.048346	NA	NA	NA	NA	NA	NA	NA	NA	NA	0.068851	NA	0.0906	NA	NA	NA	NA	NA	NA	0.167	NA	0.050464	0.053	NA	-0.031	NA	NA	NA	NA	NA	-0.164349	0.068144	0.12113	-0.0746	NA	-0.051801
ENSG00000175309	0.0961	NA	NA	-0.125	NA	NA	NA	NA	NA	NA	NA	0.049711	NA	0.07197	NA	-0.033438	NA	NA	NA	NA	NA	NA	NA	NA	-0.117852	NA	NA	NA	NA	NA	0.037033	NA	-0.062	NA	NA	NA	NA	NA	-0.071124	NA	NA	NA	NA	NA	NA	NA	NA	NA	NA
ENSG00000106392	-0.0412	-0.032235	NA	-0.0786	NA	NA	NA	NA	NA	-0.164	NA	NA	NA	0.073047	NA	0.010439	0.0397	-0.0604	NA	-0.053187	NA	NA	NA	NA	-0.148692	NA	NA	NA	NA	NA	0.068325	NA	NA	-0.042386	NA	NA	NA	-0.0284	NA	NA	NA	-0.0787	NA	-0.190958	NA	0.039654	-0.0459	NA	-0.10076
ENSG00000103194	NA	NA	NA	NA	NA	-0.144692	NA	NA	NA	NA	NA	NA	NA	NA	NA	NA	NA	-0.26	NA	NA	NA	NA	NA	NA	NA	NA	NA	NA	NA	NA	NA	0.143401	NA	NA	NA	NA	NA	NA	NA	NA	NA	NA	-0.227	NA	NA	0.057455	NA	0.121104	0.192811
ENSG00000165475	NA	NA	NA	NA	NA	NA	-0.0365	NA	0.0265	NA	NA	NA	NA	NA	NA	NA	NA	-0.0248	NA	NA	NA	NA	NA	NA	-0.015667	NA	NA	NA	NA	NA	NA	NA	NA	NA	NA	NA	NA	NA	NA	NA	NA	0.0221	NA	NA	NA	NA	0.0577	NA	NA
ENSG00000112305	-0.0249	NA	NA	-0.139	NA	0.054312	NA	NA	NA	NA	NA	NA	NA	0.041622	NA	-0.092874	NA	0.0238	NA	0.00949	NA	NA	NA	NA	NA	-0.0879	NA	-0.0215	NA	NA	0.042466	0.043952	NA	NA	NA	0.05	NA	NA	NA	NA	NA	NA	-0.0191	-0.055577	NA	NA	NA	NA	NA
ENSG00000125841	NA	NA	NA	-0.00617	NA	NA	NA	NA	NA	0.266	0.0101	NA	0.0069	-0.002286	NA	NA	NA	0.00415	NA	0.007156	NA	NA	NA	0.002499	NA	NA	NA	NA	NA	NA	NA	NA	NA	NA	NA	-0.00399	NA	0.00841	NA	NA	NA	0.00266	0.00841	-0.062288	NA	NA	NA	NA	NA
ENSG00000187954	NA	NA	NA	0.0508	NA	NA	0.051	NA	NA	0.0685	0.0888	NA	NA	NA	0.043415	NA	NA	0.0938	NA	NA	NA	NA	NA	NA	NA	NA	NA	NA	NA	NA	NA	NA	NA	NA	NA	NA	NA	-0.025	NA	NA	NA	NA	0.078	-0.084933	NA	NA	NA	NA	0.007265
ENSG00000143727	NA	NA	NA	-0.0431	NA	0.044276	-0.0178	NA	NA	NA	NA	0.028779	0.112123	-0.0256	0.152985	NA	NA	-0.0754	0.078484	-0.066817	NA	NA	NA	-0.02879	NA	NA	NA	NA	NA	NA	0.042611	-0.033433	NA	NA	NA	NA	NA	0.054	NA	NA	NA	-0.0305	-0.0439	NA	0.024238	NA	NA	NA	0.036977
ENSG00000082068	NA	NA	NA	NA	NA	NA	NA	NA	NA	NA	NA	NA	NA	NA	NA	-0.023982	NA	0.0202	NA	NA	NA	NA	NA	NA	NA	NA	NA	NA	NA	NA	NA	NA	NA	NA	NA	NA	NA	0.086	NA	NA	-0.0812	NA	NA	NA	NA	0.071405	NA	NA	NA
ENSG00000169733	0.118	NA	NA	0.0977	NA	NA	0.164	NA	NA	0.244	0.0887	NA	0.12876	NA	0.16261	0.167044	0.0616	NA	NA	NA	NA	NA	NA	NA	NA	0.0958	NA	NA	NA	NA	NA	NA	NA	NA	NA	NA	NA	NA	NA	NA	NA	NA	-0.0639	NA	NA	0.074957	NA	NA	NA
ENSG00000173409	NA	0.03376	NA	NA	NA	NA	NA	NA	NA	NA	NA	NA	NA	NA	NA	NA	NA	NA	0.022235	-0.185243	NA	NA	NA	-0.13242	NA	NA	NA	NA	NA	NA	NA	NA	0.0899	NA	NA	NA	NA	NA	0.079501	NA	NA	NA	NA	NA	NA	0.050277	NA	NA	-0.111586
ENSG00000181991	NA	NA	NA	NA	NA	NA	0.0203	NA	NA	NA	0.0141	NA	NA	0.019096	NA	NA	NA	NA	NA	NA	NA	NA	NA	NA	NA	NA	NA	-0.016	NA	NA	NA	NA	0.0256	NA	NA	NA	NA	0.00646	NA	NA	NA	NA	NA	NA	NA	NA	NA	NA	NA
ENSG00000167881	NA	NA	NA	-0.0182	-0.0537	NA	NA	NA	NA	-0.538	0.0246	NA	NA	NA	NA	-0.016861	NA	NA	NA	NA	NA	NA	NA	NA	NA	NA	NA	NA	NA	NA	NA	0.046	0.0385	NA	NA	0.0198	NA	-0.0161	-0.032534	NA	NA	NA	NA	NA	NA	NA	NA	NA	-0.282729
ENSG00000077235	NA	NA	NA	-0.347	NA	NA	-0.278	NA	NA	NA	0.223	NA	0.128389	NA	NA	NA	NA	-0.409	NA	NA	NA	-0.34723	NA	NA	NA	-0.211	NA	NA	NA	NA	-0.166041	-0.043577	NA	-0.50738	-0.231361	NA	0.267019	NA	NA	NA	0.2	NA	-0.236	NA	NA	NA	NA	NA	NA
ENSG00000106665	NA	NA	NA	-0.127	NA	NA	NA	NA	NA	NA	NA	0.088769	NA	NA	-0.229758	-0.120654	NA	NA	NA	NA	NA	NA	NA	NA	NA	NA	NA	NA	NA	NA	-0.088232	NA	NA	NA	NA	NA	NA	NA	NA	NA	NA	-0.046	0.0841	-0.188833	NA	NA	NA	NA	NA
ENSG00000079819	NA	NA	0.0567	-0.0641	NA	-0.025367	NA	NA	0.0359	NA	0.0274	0.012704	NA	0.050786	NA	-0.070251	NA	NA	NA	-0.031882	0.014989	NA	NA	-0.042506	-0.029299	-0.0472	NA	NA	NA	-0.031544	0.045736	NA	-0.0615	0.033074	NA	0.0309	NA	0.0221	NA	NA	NA	-0.0582	-0.0737	NA	NA	-0.014786	NA	NA	0.061625
ENSG00000134333	0.045	NA	NA	-0.0714	NA	NA	NA	NA	NA	NA	NA	0.045925	0.020209	0.019824	NA	-0.025448	0.00346	NA	NA	-0.035295	NA	NA	NA	-0.029503	NA	-0.0353	NA	-0.00548	NA	0.008084	0.026503	NA	0.0458	NA	NA	NA	NA	0.0264	NA	NA	-0.0514	NA	NA	NA	0.025688	NA	NA	NA	NA
ENSG00000158623	NA	NA	0.0672	-0.0533	NA	NA	NA	NA	NA	NA	NA	NA	NA	0.035791	NA	NA	NA	-0.0509	NA	NA	NA	NA	NA	NA	NA	-0.083	NA	-0.0504	NA	NA	NA	NA	NA	NA	NA	NA	NA	NA	NA	0.047827	NA	NA	-0.089	NA	NA	NA	NA	NA	NA
ENSG00000099341	NA	NA	0.0365	-0.0247	NA	NA	NA	NA	NA	NA	NA	NA	NA	0.028046	0.031746	NA	NA	NA	NA	NA	NA	0.014738	NA	NA	NA	NA	NA	NA	NA	NA	0.018393	NA	NA	NA	NA	0.0125	0.025861	0.00844	NA	0.034806	0.0175	-0.0224	NA	NA	-0.022826	NA	NA	NA	-0.023179
ENSG00000119772	NA	NA	NA	NA	NA	NA	0.0263	NA	-0.0295	NA	NA	NA	NA	0.077961	NA	-0.046759	NA	NA	NA	NA	-0.020203	NA	NA	NA	0.019674	NA	-0.024217	-0.0188	NA	NA	0.046073	NA	NA	NA	NA	NA	NA	NA	NA	NA	NA	NA	NA	NA	NA	NA	NA	NA	NA
ENSG00000156273	NA	NA	NA	NA	NA	NA	NA	NA	NA	NA	0.0867	NA	NA	-0.031387	NA	NA	0.0461	NA	NA	NA	NA	NA	NA	-0.083837	NA	0.0048	NA	NA	0.0113	NA	NA	NA	NA	NA	NA	-0.0488	NA	NA	NA	-0.083837	NA	0.0803	NA	NA	NA	NA	NA	NA	NA
ENSG00000100979	NA	NA	NA	0.164	NA	NA	NA	NA	-0.296	NA	NA	NA	NA	-0.177003	NA	-0.08142	NA	0.111	-0.293259	NA	NA	0.118214	NA	NA	NA	NA	-0.217957	NA	NA	NA	NA	NA	NA	NA	NA	NA	NA	0.0723	NA	NA	NA	NA	NA	NA	NA	NA	-0.182	NA	NA
ENSG00000196655	NA	0.035395	NA	NA	NA	NA	-0.0612	NA	NA	NA	NA	NA	NA	NA	NA	NA	NA	NA	NA	NA	NA	NA	NA	NA	-0.068089	NA	NA	NA	NA	NA	NA	NA	0.122	NA	NA	NA	NA	NA	NA	NA	NA	NA	NA	NA	NA	NA	NA	NA	NA
ENSG00000182220	NA	NA	NA	NA	NA	NA	NA	NA	NA	0.126	NA	NA	NA	0.044513	0.044418	NA	NA	0.00563	NA	NA	NA	NA	NA	NA	NA	NA	NA	NA	NA	-0.033289	NA	NA	NA	NA	NA	0.0364	NA	NA	NA	NA	NA	NA	-0.0443	NA	NA	NA	NA	NA	-0.00884
ENSG00000124151	NA	0.134877	NA	-0.19	NA	NA	NA	NA	NA	NA	NA	NA	NA	0.383333	NA	NA	NA	NA	NA	NA	NA	NA	0.23295	NA	NA	NA	NA	NA	NA	NA	0.247935	-0.126558	0.143	NA	NA	0.267	NA	NA	NA	NA	NA	NA	NA	-0.11133	NA	-0.045718	NA	NA	NA
ENSG00000102901	NA	NA	NA	NA	NA	NA	0.36	NA	NA	0.705	NA	NA	NA	0.210287	0.147365	NA	NA	NA	NA	0.210287	NA	NA	NA	0.137512	NA	NA	NA	-0.201	NA	NA	NA	NA	NA	NA	NA	0.21	0.207458	NA	NA	0.210287	NA	NA	NA	NA	NA	NA	NA	-0.438867	-0.332498
ENSG00000138614	NA	NA	NA	NA	NA	NA	0.115	NA	NA	0.126	NA	NA	0.055441	NA	0.17649	NA	NA	0.14	NA	NA	NA	NA	NA	NA	NA	NA	NA	NA	NA	NA	NA	NA	0.141	NA	NA	NA	NA	NA	NA	NA	NA	NA	0.0975	NA	NA	NA	NA	NA	NA
ENSG00000228696	NA	-0.01542	NA	NA	NA	NA	0.0427	NA	NA	NA	0.0571	NA	NA	0.039399	0.049456	NA	NA	NA	-0.052222	0.094509	-0.066272	NA	-0.06168	0.075972	NA	NA	NA	NA	NA	NA	NA	NA	NA	NA	NA	0.106	NA	-0.0376	NA	NA	0.0713	-0.0293	0.0538	NA	NA	NA	NA	NA	NA
ENSG00000146535	NA	NA	NA	NA	NA	NA	-0.136	NA	NA	-0.62	0.0701	NA	NA	NA	NA	-0.086156	NA	NA	NA	NA	NA	NA	NA	NA	NA	NA	NA	0.0353	NA	NA	-0.146733	-0.245326	NA	NA	NA	NA	NA	-0.0587	-0.168231	NA	NA	0.142	NA	NA	NA	NA	NA	-0.168696	NA
ENSG00000240344	NA	0.073322	NA	NA	NA	NA	NA	NA	NA	NA	NA	NA	NA	0.112195	0.101834	NA	NA	0.0263	NA	NA	NA	NA	NA	NA	0.066693	NA	NA	NA	NA	0.1112	0.060615	0.101002	0.0771	NA	NA	0.146	NA	NA	NA	NA	NA	NA	0.0438	0.071792	0.134315	NA	NA	NA	0.153068
ENSG00000115685	NA	NA	NA	NA	NA	NA	NA	NA	NA	-0.0934	NA	NA	NA	0.043896	0.064525	0.029486	NA	NA	NA	NA	NA	NA	NA	NA	NA	0.0558	-0.056944	NA	NA	NA	NA	-0.072146	NA	NA	NA	NA	NA	NA	NA	NA	NA	NA	NA	NA	NA	NA	NA	NA	NA
ENSG00000122566	0.0537	0.019041	NA	0.0225	NA	NA	0.0538	NA	0.007	-0.0574	0.0367	0.006038	0.056589	0.040516	0.166318	0.026132	0.045	NA	NA	0.007866	0.020912	0.004612	NA	0.076184	NA	0.0165	0.009438	0.0291	NA	0.0528	0.079283	NA	0.0786	NA	NA	0.0416	0.019006	0.0627	NA	0.016282	NA	0.056	0.0457	0.106483	0.022704	0.008628	NA	NA	0.091282
ENSG00000125970	NA	NA	NA	0.00408	NA	NA	NA	NA	-0.00538	NA	0.00351	NA	NA	-0.002186	0.009729	NA	0.0147	0.0023	NA	0.00535	NA	NA	NA	0.009858	0.023101	0.00665	NA	0.00101	NA	NA	NA	NA	0.0122	-0.005438	NA	0.00478	NA	NA	NA	0.005717	NA	0.00865	0.00623	-0.015619	0.004009	NA	NA	NA	NA
ENSG00000166411	0.0331	NA	NA	NA	NA	NA	0.0469	NA	NA	NA	NA	0.060279	0.019322	NA	NA	NA	NA	-0.0606	NA	NA	NA	NA	0.04673	0.059781	NA	NA	NA	NA	NA	NA	NA	NA	0.0452	NA	NA	0.0351	0.074229	NA	NA	0.098267	0.0658	NA	NA	NA	NA	0.054497	NA	NA	NA
ENSG00000100029	-0.0164	NA	NA	NA	NA	NA	NA	NA	NA	0.183	NA	NA	-0.174259	NA	0.382949	NA	NA	0.151	-0.160775	NA	NA	NA	NA	NA	NA	0.12	NA	NA	NA	NA	NA	NA	NA	NA	NA	NA	NA	NA	NA	NA	NA	NA	NA	NA	NA	NA	NA	NA	NA
ENSG00000116133	NA	0.001521	NA	NA	NA	NA	NA	NA	NA	NA	NA	NA	NA	NA	NA	NA	NA	NA	0.004062	-0.004458	NA	0.003976	NA	-0.003752	NA	-0.00671	NA	NA	NA	-0.003033	-0.00124	NA	NA	-0.001658	NA	NA	NA	NA	NA	NA	NA	NA	-0.00405	NA	NA	NA	NA	NA	NA
ENSG00000005075	NA	0.100621	NA	0.073	NA	0.060141	NA	NA	NA	NA	NA	NA	NA	0.088077	NA	0.135388	NA	NA	NA	NA	NA	NA	NA	NA	NA	0.105	NA	NA	NA	NA	0.150218	NA	NA	NA	NA	NA	NA	NA	0.110465	NA	NA	0.0655	NA	NA	NA	-0.004636	NA	NA	NA
ENSG00000230453	NA	NA	NA	-0.0159	NA	0.028613	NA	NA	NA	NA	0.0715	NA	0.034604	NA	0.169735	NA	NA	NA	NA	NA	NA	NA	NA	0.05193	NA	NA	NA	NA	NA	NA	-0.022802	NA	0.2	NA	NA	NA	NA	0.0503	0.048745	NA	NA	NA	-0.0127	0.290818	0.016177	0.148523	NA	-0.080255	0.148865
ENSG00000149100	NA	NA	NA	NA	NA	NA	NA	NA	NA	NA	NA	-0.002468	0.005405	NA	0.010813	0.000795	NA	0.00514	NA	NA	NA	NA	NA	NA	NA	0.00754	NA	NA	NA	NA	NA	NA	0.0177	NA	NA	NA	NA	0.00967	NA	NA	NA	0.00502	NA	NA	NA	0.004527	NA	NA	NA
ENSG00000130520	NA	NA	NA	0.00346	-0.00693	NA	NA	NA	NA	NA	0.00987	NA	NA	NA	NA	NA	NA	NA	NA	NA	NA	NA	NA	NA	-0.004583	0.0053	NA	NA	NA	NA	NA	NA	0.0159	NA	NA	NA	NA	NA	0.012482	NA	NA	NA	NA	NA	-0.002543	NA	NA	NA	NA
ENSG00000229117	NA	NA	NA	NA	NA	NA	NA	NA	NA	NA	NA	NA	NA	NA	NA	NA	NA	NA	NA	NA	NA	NA	NA	NA	NA	-8.94e-05	NA	NA	0.000784	NA	NA	NA	0.000277	NA	NA	NA	NA	NA	NA	NA	NA	NA	NA	NA	NA	NA	NA	NA	NA
ENSG00000129925	NA	-0.043823	NA	-0.0646	NA	-0.080715	NA	NA	NA	-0.0813	0.0438	NA	0.056579	-0.048237	NA	-0.07351	NA	NA	NA	-0.071966	NA	NA	NA	-0.102494	NA	-0.0608	NA	NA	NA	NA	NA	NA	-0.0493	NA	NA	-0.0548	NA	NA	-0.112051	NA	NA	NA	NA	NA	NA	NA	NA	NA	NA
ENSG00000111358	NA	NA	NA	-0.0902	NA	NA	NA	NA	NA	NA	NA	-0.057751	NA	NA	NA	-0.053383	NA	NA	NA	NA	0.0772	NA	NA	-0.069723	NA	-0.0447	NA	NA	NA	NA	0.089695	NA	NA	NA	NA	NA	NA	NA	NA	-0.091592	-0.0507	NA	NA	-0.067494	NA	NA	NA	NA	NA
ENSG00000187736	NA	0.13969	NA	-0.0674	NA	NA	NA	NA	NA	NA	NA	NA	NA	NA	0.071278	-0.066752	NA	NA	NA	NA	NA	NA	NA	NA	NA	NA	NA	NA	NA	NA	NA	NA	0.172	0.077613	NA	NA	NA	NA	NA	NA	NA	0.0209	NA	NA	NA	NA	NA	NA	NA
ENSG00000131558	NA	NA	NA	-0.0461	NA	NA	NA	NA	NA	NA	NA	NA	NA	0.173711	NA	-0.042147	NA	NA	NA	NA	NA	NA	NA	NA	-0.052468	-0.0659	NA	NA	NA	NA	0.041059	NA	NA	NA	NA	0.128	NA	NA	NA	0.04374	0.028	-0.0721	NA	NA	NA	NA	NA	NA	NA
ENSG00000052841	-0.0294	NA	NA	-0.023	NA	NA	NA	NA	NA	NA	-0.0433	NA	-0.046075	0.060318	NA	-0.025879	0.0261	0.0373	NA	NA	NA	NA	NA	NA	-0.127862	-0.0211	NA	-0.0216	NA	NA	0.021228	NA	NA	NA	NA	NA	NA	-0.0241	-0.036488	NA	NA	0.0121	NA	NA	NA	NA	-0.0284	NA	0.094222
ENSG00000227500	NA	-0.138974	NA	-0.268	NA	NA	NA	NA	NA	NA	0.0529	NA	NA	NA	NA	-0.253314	NA	-0.0775	NA	NA	NA	-0.165989	NA	NA	NA	-0.203	NA	NA	NA	NA	NA	NA	NA	NA	-0.240228	NA	NA	NA	-0.041939	NA	NA	NA	NA	NA	NA	NA	NA	NA	NA
ENSG00000002586	-0.0162	-0.109542	NA	-0.109	NA	NA	-0.0566	NA	NA	NA	NA	0.025193	NA	-0.092462	NA	-0.086034	-0.0269	-0.0891	NA	-0.153731	-0.027142	NA	-0.03005	-0.079464	-0.008675	-0.0893	0.01687	-0.0342	NA	-0.044274	NA	NA	-0.0733	NA	-0.027237	-0.0775	NA	NA	NA	-0.048015	-0.0693	-0.0734	-0.0455	NA	NA	NA	NA	NA	NA
ENSG00000148925	NA	NA	0.34	NA	NA	NA	NA	NA	NA	0.265	NA	NA	NA	NA	NA	NA	NA	NA	NA	NA	-0.214069	NA	-0.09393	NA	NA	NA	NA	NA	NA	NA	NA	NA	NA	NA	NA	NA	NA	NA	NA	NA	NA	NA	NA	NA	NA	NA	NA	NA	0.378964
ENSG00000197102	0.0198	NA	0.0148	-0.0954	NA	NA	NA	NA	0.0467	-0.0642	NA	NA	NA	0.157516	NA	-0.060822	NA	NA	NA	-0.009491	NA	NA	NA	NA	NA	-0.0553	NA	NA	NA	NA	0.080692	NA	NA	NA	NA	0.136	NA	NA	NA	NA	-0.0282	NA	NA	0.023877	NA	NA	NA	NA	NA
ENSG00000101104	NA	NA	0.0556	-0.0854	NA	NA	0.0257	NA	-0.0208	0.0903	NA	NA	NA	NA	0.023142	-0.051447	NA	-0.0378	NA	-0.034298	-0.019065	-0.023685	NA	-0.037044	NA	-0.0489	NA	NA	NA	-0.024994	-0.027809	NA	NA	NA	-0.068465	NA	NA	NA	NA	NA	NA	-0.0205	-0.0348	NA	NA	NA	NA	NA	0.116415
ENSG00000110696	0.0218	NA	0.0323	-0.0868	NA	NA	NA	NA	NA	NA	0.063	NA	0.018971	NA	0.113988	-0.026068	0.0403	-0.0513	NA	NA	NA	NA	NA	NA	NA	-0.0508	NA	NA	NA	0.009281	0.017354	NA	NA	NA	NA	NA	NA	NA	NA	NA	NA	0.0337	-0.023	NA	NA	0.039511	NA	NA	0.046384
ENSG00000172831	NA	NA	NA	NA	NA	-0.110608	NA	NA	NA	-0.232	NA	NA	-0.117378	NA	NA	NA	NA	NA	NA	NA	NA	NA	-0.21093	NA	-0.150921	-0.131	NA	NA	NA	NA	NA	NA	NA	NA	NA	NA	NA	NA	NA	NA	NA	-0.142	NA	NA	NA	NA	NA	-0.186622	NA
ENSG00000104885	NA	NA	NA	-0.147	NA	NA	NA	NA	NA	NA	NA	0.043174	NA	0.119684	NA	-0.090373	NA	-0.11	NA	NA	NA	NA	NA	NA	NA	-0.0996	NA	NA	NA	NA	-0.038148	NA	NA	NA	NA	0.105	NA	NA	NA	NA	NA	NA	NA	0.056239	NA	NA	NA	NA	0.034676
ENSG00000066697	-0.198	NA	NA	NA	NA	NA	-0.0605	NA	NA	NA	-0.182	NA	-0.048349	NA	NA	NA	-0.0952	-0.118	NA	-0.142506	NA	NA	NA	NA	-0.147455	-0.179	0.122065	-0.0954	NA	NA	-0.116457	NA	-0.205	NA	NA	NA	NA	-0.203	NA	NA	NA	NA	-0.0709	NA	NA	NA	NA	NA	NA
ENSG00000068885	NA	NA	NA	NA	NA	NA	NA	NA	NA	0.0882	NA	NA	NA	0.101126	NA	-0.037235	NA	NA	NA	NA	NA	NA	NA	NA	NA	-0.0247	NA	NA	NA	NA	0.093096	NA	NA	NA	NA	0.089	NA	-0.0481	NA	NA	NA	NA	NA	NA	NA	NA	NA	NA	NA
ENSG00000142494	NA	NA	-0.0675	NA	NA	NA	NA	NA	NA	NA	0.0954	NA	NA	0.171606	NA	-0.054161	NA	NA	NA	NA	NA	NA	NA	NA	NA	-0.058	NA	NA	NA	NA	NA	NA	0.0723	NA	NA	0.129	NA	NA	NA	NA	NA	NA	NA	0.121492	NA	-0.069265	NA	NA	NA
ENSG00000184787	0.0536	NA	NA	NA	NA	NA	NA	NA	0.0779	NA	0.0154	NA	NA	0.292485	NA	-0.222697	NA	NA	0.135196	0.062151	NA	NA	NA	0.078992	NA	-0.208	0.056567	NA	NA	NA	NA	NA	NA	NA	NA	0.247	NA	NA	-0.153703	NA	0.0807	NA	NA	NA	NA	NA	NA	NA	NA
ENSG00000160563	NA	NA	NA	NA	NA	NA	NA	NA	NA	NA	NA	NA	NA	NA	NA	0.091414	NA	NA	NA	NA	NA	NA	NA	NA	NA	NA	NA	NA	NA	NA	NA	NA	NA	NA	NA	NA	NA	NA	NA	NA	NA	NA	NA	NA	NA	NA	NA	NA	NA
ENSG00000006042	-0.0369	NA	-0.0311	0.099	NA	NA	NA	NA	NA	NA	NA	NA	-0.083336	NA	-0.089203	0.041441	NA	NA	NA	NA	NA	NA	NA	NA	NA	0.0173	NA	NA	NA	NA	NA	NA	NA	NA	NA	-0.0556	NA	NA	NA	NA	NA	-0.0328	0.0657	NA	NA	NA	NA	NA	NA
ENSG00000176171	NA	NA	NA	NA	NA	NA	NA	NA	NA	NA	NA	0.025269	0.019137	-0.034	NA	NA	NA	NA	NA	-0.046438	NA	NA	NA	-0.036059	NA	NA	NA	NA	NA	NA	NA	NA	-0.0316	NA	NA	-0.0409	NA	NA	NA	NA	NA	-0.0171	NA	NA	NA	NA	NA	NA	NA
ENSG00000112651	NA	-0.118866	NA	-0.141	NA	NA	NA	NA	-0.0685	NA	NA	NA	0.074717	-0.093234	-0.02786	-0.103897	-0.047	-0.063	NA	-0.121549	NA	NA	NA	-0.06956	NA	-0.0986	NA	NA	NA	NA	-0.061251	NA	NA	-0.116298	NA	-0.0777	NA	NA	NA	NA	NA	-0.0735	NA	NA	NA	0.030309	NA	NA	-0.038736
ENSG00000149923	NA	NA	NA	NA	NA	NA	NA	NA	NA	-0.648	NA	NA	NA	NA	NA	0.021308	NA	NA	NA	NA	-0.173499	NA	NA	NA	NA	NA	NA	NA	NA	NA	NA	0.141801	NA	NA	NA	NA	NA	NA	NA	NA	NA	-0.019	NA	NA	NA	NA	NA	0.095669	NA
ENSG00000129083	0.539	NA	NA	-0.0739	0.425	NA	NA	NA	NA	NA	NA	0.293791	0.167044	-0.218364	NA	NA	NA	NA	NA	NA	NA	NA	NA	NA	NA	-0.0739	NA	NA	NA	NA	NA	NA	0.342	NA	NA	NA	NA	-0.0547	NA	NA	NA	NA	NA	NA	NA	NA	NA	NA	NA
ENSG00000149925	-0.0433	0.030396	NA	-0.0861	NA	NA	NA	NA	0.0402	NA	NA	NA	NA	-0.150386	0.486249	NA	NA	-0.0834	NA	-0.098641	NA	NA	NA	-0.096794	NA	NA	NA	NA	NA	NA	NA	NA	-0.0995	NA	NA	-0.153	NA	NA	NA	NA	NA	NA	-0.0667	NA	NA	NA	NA	NA	NA
ENSG00000171130	NA	-0.060035	-0.045	-0.161	NA	NA	NA	NA	-0.113	NA	NA	NA	0.116626	-0.08519	-0.081559	-0.076588	NA	NA	NA	NA	NA	-0.091598	NA	-0.076165	NA	-0.118	NA	NA	NA	NA	NA	NA	NA	-0.156257	NA	NA	NA	0.0495	NA	-0.052892	NA	-0.115	NA	-0.051445	-0.045586	NA	NA	NA	NA
ENSG00000117602	NA	NA	0.127	NA	NA	NA	NA	NA	NA	0.128	NA	-0.036111	NA	NA	NA	NA	NA	NA	NA	NA	NA	NA	NA	NA	NA	NA	NA	NA	NA	NA	0.067094	NA	NA	NA	NA	NA	NA	0.0447	NA	NA	NA	-0.0545	NA	NA	NA	NA	NA	NA	0.133065
ENSG00000118260	0.073	NA	NA	NA	NA	NA	NA	NA	NA	-0.231	NA	NA	NA	NA	NA	NA	NA	NA	NA	NA	NA	NA	NA	NA	-0.054126	NA	NA	NA	0.0537	-0.063621	0.09698	NA	NA	NA	-0.065973	NA	NA	-0.031	NA	NA	NA	NA	NA	-0.108495	NA	NA	NA	NA	NA
ENSG00000112200	NA	NA	NA	-0.126	NA	NA	NA	NA	0.0627	NA	NA	NA	NA	0.139731	NA	-0.104414	NA	NA	NA	NA	NA	NA	0.03871	NA	NA	-0.103	NA	NA	NA	NA	0.060954	NA	0.0846	NA	NA	0.162	NA	NA	-0.04085	NA	NA	NA	NA	NA	NA	NA	0.0785	NA	NA
ENSG00000010404	NA	NA	NA	-0.0713	NA	NA	NA	NA	NA	-0.169	-0.0261	NA	NA	0.102818	NA	-0.04544	NA	-0.0284	NA	NA	-0.047356	NA	-0.04676	NA	NA	-0.0418	NA	NA	NA	NA	0.079443	NA	NA	NA	NA	0.0825	NA	NA	-0.077211	NA	NA	-0.0182	-0.0381	-0.14073	NA	NA	NA	NA	NA
ENSG00000113360	NA	NA	-0.00387	NA	NA	NA	NA	NA	NA	NA	NA	NA	NA	NA	0.00873	NA	NA	NA	NA	NA	NA	NA	NA	NA	NA	NA	NA	NA	NA	NA	0.008064	0.009641	NA	NA	0.016106	NA	NA	0.00846	NA	NA	NA	NA	NA	NA	NA	NA	NA	0.003773	NA
ENSG00000099385	NA	-0.034166	NA	-0.0308	NA	NA	NA	NA	NA	-0.118	NA	NA	0.11269	-0.008715	NA	-0.037363	NA	-0.0291	NA	NA	-0.020338	NA	NA	0.038854	-0.026311	-0.0416	NA	NA	NA	NA	NA	0.00883	-0.0522	NA	NA	-0.0179	0.024242	NA	NA	NA	0.00427	NA	NA	NA	NA	NA	0.0609	NA	NA
ENSG00000108510	NA	0.022318	0.0671	-0.149	NA	NA	NA	NA	NA	NA	NA	NA	NA	0.203158	0.076567	-0.131592	NA	NA	NA	NA	-0.018403	NA	NA	NA	-0.053448	-0.121	NA	NA	NA	-0.063042	0.047002	NA	NA	0.032784	NA	0.198	NA	NA	NA	NA	NA	NA	NA	NA	-0.041041	NA	NA	NA	0.035248
ENSG00000161904	NA	NA	NA	NA	NA	NA	NA	NA	NA	NA	NA	0.056385	NA	NA	0.070335	NA	NA	0.0322	NA	NA	NA	NA	NA	NA	-0.049881	NA	NA	NA	NA	NA	NA	NA	-0.0594	NA	NA	NA	NA	NA	NA	NA	NA	NA	NA	NA	NA	NA	-0.02	NA	NA
ENSG00000258643	NA	NA	NA	NA	NA	NA	NA	NA	NA	NA	NA	NA	NA	0.773242	NA	0.3821	NA	NA	NA	0.232604	NA	NA	NA	0.712583	NA	NA	NA	-0.096	NA	NA	0.246578	NA	NA	NA	NA	0.762	NA	0.0883	NA	1	NA	0.638	NA	NA	NA	NA	0.692	NA	NA
ENSG00000120868	NA	NA	NA	-0.104	NA	NA	NA	NA	NA	NA	NA	NA	NA	0.316186	0.120391	-0.076354	NA	NA	NA	NA	0.029691	NA	0.05415	NA	-0.025704	-0.0685	NA	NA	NA	NA	NA	NA	NA	NA	NA	0.261	0.040783	-0.0338	NA	NA	NA	NA	NA	0.067211	NA	NA	NA	NA	0.048834
ENSG00000111196	NA	0.039727	NA	NA	NA	NA	0.0293	NA	NA	-0.0289	NA	NA	-0.033494	-0.070444	NA	NA	NA	NA	NA	-0.052739	NA	NA	NA	NA	NA	NA	NA	NA	NA	0.057647	0.025926	NA	NA	NA	NA	-0.0542	NA	NA	NA	NA	NA	NA	NA	NA	NA	NA	NA	NA	NA
ENSG00000071082	NA	0.02302	0.0377	-0.0201	NA	NA	NA	NA	-0.00945	-0.081	NA	NA	NA	NA	NA	0.00796	NA	-0.0194	NA	-0.015484	NA	-0.011877	NA	-0.016576	NA	-0.00648	NA	NA	NA	NA	NA	NA	NA	NA	0.00546	NA	NA	NA	NA	NA	-0.00528	0.0284	-0.0129	-0.021618	NA	NA	NA	NA	NA
ENSG00000156467	NA	NA	NA	NA	NA	NA	NA	NA	NA	NA	NA	NA	NA	-0.043557	NA	NA	NA	-0.0389	NA	-0.027313	NA	NA	0.03045	-0.029419	NA	NA	0.036239	NA	NA	NA	NA	NA	NA	NA	NA	-0.0401	NA	NA	NA	NA	-0.0196	NA	NA	-0.028702	NA	NA	NA	NA	-0.032583
ENSG00000108094	0.138	NA	-0.0533	NA	NA	NA	NA	NA	NA	-0.27	NA	NA	NA	NA	NA	NA	NA	NA	NA	NA	0.106135	NA	NA	NA	NA	NA	NA	NA	NA	NA	NA	NA	NA	NA	NA	NA	NA	NA	NA	NA	NA	NA	NA	-0.092229	NA	-0.035969	NA	NA	NA
ENSG00000100473	-0.0712	-0.040015	NA	NA	NA	NA	NA	NA	NA	NA	-0.0226	NA	-0.065083	0.027433	NA	NA	NA	NA	NA	0.048175	NA	NA	NA	0.037194	NA	NA	NA	NA	NA	NA	-0.06325	NA	-0.0704	NA	NA	NA	NA	NA	NA	NA	0.0536	NA	NA	NA	NA	NA	NA	NA	NA
ENSG00000147459	NA	NA	NA	-0.117	NA	NA	NA	NA	NA	0.285	0.0521	0.020743	NA	0.141959	NA	-0.112247	NA	-0.0788	NA	-0.092587	NA	NA	NA	-0.062319	-0.059706	-0.137	NA	NA	0.0808	NA	0.113803	NA	NA	NA	NA	0.101	NA	0.0964	NA	NA	-0.0507	NA	-0.0666	NA	0.078087	NA	NA	NA	NA
ENSG00000164124	NA	NA	NA	-0.0577	NA	NA	NA	NA	NA	NA	NA	NA	NA	NA	NA	-0.046221	NA	NA	NA	-0.077015	NA	NA	NA	-0.068939	NA	NA	NA	NA	NA	NA	NA	NA	NA	NA	NA	NA	NA	NA	NA	NA	NA	NA	-0.05	NA	NA	NA	NA	NA	NA
ENSG00000109466	NA	NA	NA	NA	NA	NA	NA	NA	NA	NA	NA	NA	0.145891	0.215231	0.095653	-0.145773	NA	NA	NA	NA	NA	NA	NA	NA	0.209802	-0.181	NA	NA	NA	NA	-0.10693	NA	NA	NA	NA	NA	NA	NA	NA	NA	NA	NA	NA	NA	NA	NA	NA	-0.08704	NA
ENSG00000132964	NA	NA	NA	NA	NA	NA	NA	NA	NA	NA	NA	NA	-0.046522	NA	NA	NA	NA	NA	NA	NA	NA	NA	NA	NA	NA	NA	NA	NA	NA	NA	NA	NA	NA	NA	NA	NA	NA	NA	NA	NA	NA	NA	NA	NA	NA	NA	NA	NA	NA
ENSG00000182150	NA	NA	NA	NA	NA	NA	NA	NA	NA	NA	NA	NA	NA	0.072984	NA	-0.194744	NA	NA	NA	NA	NA	NA	NA	NA	0.060128	NA	NA	NA	NA	NA	NA	NA	0.202	NA	NA	0.158	NA	NA	NA	NA	NA	NA	NA	NA	-0.071875	NA	NA	NA	NA
ENSG00000166710	0.00894	NA	NA	-0.0331	NA	NA	0.00562	NA	-0.00519	0.0568	NA	0.008838	0.019624	NA	NA	NA	NA	-0.0164	0.017084	NA	NA	NA	NA	-0.029265	NA	NA	NA	NA	NA	NA	0.018753	0.01451	NA	NA	NA	NA	NA	0.0115	NA	NA	NA	NA	-0.0134	NA	0.00698	NA	NA	NA	-0.021018
ENSG00000124839	NA	NA	NA	-0.119	NA	NA	NA	NA	NA	NA	NA	NA	NA	-0.348036	NA	-0.04299	NA	NA	NA	-0.235111	NA	NA	NA	-0.244457	0.021416	NA	NA	NA	NA	NA	-0.030612	NA	-0.11	NA	NA	-0.234	NA	NA	-0.045176	-0.189546	-0.188	NA	0.0585	-0.199054	NA	NA	NA	NA	NA
ENSG00000152700	NA	0.038682	NA	NA	NA	NA	0.0424	NA	NA	NA	0.0339	NA	NA	NA	0.358842	-0.04634	NA	NA	NA	NA	0.060145	NA	-0.00891	NA	-0.069513	NA	NA	NA	NA	NA	NA	NA	NA	NA	NA	NA	NA	-0.0422	NA	NA	NA	NA	NA	NA	NA	NA	NA	NA	NA
ENSG00000171469	NA	NA	NA	-0.0508	NA	NA	NA	NA	NA	NA	0.00374	NA	NA	0.101036	NA	NA	NA	NA	NA	NA	NA	NA	NA	NA	0.091182	NA	NA	NA	NA	NA	NA	NA	NA	NA	NA	0.0746	NA	-0.0335	NA	NA	NA	NA	NA	-0.096144	0.032139	NA	NA	NA	0.077789
ENSG00000140743	NA	NA	0.06	-0.105	NA	NA	NA	NA	NA	NA	NA	NA	-0.028604	NA	0.052471	NA	NA	NA	NA	-0.061172	NA	NA	NA	NA	NA	NA	NA	NA	NA	NA	0.040443	NA	NA	NA	NA	NA	NA	NA	NA	NA	NA	0.0145	NA	0.050311	NA	NA	NA	NA	NA
ENSG00000173598	NA	0.013524	0.0136	NA	NA	NA	NA	NA	0.0129	NA	NA	NA	NA	0.07532	0.018091	-0.015585	NA	NA	0.010615	0.027078	NA	NA	NA	0.015683	NA	NA	NA	NA	NA	NA	0.010329	-0.009639	0.0231	NA	NA	0.0642	NA	NA	NA	NA	NA	NA	NA	-0.01349	NA	NA	NA	NA	NA
ENSG00000168303	0.0105	0.011968	NA	0.012	NA	NA	0.0128	NA	NA	NA	0.00747	NA	0.00911	NA	0.012644	0.004389	0.0111	0.00541	NA	NA	NA	NA	NA	0.021384	0.018885	0.0114	NA	NA	NA	NA	NA	NA	NA	NA	NA	0.00466	NA	NA	-0.008732	0.012586	0.007	0.0249	0.0143	NA	-0.008968	0.019185	NA	NA	0.009634
ENSG00000062598	NA	NA	NA	-0.0802	NA	NA	NA	NA	NA	NA	-0.0111	NA	NA	0.071774	NA	-0.025806	-0.0206	NA	NA	NA	NA	NA	NA	NA	NA	-0.0418	NA	NA	0.0513	NA	0.052052	NA	NA	NA	NA	0.0635	NA	NA	NA	NA	NA	NA	NA	NA	0.04196	NA	NA	NA	NA
ENSG00000132680	NA	NA	0.0284	-0.0242	NA	NA	NA	NA	0.0327	NA	NA	-0.026402	0.022696	0.0782	0.030285	NA	NA	NA	NA	NA	NA	NA	NA	NA	NA	-0.0534	0.025315	NA	NA	NA	NA	NA	NA	NA	NA	NA	NA	NA	-0.033477	NA	NA	NA	NA	NA	NA	0.027678	NA	NA	NA
ENSG00000076053	-0.0262	-0.066623	NA	-0.024	NA	NA	NA	NA	NA	NA	NA	NA	NA	NA	NA	NA	0.0348	NA	NA	NA	NA	NA	NA	NA	NA	-0.0412	NA	NA	NA	NA	NA	NA	NA	NA	NA	NA	NA	NA	NA	NA	NA	NA	NA	0.044654	-0.026405	NA	NA	NA	0.058404
ENSG00000113916	NA	NA	NA	-0.0422	NA	-0.051626	NA	NA	NA	-0.201	NA	NA	NA	NA	NA	-0.049833	NA	NA	NA	NA	NA	NA	-0.0096	NA	NA	-0.0557	NA	NA	NA	NA	0.072796	-0.043932	-0.045	NA	NA	NA	NA	NA	NA	NA	NA	-0.016	0.0911	NA	NA	NA	NA	NA	NA
ENSG00000113569	NA	NA	NA	-0.0464	NA	NA	NA	NA	NA	NA	NA	NA	NA	-0.148972	0.262206	0.063859	NA	-0.0849	NA	NA	NA	NA	NA	-0.101988	NA	NA	NA	NA	NA	NA	-0.124582	NA	NA	NA	-0.114655	-0.2	NA	NA	NA	NA	NA	NA	NA	NA	NA	-0.172526	-0.0617	NA	NA
ENSG00000180822	NA	NA	NA	-0.066	NA	NA	NA	NA	NA	NA	NA	NA	NA	0.038452	NA	NA	-0.0485	NA	NA	NA	NA	NA	NA	NA	NA	-0.0716	0.048955	-0.0392	NA	-0.061646	-0.020884	0.017808	0.0466	NA	NA	NA	NA	NA	-0.022723	NA	0.0381	NA	NA	0.068324	NA	NA	NA	0.063882	NA
ENSG00000125651	NA	NA	NA	-0.275	NA	NA	NA	NA	NA	NA	NA	NA	NA	-0.186502	-0.034394	-0.200459	NA	-0.257	NA	-0.133387	NA	NA	NA	-0.094582	NA	-0.163	NA	NA	NA	-0.234403	-0.195253	NA	NA	NA	NA	NA	NA	NA	NA	NA	NA	-0.159	-0.229	NA	NA	NA	NA	NA	NA
ENSG00000189266	NA	NA	NA	NA	NA	NA	NA	NA	NA	NA	NA	NA	NA	NA	NA	NA	NA	NA	NA	NA	NA	NA	NA	NA	NA	NA	NA	NA	NA	NA	NA	NA	NA	NA	NA	NA	NA	NA	-0.035015	NA	NA	NA	NA	NA	NA	NA	NA	NA	NA
ENSG00000100852	NA	NA	-0.0221	-0.11	NA	NA	NA	NA	NA	NA	NA	NA	NA	0.160861	NA	-0.079497	NA	NA	NA	NA	NA	NA	NA	NA	-0.085644	-0.0522	NA	NA	NA	NA	NA	NA	NA	NA	NA	0.132	NA	-0.0425	NA	NA	NA	NA	NA	-0.206533	NA	NA	NA	NA	NA
ENSG00000143374	NA	NA	NA	NA	-0.0527	NA	NA	NA	NA	NA	NA	NA	NA	NA	NA	-0.041781	NA	NA	NA	NA	NA	NA	NA	0.056489	NA	NA	NA	NA	NA	NA	NA	0.025938	0.0599	NA	NA	NA	NA	NA	NA	NA	NA	NA	NA	NA	NA	NA	0.0418	-0.025679	NA
ENSG00000117682	NA	NA	NA	0.0303	NA	NA	0.0898	NA	NA	NA	NA	-0.049685	NA	NA	0.071129	NA	NA	-0.0285	NA	NA	NA	NA	NA	NA	NA	NA	NA	NA	NA	NA	NA	NA	NA	NA	NA	0.0436	NA	NA	NA	NA	-0.0472	0.0281	NA	NA	NA	NA	NA	NA	0.072634
ENSG00000130396	0.0396	0.04006	NA	-0.0553	NA	NA	NA	NA	NA	-0.0503	NA	NA	0.026659	0.151301	NA	-0.062515	-0.0294	NA	NA	NA	NA	NA	NA	NA	NA	-0.0624	NA	NA	NA	NA	0.098057	NA	0.0135	0.046643	NA	0.1	NA	0.0312	-0.006152	NA	NA	NA	-0.0252	NA	NA	NA	NA	NA	NA
ENSG00000174197	NA	0.049903	NA	-0.0561	NA	NA	0.041	NA	NA	-0.0539	NA	0.065173	0.087099	0.146339	NA	-0.052665	0.0398	NA	NA	NA	NA	NA	NA	0.054922	NA	-0.0464	NA	NA	NA	NA	0.031354	NA	0.0402	NA	NA	0.141	NA	NA	NA	NA	NA	NA	NA	NA	0.044711	NA	NA	NA	NA
ENSG00000182326	NA	NA	NA	NA	NA	NA	NA	NA	NA	5.97e-07	NA	NA	NA	NA	NA	NA	NA	NA	NA	NA	NA	NA	NA	NA	NA	NA	NA	NA	NA	NA	NA	NA	NA	NA	NA	NA	NA	NA	NA	NA	NA	NA	NA	NA	NA	NA	NA	NA	NA
ENSG00000275718	NA	NA	NA	NA	NA	NA	NA	NA	NA	NA	NA	NA	0.019919	NA	NA	NA	NA	-0.0225	0.039238	NA	0.050789	NA	NA	NA	0.073034	NA	NA	NA	NA	0.036582	0.046444	NA	NA	NA	NA	NA	NA	NA	NA	NA	NA	-0.035	NA	-0.070658	0.022981	NA	NA	-0.02828	-0.094325
ENSG00000166164	0.0042	0.010855	NA	NA	NA	NA	NA	NA	NA	0.0132	0.0265	NA	NA	0.006948	NA	NA	NA	0.00605	NA	NA	NA	NA	NA	NA	0.029028	NA	NA	NA	NA	NA	NA	NA	0.0319	NA	NA	0.0112	NA	NA	NA	NA	NA	0.0155	0.00773	NA	NA	0.02804	-0.000965	-0.00987	NA
ENSG00000182372	NA	NA	0.0808	-0.136	NA	NA	NA	NA	NA	NA	NA	NA	-0.225061	NA	0.099809	-0.0937	NA	NA	NA	NA	NA	NA	NA	-0.189077	NA	-0.0893	NA	NA	NA	NA	NA	NA	NA	NA	NA	NA	NA	NA	NA	NA	NA	NA	0.118	0.117095	NA	NA	NA	NA	-0.042301
ENSG00000241127	NA	NA	NA	NA	NA	0.075266	NA	NA	NA	NA	NA	NA	NA	NA	-0.001061	NA	NA	NA	NA	NA	0.189645	NA	NA	NA	-0.220938	NA	NA	NA	NA	-0.136069	NA	NA	NA	NA	NA	NA	NA	NA	NA	NA	NA	NA	NA	0.022021	NA	NA	NA	NA	NA
ENSG00000122359	-0.0618	NA	-0.0696	NA	NA	NA	NA	NA	NA	0.173	NA	NA	-0.066936	NA	-0.077528	NA	0.0485	-0.0684	NA	NA	NA	NA	NA	NA	NA	NA	NA	NA	NA	NA	NA	NA	NA	NA	NA	-0.04	NA	0.0593	NA	NA	NA	-0.0546	NA	-0.115612	NA	NA	NA	NA	NA
ENSG00000136631	NA	NA	-0.0688	-0.102	NA	NA	NA	NA	0.0593	-0.113	0.0363	NA	NA	NA	NA	NA	NA	NA	NA	NA	0.062601	NA	NA	NA	NA	NA	NA	NA	NA	NA	0.105902	NA	0.0679	NA	NA	NA	NA	0.063	0.047175	NA	NA	NA	NA	NA	NA	NA	NA	NA	NA
ENSG00000092931	NA	NA	0.0645	-0.0319	NA	NA	NA	NA	NA	NA	NA	NA	NA	-0.05533	NA	NA	NA	-0.0401	NA	NA	NA	NA	NA	-0.051964	0.116165	NA	NA	NA	NA	NA	-0.041157	NA	NA	NA	NA	-0.0446	NA	NA	NA	NA	NA	0.0696	-0.0423	NA	NA	NA	NA	NA	0.145419
ENSG00000066777	NA	0.05223	NA	-0.0286	NA	NA	NA	NA	NA	NA	NA	0.028249	NA	0.045922	NA	NA	0.0416	NA	NA	NA	NA	NA	NA	NA	NA	NA	NA	NA	NA	NA	-0.040445	NA	NA	NA	NA	0.0355	NA	NA	NA	NA	0.0552	NA	NA	NA	NA	NA	NA	NA	NA
ENSG00000120896	NA	NA	NA	NA	NA	NA	NA	NA	NA	NA	NA	NA	NA	NA	NA	NA	NA	NA	NA	NA	NA	NA	NA	NA	NA	NA	NA	NA	NA	NA	NA	NA	NA	NA	NA	NA	NA	0.00928	NA	NA	NA	NA	0.00363	NA	NA	NA	NA	NA	NA
ENSG00000267041	NA	-0.026173	NA	-0.0262	NA	NA	NA	NA	NA	0.0477	-0.0436	NA	NA	NA	NA	NA	0.0246	-0.0245	NA	NA	NA	NA	NA	0.012035	NA	NA	0.018658	NA	0.0491	NA	NA	NA	NA	NA	NA	NA	NA	NA	NA	NA	NA	-0.00998	NA	0.029747	NA	NA	NA	NA	NA
ENSG00000171853	-0.0294	NA	NA	NA	NA	NA	NA	NA	NA	NA	NA	NA	NA	NA	0.015465	NA	NA	NA	NA	NA	NA	NA	NA	NA	NA	NA	NA	NA	NA	NA	NA	0.017225	NA	NA	NA	NA	NA	NA	-0.016642	NA	NA	NA	NA	NA	NA	NA	NA	NA	NA
ENSG00000159140	NA	-0.020682	0.105	-0.0161	NA	NA	0.0341	NA	NA	NA	0.0345	NA	0.052829	0.00751	NA	-0.014928	NA	NA	NA	NA	NA	0.018217	NA	0.004393	NA	0.0154	0.025057	NA	NA	NA	0.058697	NA	0.0741	NA	NA	0.013	NA	0.0152	-0.040787	NA	-0.033	0.07	NA	NA	NA	NA	NA	NA	0.091645
ENSG00000135241	NA	NA	NA	NA	NA	NA	NA	NA	NA	NA	NA	NA	NA	NA	NA	NA	NA	NA	NA	NA	NA	NA	NA	NA	NA	NA	NA	NA	NA	NA	NA	NA	NA	NA	NA	NA	NA	NA	NA	NA	NA	NA	NA	NA	NA	NA	NA	NA	NA
ENSG00000134759	NA	NA	NA	NA	NA	NA	NA	NA	NA	NA	NA	NA	NA	NA	NA	NA	-0.146	NA	NA	NA	NA	NA	NA	NA	NA	NA	NA	NA	NA	NA	NA	NA	0.229	NA	NA	NA	NA	NA	NA	NA	NA	NA	NA	NA	-0.070084	NA	0.0406	NA	NA
ENSG00000067225	NA	-0.206505	NA	-0.348	NA	NA	-0.0452	NA	-0.0945	NA	NA	NA	NA	-0.143634	NA	-0.28994	0.0297	NA	NA	-0.19741	NA	-0.066432	NA	-0.164702	0.088716	-0.26	NA	0.151	NA	NA	NA	NA	NA	NA	NA	-0.126	NA	NA	NA	NA	-0.143	-0.0962	NA	NA	NA	NA	NA	NA	NA
ENSG00000007866	NA	NA	NA	-0.052	NA	NA	NA	NA	NA	-0.372	0.0521	NA	NA	NA	NA	NA	NA	NA	NA	NA	NA	0.081022	NA	NA	NA	NA	NA	NA	NA	NA	NA	NA	0.181	NA	NA	NA	NA	NA	NA	NA	NA	-0.063	-0.0612	NA	NA	NA	NA	NA	-0.179073
ENSG00000140307	NA	0.00439	NA	NA	NA	NA	0.0029	NA	0.0086	NA	0.00175	NA	NA	NA	NA	NA	NA	-0.00535	NA	NA	-0.012853	NA	NA	NA	NA	NA	NA	NA	NA	NA	NA	NA	0.00572	0.008837	NA	0.00205	NA	NA	NA	NA	NA	0.00682	NA	NA	NA	0.004655	NA	NA	NA
ENSG00000135047	NA	0.063035	NA	NA	NA	NA	NA	NA	NA	-0.224	NA	NA	NA	0.0923	-0.038624	NA	NA	-0.04	NA	NA	NA	NA	NA	0.043637	NA	0.0332	NA	NA	NA	NA	0.027655	0.047546	0.0935	NA	NA	0.0743	NA	NA	0.037131	NA	NA	NA	NA	NA	NA	NA	NA	NA	-0.044768
ENSG00000075790	NA	NA	NA	NA	0.0278	NA	NA	NA	NA	NA	NA	NA	NA	0.144813	NA	NA	0.0134	NA	NA	NA	NA	NA	NA	NA	0.07698	NA	NA	NA	NA	NA	NA	NA	NA	NA	NA	0.155	NA	NA	NA	NA	NA	-0.0289	NA	NA	NA	NA	NA	NA	NA
ENSG00000170291	NA	NA	NA	NA	NA	NA	NA	NA	NA	-0.239	NA	NA	0.067368	NA	NA	NA	NA	-0.0648	NA	NA	NA	NA	NA	NA	-0.081206	NA	NA	NA	NA	NA	0.051578	-0.054239	NA	NA	NA	NA	NA	0.0166	NA	NA	NA	-0.0327	-0.0263	0.038489	NA	NA	NA	NA	NA
ENSG00000163479	0.0353	-0.052075	-0.0434	NA	NA	NA	0.024	NA	NA	-0.131	NA	NA	NA	-0.050837	NA	NA	NA	-0.0514	NA	-0.059816	0.010987	NA	NA	-0.053509	NA	-0.0392	NA	NA	NA	-0.040316	NA	-0.026288	NA	NA	-0.064552	-0.0531	NA	NA	NA	NA	NA	NA	-0.0333	NA	NA	NA	NA	0.008801	-0.031302
ENSG00000145996	NA	NA	NA	-0.102	NA	NA	NA	NA	NA	NA	NA	NA	NA	-0.040827	-0.039005	NA	NA	NA	NA	-0.057294	NA	-0.049189	NA	NA	NA	NA	NA	NA	NA	-0.082881	NA	NA	-0.0967	NA	-0.062755	-0.0575	NA	NA	NA	NA	-0.0765	NA	NA	NA	NA	NA	NA	NA	NA
ENSG00000177731	NA	NA	0.0497	-0.0499	NA	NA	NA	NA	NA	NA	NA	NA	NA	NA	0.05152	-0.05183	NA	NA	NA	0.046669	NA	NA	NA	0.037968	0.074313	-0.054	NA	NA	NA	NA	-0.091698	NA	NA	-0.030402	NA	0.00578	0.034033	NA	NA	NA	NA	0.0303	NA	0.046811	-0.043883	NA	-0.0252	-0.043361	NA
ENSG00000121749	NA	NA	NA	0.0477	NA	NA	NA	NA	NA	-0.132	NA	NA	0.021036	NA	NA	NA	NA	NA	NA	NA	NA	NA	NA	NA	-0.065012	0.145	NA	NA	NA	NA	NA	NA	NA	NA	NA	NA	NA	NA	0.038349	NA	NA	NA	NA	NA	NA	NA	-0.13	NA	NA
ENSG00000215193	NA	0.067811	0.101	NA	NA	NA	NA	NA	NA	NA	NA	NA	NA	0.074512	0.056415	NA	NA	NA	NA	-0.114437	NA	NA	NA	NA	NA	NA	NA	NA	NA	0.021363	NA	NA	0.0396	NA	NA	NA	NA	NA	NA	NA	-0.0865	NA	0.0979	NA	NA	-0.038962	NA	NA	NA
ENSG00000137713	NA	NA	NA	0.0738	NA	NA	NA	NA	NA	NA	NA	NA	NA	NA	NA	NA	0.0832	NA	NA	NA	NA	NA	-0.14761	NA	NA	0.0377	NA	-0.0779	NA	0.114184	NA	NA	NA	NA	NA	NA	NA	NA	NA	NA	NA	NA	NA	0.159152	NA	NA	NA	NA	NA
ENSG00000034677	NA	NA	NA	NA	NA	NA	NA	NA	NA	NA	NA	NA	NA	0.121231	NA	NA	NA	NA	NA	NA	NA	NA	NA	NA	NA	NA	NA	NA	NA	NA	NA	NA	NA	NA	NA	0.121	-0.194074	NA	NA	0.11887	NA	NA	-0.2	NA	NA	NA	NA	NA	NA
ENSG00000133961	NA	NA	NA	-0.107	NA	NA	NA	NA	NA	NA	NA	NA	NA	0.188937	NA	NA	-0.0125	NA	NA	NA	NA	NA	NA	NA	NA	-0.119	NA	NA	NA	NA	0.097712	NA	NA	NA	NA	0.107	NA	NA	-0.043443	NA	NA	NA	-0.0558	NA	NA	NA	NA	NA	NA
ENSG00000115170	NA	NA	NA	-0.129	-0.0812	0.129973	0.108	NA	NA	NA	NA	NA	0.324876	NA	NA	NA	NA	0.114	NA	NA	NA	-0.163803	NA	NA	NA	NA	NA	NA	NA	NA	0.078315	NA	NA	NA	NA	NA	NA	NA	NA	NA	NA	NA	0.119	NA	NA	NA	NA	NA	NA
ENSG00000117133	NA	NA	NA	NA	NA	NA	NA	NA	NA	NA	NA	NA	0.066947	NA	NA	-0.047974	-0.0283	NA	NA	NA	0.070964	NA	NA	NA	NA	-0.0772	NA	NA	NA	NA	NA	NA	NA	NA	NA	NA	NA	NA	NA	NA	NA	NA	NA	NA	NA	NA	NA	NA	NA
ENSG00000109111	NA	-0.163923	NA	-0.245	NA	-0.147407	NA	NA	NA	NA	0.0732	NA	NA	-0.128455	NA	-0.211005	NA	NA	NA	-0.078246	NA	NA	NA	-0.127217	-0.016495	-0.186	NA	NA	NA	NA	NA	NA	-0.189	NA	NA	-0.149	NA	NA	-0.145992	NA	-0.0756	NA	NA	NA	0.039247	NA	NA	NA	NA
ENSG00000102309	NA	NA	NA	-0.0132	NA	NA	NA	NA	NA	NA	NA	NA	NA	-0.022461	0.011265	NA	NA	-0.0267	NA	NA	NA	NA	-0.01402	-0.030697	NA	NA	NA	NA	NA	-0.052994	-0.04818	NA	NA	NA	NA	NA	NA	NA	NA	NA	NA	NA	NA	0.013106	NA	NA	NA	NA	0.014256
ENSG00000113732	NA	NA	NA	NA	NA	NA	NA	NA	NA	NA	NA	NA	NA	0.014307	NA	-0.01037	NA	NA	NA	NA	NA	NA	-0.01369	NA	0.024487	-0.0195	NA	0.0202	NA	NA	NA	NA	NA	NA	NA	0.0188	NA	0.0183	NA	NA	NA	NA	NA	NA	NA	NA	NA	NA	NA
ENSG00000100207	NA	NA	0.0508	NA	NA	NA	NA	NA	NA	NA	NA	NA	NA	NA	NA	NA	NA	NA	NA	NA	NA	NA	NA	NA	NA	NA	NA	NA	NA	NA	NA	NA	NA	NA	-0.078638	NA	NA	NA	NA	NA	NA	NA	NA	NA	NA	NA	NA	-0.026704	NA
ENSG00000117616	-0.0145	NA	NA	-0.0621	NA	-0.039824	0.0684	NA	NA	NA	0.0177	NA	NA	0.043418	NA	NA	-0.0795	NA	-0.036282	NA	NA	NA	NA	NA	NA	NA	NA	NA	NA	NA	NA	NA	NA	NA	NA	0.0472	NA	NA	NA	NA	NA	-0.0578	-0.0396	NA	NA	0.0455	NA	NA	NA
ENSG00000176974	-0.13	NA	NA	NA	NA	NA	NA	NA	NA	NA	NA	NA	-0.173424	NA	NA	0.047311	NA	0.0377	NA	NA	NA	NA	NA	NA	NA	NA	NA	NA	NA	NA	NA	NA	NA	NA	NA	NA	NA	NA	NA	NA	NA	NA	NA	NA	NA	NA	NA	NA	NA
ENSG00000137161	0.0462	NA	NA	NA	NA	NA	NA	NA	NA	NA	NA	NA	NA	NA	NA	0.036064	-0.00585	NA	NA	NA	0.069857	NA	NA	NA	NA	0.0316	NA	NA	NA	NA	NA	NA	NA	NA	NA	NA	NA	NA	NA	NA	NA	NA	-0.0264	NA	-0.026753	NA	NA	NA	NA
ENSG00000118246	NA	0.034363	NA	0.0206	NA	NA	NA	NA	NA	NA	NA	-0.107973	NA	NA	NA	NA	NA	NA	NA	NA	NA	NA	NA	NA	NA	NA	NA	NA	NA	NA	NA	NA	0.0445	NA	NA	NA	-0.108774	0.0905	NA	NA	NA	NA	NA	-0.051109	NA	NA	NA	NA	-0.036416
ENSG00000076351	NA	NA	NA	NA	NA	NA	NA	NA	NA	NA	0.043	NA	NA	0.111586	0.206626	NA	NA	-0.0617	NA	NA	NA	NA	NA	NA	NA	NA	NA	NA	NA	NA	0.103338	NA	NA	-0.148025	NA	NA	NA	-0.0866	NA	NA	NA	NA	NA	NA	NA	0.01239	NA	NA	NA
ENSG00000112081	NA	NA	NA	-0.00864	NA	NA	NA	NA	0.00755	NA	NA	0.012779	-0.009324	0.036191	0.181322	NA	NA	NA	0.014738	NA	NA	0.01139	NA	0.013696	NA	NA	NA	NA	NA	NA	NA	NA	0.0735	NA	NA	0.0215	NA	NA	0.017534	NA	NA	NA	-0.0162	NA	NA	NA	NA	NA	NA
ENSG00000102606	NA	NA	NA	-0.0674	NA	NA	NA	NA	0.056	NA	NA	0.013705	NA	0.121583	NA	-0.079861	NA	NA	NA	NA	NA	NA	-0.02332	NA	NA	-0.0396	NA	NA	NA	-0.061179	NA	NA	NA	0.045081	NA	0.0821	NA	0.0117	NA	NA	NA	-0.0325	NA	NA	0.030856	NA	NA	NA	NA
ENSG00000167842	NA	NA	NA	0.104	NA	NA	NA	NA	-0.0966	NA	NA	NA	NA	NA	NA	NA	NA	0.157	NA	NA	NA	NA	NA	NA	-0.202868	NA	NA	NA	NA	NA	NA	NA	NA	-0.101285	NA	NA	NA	0.0828	NA	NA	NA	NA	0.0988	NA	0.044162	NA	NA	NA	NA
ENSG00000188785	-0.0329	NA	NA	-0.0717	NA	-0.099469	NA	NA	NA	NA	NA	NA	NA	NA	0.030077	NA	NA	NA	NA	NA	NA	NA	NA	-0.11436	NA	NA	0.101489	NA	NA	NA	0.032569	NA	-0.0759	0.085018	NA	NA	NA	NA	-0.073623	NA	NA	-0.146	NA	NA	NA	NA	NA	NA	NA
ENSG00000180694	NA	NA	NA	NA	NA	NA	0.0566	NA	NA	NA	NA	NA	NA	0.154996	0.123108	NA	0.185	-0.0994	NA	NA	NA	NA	NA	NA	0.086167	-0.212	NA	NA	NA	NA	NA	NA	NA	NA	NA	0.164	NA	NA	NA	NA	NA	NA	NA	NA	NA	NA	NA	0.052628	NA
ENSG00000135297	NA	NA	NA	NA	NA	NA	NA	NA	NA	NA	NA	NA	NA	NA	NA	NA	NA	NA	NA	NA	NA	0.085858	NA	NA	NA	NA	NA	NA	NA	NA	NA	NA	NA	NA	NA	NA	NA	NA	NA	NA	NA	NA	NA	0.107182	NA	NA	NA	NA	0.043445
ENSG00000165804	NA	-0.049509	NA	NA	NA	NA	NA	NA	0.0781	NA	NA	NA	NA	NA	NA	NA	NA	NA	NA	NA	NA	NA	NA	NA	-0.071437	NA	NA	NA	NA	NA	NA	-0.055939	NA	NA	NA	0.0906	NA	NA	NA	NA	NA	NA	NA	NA	NA	NA	NA	NA	NA
ENSG00000121579	NA	0.037105	NA	NA	NA	NA	NA	NA	NA	NA	NA	NA	NA	0.121901	NA	-0.018542	NA	NA	NA	0.049662	NA	NA	NA	0.043146	NA	-0.0321	NA	NA	NA	NA	NA	NA	-0.0332	NA	NA	0.116	0.013517	NA	NA	NA	0.0333	NA	NA	NA	NA	0.018633	NA	NA	NA
ENSG00000096080	NA	NA	NA	-0.039	NA	NA	NA	NA	NA	0.16	NA	NA	NA	NA	NA	0.035291	NA	NA	NA	NA	NA	NA	NA	NA	NA	NA	NA	NA	NA	NA	NA	NA	NA	NA	NA	NA	NA	NA	NA	NA	NA	NA	NA	NA	NA	-0.021139	NA	NA	NA
ENSG00000260916	-0.0668	NA	NA	NA	NA	NA	NA	NA	NA	NA	NA	NA	NA	0.108708	NA	NA	NA	NA	NA	NA	0.044677	NA	NA	0.028337	-0.046488	NA	NA	-0.0188	NA	-0.02777	0.043516	NA	NA	NA	0.050749	0.0775	NA	0.0863	NA	NA	NA	NA	NA	NA	-0.052025	NA	NA	NA	0.049484
ENSG00000177889	NA	NA	0.0479	NA	NA	NA	NA	NA	NA	NA	0.0222	NA	NA	NA	NA	NA	NA	NA	NA	NA	NA	NA	NA	NA	NA	NA	NA	NA	NA	NA	NA	NA	NA	NA	NA	-0.0169	NA	NA	-0.025908	-0.03118	NA	NA	NA	NA	NA	0.021203	NA	NA	0.060261
ENSG00000152952	NA	NA	-0.087	-0.125	NA	0.054634	NA	NA	0.0627	NA	NA	0.02856	NA	0.184094	0.109131	-0.061067	NA	NA	NA	-0.082139	0.142356	NA	NA	-0.050663	NA	-0.062	0.028048	NA	NA	NA	0.104753	-0.041751	NA	0.068267	NA	0.125	0.043875	NA	NA	NA	-0.0376	-0.0461	-0.0592	NA	-0.062038	NA	NA	NA	NA
ENSG00000165029	NA	NA	NA	-0.0972	0.0243	-0.026595	NA	NA	NA	NA	NA	NA	NA	0.155971	NA	-0.098972	NA	NA	NA	NA	NA	NA	NA	NA	-0.017107	-0.0682	NA	NA	NA	NA	0.059805	NA	NA	NA	NA	0.148	NA	NA	-0.047722	NA	NA	NA	NA	NA	NA	NA	NA	NA	NA
ENSG00000165609	NA	NA	NA	NA	0.022	NA	NA	NA	NA	NA	NA	NA	NA	NA	NA	NA	NA	NA	NA	NA	NA	NA	NA	NA	NA	NA	NA	0.0224	-0.0378	NA	0.026107	NA	NA	NA	NA	NA	NA	NA	NA	NA	NA	NA	NA	NA	NA	NA	NA	NA	NA
ENSG00000151338	NA	NA	-0.0135	NA	NA	NA	NA	NA	NA	NA	NA	NA	NA	-0.032788	-0.041734	NA	NA	NA	NA	-0.043884	NA	NA	NA	NA	NA	NA	NA	NA	NA	NA	0.01342	NA	NA	NA	0.020123	-0.0513	NA	NA	NA	NA	-0.0134	NA	NA	-0.052354	0.041452	NA	0.0304	NA	-0.007043
ENSG00000196290	-0.0703	-0.082451	NA	NA	NA	NA	NA	NA	NA	NA	NA	NA	NA	NA	NA	NA	NA	NA	NA	NA	NA	NA	NA	NA	NA	NA	NA	NA	NA	NA	NA	NA	NA	NA	NA	NA	NA	NA	NA	NA	NA	NA	NA	-0.185771	NA	NA	NA	NA	NA
ENSG00000174446	NA	NA	-0.109	NA	NA	NA	NA	NA	NA	NA	NA	NA	NA	-0.040458	NA	NA	0.0249	NA	NA	-0.078458	NA	-0.05647	NA	-0.047231	NA	0.0289	NA	NA	NA	NA	-0.061091	NA	NA	NA	NA	NA	NA	NA	NA	NA	NA	-0.0616	NA	NA	NA	NA	NA	NA	-0.039863
ENSG00000169018	NA	NA	NA	NA	NA	NA	NA	NA	0.078	NA	0.037	NA	NA	NA	NA	NA	NA	NA	NA	NA	NA	NA	NA	NA	NA	NA	NA	NA	NA	NA	NA	NA	NA	NA	NA	NA	NA	NA	NA	NA	NA	NA	NA	-0.111744	NA	NA	NA	NA	NA
ENSG00000009844	NA	-0.011845	-0.0323	NA	0.0246	NA	NA	NA	NA	-0.102	NA	NA	NA	NA	NA	-0.022091	NA	NA	NA	NA	NA	NA	NA	-0.029179	NA	-0.0234	NA	NA	NA	-0.020987	NA	NA	NA	NA	NA	NA	NA	NA	NA	NA	NA	NA	0.0175	-0.056329	NA	NA	NA	NA	NA
ENSG00000131242	NA	NA	NA	-0.0835	NA	NA	NA	NA	-0.0438	NA	NA	NA	NA	NA	NA	-0.018641	NA	-0.0566	NA	NA	NA	NA	NA	NA	0.043062	-0.0254	NA	-0.0231	NA	NA	NA	NA	0.0312	NA	-0.084568	NA	0.090924	-0.0148	-0.084422	NA	NA	NA	NA	0.060559	NA	NA	NA	0.008498	0.075871
ENSG00000100014	NA	NA	-0.0137	NA	NA	NA	NA	NA	NA	NA	NA	NA	NA	NA	NA	-0.103091	NA	NA	NA	NA	NA	NA	NA	NA	NA	NA	NA	NA	NA	NA	NA	NA	NA	NA	NA	NA	NA	NA	NA	NA	NA	-0.0901	0.134	-0.025245	NA	NA	-0.12	NA	NA
ENSG00000122545	NA	NA	NA	-0.066	NA	0.020979	NA	NA	NA	0.109	0.0321	0.0427	NA	NA	NA	NA	NA	NA	NA	NA	NA	NA	NA	NA	-0.076019	-0.0489	NA	NA	NA	NA	0.01581	NA	NA	NA	NA	NA	NA	NA	NA	NA	NA	NA	-0.0188	NA	NA	NA	NA	0.054906	NA
ENSG00000109118	0.0175	0.041568	NA	-0.0928	NA	NA	NA	NA	NA	-0.114	0.131	NA	0.070977	0.079439	NA	NA	NA	NA	NA	-0.038971	NA	NA	NA	NA	-0.028593	NA	NA	NA	NA	-0.048095	NA	NA	NA	NA	NA	0.0629	-0.037667	NA	NA	NA	-0.0539	NA	NA	NA	NA	NA	NA	NA	-0.08115
ENSG00000033627	NA	0.022184	0.0135	NA	NA	NA	NA	NA	NA	NA	NA	NA	NA	0.087595	NA	NA	NA	NA	NA	0.048995	NA	NA	NA	0.04898	NA	NA	NA	0.0113	NA	NA	0.120964	NA	NA	NA	NA	0.0911	0.058816	NA	NA	NA	0.0633	NA	NA	NA	NA	NA	-0.0518	NA	NA
ENSG00000100226	-0.111	0.133283	NA	NA	NA	NA	0.0917	NA	NA	NA	NA	NA	NA	NA	NA	NA	0.132	0.0491	NA	NA	NA	NA	NA	NA	0.102609	0.0767	-0.129136	NA	NA	NA	NA	NA	NA	NA	NA	NA	NA	NA	0.026437	NA	NA	0.0964	0.293	NA	NA	-0.098788	NA	-0.029801	NA
ENSG00000137764	NA	NA	NA	0.0858	NA	NA	NA	NA	0.0772	NA	-0.0648	NA	-0.036629	NA	NA	0.063289	NA	NA	NA	NA	NA	NA	NA	NA	-0.074146	0.0821	NA	NA	NA	NA	NA	NA	NA	NA	NA	NA	NA	NA	NA	NA	NA	NA	NA	NA	NA	NA	NA	NA	NA
ENSG00000121766	NA	0.197339	0.0415	NA	NA	NA	NA	NA	NA	NA	0.129	NA	NA	-0.061398	0.088986	NA	0.0729	NA	NA	-0.126898	NA	NA	NA	-0.108861	NA	NA	NA	NA	NA	NA	NA	NA	NA	NA	NA	0.0485	NA	NA	NA	NA	NA	NA	NA	NA	NA	NA	NA	NA	0.058982
ENSG00000101076	NA	NA	NA	NA	NA	-0.065856	NA	-0.05444	-0.0327	NA	NA	NA	NA	0.087782	NA	-0.049261	NA	NA	NA	NA	NA	NA	NA	NA	0.027921	-0.0442	-0.024035	NA	NA	NA	NA	NA	NA	NA	NA	0.0439	NA	NA	-0.061962	NA	NA	0.0201	NA	-0.035465	NA	NA	NA	-0.027369	NA
ENSG00000205758	NA	NA	NA	-0.0339	NA	-0.028053	0.0142	NA	NA	NA	NA	NA	NA	0.042605	0.058564	-0.043905	NA	NA	-0.04746	-0.080332	NA	NA	NA	NA	NA	NA	NA	NA	NA	NA	0.032496	NA	0.0552	NA	NA	NA	-0.033932	NA	NA	NA	-0.0436	NA	-0.0205	NA	NA	NA	NA	NA	NA
ENSG00000100138	NA	0.056709	-0.0319	-0.037	NA	NA	NA	NA	-0.0291	-0.181	NA	-0.030448	0.061257	NA	0.023457	NA	-0.0599	-0.0264	NA	-0.036793	NA	NA	NA	-0.032464	0.023237	0.0187	NA	-0.0369	NA	-0.011157	0.034617	0.036792	NA	NA	NA	0.0363	NA	0.0674	NA	NA	NA	0.039	-0.039	NA	-0.015198	NA	NA	NA	NA
ENSG00000109339	NA	NA	NA	NA	NA	NA	NA	NA	NA	NA	NA	-0.000398	-0.000239	NA	-0.000123	NA	NA	NA	-0.000314	NA	NA	NA	NA	NA	NA	NA	NA	NA	0.000295	NA	NA	NA	NA	NA	NA	NA	NA	NA	NA	NA	NA	NA	0.00353	NA	-0.000307	NA	NA	0.000528	NA
ENSG00000095794	NA	NA	NA	-0.0602	NA	NA	NA	NA	NA	NA	NA	0.045554	NA	NA	NA	NA	NA	-0.0535	NA	NA	NA	NA	NA	NA	0.1126	-0.0267	NA	NA	NA	NA	NA	NA	-0.0536	-0.057153	NA	NA	NA	0.0238	NA	NA	NA	NA	NA	NA	NA	0.032879	NA	NA	0.016556
ENSG00000107551	NA	-0.095812	NA	-0.169	NA	NA	NA	NA	NA	-0.0832	0.0344	0.022972	NA	0.057116	NA	-0.115524	NA	NA	NA	NA	NA	NA	NA	NA	NA	-0.129	NA	NA	-0.027	NA	NA	0.046165	-0.109	NA	NA	NA	NA	NA	NA	NA	NA	NA	NA	NA	NA	NA	NA	NA	NA
ENSG00000023041	NA	NA	NA	NA	NA	NA	NA	NA	NA	NA	NA	NA	NA	0.054114	NA	NA	NA	NA	NA	NA	NA	NA	NA	NA	NA	NA	NA	NA	0.000578	NA	NA	NA	0.138	-0.087519	NA	0.0636	NA	-0.0334	NA	NA	NA	NA	NA	NA	NA	NA	NA	NA	0.001358
ENSG00000136643	NA	NA	NA	NA	NA	-0.043046	NA	NA	NA	NA	NA	NA	-0.043883	NA	NA	0.009935	0.0763	NA	NA	NA	-0.038861	NA	NA	NA	NA	0.0288	NA	NA	NA	NA	NA	NA	NA	NA	NA	0.0604	NA	NA	0.04065	NA	NA	NA	NA	NA	NA	NA	NA	NA	0.028795
ENSG00000269190	0.121	NA	-0.0734	-0.0872	NA	NA	NA	NA	NA	NA	0.117	0.066454	NA	0.080411	0.058096	-0.048772	NA	-0.121	-0.13713	-0.12683	NA	0.023688	NA	NA	NA	-0.14	NA	NA	NA	NA	NA	NA	NA	NA	-0.046135	NA	NA	-0.0347	-0.044639	NA	NA	-0.122	-0.0478	0.073569	0.088276	0.00589	-0.0325	NA	0.128199
ENSG00000167904	NA	NA	-0.0691	NA	NA	NA	NA	NA	NA	-0.145	NA	NA	NA	0.059675	-0.1151	-0.0612	NA	-0.0552	NA	NA	NA	NA	NA	0.030126	NA	NA	NA	NA	NA	NA	0.048167	NA	NA	NA	NA	0.0493	NA	NA	-0.05001	NA	-0.0394	-0.0516	-0.0424	0.045919	-0.019732	NA	NA	NA	NA
ENSG00000111639	NA	NA	NA	NA	NA	NA	0.00527	NA	NA	-0.0269	NA	NA	NA	NA	NA	NA	-0.00676	NA	NA	NA	NA	NA	NA	NA	NA	NA	NA	NA	NA	0.011003	0.007789	NA	NA	NA	NA	-0.00812	NA	NA	NA	-0.008274	NA	NA	NA	NA	NA	NA	NA	NA	NA
ENSG00000147439	NA	NA	NA	NA	NA	0.061199	NA	NA	0.023	NA	NA	0.059865	NA	NA	NA	NA	NA	NA	NA	NA	NA	NA	NA	NA	-0.041536	0.0683	NA	NA	NA	NA	NA	NA	NA	0.044255	NA	NA	NA	0.0128	NA	NA	NA	NA	NA	NA	NA	NA	NA	NA	0.028881
ENSG00000151353	NA	NA	NA	NA	NA	NA	NA	NA	NA	NA	0.0133	0.016579	NA	-0.013566	0.047876	NA	NA	0.00483	NA	NA	0.020487	NA	NA	-0.004027	NA	NA	NA	NA	NA	NA	-0.048259	NA	NA	NA	NA	-0.00779	0.013023	NA	NA	-0.012535	NA	NA	0.0252	NA	NA	NA	NA	NA	NA
ENSG00000138430	NA	-0.018982	NA	NA	NA	NA	NA	NA	NA	NA	0.0142	NA	NA	-0.04303	NA	0.009229	NA	NA	0.02444	-0.025144	NA	NA	NA	-0.030154	NA	0.00867	NA	NA	NA	-0.03124	-0.031134	NA	NA	NA	NA	-0.0417	NA	NA	NA	NA	NA	NA	-0.0087	NA	NA	NA	NA	NA	NA
ENSG00000090382	0.0215	NA	NA	-0.0709	NA	0.040115	-0.0655	NA	NA	NA	NA	0.045871	NA	NA	NA	NA	0.0165	-0.0656	NA	-0.115034	0.04624	NA	NA	-0.109546	NA	-0.0488	0.039399	0.0228	NA	NA	0.030386	NA	NA	0.041489	NA	-0.0674	NA	0.0589	NA	NA	NA	NA	-0.0613	NA	0.02439	NA	NA	NA	NA
ENSG00000089916	NA	NA	NA	NA	NA	NA	-0.0567	NA	NA	-0.22	0.0241	NA	NA	0.047234	NA	-0.036952	NA	-0.0606	NA	NA	0.074245	NA	NA	-0.044005	NA	NA	NA	NA	NA	NA	NA	NA	-0.126	-0.096842	NA	NA	NA	NA	NA	NA	NA	NA	-0.0403	-0.07003	NA	NA	NA	NA	NA
ENSG00000123066	NA	NA	NA	-0.0435	NA	NA	NA	NA	NA	-0.122	NA	NA	NA	0.107017	NA	-0.023217	-0.0442	NA	NA	NA	NA	NA	NA	NA	NA	-0.0407	NA	NA	NA	NA	0.082221	NA	NA	NA	NA	0.0882	NA	NA	NA	NA	NA	-0.0317	NA	NA	NA	NA	NA	NA	NA
ENSG00000168268	NA	NA	NA	-0.189	NA	NA	NA	NA	NA	NA	NA	0.026733	NA	NA	-0.010128	-0.189665	NA	NA	NA	NA	NA	NA	NA	NA	NA	-0.189	NA	NA	NA	NA	NA	0.051164	NA	NA	NA	NA	NA	NA	NA	0.128943	NA	-0.165	NA	-0.022712	NA	NA	NA	NA	NA
ENSG00000035928	NA	NA	NA	NA	NA	NA	NA	NA	NA	-0.154	NA	NA	0.06102	0.043676	0.070924	0.051715	NA	NA	0.09912	NA	NA	NA	NA	NA	NA	NA	0.044067	NA	NA	NA	0.043082	NA	0.0364	0.040534	NA	NA	NA	NA	0.011968	NA	NA	NA	-0.027	NA	NA	NA	NA	NA	-0.06482
ENSG00000179403	NA	0.052592	NA	0.0746	NA	NA	NA	NA	NA	NA	NA	NA	NA	0.037063	NA	0.0467	NA	NA	NA	NA	NA	NA	NA	NA	NA	0.0555	NA	NA	NA	NA	0.049883	NA	NA	0.07143	NA	NA	NA	NA	NA	NA	NA	0.0602	NA	NA	NA	NA	NA	NA	0.021045
ENSG00000139687	NA	-0.083108	NA	-0.116	NA	NA	NA	NA	0.0426	NA	NA	0.097597	-0.045048	0.194475	NA	-0.121611	NA	NA	NA	-0.084064	NA	NA	NA	NA	NA	-0.041	NA	NA	NA	NA	NA	NA	NA	NA	NA	0.18	NA	NA	-0.054655	NA	NA	-0.0346	NA	NA	NA	NA	NA	NA	NA
ENSG00000143319	NA	NA	NA	-0.0731	NA	NA	NA	NA	NA	NA	NA	NA	NA	0.159151	NA	NA	NA	-0.146	NA	NA	0.122915	NA	NA	NA	NA	-0.103	NA	NA	NA	-0.135982	0.082409	NA	NA	NA	NA	0.0927	NA	NA	NA	0.079984	NA	NA	-0.145	NA	NA	NA	NA	NA	NA
ENSG00000140905	NA	NA	0.0324	NA	NA	NA	NA	NA	NA	NA	NA	NA	-0.032143	0.042193	0.114576	NA	0.0136	NA	-0.036827	NA	NA	0.02046	NA	0.014869	NA	NA	NA	-0.0279	NA	-0.047586	-0.041107	NA	NA	NA	NA	0.0475	NA	NA	-0.02834	NA	NA	-0.0153	-0.032	NA	NA	NA	NA	NA	NA
ENSG00000175745	NA	-0.082243	-0.227	NA	NA	NA	NA	NA	NA	NA	NA	NA	NA	NA	-0.398711	NA	NA	NA	NA	NA	NA	NA	NA	NA	NA	NA	NA	NA	NA	NA	NA	NA	-0.133	NA	NA	NA	NA	NA	NA	NA	NA	NA	NA	-0.371514	NA	NA	NA	NA	-0.073195
ENSG00000139977	NA	NA	NA	NA	NA	NA	NA	NA	NA	NA	NA	NA	NA	0.13645	NA	-0.041423	NA	NA	NA	NA	NA	NA	NA	NA	NA	NA	NA	NA	NA	NA	NA	-0.048564	NA	NA	NA	0.0678	NA	NA	NA	NA	NA	-0.0633	NA	-0.067207	-0.052014	NA	NA	NA	-0.069427
ENSG00000149476	NA	NA	NA	-0.122	NA	NA	NA	NA	NA	NA	NA	NA	0.044073	0.061888	NA	-0.084962	NA	NA	NA	NA	NA	NA	NA	0.034815	-0.102887	NA	NA	-0.0692	NA	NA	NA	NA	NA	NA	NA	NA	NA	-0.0901	NA	NA	NA	NA	0.0444	NA	NA	NA	NA	NA	NA
ENSG00000070367	-0.0387	NA	0.037	-0.054	0.0157	-0.036045	-0.0112	NA	NA	NA	NA	NA	NA	0.059769	0.061183	-0.045126	0.0306	NA	NA	NA	0.05314	NA	NA	NA	0.083652	NA	NA	NA	NA	NA	NA	NA	NA	NA	NA	0.149	NA	NA	-0.052615	NA	NA	NA	NA	-0.03397	0.024694	NA	-0.0484	NA	0.017971
ENSG00000172262	NA	NA	-0.0275	-0.106	NA	NA	NA	NA	NA	0.144	NA	NA	NA	NA	NA	NA	NA	NA	NA	NA	NA	NA	NA	NA	NA	NA	NA	NA	NA	NA	NA	NA	0.0711	NA	NA	0.0984	NA	NA	NA	NA	NA	NA	NA	-0.02557	NA	NA	NA	NA	-0.030669
ENSG00000003056	NA	NA	NA	-0.0406	NA	NA	NA	NA	NA	-0.12	NA	NA	NA	NA	NA	NA	NA	-0.0609	NA	NA	NA	NA	NA	NA	NA	-0.0419	NA	NA	-0.0481	NA	0.032005	NA	NA	NA	NA	0.0227	0.031477	NA	NA	NA	NA	-0.0381	-0.0593	NA	NA	NA	NA	NA	NA
ENSG00000159202	NA	NA	0.0275	NA	NA	NA	NA	NA	NA	NA	NA	NA	NA	NA	0.046895	0.048889	NA	NA	NA	NA	NA	NA	NA	NA	NA	0.0606	NA	NA	NA	NA	NA	NA	NA	NA	NA	NA	NA	NA	-0.023959	NA	NA	NA	NA	NA	-0.014811	NA	NA	-0.009823	NA
ENSG00000183579	NA	NA	NA	NA	NA	-0.131598	0.166	NA	NA	-0.155	NA	-0.064467	0.069647	NA	NA	-0.11762	NA	NA	-0.074724	NA	NA	NA	NA	NA	0.214636	0.0472	0.101162	NA	NA	NA	NA	NA	-0.0647	0.117766	NA	NA	NA	0.078	-0.134787	-0.120192	NA	0.0901	0.195	-0.241274	0.084914	-0.087978	0.169	NA	NA
ENSG00000111669	NA	NA	NA	-0.0471	NA	NA	NA	NA	NA	NA	NA	NA	NA	NA	NA	-0.036528	NA	NA	NA	NA	NA	NA	NA	NA	NA	NA	NA	NA	NA	0.027941	0.029821	NA	-0.0758	NA	NA	0.0964	NA	-0.05	NA	NA	NA	NA	0.0443	NA	NA	NA	-0.0312	NA	NA
ENSG00000063601	NA	NA	NA	NA	NA	NA	NA	NA	NA	NA	NA	-0.038492	NA	0.072025	NA	-0.039306	-0.0243	NA	NA	NA	NA	NA	NA	NA	NA	NA	NA	NA	NA	NA	0.041069	NA	0.0655	NA	NA	NA	NA	NA	NA	NA	NA	NA	NA	0.084084	NA	NA	-0.0647	NA	NA
ENSG00000121486	-0.0935	NA	NA	0.0377	NA	NA	NA	NA	NA	NA	0.0379	NA	NA	NA	NA	NA	NA	NA	NA	NA	NA	NA	NA	NA	NA	NA	NA	NA	NA	NA	NA	NA	NA	NA	NA	NA	NA	0.0594	0.041858	NA	NA	NA	0.0285	NA	NA	NA	NA	-0.107159	NA
ENSG00000137210	NA	NA	NA	-0.075	0.0425	NA	NA	NA	NA	NA	NA	NA	0.029682	-0.036679	NA	NA	NA	-0.0335	NA	-0.07184	NA	NA	NA	-0.077754	0.041294	-0.0579	NA	0.0132	NA	NA	NA	NA	-0.0422	NA	NA	NA	NA	-0.0295	NA	-0.029986	-0.0269	NA	-0.027	NA	NA	0.011978	NA	NA	NA
ENSG00000166822	NA	NA	NA	NA	NA	NA	NA	NA	NA	NA	0.0376	NA	0.109002	0.061801	NA	-0.011587	NA	-0.135	NA	-0.097828	NA	0.027195	-0.05575	NA	-0.112004	NA	0.00825	NA	-0.0588	-0.037464	NA	NA	NA	NA	NA	0.0649	NA	NA	NA	NA	NA	NA	-0.131	-0.153684	NA	NA	0.11	NA	NA
ENSG00000128951	NA	NA	NA	NA	NA	NA	NA	NA	NA	NA	NA	0.043029	-0.033913	0.048176	NA	0.078413	NA	0.0643	NA	NA	0.059159	NA	NA	0.070908	NA	NA	NA	NA	NA	NA	NA	NA	NA	NA	NA	0.102	NA	NA	0.043199	0.064821	NA	NA	NA	NA	0.045998	NA	NA	NA	NA
ENSG00000105364	-0.017	NA	NA	NA	NA	NA	NA	NA	NA	NA	NA	NA	NA	NA	NA	NA	NA	NA	NA	NA	NA	NA	NA	NA	NA	NA	NA	NA	NA	NA	NA	NA	NA	NA	NA	NA	NA	NA	NA	NA	NA	NA	NA	NA	NA	NA	NA	NA	-0.081366
ENSG00000122512	NA	NA	NA	NA	NA	NA	NA	NA	NA	NA	NA	NA	NA	NA	NA	NA	NA	NA	NA	NA	NA	NA	NA	NA	NA	NA	NA	NA	NA	NA	NA	NA	NA	NA	NA	NA	NA	NA	NA	NA	NA	0.0816	NA	NA	NA	NA	NA	NA	NA
ENSG00000113273	NA	NA	NA	-0.0309	NA	NA	NA	NA	-0.023	0.133	NA	NA	NA	NA	-0.057318	-0.056854	NA	NA	NA	NA	-0.062564	NA	NA	NA	-0.033664	NA	-0.03057	NA	NA	-0.081064	NA	NA	-0.0273	-0.039566	NA	NA	NA	NA	NA	-0.086729	NA	0.0102	0.00767	0.042931	NA	NA	NA	NA	NA
ENSG00000124795	NA	NA	0.0914	-0.0807	NA	NA	NA	NA	-0.0254	NA	NA	NA	NA	NA	0.101668	-0.065713	NA	NA	NA	-0.085766	NA	NA	NA	-0.123479	NA	-0.0643	NA	NA	NA	NA	NA	NA	-0.0167	NA	NA	NA	NA	NA	NA	NA	-0.0719	-0.0253	NA	0.084563	NA	NA	NA	NA	0.072312
ENSG00000147164	0.04	-0.094081	NA	-0.153	NA	NA	0.0397	NA	NA	NA	0.0543	NA	NA	-0.075909	NA	NA	NA	NA	NA	-0.120413	NA	NA	NA	-0.139094	NA	NA	NA	NA	NA	NA	NA	NA	-0.0939	NA	NA	-0.0727	NA	NA	0.085395	-0.095528	-0.131	NA	NA	0.019072	NA	NA	NA	NA	NA
ENSG00000141568	NA	-0.117653	NA	-0.117	NA	-0.099549	NA	NA	NA	NA	NA	NA	NA	NA	NA	-0.090993	NA	-0.0737	NA	NA	NA	NA	NA	-0.058365	NA	-0.126	NA	NA	NA	NA	NA	NA	-0.103	NA	NA	NA	NA	NA	-0.082067	NA	NA	NA	-0.131	-0.037158	NA	-0.042301	0.105	-0.024393	NA
ENSG00000164038	NA	NA	NA	NA	NA	NA	NA	NA	NA	NA	NA	NA	NA	NA	NA	NA	NA	-0.0371	NA	NA	NA	NA	NA	NA	NA	0.0326	NA	NA	NA	NA	NA	0.045306	0.0289	NA	NA	-0.0262	NA	NA	NA	NA	NA	-0.0614	NA	0.031744	NA	NA	NA	0.040028	0.033036
ENSG00000136169	NA	0.059087	0.00987	-0.0454	NA	NA	0.028	NA	NA	NA	NA	NA	NA	NA	0.020278	NA	-0.0141	0.0476	NA	NA	NA	NA	NA	NA	NA	0.0328	NA	-0.0193	NA	NA	NA	NA	0.095	NA	NA	NA	NA	NA	NA	NA	NA	NA	0.0464	NA	NA	NA	NA	NA	0.019208
ENSG00000149257	0.0278	NA	NA	-0.0469	NA	NA	NA	NA	0.0312	NA	NA	NA	NA	0.030867	NA	-0.02425	NA	-0.0682	NA	NA	NA	NA	NA	NA	NA	-0.0222	0.040984	NA	NA	NA	NA	NA	NA	NA	NA	NA	0.046363	NA	NA	NA	NA	-0.0445	-0.0602	NA	NA	NA	NA	NA	NA
ENSG00000023734	NA	NA	NA	-0.0161	NA	NA	NA	NA	NA	NA	NA	NA	-0.03047	-0.053757	NA	0.02237	-0.0412	NA	NA	-0.06648	NA	NA	NA	-0.058495	NA	NA	NA	NA	NA	NA	NA	NA	NA	NA	NA	-0.0787	NA	NA	NA	NA	-0.064	NA	0.0541	NA	NA	NA	NA	NA	NA
ENSG00000160867	NA	-0.308782	NA	-0.305	NA	NA	NA	NA	NA	NA	NA	NA	NA	-0.23794	0.271517	-0.298678	NA	NA	NA	-0.237248	NA	NA	NA	-0.213109	-0.10094	-0.371	NA	NA	NA	NA	NA	NA	-0.281	NA	NA	-0.198	0.085765	NA	NA	-0.173393	-0.216	NA	NA	NA	-0.023632	NA	0.455	NA	NA
ENSG00000121060	NA	NA	NA	NA	NA	0.01263	NA	NA	NA	NA	NA	NA	NA	NA	NA	NA	NA	0.0112	NA	NA	NA	NA	NA	NA	NA	NA	NA	NA	NA	NA	0.046343	NA	NA	NA	NA	NA	NA	NA	NA	NA	NA	NA	0.0112	NA	NA	NA	NA	NA	NA
ENSG00000134987	NA	NA	0.0946	-0.144	NA	-0.134733	NA	NA	NA	NA	-0.0932	NA	NA	0.322512	NA	-0.143538	NA	0.0944	NA	NA	NA	NA	NA	0.038537	NA	NA	NA	NA	NA	NA	NA	NA	0.151	NA	NA	0.255	NA	NA	-0.134021	NA	NA	0.0894	0.0397	NA	NA	NA	NA	NA	0.074483
ENSG00000143774	NA	NA	0.0709	0.154	NA	0.133457	NA	NA	0.0775	0.108	NA	NA	-0.114479	NA	NA	0.147964	NA	NA	NA	NA	NA	NA	NA	NA	0.120275	0.138	NA	NA	NA	NA	NA	NA	NA	NA	NA	NA	NA	NA	0.093867	NA	NA	NA	NA	NA	NA	NA	-0.142	NA	NA
ENSG00000035403	NA	0.006158	0.00373	NA	NA	NA	NA	NA	NA	NA	NA	-0.009529	0.01303	NA	NA	NA	NA	NA	NA	NA	NA	NA	NA	NA	0.026518	NA	NA	NA	NA	NA	NA	NA	NA	-0.027267	NA	NA	NA	NA	NA	NA	NA	NA	NA	NA	NA	NA	NA	NA	NA
ENSG00000197933	NA	-0.049486	NA	-0.0966	NA	NA	NA	NA	0.118	NA	NA	NA	NA	0.115943	NA	NA	NA	-0.0768	0.106823	NA	NA	NA	NA	NA	NA	-0.13	NA	NA	NA	NA	NA	-0.047426	-0.0937	NA	NA	0.122	NA	NA	NA	NA	NA	NA	NA	-0.043373	NA	NA	NA	NA	NA
ENSG00000108654	NA	NA	NA	-0.0478	0.00946	NA	NA	NA	0.0175	0.0709	NA	NA	0.02207	0.050702	NA	-0.034928	-0.00991	NA	NA	-0.02109	NA	NA	NA	NA	-0.008546	-0.03	NA	-0.0161	NA	NA	0.036331	NA	0.0346	NA	NA	0.0412	NA	NA	NA	NA	-0.0228	NA	NA	NA	NA	NA	NA	NA	NA
ENSG00000139624	NA	NA	0.0713	NA	NA	NA	NA	NA	NA	NA	NA	NA	NA	NA	NA	NA	NA	NA	NA	NA	NA	NA	NA	0.033498	NA	NA	NA	NA	NA	NA	NA	NA	0.0134	NA	NA	NA	0.013801	NA	NA	NA	NA	NA	NA	NA	NA	NA	NA	NA	NA
ENSG00000112697	-0.0472	0.06805	0.0348	-0.133	NA	NA	-0.0679	NA	0.0967	NA	NA	0.017991	NA	0.218248	0.079326	-0.146919	NA	NA	NA	NA	0.189121	NA	NA	NA	NA	-0.0919	NA	-0.131	NA	NA	0.099092	NA	0.0906	NA	0.09055	0.306	0.070991	NA	NA	NA	-0.0286	-0.131	NA	-0.12089	NA	NA	NA	NA	0.128089
ENSG00000154710	NA	NA	0.0701	-0.0427	NA	NA	-0.0199	NA	NA	NA	NA	NA	0.05368	0.110995	0.044083	-0.030758	NA	-0.159	NA	NA	NA	NA	NA	0.038778	NA	NA	NA	NA	0.0426	NA	0.056532	0.026968	0.0777	NA	NA	0.126	NA	NA	NA	0.054519	NA	-0.0769	-0.106	-0.082719	NA	NA	NA	NA	NA
ENSG00000188690	NA	NA	NA	-0.0657	NA	NA	NA	NA	NA	NA	-0.0248	NA	NA	0.096746	NA	-0.055218	NA	0.0621	NA	0.05291	NA	NA	NA	0.086995	NA	NA	NA	NA	NA	NA	NA	NA	NA	NA	NA	0.116	NA	NA	NA	0.040166	NA	NA	0.0515	NA	NA	NA	NA	NA	NA
ENSG00000085871	-0.0398	-0.012467	NA	-0.0203	NA	NA	NA	NA	-0.017	-0.356	NA	NA	NA	-0.019587	NA	NA	NA	NA	NA	NA	NA	NA	NA	-0.02257	NA	0.0282	-0.019051	NA	NA	NA	NA	NA	0.0109	NA	NA	-0.0304	NA	NA	NA	NA	NA	NA	-0.0107	NA	NA	NA	NA	NA	NA
ENSG00000119314	NA	NA	NA	NA	NA	0.002481	NA	NA	NA	NA	NA	0.029847	NA	0.048227	NA	NA	NA	NA	NA	0.0445	NA	NA	NA	0.049576	NA	NA	NA	NA	NA	NA	0.010287	NA	NA	NA	NA	0.0505	NA	NA	NA	0.051639	NA	-0.0132	NA	NA	NA	NA	NA	NA	NA
ENSG00000166619	NA	NA	-0.0705	NA	0.0196	NA	0.0365	NA	NA	0.0924	NA	NA	NA	NA	-0.037938	-0.054535	NA	NA	NA	NA	NA	NA	NA	NA	NA	-0.0166	NA	NA	NA	NA	0.039875	NA	NA	0.066232	0.039619	NA	NA	NA	NA	NA	NA	-0.112	-0.0298	NA	NA	NA	NA	NA	NA
ENSG00000105404	NA	0.221445	NA	NA	NA	NA	NA	NA	NA	NA	NA	NA	NA	NA	NA	NA	NA	0.104	NA	NA	NA	NA	NA	NA	NA	0.106	NA	NA	NA	NA	NA	NA	NA	NA	NA	0.119	-0.149809	NA	NA	NA	NA	0.16	NA	NA	NA	NA	NA	NA	NA
ENSG00000133138	-0.0341	NA	NA	NA	NA	0.050555	NA	NA	NA	NA	-0.175	NA	0.068936	0.149458	0.098585	-0.065868	NA	-0.0689	NA	NA	NA	NA	NA	NA	-0.01444	-0.11	NA	NA	NA	NA	0.117564	-0.071508	-0.0745	NA	NA	0.0537	NA	0.0474	NA	NA	NA	-0.133	-0.139	0.046001	NA	-0.058112	NA	NA	-0.096554
ENSG00000204852	NA	-0.0319	NA	NA	NA	NA	NA	NA	NA	NA	NA	0.039816	NA	NA	NA	NA	-0.138	NA	NA	NA	NA	NA	NA	NA	NA	-0.0856	NA	NA	NA	NA	NA	NA	-0.098	NA	NA	NA	NA	0.0288	NA	NA	NA	NA	NA	NA	NA	NA	0.0971	NA	NA
ENSG00000204580	NA	-0.056793	NA	-0.0823	NA	NA	NA	NA	NA	NA	NA	NA	0.076052	NA	0.121415	-0.057114	NA	NA	NA	-0.047146	NA	NA	0.05854	-0.041767	NA	-0.0407	NA	NA	NA	NA	0.02567	NA	-0.0643	NA	-0.007887	0.0457	NA	NA	-0.075475	NA	-0.0379	NA	NA	NA	NA	NA	NA	NA	NA
ENSG00000265241	NA	0.034491	NA	0.014	0.0153	NA	0.044	NA	NA	NA	0.0315	NA	0.037008	NA	0.144081	0.011681	NA	NA	NA	NA	NA	NA	NA	0.048602	NA	0.0158	NA	NA	NA	NA	NA	NA	0.0589	NA	NA	NA	NA	0.0424	NA	NA	NA	0.0135	0.0161	-0.038532	NA	0.023672	NA	NA	NA
ENSG00000145741	NA	NA	NA	-0.00314	NA	NA	0.00414	NA	NA	NA	NA	NA	NA	NA	NA	-0.002164	NA	NA	NA	NA	NA	NA	NA	NA	0.005411	-0.00158	NA	NA	NA	NA	NA	0.015585	0.0104	NA	NA	NA	NA	0.00339	NA	NA	NA	0.00433	NA	0.088648	NA	NA	NA	NA	NA
ENSG00000104047	NA	NA	0.0402	0.0116	NA	NA	0.0381	NA	NA	NA	NA	NA	NA	NA	NA	NA	NA	NA	NA	NA	0.054423	NA	NA	NA	NA	NA	NA	NA	NA	NA	NA	NA	NA	NA	NA	-0.0811	NA	NA	NA	NA	NA	NA	0.084	NA	NA	NA	NA	0.038242	NA
ENSG00000031823	NA	0.114816	0.0558	NA	NA	NA	0.0731	NA	NA	0.365	NA	NA	NA	0.191926	NA	NA	NA	-0.0594	NA	NA	-0.090211	NA	-0.04848	NA	NA	NA	NA	NA	NA	NA	NA	NA	0.126	NA	NA	NA	NA	NA	NA	NA	NA	NA	-0.0484	NA	NA	NA	NA	NA	NA
ENSG00000125170	NA	-0.118282	NA	-0.118	NA	NA	NA	NA	-0.0561	NA	NA	NA	NA	0.027204	NA	-0.056645	NA	-0.099	NA	NA	NA	NA	NA	NA	0.074609	-0.0837	NA	NA	NA	NA	NA	NA	-0.135	NA	NA	NA	NA	NA	NA	NA	NA	NA	NA	NA	-0.107445	NA	NA	NA	-0.041373
ENSG00000144840	0.109	NA	NA	-0.0536	NA	NA	NA	NA	NA	NA	0.0573	NA	NA	NA	NA	NA	NA	NA	NA	NA	NA	NA	NA	NA	NA	NA	NA	NA	NA	NA	0.047461	-0.23269	NA	NA	NA	NA	NA	NA	-0.115367	NA	NA	-0.081	NA	NA	NA	0.231752	NA	-0.218918	NA
ENSG00000203667	0.0255	0.020231	NA	NA	0.0144	0.010851	-0.0237	NA	0.019	NA	NA	NA	0.021014	-0.006982	0.065058	NA	-0.00255	NA	0.018649	NA	0.022115	0.012552	NA	0.023149	NA	NA	NA	-0.0141	NA	NA	0.03154	NA	NA	-0.015178	NA	NA	0.009472	NA	NA	NA	NA	NA	-0.0247	NA	NA	NA	NA	NA	0.033247
ENSG00000083099	NA	NA	NA	-0.0348	NA	NA	0.0244	NA	NA	NA	NA	NA	NA	0.028005	-0.050806	NA	NA	NA	NA	NA	NA	NA	-0.02045	NA	NA	-0.0336	NA	NA	NA	NA	0.035626	NA	NA	NA	NA	0.0326	NA	NA	NA	NA	NA	NA	NA	-0.057774	NA	NA	NA	NA	NA
ENSG00000269713	NA	NA	NA	0.127	NA	NA	NA	NA	NA	NA	0.166	NA	0.104886	NA	0.346123	NA	NA	NA	NA	NA	0.144381	NA	NA	NA	NA	0.248	NA	NA	NA	NA	NA	NA	NA	NA	NA	0.0857	NA	NA	NA	NA	NA	-0.14	NA	0.317478	NA	NA	NA	NA	NA
ENSG00000196535	-0.0163	-0.014071	NA	-0.013	NA	NA	NA	NA	NA	NA	NA	NA	NA	0.009166	0.013531	-0.008082	NA	-0.00931	NA	NA	NA	NA	NA	NA	-0.071992	NA	0.006857	NA	NA	NA	NA	NA	-0.0198	NA	NA	NA	NA	NA	NA	NA	NA	-0.0192	NA	NA	NA	NA	0.00674	NA	-0.00592
ENSG00000172955	NA	NA	NA	-0.0479	NA	0.052756	NA	NA	-0.0608	NA	NA	NA	0.033272	0.078499	NA	NA	NA	NA	NA	NA	NA	NA	NA	NA	-0.099891	NA	NA	NA	NA	NA	NA	-0.021559	NA	-0.053002	NA	NA	-0.051636	NA	NA	NA	NA	NA	NA	NA	NA	NA	NA	-0.027464	NA
ENSG00000102119	NA	NA	NA	NA	NA	NA	-0.0938	NA	NA	NA	NA	NA	NA	NA	NA	NA	NA	NA	NA	NA	NA	NA	NA	NA	NA	NA	NA	NA	NA	NA	-0.078739	NA	NA	NA	NA	NA	NA	NA	NA	NA	NA	NA	NA	NA	NA	NA	NA	NA	NA
ENSG00000138073	NA	NA	NA	-0.0663	NA	-0.076008	-0.0697	NA	NA	NA	NA	NA	NA	NA	NA	-0.067891	NA	NA	NA	NA	NA	NA	NA	NA	NA	-0.052	NA	NA	NA	NA	NA	NA	-0.054	NA	NA	NA	NA	NA	-0.059917	NA	NA	NA	NA	NA	NA	NA	NA	NA	NA
ENSG00000176715	NA	NA	0.0428	-0.00808	NA	NA	NA	NA	NA	NA	NA	NA	NA	NA	0.051182	NA	NA	-0.0451	NA	NA	NA	NA	NA	NA	NA	NA	NA	NA	NA	NA	0.029939	NA	NA	NA	NA	NA	NA	NA	NA	NA	NA	NA	-0.0156	NA	NA	NA	NA	NA	0.056425
ENSG00000135390	NA	NA	NA	-0.161	NA	NA	NA	NA	NA	NA	NA	NA	NA	-0.225138	NA	NA	NA	-0.164	NA	-0.170436	NA	NA	NA	-0.254396	NA	-0.127	NA	NA	NA	NA	NA	-0.035687	NA	NA	NA	-0.186	NA	0.177	NA	-0.134466	NA	NA	-0.0994	NA	NA	NA	NA	NA	NA
ENSG00000188419	0.0939	-0.036982	0.0253	0.0266	NA	NA	0.0358	NA	NA	NA	0.268	0.029335	0.125971	-0.066212	-0.020474	-0.022281	0.0424	NA	NA	0.068573	NA	NA	NA	-0.046923	0.042842	NA	0.074255	-0.00405	NA	NA	0.098674	NA	NA	NA	NA	-0.0342	0.033186	NA	-0.051419	-0.029277	-0.0209	-0.0287	0.0546	NA	NA	NA	0.0603	NA	0.016848
ENSG00000205707	NA	NA	NA	NA	NA	NA	NA	NA	NA	0.115	NA	0.025875	NA	NA	NA	NA	NA	NA	NA	NA	NA	NA	NA	NA	NA	NA	NA	-0.0391	NA	NA	0.044491	NA	NA	NA	NA	NA	NA	0.0304	NA	NA	NA	NA	NA	NA	NA	NA	NA	NA	NA
ENSG00000187288	NA	NA	NA	-0.099	NA	NA	NA	NA	NA	NA	NA	NA	0.256687	NA	NA	-0.068987	NA	NA	NA	-0.087724	NA	NA	NA	-0.056757	NA	-0.0587	NA	NA	0.313	NA	-0.111862	NA	NA	NA	NA	NA	NA	0.0826	NA	NA	-0.091	-0.0525	NA	NA	NA	NA	NA	NA	NA
ENSG00000173065	NA	NA	NA	NA	NA	NA	NA	NA	NA	NA	NA	NA	NA	0.289171	0.094805	NA	NA	NA	NA	NA	NA	0.027817	NA	NA	NA	-0.153	NA	NA	NA	NA	NA	NA	NA	-0.180683	NA	NA	NA	-0.0676	NA	NA	NA	NA	NA	NA	NA	NA	NA	NA	NA
ENSG00000073969	0.189	NA	NA	NA	NA	NA	0.173	NA	NA	NA	NA	NA	NA	0.166894	NA	NA	NA	NA	NA	NA	NA	NA	NA	NA	NA	-0.137	0.131154	NA	NA	NA	NA	0.110796	0.333	NA	NA	NA	NA	-0.0549	NA	NA	-0.108	NA	NA	NA	NA	0.057044	NA	NA	NA
ENSG00000090615	NA	NA	NA	NA	NA	NA	NA	NA	0.0649	NA	NA	NA	NA	0.151642	NA	NA	NA	NA	NA	NA	NA	0.082445	NA	NA	NA	NA	NA	NA	NA	-0.023392	0.063074	0.028747	NA	0.054032	0.060251	0.136	NA	0.0348	NA	NA	NA	NA	NA	NA	0.021414	NA	NA	0.024544	NA
ENSG00000063245	-0.0945	0.079817	-0.0852	0.183	-0.0396	NA	NA	NA	NA	NA	NA	NA	NA	NA	-0.113278	0.220323	NA	NA	NA	-0.089286	-0.095142	NA	NA	NA	NA	0.177	NA	NA	NA	NA	NA	0.041974	0.161	0.106026	NA	NA	NA	NA	NA	NA	NA	NA	NA	-0.089728	NA	-0.075306	NA	NA	NA
ENSG00000051009	NA	-0.099773	0.0963	NA	NA	NA	NA	NA	NA	NA	NA	NA	NA	0.091562	0.066043	-0.071591	NA	NA	NA	NA	NA	NA	NA	NA	0.06324	NA	NA	NA	NA	NA	NA	NA	-0.0953	NA	NA	0.0532	NA	NA	NA	NA	NA	NA	-0.0841	NA	NA	NA	NA	NA	0.084307
ENSG00000089682	NA	NA	NA	NA	NA	NA	NA	NA	NA	NA	0.127	NA	NA	NA	NA	NA	NA	-0.0512	NA	NA	NA	NA	NA	NA	NA	NA	NA	NA	NA	NA	NA	NA	-0.0651	NA	NA	NA	NA	NA	NA	NA	NA	0.0855	NA	NA	NA	0.062913	NA	NA	NA
ENSG00000108375	NA	-0.048811	NA	-0.0871	NA	-0.038733	NA	NA	NA	-0.0946	NA	NA	0.024762	NA	-0.046664	-0.059559	NA	-0.0377	NA	NA	NA	NA	NA	NA	NA	-0.0633	0.015627	NA	NA	-0.009326	NA	NA	-0.0633	NA	NA	NA	NA	NA	-0.046169	NA	NA	NA	-0.0387	-0.077276	NA	NA	NA	NA	-0.04502
ENSG00000125686	NA	NA	0.06	-0.0906	NA	NA	NA	NA	0.0455	NA	0.0249	NA	NA	0.197761	NA	-0.107522	NA	NA	NA	NA	NA	0.029232	NA	0.017415	NA	-0.092	0.037032	NA	NA	NA	0.113113	NA	NA	0.030808	NA	0.157	0.029672	NA	NA	NA	NA	NA	NA	NA	NA	0.027785	0.0324	NA	0.0466
ENSG00000127616	NA	NA	NA	-0.0449	0.0132	NA	NA	NA	NA	NA	0.00752	NA	NA	NA	NA	-0.033726	NA	-0.0184	NA	NA	NA	NA	NA	NA	NA	-0.0296	NA	NA	NA	NA	NA	NA	-0.0401	NA	NA	-0.0227	NA	NA	NA	NA	NA	NA	-0.0167	NA	-0.018962	NA	0.0434	NA	NA
ENSG00000185721	NA	NA	0.0973	NA	NA	NA	NA	NA	NA	NA	NA	-0.042518	NA	-0.041152	NA	NA	0.161	0.141	NA	NA	NA	NA	NA	NA	NA	NA	NA	0.189	NA	0.034549	-0.106006	NA	NA	NA	0.035185	0.0339	NA	-0.179	NA	0.119516	NA	NA	NA	NA	NA	NA	NA	NA	-0.072764
ENSG00000035115	NA	NA	NA	NA	NA	NA	NA	NA	NA	NA	0.0264	NA	NA	0.108388	NA	NA	NA	NA	NA	NA	NA	NA	NA	NA	NA	NA	NA	NA	NA	NA	NA	NA	NA	NA	NA	0.11	NA	NA	NA	NA	NA	NA	-0.0289	NA	NA	NA	NA	NA	NA
ENSG00000154001	NA	-0.083384	NA	NA	NA	NA	NA	NA	NA	NA	0.0631	NA	NA	NA	NA	-0.051021	NA	-0.13	NA	NA	NA	NA	NA	NA	NA	NA	NA	NA	NA	NA	NA	NA	NA	NA	NA	NA	NA	NA	NA	NA	NA	NA	NA	NA	NA	NA	NA	NA	NA
ENSG00000158092	NA	NA	NA	NA	NA	NA	NA	NA	NA	NA	0.0526	NA	NA	NA	NA	0.036396	0.104	-0.0776	NA	NA	NA	NA	NA	0.039075	NA	NA	NA	NA	NA	NA	NA	NA	NA	NA	NA	-0.0254	NA	NA	NA	NA	0.0241	NA	-0.0762	-0.040824	NA	NA	NA	NA	NA
ENSG00000100519	NA	NA	NA	-0.000529	NA	NA	NA	NA	-0.00297	NA	NA	NA	-0.001056	0.003465	NA	0.00174	NA	NA	-0.001684	NA	NA	-0.003516	NA	NA	NA	NA	NA	NA	NA	NA	NA	NA	NA	-0.003418	-0.001406	NA	NA	NA	NA	0.002431	NA	NA	0.00249	-0.010166	NA	NA	NA	NA	NA
ENSG00000244462	NA	NA	NA	-0.107	NA	NA	NA	NA	-0.0853	0.256	NA	NA	NA	-0.049519	NA	-0.071054	NA	-0.0576	NA	-0.098781	NA	-0.047201	NA	-0.03746	NA	-0.0647	NA	NA	NA	NA	NA	NA	NA	NA	NA	NA	NA	NA	NA	NA	-0.0479	NA	NA	NA	NA	NA	0.091	NA	0.045943
ENSG00000110066	-0.0421	NA	0.0363	-0.0322	NA	NA	0.107	NA	NA	0.128	0.0601	NA	0.134138	0.094645	NA	NA	NA	NA	NA	NA	NA	NA	0.06688	0.101304	0.076468	0.0599	NA	NA	NA	NA	0.073265	NA	NA	NA	NA	0.113	NA	0.093	0.051207	NA	NA	0.0662	0.0776	NA	NA	-0.03003	NA	0.053119	0.051169
ENSG00000171163	NA	NA	NA	-0.291	NA	NA	-0.148	NA	NA	NA	NA	NA	NA	NA	NA	0.229412	NA	NA	NA	NA	NA	NA	NA	NA	NA	NA	NA	NA	NA	NA	NA	NA	NA	NA	NA	NA	NA	NA	NA	NA	NA	NA	NA	NA	NA	NA	0.315	NA	NA
ENSG00000167107	NA	NA	NA	0.0127	NA	NA	NA	NA	NA	NA	NA	NA	NA	-0.1856	0.022421	NA	NA	NA	NA	-0.068658	NA	NA	NA	-0.157619	-0.023626	NA	NA	NA	NA	-0.095678	NA	NA	NA	NA	-0.082939	-0.173	-0.08849	NA	NA	-0.13887	-0.112	NA	NA	-0.036966	NA	NA	NA	NA	NA
ENSG00000116127	NA	0.127818	NA	NA	NA	NA	NA	NA	0.057	NA	NA	NA	NA	NA	NA	NA	NA	NA	NA	NA	NA	NA	-0.05518	NA	NA	NA	0.066045	NA	NA	NA	NA	NA	0.0761	0.104515	NA	NA	NA	NA	NA	NA	NA	NA	NA	NA	NA	NA	NA	NA	NA
ENSG00000153922	NA	NA	NA	NA	NA	NA	NA	NA	NA	NA	NA	NA	NA	NA	NA	NA	NA	NA	NA	NA	NA	NA	NA	NA	-0.020923	NA	NA	NA	NA	NA	NA	NA	NA	NA	NA	NA	NA	NA	NA	NA	NA	-0.0285	NA	-0.050955	NA	NA	NA	NA	-0.025237
ENSG00000133318	NA	NA	0.0771	NA	NA	NA	0.0523	NA	NA	NA	NA	NA	NA	-0.013454	0.078087	NA	NA	-0.0267	NA	-0.073133	NA	NA	NA	-0.049374	-0.090531	NA	NA	-0.06	NA	-0.046895	NA	NA	0.236	NA	NA	-0.0437	NA	NA	NA	-0.040876	-0.0536	NA	-0.0382	0.052286	NA	NA	-0.0185	NA	NA
ENSG00000158234	NA	NA	NA	NA	NA	NA	-0.255	NA	NA	-0.469	0.115	NA	NA	-0.210253	NA	NA	NA	-0.0576	NA	-0.08173	NA	NA	NA	-0.142497	NA	NA	NA	NA	NA	NA	NA	NA	NA	NA	-0.291967	-0.158	NA	NA	NA	-0.10243	NA	0.0824	NA	0.289572	NA	NA	NA	NA	NA
ENSG00000074201	0.026	NA	NA	NA	NA	NA	0.00633	NA	NA	NA	-0.114	NA	NA	0.050782	NA	NA	NA	NA	NA	NA	NA	NA	NA	NA	NA	NA	NA	NA	NA	NA	NA	NA	0.146	NA	NA	NA	NA	NA	NA	NA	NA	-0.0533	-0.0457	NA	NA	-0.023304	NA	NA	NA
ENSG00000172269	NA	NA	NA	NA	NA	NA	NA	NA	NA	NA	NA	0.066315	0.079588	0.047997	NA	NA	NA	NA	NA	0.135643	NA	NA	NA	-0.048632	NA	NA	NA	NA	-0.0166	NA	0.11571	NA	NA	NA	NA	NA	-0.094714	NA	NA	NA	NA	NA	NA	0.053018	0.116471	NA	-0.131	NA	NA
ENSG00000198301	NA	NA	NA	-0.176	NA	NA	NA	NA	NA	0.274	NA	NA	NA	NA	NA	NA	NA	NA	NA	NA	NA	NA	NA	-0.189283	NA	NA	NA	NA	NA	NA	0.15318	NA	NA	NA	NA	-0.0923	NA	NA	NA	NA	NA	NA	NA	NA	NA	NA	NA	NA	0.061037
ENSG00000027847	NA	NA	NA	-0.165	-0.0614	NA	NA	NA	-0.0619	NA	NA	NA	NA	NA	NA	-0.142585	NA	NA	NA	NA	-0.145207	0.019374	NA	NA	-0.106246	-0.116	NA	NA	NA	-0.123757	-0.120452	NA	-0.134	NA	-0.098909	0.0822	NA	NA	-0.085122	NA	NA	-0.139	NA	NA	NA	NA	NA	NA	NA
ENSG00000159199	-0.0105	NA	NA	-0.0688	NA	NA	NA	NA	NA	NA	NA	0.027001	0.024443	-0.049427	NA	NA	NA	NA	NA	-0.060371	0.040635	NA	NA	NA	NA	NA	NA	NA	NA	NA	NA	NA	NA	NA	NA	-0.0527	NA	NA	0.049273	NA	-0.0479	NA	NA	NA	NA	NA	NA	NA	NA
ENSG00000092140	NA	NA	NA	NA	NA	-0.062541	NA	NA	NA	NA	NA	NA	NA	NA	NA	NA	NA	NA	NA	-0.055747	NA	NA	NA	NA	NA	NA	NA	NA	NA	NA	NA	NA	NA	NA	NA	0.0515	NA	NA	NA	NA	NA	NA	NA	-0.362144	NA	NA	-0.0597	NA	-0.120936
ENSG00000204822	NA	NA	-0.0854	NA	NA	NA	NA	NA	NA	NA	NA	NA	NA	NA	-0.107271	0.070113	NA	NA	NA	NA	NA	NA	NA	NA	NA	0.0775	NA	NA	NA	NA	NA	NA	NA	NA	NA	NA	NA	NA	NA	NA	NA	NA	-0.0537	-0.127171	NA	NA	NA	NA	NA
ENSG00000163156	NA	NA	NA	NA	NA	NA	-0.000851	NA	NA	NA	NA	NA	NA	0.0023	NA	0.004846	NA	NA	NA	0.010865	NA	NA	NA	NA	NA	0.0083	NA	NA	NA	NA	NA	NA	NA	NA	NA	NA	NA	NA	NA	NA	0.0029	NA	NA	NA	NA	NA	NA	NA	NA
ENSG00000124942	NA	NA	0.0331	-0.0217	NA	NA	NA	NA	0.0341	NA	0.00585	NA	NA	NA	NA	-0.023294	NA	-0.00865	NA	NA	NA	NA	NA	NA	NA	NA	NA	NA	NA	NA	0.035922	0.030924	0.0157	NA	NA	NA	NA	0.0115	NA	NA	NA	NA	0.0129	NA	0.016561	NA	NA	0.065329	NA
ENSG00000134152	NA	NA	NA	0.0327	NA	NA	NA	NA	NA	NA	0.089	NA	0.052467	NA	NA	NA	NA	NA	-0.055662	0.037937	NA	NA	NA	NA	NA	0.0384	NA	NA	NA	NA	NA	NA	NA	NA	NA	NA	NA	NA	NA	NA	NA	NA	NA	NA	NA	0.071217	NA	NA	NA
ENSG00000134285	NA	NA	NA	-0.156	NA	NA	-0.143	NA	NA	NA	-0.0988	NA	NA	NA	NA	NA	0.168	-0.201	NA	0.119379	NA	NA	NA	NA	NA	NA	NA	NA	NA	0.02033	NA	0.204862	NA	NA	NA	NA	NA	-0.126	0.110624	NA	NA	-0.145	-0.15	NA	NA	-0.062891	NA	0.0692	0.107301
ENSG00000139178	NA	NA	NA	-0.0323	NA	NA	NA	NA	NA	NA	NA	0.01305	0.051874	0.066352	-0.054325	-0.049016	-0.032	NA	NA	NA	NA	NA	NA	NA	0.056433	NA	NA	NA	NA	NA	NA	NA	0.102	NA	NA	0.0857	NA	NA	NA	NA	NA	0.049	NA	-0.072223	NA	NA	NA	NA	NA
ENSG00000198947	NA	0.132719	NA	NA	NA	-0.05799	0.0925	NA	NA	NA	NA	NA	NA	0.119836	NA	-0.103189	NA	NA	NA	NA	NA	NA	NA	NA	NA	-0.0864	NA	-0.0456	NA	NA	NA	NA	0.182	NA	NA	0.15	NA	NA	NA	NA	NA	NA	NA	-0.099185	NA	NA	NA	NA	NA
ENSG00000128050	0.00513	NA	0.0036	-0.00209	NA	-0.004565	NA	NA	NA	NA	0.00714	NA	0.003766	0.005436	NA	-0.001557	NA	NA	NA	0.003977	-0.001858	-0.002685	NA	0.008146	NA	0.00233	-0.003677	NA	NA	NA	0.004284	NA	0.00454	-0.003073	NA	0.00239	0.006336	0.00213	0.001055	NA	NA	0.00434	0.0111	0.002879	NA	NA	NA	NA	0.004855
ENSG00000173451	NA	-0.094079	NA	NA	NA	NA	-0.0272	NA	NA	-0.0409	NA	NA	0.260463	-0.135391	NA	-0.046065	NA	-0.163	NA	-0.128954	-0.061314	-0.095211	NA	-0.049505	NA	NA	-0.010033	NA	NA	0.019989	NA	-0.076429	NA	-0.07179	NA	-0.101	NA	0.0651	NA	NA	-0.136	NA	-0.0622	NA	NA	NA	NA	NA	0.134671
ENSG00000130734	NA	NA	NA	NA	-0.0752	NA	0.0684	NA	NA	NA	NA	NA	NA	-0.134467	NA	NA	NA	NA	NA	-0.230156	NA	NA	NA	NA	NA	NA	NA	NA	NA	NA	NA	NA	NA	NA	NA	-0.201	NA	NA	NA	NA	NA	NA	NA	NA	NA	NA	NA	NA	NA
ENSG00000203705	NA	0.136337	0.07	NA	NA	NA	NA	NA	NA	NA	NA	NA	NA	NA	NA	0.052514	NA	NA	NA	NA	NA	NA	NA	NA	NA	NA	NA	NA	NA	NA	NA	NA	NA	NA	NA	NA	NA	NA	NA	NA	NA	NA	NA	NA	NA	NA	NA	NA	NA
ENSG00000184220	0.0353	NA	0.0169	0.0454	NA	NA	0.0171	NA	NA	0.0156	NA	NA	0.017955	NA	0.053195	0.013981	NA	0.0108	0.02246	NA	NA	NA	NA	0.033449	NA	NA	NA	NA	NA	NA	-0.039409	NA	0.0467	NA	NA	NA	NA	NA	0.018962	NA	NA	0.0605	0.0177	0.051917	NA	NA	-0.00569	NA	NA
ENSG00000133316	NA	NA	NA	NA	NA	NA	NA	NA	NA	NA	NA	NA	NA	NA	NA	NA	NA	NA	NA	NA	NA	NA	NA	NA	NA	-0.0946	NA	NA	NA	NA	NA	NA	NA	NA	NA	NA	NA	0.0676	NA	NA	NA	NA	NA	NA	NA	NA	NA	NA	NA
ENSG00000087206	NA	NA	NA	NA	NA	NA	NA	NA	NA	NA	NA	NA	NA	NA	NA	NA	NA	NA	NA	NA	NA	NA	NA	NA	NA	NA	0.184502	NA	NA	-0.08964	-0.08964	NA	NA	NA	-0.08964	NA	NA	0.157	NA	NA	NA	NA	NA	NA	NA	NA	NA	NA	NA
ENSG00000055070	NA	-0.199325	NA	-0.33	NA	NA	NA	NA	-0.128	0.433	NA	NA	NA	NA	0.133382	-0.3404	NA	NA	NA	NA	NA	NA	NA	NA	NA	-0.35	NA	NA	NA	NA	NA	NA	-0.155	-0.171238	NA	NA	NA	NA	NA	NA	NA	NA	NA	NA	NA	NA	NA	NA	NA
ENSG00000145730	NA	NA	NA	NA	NA	NA	NA	NA	NA	NA	NA	NA	NA	-0.061446	0.071882	NA	NA	NA	NA	NA	NA	NA	NA	NA	-0.030606	NA	-0.040841	NA	NA	NA	NA	NA	NA	NA	NA	NA	NA	NA	-0.00468	NA	NA	NA	NA	0.070533	NA	NA	NA	NA	0.048335
ENSG00000169246	NA	0.047728	NA	-0.0361	NA	NA	0.0163	NA	NA	0.0732	-0.0338	0.011926	-0.053236	-0.029279	NA	NA	NA	NA	-0.05265	-0.056673	0.021743	NA	NA	-0.036587	NA	NA	NA	NA	NA	NA	0.046428	NA	0.0586	NA	NA	-0.0397	NA	NA	NA	-0.060257	-0.0575	NA	NA	NA	0.023112	NA	-0.0307	NA	NA
ENSG00000125459	NA	NA	NA	-0.0866	NA	NA	-0.0715	NA	NA	-0.293	-0.0523	NA	NA	NA	NA	NA	-0.0529	NA	NA	-0.074063	NA	-0.075207	NA	-0.08245	NA	NA	NA	NA	-0.0834	NA	NA	NA	NA	NA	NA	NA	NA	NA	NA	NA	-0.086	NA	NA	NA	NA	NA	NA	-0.160509	NA
ENSG00000152990	NA	NA	NA	-0.0539	NA	NA	-0.0524	NA	NA	NA	NA	NA	0.032408	0.091781	NA	-0.034953	NA	NA	NA	NA	0.032199	NA	NA	NA	NA	NA	NA	NA	NA	NA	0.063073	NA	NA	NA	NA	0.0537	NA	NA	NA	NA	NA	NA	-0.0325	-0.024122	0.016247	NA	NA	NA	-0.023676
ENSG00000164615	NA	NA	NA	NA	NA	NA	NA	NA	NA	NA	NA	NA	NA	-0.02643	-0.014575	NA	-0.00747	NA	NA	NA	NA	-0.019045	NA	NA	-0.012187	NA	NA	-0.0112	NA	NA	NA	NA	0.0324	NA	NA	NA	NA	NA	NA	NA	NA	NA	NA	NA	NA	NA	NA	NA	NA
ENSG00000166734	NA	NA	NA	-0.102	NA	NA	-0.0405	NA	NA	NA	NA	NA	NA	0.25555	NA	-0.106209	0.0647	NA	NA	NA	-0.064826	NA	NA	-0.039888	NA	-0.122	NA	NA	NA	NA	0.097717	NA	NA	NA	NA	0.165	NA	NA	NA	-0.057661	NA	NA	NA	NA	NA	NA	NA	NA	NA
ENSG00000132740	-0.0565	NA	NA	NA	0.0926	NA	NA	NA	NA	NA	NA	NA	NA	0.095381	NA	NA	NA	0.0584	NA	NA	NA	NA	NA	NA	NA	NA	NA	NA	NA	NA	0.127206	-0.028932	NA	NA	NA	0.118	NA	0.0886	NA	NA	NA	NA	0.118	NA	NA	NA	NA	-0.053632	NA
ENSG00000138032	-0.0326	NA	-0.11	NA	NA	NA	NA	NA	NA	NA	NA	NA	-0.099286	NA	-0.0274	NA	NA	NA	0.040712	NA	NA	NA	-0.07285	-0.037477	NA	NA	NA	NA	NA	NA	0.048644	NA	-0.0828	NA	NA	-0.045	NA	0.0275	0.111659	NA	NA	-0.163	-0.0224	0.083869	NA	NA	-0.0715	NA	0.04384
ENSG00000198218	NA	NA	NA	-0.175	NA	NA	NA	NA	NA	NA	NA	NA	-0.019459	NA	NA	-0.130785	NA	0.0869	NA	NA	NA	NA	NA	NA	NA	NA	NA	NA	NA	NA	0.105322	NA	NA	NA	NA	-0.0957	NA	-0.0638	-0.034465	NA	NA	NA	NA	NA	NA	NA	NA	NA	NA
ENSG00000105722	NA	-0.109294	NA	NA	NA	-0.173228	-0.138	NA	NA	NA	NA	NA	0.072961	NA	NA	-0.190058	-0.0905	NA	0.105375	NA	NA	NA	NA	NA	NA	-0.14	-0.088798	-0.0646	NA	NA	NA	NA	NA	NA	NA	NA	NA	NA	NA	NA	NA	-0.213	NA	NA	NA	NA	NA	NA	-0.177462
ENSG00000147224	NA	NA	NA	-0.0231	NA	NA	NA	NA	0.0269	NA	NA	0.028184	NA	-0.029038	NA	NA	NA	NA	NA	-0.055834	NA	NA	NA	-0.092912	NA	0.0368	NA	NA	NA	-0.036628	NA	-0.014491	NA	NA	NA	NA	NA	0.0204	-0.041222	-0.058789	-0.0888	NA	NA	NA	0.01633	-0.020662	NA	-0.029716	NA
ENSG00000014216	0.0437	-0.14168	0.0635	NA	NA	NA	NA	-0.10949	NA	NA	NA	NA	0.047755	-0.087396	NA	NA	NA	NA	NA	NA	NA	NA	NA	-0.142219	NA	NA	NA	NA	NA	NA	0.13946	NA	-0.14	NA	NA	-0.095	NA	-0.103	NA	-0.137906	-0.132	NA	NA	NA	NA	NA	NA	NA	NA
ENSG00000172809	NA	-0.032278	-0.0661	-0.0398	NA	NA	NA	NA	NA	-0.098	0.0155	NA	0.037665	-0.024442	-0.077338	NA	NA	-0.0135	NA	-0.028284	NA	NA	NA	-0.022454	NA	-0.00748	NA	NA	NA	-0.014037	-0.024419	NA	-0.0326	NA	NA	-0.0161	NA	0.0268	NA	-0.014972	-0.0183	NA	NA	-0.04361	NA	NA	NA	NA	-0.050502
ENSG00000151576	NA	NA	NA	-0.23	NA	NA	NA	NA	NA	NA	NA	NA	NA	0.213737	NA	-0.131569	-0.112	-0.103	NA	NA	0.07886	NA	NA	NA	-0.156746	NA	NA	NA	NA	NA	NA	NA	NA	NA	NA	NA	NA	NA	0.091542	NA	NA	NA	NA	0.047153	NA	NA	NA	NA	NA
ENSG00000198589	-0.00839	NA	NA	-0.0768	NA	NA	NA	NA	0.0324	NA	NA	NA	NA	0.057071	NA	-0.074167	-0.0771	NA	NA	-0.03171	NA	NA	NA	-0.04221	-0.032215	-0.0691	NA	-0.0331	NA	-0.057128	0.038575	0.040704	NA	NA	-0.027844	0.0464	NA	NA	NA	NA	NA	NA	NA	NA	NA	0.027529	NA	NA	-0.016642
ENSG00000234545	NA	NA	NA	-0.0547	NA	NA	NA	NA	-0.0208	NA	NA	NA	-0.028737	NA	NA	-0.027237	NA	-0.0218	-0.078795	NA	NA	NA	NA	-0.050539	NA	NA	NA	NA	NA	-0.049517	NA	NA	-0.0281	NA	NA	NA	NA	NA	-0.054176	-0.042963	-0.0691	-0.0231	-0.0378	NA	NA	NA	NA	NA	NA
ENSG00000127947	NA	NA	-0.0178	-0.0797	NA	NA	0.0281	NA	NA	NA	NA	0.124652	NA	-0.336223	NA	NA	NA	-0.0909	NA	-0.207476	NA	NA	NA	-0.254786	NA	NA	NA	NA	NA	NA	NA	-0.033033	NA	NA	NA	-0.294	NA	NA	NA	NA	-0.239	NA	-0.0992	NA	NA	NA	NA	NA	NA
ENSG00000188243	0.00174	NA	NA	0.00162	NA	NA	0.00275	NA	NA	NA	NA	NA	0.004338	0.000248	NA	NA	NA	NA	NA	NA	NA	NA	NA	NA	0.001682	NA	NA	0.00161	NA	NA	NA	NA	NA	NA	NA	-0.000706	NA	0.00358	NA	-0.00158	NA	0.00255	NA	-0.004056	NA	NA	NA	NA	-0.003928
ENSG00000196704	NA	NA	NA	NA	0.0949	NA	-0.0427	NA	NA	-0.315	NA	NA	NA	NA	NA	NA	NA	NA	NA	NA	0.083168	NA	0.11803	NA	0.104176	NA	NA	NA	NA	NA	NA	NA	NA	NA	NA	NA	NA	0.096	NA	NA	NA	NA	NA	NA	NA	NA	NA	NA	NA
ENSG00000108924	NA	NA	NA	-0.097	NA	-0.043796	NA	NA	NA	NA	NA	NA	NA	0.155531	0.013105	-0.096477	NA	-0.0962	NA	NA	NA	NA	NA	NA	-0.074805	-0.0903	NA	NA	NA	NA	0.082565	NA	-0.028	NA	NA	0.118	NA	NA	NA	NA	NA	-0.124	-0.0636	NA	NA	NA	0.0502	NA	-0.016477
ENSG00000159461	NA	NA	NA	NA	NA	NA	NA	NA	NA	NA	NA	NA	NA	-0.268435	NA	NA	NA	-0.198	NA	-0.213311	NA	NA	NA	-0.092752	0.541358	NA	NA	NA	NA	NA	NA	NA	NA	NA	NA	NA	NA	NA	NA	NA	-0.193	NA	-0.114	NA	NA	NA	NA	0.449378	NA
ENSG00000054611	NA	0.068487	0.0129	NA	NA	NA	NA	NA	NA	NA	0.0696	NA	-0.046095	0.020212	NA	0.015514	NA	NA	NA	NA	NA	NA	-0.04904	NA	NA	0.0528	NA	NA	NA	NA	NA	NA	0.168	NA	NA	0.0887	NA	NA	NA	NA	NA	NA	NA	-0.044434	NA	NA	NA	NA	0.097149
ENSG00000106615	NA	NA	NA	NA	NA	NA	NA	NA	NA	NA	NA	-0.01076	NA	-0.011499	0.024805	NA	NA	NA	NA	NA	NA	NA	NA	-0.017891	0.011662	NA	NA	NA	NA	NA	-0.006045	NA	NA	NA	NA	NA	NA	NA	NA	NA	NA	NA	NA	NA	NA	NA	NA	NA	NA
ENSG00000111371	0.0125	NA	0.0333	-0.102	NA	NA	NA	NA	NA	NA	-0.106	NA	-0.025461	0.085339	0.02676	-0.131145	NA	NA	NA	NA	NA	NA	NA	-0.083374	-0.027524	-0.0834	-0.113603	NA	NA	-0.101136	0.089914	NA	-0.0806	NA	NA	0.1	-0.069168	-0.148	-0.025531	NA	NA	NA	NA	NA	-0.020749	NA	NA	NA	0.025467
ENSG00000187555	NA	NA	0.0683	NA	NA	NA	0.0289	NA	NA	NA	NA	NA	NA	NA	0.095906	0.04018	NA	-0.0131	NA	NA	NA	NA	NA	NA	NA	0.0215	NA	NA	NA	NA	0.042909	NA	0.0821	NA	NA	NA	NA	NA	NA	NA	NA	NA	NA	-0.03626	NA	NA	NA	NA	0.033549
ENSG00000185475	NA	NA	NA	NA	NA	NA	NA	NA	NA	-0.378	NA	NA	0.018401	-0.037413	NA	NA	NA	NA	NA	NA	NA	0.045368	NA	-0.026917	NA	NA	NA	NA	NA	NA	NA	NA	NA	NA	NA	-0.0753	NA	NA	0.040208	-0.046794	NA	-0.0432	-0.061	NA	NA	NA	NA	NA	NA
ENSG00000198265	NA	NA	NA	-0.206	NA	NA	NA	NA	NA	NA	NA	NA	NA	-0.081282	NA	-0.148051	NA	-0.336	NA	NA	NA	NA	NA	NA	NA	-0.201	NA	NA	NA	NA	NA	NA	NA	-0.17944	NA	0.133	0.201485	-0.111	NA	NA	NA	-0.215	-0.268	-0.447765	NA	NA	NA	NA	-0.335092
ENSG00000138075	NA	NA	0.0405	NA	NA	NA	NA	NA	NA	NA	0.0121	NA	NA	NA	NA	NA	0.0198	NA	NA	NA	NA	NA	NA	0.038971	0.029071	0.0217	NA	NA	NA	-0.023817	NA	NA	NA	NA	NA	-0.0267	NA	0.0259	NA	NA	NA	0.0665	0.0149	NA	NA	NA	-0.0189	NA	NA
ENSG00000163902	-0.272	-0.16339	NA	NA	NA	NA	NA	NA	NA	-0.376	NA	NA	-0.026503	NA	NA	-0.097095	-0.194	-0.0993	NA	-0.080823	NA	NA	NA	NA	-0.215792	-0.054	NA	-0.0518	NA	NA	-0.077879	NA	NA	NA	-0.087813	NA	NA	NA	-0.023998	NA	NA	-0.0992	-0.126	NA	NA	NA	NA	NA	NA
ENSG00000105426	NA	NA	-0.0529	-0.103	NA	NA	NA	NA	NA	NA	0.068	NA	NA	0.151162	NA	-0.096988	NA	NA	NA	NA	NA	NA	NA	NA	NA	-0.065	NA	NA	NA	NA	0.10836	NA	NA	NA	NA	0.1	NA	NA	NA	NA	NA	NA	NA	NA	NA	NA	NA	NA	-0.043327
ENSG00000173120	-0.048	NA	NA	NA	NA	NA	NA	NA	NA	-0.175	NA	NA	NA	0.257768	0.051857	-0.055128	0.0202	NA	NA	NA	NA	0.08775	NA	0.059967	-0.018001	-0.0571	NA	NA	NA	NA	NA	NA	-0.0347	NA	NA	0.135	NA	NA	NA	NA	NA	NA	NA	NA	NA	-0.021152	NA	NA	NA
ENSG00000240682	NA	NA	NA	-0.0193	NA	NA	NA	NA	NA	0.076	NA	NA	NA	NA	NA	0.049221	NA	NA	NA	NA	NA	NA	NA	NA	NA	NA	NA	NA	NA	NA	NA	NA	NA	NA	NA	NA	NA	0.0659	NA	-0.084218	NA	NA	NA	NA	NA	NA	NA	NA	NA
ENSG00000160949	NA	-0.456016	NA	-0.464	NA	NA	NA	NA	NA	NA	NA	NA	NA	-0.168647	NA	-0.4176	-0.0308	NA	NA	-0.173472	NA	NA	NA	-0.097959	-0.085282	-0.433	NA	NA	NA	NA	-0.374619	NA	-0.373	-0.286799	NA	NA	NA	NA	NA	NA	NA	NA	NA	NA	NA	NA	NA	0.099686	NA
ENSG00000118564	NA	NA	NA	-0.0337	NA	NA	NA	NA	-0.0107	-0.166	NA	NA	NA	-0.07647	NA	NA	NA	NA	NA	NA	-0.038623	NA	NA	NA	NA	NA	NA	NA	NA	NA	-0.029515	NA	NA	NA	NA	-0.0671	NA	NA	NA	NA	NA	NA	NA	NA	NA	NA	NA	NA	NA
ENSG00000142669	NA	-0.033928	-0.0672	-0.0739	NA	NA	NA	NA	NA	NA	-0.0442	NA	NA	-0.075897	NA	-0.042795	-0.0394	-0.059	NA	NA	NA	NA	NA	-0.06959	-0.037289	-0.0812	NA	NA	-0.0306	NA	-0.064808	NA	-0.0567	NA	NA	NA	NA	0.0468	NA	NA	NA	-0.161	NA	-0.014846	NA	NA	NA	NA	NA
ENSG00000100241	-0.0172	0.018505	NA	NA	NA	-0.038511	NA	NA	NA	NA	0.0229	NA	NA	0.015979	-0.024426	-0.029258	-0.0101	0.0224	NA	0.040223	NA	NA	NA	0.039324	0.042098	NA	NA	-0.0216	NA	NA	NA	0.027602	0.0827	NA	NA	NA	0.031875	-0.00531	NA	NA	0.0484	NA	0.0245	NA	NA	NA	NA	-0.023879	NA
ENSG00000105397	NA	-0.058638	0.0861	-0.0971	NA	NA	NA	NA	NA	NA	NA	NA	NA	NA	0.081093	-0.090029	NA	-0.0406	NA	-0.07412	NA	NA	NA	-0.062965	NA	-0.066	NA	NA	NA	NA	-0.070612	NA	-0.0427	NA	NA	NA	NA	NA	NA	-0.027985	-0.0318	NA	-0.0416	0.049708	NA	NA	NA	NA	0.045248
ENSG00000141219	NA	-0.054566	-0.129	-0.0363	NA	NA	NA	NA	NA	-0.183	NA	NA	-0.077664	0.08976	NA	-0.054296	NA	NA	NA	NA	-0.157742	NA	-0.15531	-0.048362	NA	-0.0534	NA	NA	NA	NA	NA	NA	NA	0.161245	-0.119549	NA	NA	NA	-0.064578	NA	NA	-0.0866	NA	NA	NA	NA	-0.103	NA	NA
ENSG00000001167	NA	NA	NA	-0.136	0.0548	NA	NA	NA	NA	NA	NA	NA	0.080304	0.200225	NA	-0.127044	NA	-0.173	NA	-0.089632	0.085544	NA	NA	NA	NA	-0.178	NA	NA	NA	NA	NA	NA	NA	NA	NA	0.14	NA	NA	NA	NA	NA	NA	-0.147	NA	NA	0.0649	NA	NA	NA
ENSG00000089006	NA	-0.085142	NA	NA	-0.0262	NA	0.0279	NA	-0.0696	NA	NA	NA	NA	NA	NA	-0.089342	NA	-0.0652	NA	-0.128126	NA	NA	NA	-0.108407	0.058246	-0.0934	NA	NA	NA	NA	-0.066804	NA	-0.0565	NA	NA	NA	NA	NA	NA	NA	NA	NA	-0.0593	NA	NA	NA	NA	NA	NA
ENSG00000134532	NA	NA	NA	NA	NA	NA	NA	NA	NA	-0.136	NA	NA	NA	0.125252	0.078597	-0.060645	-0.032	NA	NA	0.036862	NA	0.046184	NA	NA	NA	NA	NA	NA	NA	NA	NA	NA	NA	NA	NA	0.147	0.095625	NA	-0.052227	NA	NA	NA	-0.0201	NA	NA	NA	NA	NA	NA
ENSG00000140093	NA	0.008249	0.0443	NA	NA	NA	NA	NA	-0.152	NA	NA	NA	0.041004	NA	0.04615	NA	0.00823	NA	NA	NA	NA	NA	NA	NA	-0.043913	NA	NA	NA	NA	-0.256137	NA	NA	0.0158	NA	NA	-0.0108	0.013245	NA	0.03205	NA	NA	NA	NA	NA	NA	NA	NA	-0.032348	0.057053
ENSG00000188739	NA	0.036133	NA	NA	NA	NA	NA	NA	-0.0359	NA	NA	NA	NA	-0.035201	NA	NA	NA	NA	NA	NA	NA	-0.033133	NA	NA	NA	NA	NA	NA	NA	NA	NA	NA	NA	NA	NA	NA	NA	0.0252	NA	NA	NA	NA	0.0419	NA	NA	NA	NA	NA	NA
ENSG00000099810	NA	NA	NA	NA	NA	NA	NA	NA	NA	0.144	-0.039	NA	NA	NA	NA	NA	NA	NA	NA	NA	NA	-0.07055	NA	NA	NA	NA	NA	NA	NA	NA	NA	NA	NA	NA	NA	NA	NA	NA	NA	NA	NA	NA	NA	0.084708	NA	NA	NA	NA	NA
ENSG00000104884	-0.0143	NA	NA	-0.0708	NA	NA	NA	NA	NA	NA	0.0618	NA	NA	-0.056041	0.019894	-0.091345	-0.022	NA	NA	-0.07724	-0.022723	NA	-0.03052	-0.089519	NA	-0.102	NA	-0.0151	NA	NA	NA	NA	NA	NA	NA	NA	NA	0.0402	NA	NA	NA	NA	-0.0368	0.030808	NA	NA	NA	NA	0.018503
ENSG00000112584	NA	NA	NA	0.0251	NA	NA	0.0542	NA	NA	NA	0.123	NA	NA	NA	NA	NA	0.105	NA	NA	NA	NA	NA	NA	NA	NA	0.0365	NA	NA	NA	NA	NA	NA	0.0821	NA	NA	NA	NA	0.0743	NA	NA	NA	NA	NA	-0.05106	NA	NA	NA	NA	NA
ENSG00000100804	NA	NA	NA	-0.0268	NA	NA	NA	NA	NA	-0.269	0.0544	NA	NA	NA	NA	NA	-0.0847	-0.039	NA	NA	NA	0.052653	NA	NA	NA	-0.0259	0.026915	NA	NA	NA	NA	NA	NA	NA	NA	NA	NA	-0.031	NA	NA	NA	NA	-0.047	NA	NA	NA	NA	NA	-0.030469
ENSG00000143437	NA	0.114499	0.32	NA	NA	NA	NA	NA	NA	NA	0.146	NA	NA	0.116278	0.353694	0.103331	NA	NA	NA	NA	NA	NA	NA	NA	NA	0.0133	NA	NA	NA	NA	NA	NA	0.147	NA	NA	NA	NA	NA	NA	NA	NA	0.109	NA	NA	NA	NA	NA	NA	NA
ENSG00000123983	-0.0955	NA	-0.0448	-0.0147	NA	NA	-0.116	NA	NA	NA	0.0525	-0.016833	-0.076115	-0.030124	NA	-0.015291	0.0466	-0.0856	0.052254	-0.024983	NA	-0.034885	NA	0.041963	-0.078246	-0.00871	NA	NA	NA	0.005747	0.013017	-0.030286	NA	NA	NA	0.0497	0.014331	-0.0698	NA	-0.007098	NA	-0.0127	-0.0253	-0.131698	NA	0.031143	NA	NA	NA
ENSG00000253710	NA	NA	-0.0271	0.0295	NA	NA	-0.0739	NA	NA	NA	NA	0.026194	0.017339	-0.068439	-0.058106	0.014845	NA	NA	NA	0.037742	NA	NA	NA	NA	NA	0.0225	NA	NA	NA	NA	NA	-0.036512	NA	NA	NA	-0.0465	NA	NA	NA	NA	NA	-0.103	-0.0834	-0.168854	NA	NA	NA	NA	-0.038487
ENSG00000109079	NA	NA	NA	NA	NA	NA	NA	NA	NA	NA	NA	NA	NA	NA	-0.139807	NA	NA	-0.11	NA	NA	NA	NA	NA	NA	NA	-0.138	NA	NA	NA	NA	NA	NA	NA	NA	NA	NA	NA	NA	NA	NA	NA	NA	-0.0582	-0.116937	0.092107	NA	NA	NA	NA
ENSG00000004700	NA	0.034676	NA	NA	NA	NA	-0.0546	NA	NA	NA	NA	NA	NA	0.30857	0.319877	NA	NA	-0.204	NA	NA	NA	NA	NA	NA	-0.15157	-0.142	NA	NA	NA	NA	NA	NA	NA	NA	NA	0.179	NA	0.119	NA	NA	NA	NA	-0.219	NA	NA	NA	NA	NA	NA
ENSG00000138623	NA	NA	NA	NA	NA	NA	NA	NA	NA	NA	0.0773	-0.165076	NA	NA	NA	-0.171251	NA	NA	NA	NA	NA	0.059044	NA	NA	NA	NA	NA	NA	NA	NA	NA	NA	-0.0994	NA	NA	NA	NA	NA	-0.073026	NA	NA	NA	NA	NA	-0.169676	NA	NA	NA	NA
ENSG00000159111	NA	NA	NA	NA	NA	NA	NA	NA	NA	NA	NA	NA	NA	-0.273087	NA	NA	NA	NA	NA	-0.281803	NA	NA	NA	-0.263964	NA	-0.112	NA	NA	NA	NA	NA	NA	NA	NA	NA	-0.235	-0.225748	NA	NA	NA	NA	NA	NA	NA	NA	NA	NA	NA	NA
ENSG00000148840	NA	NA	NA	NA	NA	NA	NA	NA	NA	0.173	NA	NA	NA	0.048656	NA	NA	NA	0.0746	NA	NA	NA	NA	NA	NA	NA	NA	NA	NA	NA	NA	NA	NA	0.132	NA	NA	NA	NA	-0.0775	NA	NA	0.0497	NA	NA	0.048216	NA	NA	NA	-0.182747	NA
ENSG00000071054	NA	NA	NA	-0.0252	NA	NA	NA	NA	NA	NA	NA	NA	NA	-0.053225	0.193672	-0.011892	NA	-0.0357	NA	NA	0.022373	NA	0.02238	-0.044409	NA	-0.0209	NA	NA	NA	NA	NA	NA	0.0172	NA	NA	-0.0398	NA	NA	NA	NA	NA	NA	-0.0196	-0.044211	NA	NA	NA	NA	NA
ENSG00000164506	NA	NA	NA	-0.041	NA	0.019062	NA	NA	NA	NA	0.0144	NA	NA	0.035726	NA	NA	NA	NA	0.040331	NA	NA	NA	NA	NA	NA	NA	NA	NA	NA	NA	NA	NA	NA	NA	NA	0.0668	0.042752	-0.0173	-0.022311	NA	NA	NA	NA	-0.06544	NA	NA	NA	NA	NA
ENSG00000025770	NA	NA	NA	NA	NA	-0.147823	NA	NA	NA	NA	NA	NA	NA	-0.059332	NA	-0.095415	-0.0366	NA	NA	NA	NA	NA	NA	-0.074427	NA	-0.11	NA	NA	NA	NA	-0.069138	NA	NA	NA	NA	-0.0596	-0.072973	NA	-0.109971	NA	NA	NA	NA	NA	NA	NA	NA	NA	NA
ENSG00000163297	NA	NA	NA	NA	NA	NA	-0.13	NA	NA	NA	NA	NA	NA	0.165304	NA	NA	NA	NA	NA	NA	NA	NA	NA	NA	NA	NA	NA	NA	NA	NA	NA	NA	NA	NA	NA	NA	NA	NA	NA	NA	NA	-0.0336	NA	NA	NA	NA	NA	NA	-0.156685
ENSG00000186205	0.03	NA	NA	0.0436	NA	NA	0.0103	NA	NA	NA	0.0145	NA	0.022392	-0.025167	NA	NA	0.0232	0.0112	NA	NA	0.064134	NA	NA	0.012053	0.013079	0.0123	NA	NA	NA	0.052411	NA	NA	0.0183	NA	-0.032722	NA	NA	-0.0178	NA	NA	NA	0.0362	0.0699	NA	NA	NA	NA	NA	0.02852
ENSG00000070404	-0.152	NA	NA	NA	NA	NA	NA	NA	NA	NA	NA	NA	NA	NA	NA	NA	NA	NA	NA	NA	NA	NA	NA	NA	-0.167886	NA	NA	-0.215	NA	NA	NA	NA	NA	NA	NA	NA	NA	NA	NA	NA	NA	NA	NA	NA	NA	NA	NA	NA	NA
ENSG00000141127	-0.098	NA	-0.0828	NA	NA	NA	NA	NA	NA	-0.114	NA	NA	NA	NA	0.053028	NA	NA	NA	NA	NA	NA	0.025419	NA	NA	-0.097779	NA	NA	NA	NA	0.091039	NA	NA	NA	NA	NA	NA	NA	NA	NA	NA	NA	NA	-0.0883	0.052362	NA	NA	NA	NA	0.052285
ENSG00000145495	NA	-0.012315	NA	NA	NA	NA	NA	NA	NA	-0.15	0.1	NA	NA	0.122326	NA	NA	NA	NA	NA	0.121519	NA	NA	NA	0.132334	NA	NA	NA	NA	NA	NA	-0.048015	NA	-0.0977	NA	-0.065406	0.0951	NA	NA	NA	NA	NA	NA	NA	NA	NA	NA	-0.0828	NA	NA
ENSG00000053770	NA	-0.105337	0.0428	NA	NA	NA	NA	NA	NA	NA	NA	0.094041	0.041813	NA	NA	-0.030504	NA	NA	NA	NA	NA	NA	NA	NA	NA	NA	NA	NA	NA	NA	0.020336	NA	NA	NA	NA	0.0777	NA	NA	NA	NA	NA	NA	NA	NA	NA	NA	NA	NA	0.061616
ENSG00000141258	NA	-0.038571	NA	-0.128	NA	NA	NA	NA	NA	0.111	0.0157	0.01439	NA	NA	NA	-0.097653	0.0114	NA	NA	-0.064147	0.01773	NA	NA	-0.053654	-0.01578	-0.0799	NA	0.012	NA	NA	NA	-0.010407	-0.0356	NA	NA	NA	NA	NA	NA	NA	NA	-0.0526	-0.0319	0.056193	NA	-0.019473	NA	NA	NA
ENSG00000164815	NA	NA	NA	NA	NA	0.058411	NA	NA	NA	NA	0.0222	NA	0.140223	0.124629	NA	NA	NA	NA	0.082513	NA	NA	NA	NA	NA	NA	NA	NA	NA	NA	NA	NA	NA	NA	NA	NA	0.159	NA	0.057	0.06685	NA	NA	NA	NA	NA	NA	NA	NA	NA	NA
ENSG00000120265	NA	NA	0.0213	-0.0917	NA	NA	NA	NA	NA	NA	NA	NA	0.083962	NA	0.052707	0.026189	NA	NA	-0.041918	NA	NA	-0.025319	NA	NA	NA	NA	NA	NA	NA	-0.026085	0.061257	NA	NA	0.009098	NA	NA	NA	0.044	-0.025238	NA	NA	0.0601	0.0124	0.013457	NA	NA	NA	NA	0.017945
ENSG00000143384	0.0145	-0.105176	NA	-0.112	NA	NA	NA	NA	-0.0544	NA	NA	NA	NA	0.091907	NA	-0.125107	NA	-0.089	NA	-0.027501	-0.073694	NA	NA	-0.018972	-0.045141	-0.134	NA	NA	NA	NA	-0.042856	NA	-0.107	-0.100214	NA	0.0748	0.069042	NA	NA	NA	NA	-0.0407	-0.0897	-0.104248	NA	0.013725	NA	NA	NA
ENSG00000115750	-0.0206	NA	NA	NA	NA	-0.048341	NA	NA	NA	NA	NA	NA	NA	NA	NA	-0.04942	NA	NA	NA	NA	NA	NA	NA	-0.021831	NA	NA	NA	NA	NA	NA	NA	NA	NA	NA	NA	0.0321	NA	NA	NA	NA	NA	NA	NA	NA	NA	NA	NA	NA	NA
ENSG00000162244	0.0495	0.042597	NA	-0.0343	NA	0.050676	NA	NA	NA	NA	NA	0.018986	NA	-0.055812	NA	0.02972	NA	-0.0634	NA	-0.067949	NA	NA	NA	-0.074999	NA	NA	NA	NA	NA	NA	0.037568	NA	0.0462	NA	NA	-0.0537	NA	NA	NA	NA	NA	NA	-0.0567	NA	0.014996	NA	NA	NA	-0.11344
ENSG00000130202	-0.103	-0.10594	-0.0916	-0.131	NA	NA	NA	-0.17826	NA	NA	NA	NA	0.190811	-0.060872	NA	-0.08563	NA	NA	-0.097166	-0.062266	NA	NA	NA	-0.097635	-0.145628	0.0526	-0.022927	-0.0301	NA	NA	NA	0.060156	NA	-0.047302	NA	-0.0777	-0.031238	-0.0435	-0.03777	NA	NA	-0.0418	-0.0498	-0.187157	NA	-0.064042	NA	-0.02766	NA
ENSG00000133612	NA	NA	NA	NA	NA	NA	NA	NA	NA	NA	0.121	NA	NA	0.132638	NA	NA	NA	-0.0553	NA	0.067708	NA	NA	NA	0.144203	0.200837	NA	NA	NA	NA	NA	NA	NA	0.0946	NA	NA	0.0514	NA	NA	NA	NA	0.069	NA	NA	NA	-0.020422	NA	NA	-0.073529	NA
ENSG00000188186	NA	NA	-0.0187	NA	NA	NA	NA	NA	NA	-0.0706	NA	NA	NA	-0.04992	NA	0.027976	NA	NA	NA	NA	NA	NA	NA	-0.062178	NA	NA	NA	NA	NA	-0.014941	0.01357	NA	NA	NA	NA	-0.0514	NA	NA	NA	NA	-0.0493	NA	NA	NA	NA	NA	NA	NA	NA
ENSG00000122068	NA	NA	NA	NA	NA	NA	NA	NA	NA	NA	NA	0.055339	NA	0.060751	0.267588	-0.127072	0.13	NA	NA	NA	NA	NA	NA	NA	NA	NA	NA	NA	NA	NA	0.080954	NA	NA	NA	NA	NA	NA	NA	NA	NA	NA	NA	NA	NA	NA	NA	-0.123	0.079612	NA
ENSG00000137343	-0.0117	NA	NA	-0.028	NA	NA	-0.0563	NA	-0.0624	0.126	-0.0335	NA	NA	NA	NA	-0.040045	NA	-0.0728	NA	NA	NA	NA	NA	-0.123117	-0.191521	-0.0634	NA	-0.0339	NA	0.031456	NA	NA	NA	NA	-0.045133	NA	-0.039761	NA	NA	NA	NA	-0.238	-0.114	-0.088761	NA	-0.060048	NA	NA	NA
ENSG00000168243	NA	NA	0.0203	NA	-0.0229	NA	NA	NA	0.0299	NA	NA	-0.051123	NA	0.079405	0.047114	-0.029774	NA	NA	NA	NA	0.036145	NA	NA	NA	-0.020214	NA	NA	NA	NA	NA	NA	NA	NA	NA	NA	0.0686	NA	NA	NA	NA	NA	NA	NA	NA	-0.04267	NA	NA	NA	0.042075
ENSG00000095261	NA	NA	NA	NA	NA	NA	NA	NA	NA	NA	NA	NA	NA	0.134529	NA	NA	-0.0172	NA	NA	NA	NA	NA	NA	0.035766	NA	NA	NA	NA	NA	0.048352	NA	NA	NA	NA	NA	0.0787	NA	-0.012	NA	NA	NA	NA	NA	NA	NA	-0.046076	NA	NA	NA
ENSG00000183495	NA	0.016288	NA	-0.068	NA	NA	0.014	NA	NA	NA	0.0713	NA	NA	0.103105	0.055335	-0.058711	NA	NA	NA	NA	NA	NA	NA	NA	NA	-0.0581	NA	NA	NA	NA	0.059913	NA	0.0215	NA	NA	0.154	NA	NA	NA	-0.014365	-0.0198	NA	NA	NA	NA	NA	NA	NA	NA
ENSG00000155438	NA	NA	NA	-0.051	NA	NA	NA	NA	NA	NA	NA	NA	NA	NA	NA	NA	NA	NA	NA	-0.119008	NA	NA	-0.10256	NA	NA	0.0561	NA	NA	NA	NA	NA	NA	NA	NA	NA	NA	NA	NA	NA	NA	NA	0.05	NA	NA	NA	NA	NA	NA	0.033787
ENSG00000128463	NA	-0.064021	NA	-0.0827	NA	NA	NA	NA	NA	NA	0.00925	NA	NA	NA	NA	-0.046899	NA	-0.0567	0.02805	-0.058329	NA	NA	NA	-0.05146	NA	-0.0541	NA	NA	NA	NA	-0.031414	NA	-0.0496	NA	NA	-0.0464	NA	0.0248	NA	NA	NA	-0.0504	-0.0448	NA	0.032231	NA	0.0463	NA	-0.023261
ENSG00000154556	NA	NA	-0.112	NA	NA	NA	NA	NA	NA	NA	NA	NA	NA	0.20837	-0.193312	NA	NA	NA	NA	NA	NA	NA	NA	-0.107586	NA	NA	NA	NA	NA	NA	0.080851	0.075588	NA	NA	NA	0.242	NA	NA	NA	0.05853	NA	NA	NA	-0.212705	NA	NA	NA	NA	-0.062449
ENSG00000169905	-0.0175	NA	0.102	-0.0884	NA	NA	NA	NA	NA	NA	-0.136	NA	0.051208	NA	-0.073482	NA	-0.0157	NA	-0.061747	-0.11091	NA	NA	-0.01778	-0.046599	-0.080637	NA	NA	NA	NA	NA	NA	-0.105577	NA	NA	NA	-0.0971	-0.049302	-0.0621	NA	-0.025833	-0.0478	0.176	-0.105	0.058001	NA	NA	NA	NA	NA
ENSG00000111540	NA	NA	NA	-0.0677	NA	NA	NA	NA	NA	0.103	NA	NA	NA	NA	0.066237	NA	0.0302	NA	NA	NA	NA	NA	0.04583	NA	NA	-0.0497	NA	NA	NA	NA	0.088662	NA	NA	NA	NA	NA	NA	NA	NA	NA	NA	NA	NA	NA	NA	NA	NA	NA	NA
ENSG00000126749	NA	NA	0.0754	NA	NA	0.009161	NA	NA	NA	NA	NA	NA	0.076766	NA	0.069183	NA	NA	NA	0.019759	NA	NA	NA	NA	NA	0.087345	NA	NA	0.0341	NA	NA	NA	NA	NA	NA	-0.06236	NA	NA	NA	0.017942	NA	NA	0.0264	NA	0.12896	NA	NA	NA	NA	0.059373
ENSG00000110442	NA	NA	NA	NA	NA	NA	NA	NA	NA	NA	NA	NA	NA	0.116462	NA	NA	NA	NA	NA	0.113524	0.014735	NA	NA	0.106334	NA	NA	NA	NA	NA	NA	NA	NA	NA	NA	NA	0.113	0.106251	NA	NA	0.112952	0.109	NA	NA	NA	NA	NA	NA	-0.010367	NA
ENSG00000150527	NA	0.03316	NA	-0.023	0.0331	NA	-0.0469	NA	NA	NA	0.0489	NA	NA	0.065023	NA	NA	NA	-0.0414	NA	NA	NA	NA	NA	0.05276	NA	NA	NA	NA	NA	NA	NA	NA	0.0461	NA	NA	0.0613	NA	NA	NA	NA	NA	NA	-0.0229	NA	NA	-0.015684	NA	NA	NA
ENSG00000243649	NA	NA	NA	NA	NA	NA	NA	NA	NA	NA	NA	NA	NA	NA	NA	NA	NA	NA	NA	NA	NA	NA	NA	NA	NA	NA	NA	NA	NA	NA	NA	NA	NA	NA	NA	NA	NA	NA	NA	NA	NA	NA	NA	NA	NA	NA	NA	NA	NA
ENSG00000036054	NA	NA	NA	-0.0781	NA	NA	NA	NA	NA	NA	NA	NA	NA	0.12172	NA	NA	NA	NA	NA	NA	0.056724	NA	NA	NA	-0.155019	NA	NA	NA	NA	NA	0.128137	NA	NA	0.105145	NA	NA	NA	NA	NA	NA	-0.144	NA	NA	0.142701	NA	NA	NA	NA	NA
ENSG00000153107	-0.0201	NA	-0.0184	0.0294	NA	NA	NA	NA	NA	NA	-0.0304	NA	NA	-0.009461	-0.019335	NA	NA	NA	NA	-0.016716	NA	NA	NA	NA	NA	NA	NA	NA	NA	0.041612	-0.021879	NA	NA	NA	NA	-0.01	NA	-0.0271	NA	NA	NA	NA	NA	NA	NA	-0.022123	NA	NA	-0.01933
ENSG00000149582	-0.177	NA	NA	-0.0535	NA	-0.069292	NA	NA	NA	NA	NA	NA	NA	0.130627	NA	NA	NA	NA	NA	NA	NA	NA	NA	0.146349	NA	NA	NA	NA	NA	NA	NA	NA	NA	NA	NA	0.0424	NA	-0.0691	-0.042334	NA	0.0503	-0.116	NA	NA	NA	NA	NA	NA	NA
ENSG00000085982	NA	0.028474	NA	NA	NA	NA	NA	NA	NA	NA	NA	NA	NA	0.110651	NA	NA	0.0235	NA	NA	NA	NA	NA	NA	NA	NA	NA	NA	NA	NA	NA	0.041876	NA	0.0209	NA	NA	NA	NA	0.0269	NA	NA	NA	NA	NA	NA	NA	0.048452	NA	NA	NA
ENSG00000158796	NA	NA	NA	NA	NA	NA	NA	NA	NA	-0.169	NA	NA	NA	NA	-0.111751	-0.058185	NA	NA	NA	NA	NA	NA	NA	NA	NA	NA	NA	NA	NA	NA	0.057979	NA	NA	NA	NA	NA	NA	NA	NA	NA	NA	NA	NA	-0.101727	NA	NA	NA	NA	NA
ENSG00000196792	NA	NA	NA	-0.164	NA	NA	NA	NA	NA	NA	NA	0.139107	NA	NA	0.2548	NA	NA	NA	NA	NA	0.371327	NA	NA	NA	NA	NA	NA	NA	NA	NA	NA	-0.175332	NA	NA	NA	NA	NA	NA	NA	NA	NA	NA	NA	0.217503	NA	NA	NA	NA	NA
ENSG00000064419	NA	NA	NA	NA	NA	NA	NA	NA	0.08	NA	NA	NA	NA	NA	0.036816	NA	NA	NA	NA	NA	NA	NA	NA	NA	-0.085236	NA	NA	NA	NA	NA	0.028606	NA	NA	0.080375	NA	NA	NA	NA	NA	-0.030641	NA	-0.0668	NA	NA	NA	NA	NA	NA	NA
ENSG00000170906	NA	NA	NA	NA	NA	NA	NA	NA	NA	NA	NA	NA	NA	NA	NA	NA	NA	NA	NA	NA	NA	NA	NA	NA	NA	NA	NA	NA	NA	NA	NA	NA	NA	NA	NA	NA	NA	NA	NA	NA	NA	0.0371	NA	NA	NA	NA	NA	NA	NA
ENSG00000250317	NA	NA	NA	NA	NA	NA	NA	NA	NA	-0.544	NA	NA	NA	NA	NA	NA	NA	NA	NA	NA	NA	NA	NA	NA	NA	0.192	NA	NA	-0.628	NA	NA	NA	NA	NA	NA	NA	NA	NA	NA	NA	NA	-0.0363	NA	NA	NA	NA	NA	NA	NA
ENSG00000104714	NA	NA	NA	NA	NA	NA	NA	NA	0.0174	NA	NA	NA	NA	0.03912	0.046485	-0.049269	NA	-0.1	NA	NA	NA	0.021286	NA	NA	NA	-0.0492	NA	NA	NA	NA	0.072776	NA	0.0269	NA	NA	0.0545	NA	NA	-0.026199	NA	NA	NA	-0.0744	NA	NA	NA	NA	NA	NA
ENSG00000090339	NA	NA	0.0439	NA	NA	-0.171106	0.0895	NA	NA	NA	NA	NA	-0.18821	0.173308	0.119338	NA	NA	NA	-0.179261	NA	NA	NA	NA	-0.102805	NA	-0.136	NA	NA	NA	NA	NA	NA	NA	NA	NA	0.189	NA	NA	-0.098786	NA	NA	NA	NA	NA	NA	NA	NA	NA	0.110088
ENSG00000151779	NA	0.071492	0.121	-0.0915	NA	0.050165	NA	NA	NA	-0.169	0.0457	NA	NA	0.233868	NA	-0.066625	NA	NA	NA	NA	NA	NA	NA	NA	NA	-0.017	NA	NA	NA	NA	0.078728	NA	NA	NA	NA	0.223	NA	NA	NA	NA	NA	NA	NA	0.083646	NA	NA	-0.0385	NA	NA
ENSG00000196683	NA	0.000661	NA	NA	NA	NA	NA	NA	NA	-0.00411	NA	NA	NA	NA	NA	NA	NA	NA	NA	NA	NA	0.001122	NA	NA	NA	NA	NA	NA	NA	NA	NA	NA	NA	NA	NA	NA	NA	NA	NA	NA	NA	NA	NA	NA	NA	NA	-0.000931	NA	NA
ENSG00000184990	NA	NA	-0.0873	-0.199	NA	NA	-0.166	NA	NA	NA	-0.0734	NA	-0.263858	-0.131451	-0.083188	NA	NA	NA	NA	-0.196786	NA	NA	NA	-0.143397	NA	NA	NA	NA	NA	NA	NA	NA	NA	NA	NA	-0.131	-0.232354	NA	NA	-0.109499	-0.19	NA	-0.0238	-0.107458	NA	NA	NA	0.02626	NA
ENSG00000215817	0.0675	NA	NA	0.122	NA	NA	NA	NA	NA	NA	NA	NA	-0.082575	-0.098661	0.167127	0.060875	NA	NA	NA	0.067075	NA	NA	NA	NA	NA	0.0587	NA	NA	NA	NA	-0.08323	NA	NA	NA	NA	-0.0735	NA	NA	NA	NA	NA	NA	NA	NA	-0.018463	NA	NA	NA	NA
ENSG00000175931	NA	NA	NA	NA	NA	NA	NA	NA	NA	NA	NA	NA	NA	0.131604	-0.122138	NA	NA	NA	NA	NA	NA	-0.154434	-0.13553	NA	NA	-0.162	NA	NA	NA	0.117871	0.062702	NA	-0.136	-0.090649	-0.075633	0.15	NA	NA	NA	NA	NA	NA	NA	-0.158003	NA	NA	NA	NA	-0.125714
ENSG00000157184	NA	NA	NA	NA	NA	NA	NA	NA	NA	NA	NA	NA	NA	NA	0.083149	NA	NA	NA	NA	NA	NA	NA	NA	NA	-0.055752	NA	NA	NA	NA	NA	0.11056	NA	-0.13	NA	NA	NA	NA	NA	NA	-0.059947	-0.0684	NA	NA	NA	NA	NA	NA	NA	-0.111189
ENSG00000143252	NA	NA	NA	NA	NA	NA	NA	NA	NA	NA	NA	NA	NA	NA	NA	NA	NA	0.0468	NA	NA	NA	NA	NA	NA	NA	NA	NA	NA	NA	NA	0.018972	NA	NA	NA	NA	NA	NA	NA	NA	NA	NA	NA	NA	NA	0.038154	NA	NA	NA	NA
ENSG00000112715	NA	NA	0.024	-0.0531	NA	NA	NA	NA	NA	NA	NA	NA	NA	0.183073	0.023579	-0.06516	NA	NA	NA	0.073131	NA	NA	NA	NA	NA	-0.0202	NA	NA	NA	NA	NA	NA	NA	NA	NA	0.103	NA	NA	0.030685	NA	NA	NA	-0.0449	0.019834	-0.065179	NA	NA	NA	0.026781
ENSG00000170142	NA	NA	NA	-0.0201	NA	NA	NA	NA	NA	NA	NA	NA	NA	-0.085023	0.06907	NA	NA	NA	NA	-0.088802	NA	NA	NA	-0.105336	NA	NA	NA	NA	NA	NA	NA	NA	NA	NA	NA	NA	NA	NA	0.062424	NA	NA	NA	NA	NA	NA	NA	NA	NA	NA
ENSG00000134986	NA	NA	NA	-0.0563	NA	NA	NA	NA	NA	NA	NA	0.066811	NA	-0.033461	NA	-0.048072	NA	NA	NA	-0.089215	NA	0.032957	NA	-0.103614	NA	-0.046	0.019359	NA	NA	NA	-0.043762	NA	NA	NA	NA	NA	NA	NA	NA	-0.064028	-0.0891	NA	NA	NA	NA	NA	NA	NA	NA
ENSG00000100802	NA	NA	NA	-0.0391	NA	0.029994	NA	NA	NA	0.0352	NA	-0.010508	-0.029417	-0.01408	NA	-0.016101	NA	NA	0.029017	NA	NA	NA	NA	-0.026463	-0.033518	-0.0329	NA	NA	NA	NA	NA	NA	NA	NA	NA	-0.0179	NA	NA	NA	NA	NA	NA	NA	-0.03984	NA	NA	NA	NA	NA
ENSG00000157426	NA	NA	-0.055	-0.0287	NA	NA	NA	NA	NA	NA	NA	NA	NA	0.220403	NA	NA	NA	-0.0209	NA	0.035589	0.048003	NA	NA	0.102441	NA	NA	NA	NA	NA	NA	NA	NA	-0.0369	NA	NA	0.202	NA	NA	NA	0.088894	0.0682	NA	NA	-0.129813	NA	NA	NA	NA	NA
ENSG00000197323	NA	NA	NA	NA	NA	NA	NA	NA	NA	NA	NA	0.0485	-0.054648	0.173384	NA	NA	NA	NA	NA	0.1143	NA	NA	NA	0.035959	-0.085358	NA	NA	NA	NA	0.102684	NA	0.072729	NA	NA	NA	0.181	0.103845	NA	NA	0.075858	NA	-0.0623	NA	-0.037253	NA	NA	NA	0.045654	NA
ENSG00000109501	NA	NA	NA	-0.236	NA	NA	NA	NA	NA	NA	NA	0.074294	NA	NA	NA	NA	NA	-0.143	NA	NA	NA	NA	NA	NA	NA	-0.16	NA	NA	NA	NA	-0.090838	NA	NA	NA	NA	NA	NA	0.0977	NA	NA	NA	0.118	NA	NA	NA	NA	NA	NA	NA
ENSG00000054523	NA	0.053786	0.0675	-0.0603	0.0541	NA	NA	NA	0.0692	0.0764	-0.0455	NA	NA	0.123305	0.054788	NA	NA	NA	NA	NA	NA	NA	NA	NA	-0.061216	-0.051	NA	NA	0.126	NA	NA	NA	-0.0505	NA	NA	0.0701	NA	NA	NA	NA	NA	NA	-0.0859	0.119626	-0.047416	0.043705	NA	0.043644	NA
ENSG00000278224	0.0243	-0.06293	NA	NA	NA	NA	NA	NA	-0.0593	NA	NA	NA	0.101253	NA	NA	-0.080742	NA	NA	0.105003	NA	-0.048672	NA	NA	NA	0.0895	-0.0786	0.049802	NA	NA	NA	NA	NA	-0.0682	NA	NA	NA	NA	NA	NA	NA	NA	0.056	NA	NA	NA	NA	NA	NA	NA
ENSG00000138326	-0.000223	-0.000156	0.00034	-6.84e-05	NA	0.000118	NA	NA	NA	NA	5.43e-05	0.000139	0.000693	0.000141	0.001066	0.000119	NA	-0.000137	NA	NA	NA	-0.000149	NA	0.000805	0.000881	NA	NA	NA	NA	NA	NA	NA	0.00055	NA	NA	NA	NA	0.000576	0.000299	0.000217	-7.88e-05	0.000354	6.56e-05	0.001162	0.000173	0.000308	0.000307	0.000648	0.001346
ENSG00000119599	NA	NA	NA	NA	NA	NA	NA	NA	NA	0.163	0.0752	NA	NA	NA	NA	NA	NA	NA	NA	NA	NA	NA	NA	NA	NA	-0.0755	NA	NA	NA	NA	NA	NA	NA	NA	NA	NA	NA	NA	NA	NA	NA	NA	NA	NA	NA	NA	NA	NA	NA
ENSG00000130725	0.0309	NA	NA	0.0314	NA	NA	NA	NA	NA	0.116	NA	-0.067174	0.014228	0.028802	NA	0.047379	NA	NA	NA	NA	NA	NA	NA	0.019799	-0.147509	NA	0.135385	NA	NA	NA	0.075046	0.02969	NA	NA	NA	0.0408	0.044537	NA	0.09376	NA	NA	NA	NA	NA	-0.040795	NA	NA	0.052978	NA
ENSG00000115902	NA	NA	NA	-0.138	NA	-0.160396	0.103	NA	NA	NA	0.109	NA	NA	0.140333	-0.187763	-0.125604	NA	NA	-0.147453	-0.053969	NA	NA	NA	NA	0.050759	NA	NA	NA	NA	NA	0.075922	NA	0.0467	NA	NA	0.0983	NA	0.0184	NA	NA	NA	NA	NA	-0.192301	NA	NA	NA	NA	NA
ENSG00000163682	-0.000645	NA	NA	NA	NA	NA	0.000579	NA	NA	NA	NA	NA	NA	NA	NA	NA	NA	0.000211	NA	0.00042	NA	NA	NA	0.000277	NA	NA	0.000251	NA	NA	NA	-0.000263	NA	0.00176	NA	NA	NA	NA	NA	NA	NA	NA	NA	NA	NA	NA	NA	9.52e-05	-0.000469	NA
ENSG00000108469	NA	NA	NA	NA	NA	NA	NA	NA	NA	NA	0.0836	0.030848	-0.091647	NA	NA	NA	NA	NA	NA	NA	NA	NA	NA	NA	-0.054928	NA	NA	NA	NA	NA	NA	NA	NA	NA	NA	NA	-0.076291	NA	NA	-0.065279	-0.0733	-0.0535	NA	NA	NA	NA	NA	NA	NA
ENSG00000197081	-0.0178	NA	-0.0403	-0.0298	NA	NA	NA	NA	0.0281	-0.156	NA	0.010807	NA	0.025691	-0.021337	-0.015549	NA	NA	NA	NA	0.025629	NA	NA	NA	-0.041117	NA	0.003613	NA	NA	NA	0.036263	NA	NA	NA	NA	NA	NA	NA	NA	NA	NA	-0.0178	NA	-0.008923	NA	NA	NA	NA	-0.021496
ENSG00000154582	NA	0.015131	0.212	NA	NA	NA	NA	NA	NA	NA	NA	NA	0.057308	-0.033364	0.306063	NA	NA	NA	0.024788	NA	NA	NA	NA	-0.020853	NA	0.0264	NA	NA	NA	NA	0.022187	NA	NA	NA	NA	-0.0409	NA	NA	0.01528	NA	NA	NA	NA	NA	NA	NA	NA	NA	NA
ENSG00000108406	0.0454	NA	NA	-0.0937	NA	NA	NA	NA	NA	0.23	NA	NA	NA	0.106037	NA	-0.134551	NA	NA	NA	NA	-0.119612	0.079243	NA	NA	NA	-0.0914	NA	NA	NA	NA	0.077122	NA	NA	NA	NA	0.192	0.05282	NA	NA	0.187645	NA	0.102	NA	NA	NA	NA	NA	NA	NA
ENSG00000184209	NA	0.019251	NA	NA	NA	NA	0.0481	NA	NA	NA	NA	NA	NA	0.062227	NA	NA	NA	NA	NA	0.122542	NA	NA	NA	0.084629	NA	-0.0229	NA	NA	NA	NA	NA	NA	0.0276	NA	NA	0.054	NA	NA	NA	0.035085	0.0738	NA	NA	NA	NA	NA	NA	NA	NA
ENSG00000136485	NA	0.127255	NA	-0.105	NA	NA	NA	NA	NA	NA	NA	-0.180103	0.10591	0.124418	NA	-0.073097	-0.0949	NA	NA	NA	NA	NA	NA	NA	NA	-0.125	NA	NA	NA	NA	NA	NA	0.2	NA	NA	0.188	NA	-0.119	NA	NA	NA	NA	NA	NA	-0.093898	NA	NA	NA	NA
ENSG00000155366	NA	0.172181	NA	NA	NA	NA	0.0944	NA	NA	0.277	NA	NA	NA	NA	NA	0.117511	NA	NA	NA	NA	NA	NA	NA	NA	NA	0.127	NA	NA	NA	NA	0.171006	NA	NA	0.221285	NA	NA	NA	-0.0483	0.137628	NA	NA	0.0761	NA	NA	NA	NA	NA	NA	NA
ENSG00000111321	NA	NA	NA	NA	-0.00765	NA	NA	NA	NA	NA	NA	NA	NA	NA	0.014307	NA	NA	NA	NA	NA	NA	NA	NA	NA	NA	-0.0156	NA	NA	NA	NA	0.048037	NA	NA	NA	NA	NA	NA	NA	NA	NA	NA	NA	NA	0.022112	NA	NA	NA	NA	NA
ENSG00000052749	0.0227	-0.216167	NA	-0.15	NA	NA	NA	NA	-0.0856	NA	NA	NA	NA	-0.073386	NA	-0.117305	NA	NA	NA	-0.101454	NA	-0.072749	NA	-0.067873	NA	-0.107	NA	NA	NA	NA	-0.082985	NA	-0.201	NA	NA	-0.0696	NA	NA	NA	NA	NA	NA	NA	NA	NA	0.06029	NA	NA	NA
ENSG00000013306	0.213	-0.266226	NA	-0.145	0.194	NA	NA	NA	NA	NA	NA	0.065063	NA	NA	NA	-0.153409	NA	NA	NA	NA	NA	NA	NA	NA	NA	-0.133	NA	0.171	NA	NA	NA	NA	-0.213	NA	NA	-0.0293	NA	NA	NA	NA	NA	NA	NA	NA	NA	NA	NA	NA	-0.027029
ENSG00000120742	NA	NA	0.0433	-0.0431	NA	-0.062511	NA	NA	-0.0661	NA	NA	-0.007064	0.066095	NA	NA	-0.073767	-0.0671	-0.0853	NA	NA	-0.113901	NA	NA	NA	NA	NA	NA	-0.0364	NA	NA	NA	NA	NA	-0.086121	NA	NA	NA	0.041	-0.074526	NA	NA	NA	-0.0768	-0.10133	0.020873	NA	NA	NA	NA
ENSG00000152904	NA	NA	NA	NA	NA	NA	NA	NA	NA	NA	NA	NA	NA	NA	NA	NA	NA	NA	NA	NA	0.244175	NA	NA	NA	NA	NA	NA	NA	NA	NA	NA	NA	0.316	NA	NA	NA	NA	NA	NA	NA	NA	NA	NA	NA	NA	NA	NA	NA	NA
ENSG00000040275	NA	NA	NA	-0.106	NA	NA	NA	NA	0.033	NA	NA	NA	NA	NA	NA	-0.052597	NA	NA	-0.046443	-0.089372	NA	0.041483	NA	NA	NA	-0.0752	NA	NA	NA	NA	NA	NA	NA	NA	NA	NA	NA	NA	NA	NA	NA	0.033	NA	0.118	NA	NA	NA	0.205152	NA
ENSG00000133424	NA	0.04409	NA	NA	NA	NA	NA	NA	NA	-0.0611	-0.0222	NA	NA	NA	-0.015569	NA	NA	NA	NA	NA	NA	NA	NA	0.058509	NA	NA	NA	NA	NA	NA	-0.068398	NA	0.0627	NA	NA	NA	NA	NA	NA	NA	NA	NA	NA	-0.045209	NA	0.015112	-0.0437	NA	NA
ENSG00000154639	NA	-0.096149	-0.0786	-0.0885	NA	NA	NA	NA	NA	NA	NA	0.048666	NA	0.096985	NA	-0.069093	NA	-0.0744	NA	-0.04196	NA	NA	NA	-0.038089	-0.038663	-0.0564	NA	NA	NA	NA	NA	NA	NA	NA	NA	0.0553	NA	0.0454	NA	NA	NA	-0.0768	-0.0309	NA	NA	NA	NA	NA	NA
ENSG00000134453	-0.0124	NA	NA	NA	-0.00473	NA	0.00535	NA	NA	NA	NA	NA	NA	NA	NA	NA	-0.00542	-0.00809	NA	-0.007696	NA	NA	NA	NA	NA	NA	NA	NA	NA	NA	NA	NA	NA	NA	NA	NA	NA	NA	NA	NA	NA	NA	-0.0015	NA	0.00757	-0.007206	NA	NA	NA
ENSG00000088812	-0.0573	NA	0.0779	NA	NA	NA	NA	NA	NA	NA	NA	NA	0.074421	0.034306	-0.075048	NA	NA	NA	NA	NA	NA	NA	NA	NA	-0.05551	NA	NA	NA	NA	0.016537	0.025672	NA	0.0605	NA	NA	0.0467	NA	NA	NA	NA	NA	0.042	NA	-0.093454	NA	NA	NA	NA	NA
ENSG00000133818	NA	NA	NA	NA	NA	NA	NA	NA	NA	NA	NA	NA	NA	0.138028	NA	NA	0.213	NA	NA	NA	NA	NA	NA	NA	0.151803	NA	NA	NA	NA	NA	NA	NA	NA	NA	NA	NA	NA	NA	NA	NA	NA	NA	NA	-0.303526	NA	NA	NA	NA	NA
ENSG00000116337	NA	NA	NA	NA	NA	NA	-0.0463	NA	NA	NA	NA	NA	NA	NA	NA	NA	NA	NA	NA	NA	NA	NA	NA	NA	NA	NA	NA	NA	NA	NA	0.093651	-0.056505	-0.126	NA	NA	NA	NA	NA	NA	NA	NA	NA	NA	NA	NA	NA	NA	NA	NA
ENSG00000147677	-0.0018	NA	-0.00363	0.000921	0.00128	NA	NA	NA	NA	NA	0.000535	NA	NA	-0.001401	0.004661	0.001411	NA	NA	NA	NA	NA	NA	NA	0.005484	0.001904	NA	NA	-0.0013	-0.00266	NA	NA	NA	0.01	NA	NA	NA	0.003815	0.00225	NA	NA	0.00189	0.00306	NA	-0.005479	NA	NA	NA	NA	-0.002598
ENSG00000055332	NA	NA	0.0112	-0.169	NA	NA	0.0845	NA	NA	NA	NA	NA	NA	NA	0.011214	NA	NA	NA	-0.077426	-0.06948	NA	NA	NA	NA	-0.185901	NA	NA	-0.0886	NA	NA	NA	NA	NA	NA	NA	NA	NA	NA	NA	NA	NA	NA	NA	-0.241514	NA	NA	NA	-0.065674	NA
ENSG00000149262	NA	NA	NA	-0.079	NA	0.040611	NA	NA	NA	NA	0.0379	NA	NA	0.126846	0.071336	-0.027697	NA	NA	NA	NA	0.06033	NA	NA	NA	NA	-0.024	NA	NA	NA	NA	0.041386	NA	-0.0416	NA	NA	0.112	NA	NA	NA	NA	NA	-0.0256	NA	0.076679	NA	-0.037404	NA	NA	NA
ENSG00000140416	NA	NA	-0.0453	-0.0331	NA	NA	NA	NA	NA	NA	NA	0.052937	NA	0.089414	NA	-0.056493	NA	-0.0468	NA	NA	NA	NA	NA	NA	-0.055082	NA	NA	NA	NA	NA	NA	NA	0.0286	NA	NA	0.0827	NA	NA	0.035529	-0.074288	NA	-0.114	-0.0267	-0.060755	NA	NA	-0.0543	NA	NA
ENSG00000140382	NA	NA	NA	NA	NA	NA	NA	NA	0.0488	-0.0574	NA	NA	NA	NA	0.063905	NA	NA	NA	NA	NA	NA	NA	NA	NA	NA	NA	NA	NA	NA	NA	NA	NA	NA	NA	NA	NA	NA	NA	NA	NA	NA	NA	NA	NA	NA	NA	NA	NA	-0.082286
ENSG00000111058	NA	0.062665	NA	-0.0286	-0.0201	NA	NA	NA	NA	NA	NA	NA	0.016769	0.030682	-0.026554	NA	NA	NA	NA	NA	NA	NA	NA	0.013718	NA	NA	NA	NA	NA	NA	NA	0.016472	0.0773	NA	NA	0.0113	NA	NA	NA	NA	NA	-0.0125	NA	-0.050174	NA	0.022518	NA	-0.017533	NA
ENSG00000077942	-0.0467	-0.109512	NA	-0.0932	NA	-0.062574	NA	NA	-0.0569	NA	-0.0219	NA	-0.054378	NA	NA	-0.052651	NA	NA	NA	NA	NA	NA	NA	-0.089349	NA	-0.0304	NA	NA	NA	NA	NA	NA	-0.0787	NA	NA	NA	NA	-0.0355	NA	NA	NA	-0.0242	NA	NA	NA	NA	NA	NA	NA
ENSG00000060749	NA	NA	NA	-0.0512	NA	-0.044375	NA	NA	NA	0.0764	-0.019	NA	NA	NA	NA	NA	NA	-0.0586	-0.051583	NA	NA	NA	NA	NA	NA	-0.0353	NA	NA	NA	NA	NA	NA	NA	NA	NA	NA	NA	NA	-0.01942	NA	NA	NA	-0.0757	NA	NA	NA	0.0155	NA	NA
ENSG00000169764	NA	0.129167	NA	NA	NA	NA	NA	NA	NA	NA	NA	NA	NA	NA	NA	NA	NA	NA	NA	NA	NA	NA	NA	NA	NA	NA	NA	NA	NA	NA	NA	NA	NA	NA	NA	NA	NA	-0.122	NA	NA	NA	NA	NA	NA	NA	NA	NA	NA	NA
ENSG00000162105	NA	NA	NA	-0.219	NA	NA	NA	NA	NA	-0.155	NA	NA	0.130929	0.152505	0.092936	-0.158824	NA	0.0251	NA	NA	NA	NA	NA	-0.080169	-0.102876	-0.137	NA	NA	NA	NA	NA	-0.032629	NA	NA	0.067197	0.13	NA	NA	NA	NA	NA	-0.0449	NA	NA	NA	NA	NA	NA	NA
ENSG00000091039	NA	NA	NA	-0.183	NA	NA	NA	NA	NA	NA	NA	NA	0.095242	0.412195	NA	-0.224808	0.203	NA	NA	NA	NA	NA	0.1358	NA	NA	-0.148	NA	NA	NA	NA	NA	NA	NA	NA	NA	0.412	NA	NA	NA	NA	NA	NA	NA	-0.135109	NA	NA	NA	NA	-0.047555
ENSG00000075336	NA	NA	NA	-0.0367	0.0226	NA	NA	NA	NA	NA	NA	-0.025028	NA	NA	-0.033756	NA	NA	NA	-0.024504	NA	-0.035823	NA	NA	-0.027906	NA	-0.0284	NA	NA	NA	NA	NA	NA	-0.0432	NA	0.030266	-0.0222	-0.027163	NA	-0.011234	-0.025908	-0.0237	-0.0243	NA	NA	NA	NA	NA	NA	NA
ENSG00000101255	NA	NA	NA	NA	NA	NA	NA	NA	NA	0.0593	NA	NA	NA	NA	NA	NA	NA	NA	NA	NA	NA	NA	NA	NA	NA	NA	NA	NA	NA	NA	NA	NA	NA	NA	NA	NA	NA	NA	NA	NA	NA	NA	NA	NA	NA	NA	NA	NA	NA
ENSG00000162604	NA	NA	NA	-0.071	NA	NA	-0.0377	NA	0.0179	NA	NA	NA	0.02701	NA	NA	-0.04553	NA	-0.0428	0.014529	NA	NA	NA	NA	NA	NA	-0.0749	NA	NA	NA	NA	0.026212	NA	NA	NA	NA	-0.0312	NA	NA	NA	NA	NA	-0.0524	-0.0346	NA	NA	NA	NA	NA	NA
ENSG00000189159	NA	NA	NA	-0.127	NA	NA	NA	NA	-0.136	-0.234	NA	NA	NA	NA	NA	-0.084276	NA	-0.1	NA	NA	NA	NA	NA	NA	NA	-0.0709	NA	NA	NA	NA	NA	0.043833	NA	-0.124751	NA	NA	NA	NA	NA	NA	NA	NA	-0.105	NA	NA	NA	0.126	NA	NA
ENSG00000066117	NA	NA	NA	-0.0777	NA	NA	NA	NA	NA	NA	NA	NA	NA	0.058374	NA	-0.0407	NA	0.0649	NA	NA	NA	NA	NA	NA	NA	-0.0412	NA	NA	NA	NA	0.058656	NA	NA	NA	NA	0.0348	NA	NA	NA	NA	NA	NA	0.0663	NA	NA	NA	NA	NA	0.051903
ENSG00000103222	NA	-0.258069	NA	-0.242	NA	NA	NA	NA	-0.141	NA	0.167	NA	NA	NA	0.084585	-0.220367	NA	-0.129	NA	NA	NA	NA	NA	NA	NA	-0.287	NA	NA	NA	NA	NA	NA	-0.379	NA	NA	NA	NA	0.125	-0.220901	NA	NA	NA	-0.0663	NA	NA	NA	NA	NA	0.124097
ENSG00000049656	NA	NA	NA	-0.153	NA	NA	0.214	NA	NA	NA	0.0844	NA	0.130991	-0.054558	NA	NA	NA	-0.117	NA	-0.056708	NA	NA	NA	0.075223	NA	-0.0662	NA	NA	NA	NA	NA	NA	NA	NA	NA	0.121	NA	NA	0.12543	NA	NA	NA	-0.0105	NA	NA	NA	NA	NA	NA
ENSG00000131626	NA	NA	NA	-0.0283	NA	NA	NA	NA	NA	NA	NA	NA	NA	0.016961	NA	-0.030474	NA	NA	NA	-0.037296	NA	NA	NA	NA	NA	NA	NA	NA	NA	NA	0.041411	NA	NA	NA	NA	0.04	NA	NA	NA	NA	NA	NA	NA	NA	NA	-0.027668	NA	NA	NA
ENSG00000115415	NA	NA	NA	NA	NA	NA	NA	NA	NA	NA	0.0332	NA	NA	NA	NA	NA	NA	NA	NA	NA	NA	NA	0.06393	NA	NA	NA	NA	NA	NA	NA	NA	NA	NA	NA	NA	NA	NA	NA	NA	NA	NA	NA	NA	NA	NA	NA	NA	NA	NA
ENSG00000274523	NA	0.027732	NA	NA	NA	NA	NA	NA	0.0337	NA	NA	0.032188	NA	NA	0.095304	NA	NA	NA	NA	NA	NA	0.019325	-0.02021	NA	NA	NA	NA	NA	NA	NA	0.049536	-0.023718	NA	NA	NA	NA	NA	NA	NA	NA	NA	0.0205	NA	0.083886	NA	NA	NA	NA	NA
ENSG00000126581	NA	NA	NA	NA	NA	NA	0.0225	NA	NA	-0.112	NA	NA	NA	0.065271	NA	NA	NA	NA	NA	NA	NA	NA	NA	NA	NA	NA	NA	NA	NA	NA	0.035584	NA	0.00962	NA	NA	0.0399	NA	NA	NA	NA	NA	NA	-0.0198	NA	NA	NA	NA	NA	-0.030794
ENSG00000156110	NA	0.023086	NA	-0.0441	NA	NA	0.063	NA	NA	NA	NA	NA	NA	0.015395	NA	NA	NA	-0.0265	-0.045504	NA	NA	NA	NA	NA	NA	NA	NA	NA	NA	NA	NA	NA	0.0472	NA	NA	NA	NA	NA	NA	NA	NA	NA	NA	NA	NA	NA	-0.0393	NA	NA
ENSG00000102144	NA	0.004801	NA	-0.00655	NA	-0.008251	0.00842	NA	-0.00931	-0.054	NA	-0.010657	NA	NA	NA	NA	NA	-0.00458	0.006952	0.008396	NA	-0.010069	NA	NA	0.015852	NA	NA	NA	NA	0.002663	0.004097	NA	0.0249	NA	NA	NA	0.016324	NA	NA	NA	NA	0.00593	NA	-0.021653	NA	0.009287	NA	NA	NA
ENSG00000180257	NA	NA	NA	-0.0778	NA	NA	NA	NA	NA	NA	NA	NA	NA	NA	NA	NA	NA	NA	NA	NA	NA	NA	NA	NA	0.05744	NA	NA	0.0327	NA	NA	NA	NA	NA	NA	-0.046326	NA	NA	NA	NA	NA	NA	NA	NA	NA	-0.071625	NA	NA	NA	NA
ENSG00000158545	0.0983	-0.311916	NA	-0.397	NA	NA	NA	NA	NA	NA	NA	NA	NA	NA	0.067138	-0.38172	-0.0588	NA	NA	NA	NA	NA	NA	NA	NA	-0.414	NA	NA	NA	NA	-0.275963	NA	NA	NA	NA	NA	NA	-0.047	NA	NA	NA	NA	NA	0.026998	NA	0.103984	0.217	NA	NA
ENSG00000138757	NA	NA	NA	-0.217	NA	-0.110624	0.0314	NA	NA	NA	NA	NA	-0.068742	0.089373	NA	-0.184529	NA	NA	-0.134799	NA	0.11183	NA	NA	-0.076863	-0.088496	-0.127	NA	NA	NA	-0.074883	NA	NA	NA	NA	NA	0.0894	NA	NA	-0.127534	NA	NA	-0.0865	-0.0678	NA	NA	NA	NA	NA	NA
ENSG00000108861	NA	NA	NA	NA	NA	NA	NA	NA	NA	NA	NA	NA	NA	0.008647	NA	NA	-0.00312	NA	NA	NA	NA	NA	NA	NA	NA	-0.00555	NA	NA	NA	NA	NA	NA	NA	NA	NA	NA	NA	NA	NA	NA	NA	NA	NA	NA	NA	NA	NA	NA	NA
ENSG00000112851	NA	NA	0.0206	-0.0655	NA	NA	NA	NA	NA	NA	0.0291	NA	-0.042147	0.059551	0.06613	NA	NA	NA	-0.045917	NA	NA	NA	NA	NA	NA	-0.0281	NA	NA	NA	NA	0.017637	NA	-0.0753	NA	NA	NA	NA	NA	-0.044079	NA	NA	NA	NA	0.062106	-0.039142	NA	NA	NA	0.030392
ENSG00000064393	NA	NA	NA	-0.155	NA	NA	NA	NA	NA	-0.154	0.0571	NA	NA	0.077213	0.083351	-0.142011	-0.0257	NA	NA	-0.068157	NA	NA	NA	NA	-0.047765	-0.15	NA	NA	NA	NA	0.072818	NA	-0.101	NA	NA	0.0765	NA	NA	-0.104497	NA	NA	NA	NA	0.066764	NA	NA	0.111	NA	NA
ENSG00000186001	NA	NA	0.0925	-0.065	NA	NA	NA	NA	NA	NA	0.0335	NA	NA	0.063339	0.083481	-0.031582	NA	-0.0306	NA	NA	NA	0.043832	NA	NA	-0.032126	NA	NA	NA	NA	NA	NA	NA	NA	NA	NA	0.0366	NA	NA	NA	NA	NA	NA	NA	NA	NA	NA	NA	NA	NA
ENSG00000103197	NA	NA	NA	NA	NA	NA	NA	NA	NA	NA	0.00276	NA	NA	NA	NA	NA	NA	NA	NA	NA	0.001732	NA	NA	NA	0.003405	NA	NA	NA	NA	NA	NA	NA	0.000875	NA	NA	NA	NA	NA	NA	NA	NA	NA	NA	0.001216	NA	NA	NA	NA	NA
ENSG00000124067	-0.0399	0.073814	0.047	NA	NA	NA	NA	NA	NA	NA	NA	-0.025526	NA	0.095373	0.057157	0.030931	NA	NA	NA	NA	NA	NA	NA	NA	0.057819	0.00991	NA	0.0274	NA	NA	NA	NA	NA	NA	NA	NA	NA	0.0693	NA	NA	NA	NA	NA	NA	-0.037492	NA	NA	NA	-0.060351
ENSG00000145388	NA	NA	NA	NA	NA	0.08624	NA	NA	NA	NA	NA	NA	NA	NA	0.152945	-0.117863	NA	NA	NA	NA	NA	NA	-0.08352	NA	0.04525	NA	NA	NA	NA	NA	NA	NA	NA	NA	NA	NA	NA	NA	NA	NA	NA	-0.00931	NA	NA	NA	NA	NA	NA	NA
ENSG00000088682	NA	NA	NA	NA	NA	0.110954	NA	NA	NA	0.245	NA	NA	NA	NA	NA	NA	0.0572	NA	NA	NA	NA	NA	NA	NA	0.08223	NA	NA	NA	NA	NA	NA	NA	NA	NA	NA	NA	NA	NA	0.092059	NA	NA	NA	0.0834	NA	NA	NA	-0.114	NA	NA
ENSG00000122557	NA	NA	NA	NA	NA	NA	NA	NA	NA	NA	NA	NA	NA	NA	NA	NA	NA	NA	NA	NA	NA	NA	NA	NA	NA	NA	NA	NA	NA	NA	NA	NA	NA	NA	NA	NA	NA	NA	NA	NA	NA	NA	NA	NA	NA	NA	-0.181	NA	NA
ENSG00000086200	NA	NA	0.0365	-0.164	NA	NA	NA	NA	-0.0827	-0.151	NA	NA	NA	0.067126	NA	NA	NA	NA	NA	NA	NA	NA	NA	-0.119895	NA	NA	NA	-0.0399	NA	NA	NA	NA	NA	NA	NA	NA	NA	NA	NA	-0.187613	-0.174	NA	NA	0.052981	NA	NA	0.182	NA	NA
ENSG00000151923	-0.00786	NA	0.0198	NA	NA	NA	NA	NA	NA	NA	0.0204	-0.010924	0.038005	NA	0.046968	NA	NA	-0.00627	NA	0.014825	NA	NA	NA	0.023067	0.022459	0.0232	NA	NA	NA	NA	NA	NA	0.0382	NA	NA	NA	0.010623	0.0342	NA	NA	0.0105	0.0275	NA	-0.030025	-0.008505	NA	NA	NA	NA
ENSG00000119509	0.0263	NA	NA	NA	NA	NA	-0.0537	NA	NA	0.118	NA	NA	NA	0.047194	0.13783	NA	NA	NA	NA	NA	NA	0.095176	-0.02529	NA	NA	NA	NA	NA	NA	NA	NA	NA	-0.0544	0.055631	NA	0.0295	NA	NA	NA	NA	NA	NA	-0.0705	-0.055965	NA	NA	NA	NA	NA
ENSG00000090863	0.00126	NA	NA	-0.018	NA	NA	-0.0129	NA	NA	NA	-0.00632	-0.006521	-0.013406	0.008766	0.008758	-0.006098	NA	-0.0156	NA	0.014925	-0.00616	NA	-0.01274	0.006472	NA	-0.00863	NA	NA	NA	NA	NA	NA	NA	NA	NA	-0.00574	0.009136	NA	NA	0.010645	NA	NA	-0.0421	-0.023036	-0.002607	NA	NA	-0.01243	NA
ENSG00000170581	NA	NA	-0.168	-0.0718	NA	NA	NA	NA	NA	-0.312	NA	NA	NA	0.102731	NA	-0.07339	NA	NA	NA	NA	NA	NA	NA	NA	NA	-0.0652	NA	NA	NA	NA	0.029191	NA	-0.037	NA	NA	0.0598	NA	NA	NA	NA	NA	NA	NA	NA	NA	NA	NA	NA	NA
ENSG00000163684	NA	NA	NA	NA	NA	NA	-0.0348	NA	NA	NA	NA	NA	NA	NA	NA	NA	NA	-0.0662	NA	NA	NA	NA	0.20157	NA	NA	NA	NA	NA	NA	NA	NA	NA	NA	NA	NA	NA	NA	NA	NA	NA	NA	NA	NA	NA	NA	NA	NA	NA	NA
ENSG00000076513	-0.0594	NA	NA	-0.0573	NA	NA	NA	NA	NA	NA	NA	NA	NA	0.16919	NA	-0.057657	NA	NA	NA	NA	NA	NA	NA	NA	NA	NA	NA	NA	NA	NA	NA	NA	NA	NA	NA	0.173	NA	NA	NA	NA	NA	NA	NA	NA	NA	NA	NA	0.070146	NA
ENSG00000009307	NA	NA	0.121	NA	NA	NA	NA	NA	NA	-0.202	NA	0.016264	0.088625	0.053167	0.176718	-0.051021	NA	-0.0399	NA	NA	0.027269	NA	NA	NA	-0.127649	NA	NA	NA	NA	NA	NA	NA	NA	NA	NA	NA	0.072039	NA	NA	NA	NA	NA	-0.0344	NA	0.024349	NA	NA	NA	NA
ENSG00000138760	0.043	NA	NA	-0.191	NA	-0.070348	NA	NA	NA	NA	NA	NA	NA	0.045236	NA	NA	NA	-0.233	NA	-0.10635	NA	NA	NA	NA	NA	-0.0649	NA	NA	NA	NA	0.180473	NA	-0.0432	NA	NA	0.0481	NA	NA	NA	NA	NA	0.0528	-0.129	-0.302078	NA	NA	NA	NA	NA
ENSG00000065548	NA	NA	-0.0228	NA	NA	NA	NA	NA	NA	NA	NA	NA	NA	-0.026843	-0.016725	NA	NA	NA	NA	NA	NA	-0.013371	NA	-0.054029	-0.039659	NA	NA	NA	-0.00624	-0.01019	NA	NA	0.00518	NA	NA	-0.0164	NA	0.00603	NA	NA	-0.0213	-0.0196	-0.0176	NA	NA	NA	NA	NA	-0.016697
ENSG00000134109	NA	0.085032	NA	NA	NA	NA	NA	NA	NA	NA	NA	NA	0.023933	0.099724	NA	NA	NA	NA	-0.043352	-0.056851	NA	0.088961	NA	NA	NA	NA	0.052404	NA	NA	NA	0.048922	NA	0.0761	NA	NA	0.101	NA	NA	0.025215	NA	NA	NA	NA	NA	NA	NA	NA	NA	NA
ENSG00000163631	-0.00987	NA	NA	-0.041	NA	NA	NA	NA	NA	NA	NA	NA	-0.009946	-0.088156	NA	-0.029326	NA	-0.0384	NA	-0.066421	NA	NA	NA	-0.076366	-0.012722	-0.0314	NA	NA	NA	-0.018706	NA	NA	-0.0286	NA	NA	-0.0845	NA	NA	NA	-0.059351	-0.0546	NA	-0.0275	NA	NA	NA	NA	NA	NA
ENSG00000164741	NA	NA	NA	-0.141	NA	NA	0.0488	NA	NA	NA	NA	NA	0.035639	0.140223	NA	-0.085339	NA	NA	NA	-0.12568	NA	NA	NA	0.024408	-0.168335	-0.0933	NA	NA	NA	-0.039296	0.10348	NA	NA	NA	NA	0.14	NA	NA	NA	NA	-0.0512	NA	NA	NA	NA	NA	NA	0.029632	NA
ENSG00000103363	-0.0104	-0.017735	NA	-0.0119	NA	-0.00967	NA	-0.02238	NA	NA	NA	NA	NA	0.011696	NA	-0.010216	NA	-0.00519	NA	0.006912	-0.013902	NA	NA	NA	NA	NA	NA	NA	NA	NA	NA	NA	NA	NA	NA	NA	0.013052	NA	NA	NA	NA	NA	-0.00966	NA	NA	-0.005973	NA	-0.013128	-0.019926
ENSG00000100596	NA	0.043087	NA	NA	NA	NA	0.0863	NA	NA	-0.159	0.087	NA	NA	NA	NA	-0.051426	NA	NA	NA	NA	NA	NA	NA	NA	NA	NA	NA	NA	NA	NA	NA	NA	0.151	NA	NA	NA	NA	NA	NA	NA	NA	NA	-0.0519	-0.138681	NA	NA	NA	NA	NA
ENSG00000065060	NA	NA	NA	-0.0264	NA	NA	NA	NA	NA	NA	NA	NA	NA	NA	NA	NA	NA	0.0555	NA	NA	NA	NA	NA	NA	0.086288	NA	NA	NA	NA	NA	NA	NA	NA	NA	NA	NA	NA	NA	0.052077	NA	NA	NA	0.0395	NA	NA	NA	NA	NA	NA
ENSG00000153560	NA	NA	NA	NA	NA	NA	NA	NA	NA	NA	NA	NA	NA	0.239061	NA	NA	NA	NA	NA	NA	NA	NA	NA	NA	NA	NA	NA	NA	NA	NA	NA	NA	NA	NA	NA	0.129	NA	NA	NA	NA	NA	-0.0694	0.18	NA	NA	NA	-0.273	NA	NA
ENSG00000141076	NA	NA	0.0356	-0.0369	NA	NA	NA	NA	0.0115	NA	NA	NA	NA	-0.010225	NA	-0.025728	NA	NA	NA	NA	NA	0.013129	NA	NA	NA	-0.0377	NA	-0.0577	NA	NA	NA	NA	NA	NA	NA	-0.0119	NA	NA	NA	NA	NA	-0.0183	-0.0368	-0.0788	NA	NA	NA	NA	-0.038545
ENSG00000173762	NA	NA	NA	NA	NA	NA	NA	NA	NA	NA	NA	NA	NA	-0.018256	NA	NA	NA	NA	NA	-0.083854	NA	NA	NA	-0.016592	NA	NA	NA	NA	NA	NA	NA	0.040596	0.101	NA	NA	NA	-0.049924	NA	NA	NA	NA	NA	0.0182	-0.062516	NA	NA	-0.0485	NA	NA
ENSG00000070269	-0.0198	0.02146	NA	-0.0627	NA	NA	NA	NA	0.0855	NA	NA	NA	NA	NA	NA	-0.048722	NA	NA	-0.031161	NA	NA	NA	NA	NA	NA	-0.0362	NA	NA	NA	NA	NA	NA	NA	-0.013034	NA	NA	NA	NA	NA	NA	NA	NA	NA	NA	NA	NA	NA	NA	NA
ENSG00000156831	NA	NA	NA	NA	NA	NA	0.0659	NA	NA	NA	NA	-0.058582	NA	NA	NA	NA	NA	NA	NA	NA	NA	NA	NA	NA	NA	NA	NA	NA	NA	NA	NA	-0.115761	-0.0435	NA	NA	NA	NA	NA	NA	NA	NA	NA	NA	NA	-0.095986	NA	NA	NA	NA
ENSG00000114491	NA	NA	NA	NA	NA	NA	NA	NA	NA	-0.127	NA	NA	NA	NA	0.056668	NA	NA	NA	NA	-0.018294	NA	NA	NA	NA	NA	NA	NA	NA	NA	NA	0.030263	-0.028879	NA	NA	NA	NA	NA	NA	NA	NA	-0.0114	NA	NA	0.087334	NA	0.015605	0.0208	NA	0.018353
ENSG00000172936	NA	NA	NA	-0.155	NA	NA	NA	NA	NA	0.325	NA	NA	NA	NA	-0.052218	NA	-0.0932	0.0228	NA	-0.078534	0.086848	NA	NA	-0.077909	NA	NA	-0.065258	-0.07	NA	NA	NA	NA	NA	NA	NA	0.0366	NA	NA	NA	NA	NA	-0.0908	-0.0444	NA	NA	NA	NA	NA	-0.257864
ENSG00000249915	NA	NA	NA	-0.0979	NA	NA	NA	NA	NA	NA	0.0636	NA	-0.02663	-0.066295	NA	NA	NA	NA	0.031045	-0.063242	NA	NA	NA	-0.072132	NA	NA	NA	-0.036	NA	NA	NA	NA	-0.0881	NA	NA	-0.078	NA	NA	-0.033009	NA	NA	NA	-0.0809	NA	NA	NA	NA	NA	-0.088179
ENSG00000109323	NA	0.048833	-0.0271	-0.0934	NA	NA	NA	NA	NA	NA	NA	NA	NA	0.04928	NA	NA	NA	NA	NA	-0.092447	NA	NA	NA	-0.065339	0.009303	NA	NA	NA	NA	NA	0.069906	NA	0.05	NA	NA	0.0373	-0.078138	NA	NA	-0.154519	-0.0919	-0.0476	NA	-0.022439	NA	NA	NA	NA	-0.027584
ENSG00000104660	0.0181	NA	NA	-0.0353	NA	NA	NA	NA	NA	-0.128	NA	NA	0.030119	NA	0.06711	NA	NA	-0.0123	NA	NA	NA	NA	NA	NA	NA	0.0315	NA	NA	NA	NA	0.062382	NA	NA	NA	NA	-0.111	NA	NA	-0.033163	NA	NA	0.0445	NA	NA	NA	NA	NA	0.019944	NA
ENSG00000107789	NA	NA	NA	NA	NA	NA	NA	NA	NA	-0.328	NA	NA	NA	NA	NA	NA	NA	NA	NA	NA	NA	NA	NA	NA	NA	-0.0287	0.02893	NA	NA	NA	-0.067876	NA	NA	0.032162	-0.062925	NA	0.034868	NA	NA	NA	NA	NA	-0.0229	NA	NA	NA	NA	NA	NA
ENSG00000140553	NA	NA	NA	NA	NA	NA	NA	NA	NA	NA	NA	NA	NA	-0.198105	NA	NA	NA	NA	NA	-0.216322	0.09176	NA	NA	-0.160779	NA	NA	NA	NA	NA	NA	NA	0.038073	NA	NA	NA	-0.198	NA	NA	NA	NA	NA	NA	NA	NA	NA	NA	-0.0639	0.043599	NA
ENSG00000150403	NA	NA	NA	-0.0238	NA	NA	0.029	NA	NA	NA	NA	NA	NA	0.027579	0.056334	NA	0.0275	NA	NA	NA	0.019792	NA	NA	NA	NA	NA	NA	NA	NA	NA	NA	NA	NA	NA	NA	NA	NA	NA	NA	NA	NA	NA	0.0394	0.050066	NA	NA	-0.0283	NA	0.064146
ENSG00000143575	NA	NA	NA	-0.0831	NA	NA	NA	NA	NA	NA	NA	NA	NA	-0.135575	NA	NA	NA	NA	NA	-0.12582	NA	NA	NA	-0.141149	NA	NA	NA	NA	NA	-0.085024	-0.08287	NA	NA	NA	NA	-0.144	NA	NA	NA	-0.176846	NA	NA	NA	NA	NA	NA	NA	NA	NA
ENSG00000100526	NA	-0.004478	NA	-0.0689	NA	NA	NA	NA	NA	0.0455	NA	0.022016	NA	NA	NA	NA	NA	NA	NA	NA	NA	NA	NA	0.031406	NA	NA	NA	NA	NA	NA	0.047457	NA	-0.0116	NA	NA	0.019	NA	NA	-0.009529	NA	NA	NA	NA	NA	NA	NA	NA	NA	NA
ENSG00000120889	0.0333	NA	0.0209	-0.128	NA	NA	NA	NA	0.0861	NA	NA	NA	-0.049977	0.345604	NA	-0.102071	NA	NA	NA	NA	NA	NA	0.01865	-0.018942	-0.038763	-0.107	NA	-0.0568	0.125	NA	NA	NA	NA	0.082629	NA	0.26	NA	NA	NA	NA	-0.0297	-0.0251	NA	NA	NA	NA	-0.036	NA	-0.080567
ENSG00000132128	NA	NA	NA	NA	NA	NA	NA	NA	NA	-0.0238	NA	NA	-0.0027	NA	NA	NA	NA	NA	NA	NA	NA	NA	NA	NA	NA	NA	NA	NA	NA	NA	0.009961	0.008016	NA	NA	NA	0.00429	NA	NA	NA	0.009638	NA	0.00361	NA	NA	NA	NA	NA	NA	0.013507
ENSG00000166136	NA	NA	NA	NA	0.0515	NA	NA	NA	NA	NA	NA	NA	NA	NA	-0.027744	0.016388	NA	-0.0312	NA	NA	NA	NA	NA	NA	NA	0.0209	NA	NA	-0.00562	NA	NA	NA	0.0309	NA	NA	NA	NA	NA	NA	NA	NA	-0.0482	-0.0491	NA	NA	-0.013588	NA	NA	-0.028205
ENSG00000129187	NA	NA	NA	NA	NA	NA	NA	NA	-0.0254	NA	NA	0.046889	NA	NA	0.037292	NA	NA	-0.056	NA	NA	NA	NA	NA	NA	NA	NA	NA	NA	NA	NA	NA	NA	NA	NA	NA	NA	NA	NA	NA	NA	NA	0.0424	-0.0441	NA	NA	NA	0.0235	NA	NA
ENSG00000186184	-0.011	NA	0.0471	NA	NA	NA	NA	NA	NA	NA	NA	0.020159	0.087697	NA	-0.033004	NA	-0.0195	0.0166	NA	NA	NA	NA	NA	NA	NA	NA	NA	NA	NA	NA	NA	NA	NA	0.019974	NA	NA	NA	0.0367	NA	NA	NA	0.0635	0.00646	0.075376	-0.008824	-0.017226	NA	0.019964	0.049147
ENSG00000221978	NA	0.10254	NA	NA	NA	0.069945	NA	NA	0.0795	NA	NA	NA	NA	0.138427	NA	0.026487	NA	NA	NA	NA	0.045541	NA	NA	NA	NA	0.0487	NA	NA	NA	NA	0.150792	NA	0.117	0.08593	NA	0.112	NA	0.0257	0.067914	NA	NA	NA	NA	NA	0.027844	NA	NA	NA	NA
ENSG00000053371	NA	NA	NA	-0.0694	NA	NA	NA	NA	NA	NA	NA	NA	NA	NA	NA	-0.076954	NA	NA	NA	NA	NA	NA	NA	-0.070119	NA	-0.118	NA	NA	NA	NA	NA	NA	0.022	NA	NA	NA	NA	NA	NA	-0.130562	NA	NA	NA	NA	NA	NA	NA	NA	NA
ENSG00000173221	NA	NA	-0.0296	-0.0416	NA	0.036024	NA	NA	NA	-0.248	NA	0.030938	NA	0.042429	NA	NA	NA	-0.0331	NA	NA	NA	NA	NA	NA	NA	NA	NA	NA	NA	NA	NA	-0.056446	NA	NA	NA	0.0381	NA	NA	NA	NA	NA	NA	-0.0291	NA	NA	NA	NA	NA	NA
ENSG00000144283	NA	-0.001569	NA	NA	NA	NA	0.00222	NA	NA	NA	0.00585	NA	NA	-0.002789	NA	NA	NA	NA	NA	NA	NA	NA	NA	NA	NA	NA	NA	NA	NA	NA	NA	NA	NA	NA	NA	NA	NA	NA	NA	NA	NA	NA	NA	NA	NA	NA	NA	NA	NA
ENSG00000196428	NA	NA	NA	-0.0698	NA	NA	NA	NA	NA	NA	NA	NA	NA	NA	NA	-0.043257	NA	NA	NA	NA	NA	NA	NA	NA	NA	NA	NA	NA	NA	NA	NA	NA	NA	NA	NA	NA	NA	NA	NA	NA	NA	NA	NA	0.038188	NA	NA	NA	NA	NA
ENSG00000197892	NA	NA	NA	-0.157	NA	NA	NA	NA	NA	NA	NA	0.069251	NA	0.243304	NA	-0.084394	NA	NA	-0.083488	NA	NA	NA	NA	NA	NA	-0.0902	NA	NA	NA	NA	0.128743	NA	NA	0.081087	NA	0.217	NA	NA	NA	NA	NA	NA	NA	NA	NA	NA	NA	NA	NA
ENSG00000133997	NA	NA	NA	NA	NA	NA	NA	NA	NA	NA	0.0516	NA	NA	NA	NA	NA	NA	NA	NA	NA	NA	NA	NA	NA	NA	NA	NA	NA	NA	NA	NA	0.044113	NA	NA	NA	NA	NA	NA	NA	NA	NA	NA	NA	-0.038328	NA	NA	NA	NA	0.038973
ENSG00000123106	NA	NA	NA	NA	NA	NA	NA	NA	NA	NA	NA	NA	NA	NA	NA	-0.022752	NA	NA	NA	NA	NA	NA	NA	NA	NA	-0.0273	NA	NA	NA	NA	NA	NA	NA	NA	NA	NA	NA	NA	NA	NA	NA	NA	NA	NA	NA	NA	NA	NA	NA
ENSG00000048028	NA	NA	0.0756	NA	0.0527	NA	0.0169	NA	NA	NA	0.0757	NA	0.088792	0.11417	0.130698	NA	0.0736	NA	NA	NA	NA	NA	NA	0.03066	NA	NA	NA	NA	NA	NA	0.148272	NA	NA	0.099811	NA	0.0897	NA	0.0577	NA	0.042445	0.00922	NA	NA	NA	NA	NA	NA	NA	NA
ENSG00000138190	NA	NA	NA	NA	NA	NA	NA	NA	NA	NA	NA	NA	0.018339	0.040847	NA	NA	NA	-0.0254	NA	NA	NA	NA	NA	NA	NA	-0.0334	NA	NA	NA	NA	0.032766	NA	-0.0448	NA	NA	0.0351	NA	NA	NA	NA	NA	NA	NA	NA	NA	NA	NA	-0.014332	NA
ENSG00000096093	NA	NA	NA	NA	NA	NA	NA	NA	NA	NA	0.0498	NA	0.035742	NA	-0.080132	NA	NA	NA	0.046318	NA	0.063456	NA	NA	NA	NA	NA	NA	NA	NA	NA	NA	NA	-0.0301	NA	NA	NA	NA	0.0176	NA	NA	NA	0.053	0.0501	NA	NA	NA	NA	NA	NA
ENSG00000083223	0.0494	0.05309	NA	-0.0852	0.037	NA	NA	NA	NA	0.112	0.0729	NA	NA	0.275379	0.044756	-0.052137	NA	NA	NA	-0.054818	0.068748	NA	NA	NA	NA	-0.0279	NA	NA	NA	NA	NA	NA	0.0492	NA	NA	0.175	NA	0.0523	NA	NA	NA	NA	NA	NA	NA	NA	-0.0417	NA	0.047544
ENSG00000150787	NA	0.129802	NA	NA	NA	NA	NA	NA	NA	NA	NA	NA	0.058919	0.272732	NA	0.035694	NA	NA	NA	NA	NA	0.033898	NA	NA	NA	NA	0.049534	NA	NA	NA	NA	NA	NA	NA	NA	0.2	NA	-0.0184	NA	NA	NA	NA	NA	NA	NA	NA	NA	NA	NA
ENSG00000108107	NA	0.097366	0.0428	0.0483	NA	NA	NA	NA	NA	NA	NA	NA	NA	NA	0.036319	0.082033	NA	NA	NA	NA	NA	NA	NA	NA	NA	0.078	NA	NA	NA	NA	0.093446	NA	0.0765	NA	NA	NA	NA	0.0179	NA	NA	NA	0.0226	NA	NA	0.020739	NA	-0.0449	NA	NA
ENSG00000123124	-0.00374	NA	0.0135	-0.0256	NA	NA	NA	NA	NA	NA	0.0705	NA	NA	NA	NA	0.026028	NA	0.0138	NA	NA	NA	NA	NA	NA	0.024496	NA	NA	NA	NA	NA	NA	NA	0.0393	NA	NA	NA	NA	0.0216	0.004411	NA	NA	0.021	0.0126	NA	NA	NA	NA	NA	0.019118
ENSG00000112855	NA	NA	-0.16	NA	NA	NA	NA	NA	NA	NA	0.053	NA	NA	-0.11123	0.114098	NA	NA	NA	NA	-0.144893	NA	NA	NA	-0.093128	-0.299005	NA	NA	NA	NA	NA	NA	NA	NA	NA	NA	NA	NA	NA	NA	NA	-0.115	NA	-0.0477	NA	NA	NA	NA	0.217537	-0.206049
ENSG00000118503	NA	-0.043769	NA	-0.0585	NA	NA	NA	NA	NA	NA	NA	NA	NA	0.052166	NA	-0.074414	NA	NA	NA	NA	NA	NA	NA	NA	0.016997	-0.0651	NA	NA	NA	-0.02272	-0.008465	NA	-0.0415	NA	NA	0.0409	0.053641	NA	NA	NA	NA	NA	NA	NA	NA	NA	NA	NA	NA
ENSG00000165410	0.0199	NA	NA	NA	0.0294	NA	0.0204	NA	NA	0.0777	NA	0.040872	NA	0.018992	0.080203	NA	NA	NA	NA	NA	NA	NA	NA	NA	NA	NA	NA	NA	NA	NA	0.036884	NA	NA	NA	NA	NA	NA	-0.0282	NA	NA	-0.018	NA	0.018	0.025035	NA	0.024878	NA	NA	0.069658
ENSG00000165912	NA	NA	NA	NA	NA	NA	0.0194	NA	NA	NA	NA	-0.044099	0.160268	NA	NA	-0.055625	NA	NA	0.046392	NA	NA	NA	NA	NA	NA	-0.0587	NA	NA	NA	NA	NA	0.0296	NA	NA	NA	NA	NA	NA	NA	NA	NA	NA	NA	0.063862	-0.015215	NA	NA	NA	-0.018843
ENSG00000136718	NA	NA	0.16	NA	0.0855	-0.020216	NA	NA	NA	NA	NA	NA	NA	NA	NA	NA	NA	-0.0244	NA	NA	NA	NA	NA	NA	-0.031621	NA	NA	NA	NA	-0.074177	-0.084149	NA	NA	NA	NA	NA	NA	NA	-0.041102	NA	NA	NA	-0.0678	NA	NA	NA	0.0527	NA	NA
ENSG00000114779	NA	-0.032199	NA	-0.0738	NA	NA	NA	NA	NA	NA	-0.0322	NA	NA	NA	-0.028037	-0.03767	NA	-0.0417	NA	NA	NA	NA	NA	NA	NA	-0.0399	NA	NA	NA	NA	-0.036838	NA	NA	-0.024843	NA	NA	NA	-0.0121	NA	NA	NA	-0.0552	NA	-0.038671	NA	NA	NA	NA	NA
ENSG00000124783	0.0118	NA	NA	-0.0353	NA	NA	NA	NA	-0.00937	NA	NA	NA	0.020647	0.077428	0.016399	-0.021481	NA	-0.0293	NA	NA	NA	NA	NA	NA	NA	-0.0274	NA	NA	NA	-0.059034	0.016797	NA	0.0322	NA	NA	0.046	0.015149	NA	0.008114	NA	NA	NA	-0.0249	-0.028889	NA	0.016064	NA	NA	NA
ENSG00000117298	NA	0.08582	0.0892	NA	NA	NA	NA	NA	NA	NA	NA	NA	-0.054328	0.084757	NA	NA	NA	-0.0685	NA	NA	NA	NA	NA	NA	NA	NA	NA	NA	NA	0.044053	0.097217	NA	0.0468	NA	NA	NA	NA	NA	NA	NA	NA	NA	NA	NA	NA	NA	NA	NA	NA
ENSG00000177963	NA	NA	NA	-0.139	NA	NA	NA	NA	NA	NA	NA	NA	NA	-0.157764	NA	-0.161834	NA	-0.124	NA	NA	NA	NA	NA	-0.126058	NA	-0.0947	NA	NA	NA	NA	NA	NA	-0.156	NA	NA	-0.12	-0.069167	NA	NA	NA	NA	NA	-0.166	NA	NA	NA	NA	NA	0.177573
ENSG00000132613	NA	NA	0.0622	-0.0315	NA	NA	NA	NA	NA	NA	NA	NA	NA	NA	NA	NA	-0.115	NA	NA	NA	-0.180164	NA	NA	NA	-0.038841	NA	NA	-0.105	NA	NA	NA	NA	NA	NA	NA	NA	NA	NA	NA	NA	NA	NA	NA	NA	NA	NA	NA	NA	NA
ENSG00000013375	NA	0.074428	0.0795	-0.0329	NA	NA	NA	NA	NA	-0.0864	0.0474	NA	NA	0.03954	0.199437	-0.019639	0.0581	-0.0372	NA	NA	NA	NA	NA	NA	0.097417	NA	NA	NA	NA	NA	0.030274	NA	0.0819	NA	NA	0.0398	NA	NA	-0.032157	NA	NA	0.00982	NA	NA	NA	NA	NA	0.021198	0.063069
ENSG00000101901	0.0201	0.105599	NA	-0.0802	NA	NA	NA	NA	NA	NA	NA	0.070248	NA	NA	NA	-0.071889	0.0452	NA	NA	NA	NA	NA	NA	NA	NA	-0.0451	NA	NA	0.0661	NA	0.060519	NA	-0.0489	NA	NA	0.0905	NA	NA	NA	NA	NA	0.0271	NA	NA	NA	NA	NA	NA	-0.036591
ENSG00000162695	NA	-0.024447	NA	-0.042	NA	NA	NA	NA	NA	-0.101	NA	0.031014	NA	NA	0.061456	-0.026933	NA	NA	NA	NA	NA	-0.033161	NA	NA	NA	NA	NA	NA	NA	-0.030679	NA	NA	0.0811	NA	NA	0.0417	NA	NA	NA	NA	NA	-0.0466	NA	NA	NA	NA	NA	NA	0.051163
ENSG00000101310	NA	NA	NA	NA	NA	NA	-0.0722	NA	NA	NA	NA	NA	NA	NA	NA	-0.028485	NA	-0.0571	NA	NA	NA	NA	NA	NA	0.069505	-0.0176	NA	0.0995	NA	NA	NA	NA	NA	NA	NA	-0.0826	NA	NA	NA	NA	NA	0.0141	NA	NA	NA	NA	NA	NA	NA
ENSG00000155368	NA	NA	NA	-0.0439	NA	NA	NA	NA	NA	-0.31	NA	NA	0.074481	-0.179884	NA	NA	-0.0225	-0.0545	NA	-0.134778	0.042607	0.056071	NA	-0.135944	NA	-0.0337	NA	NA	NA	-0.093324	-0.100275	-0.047073	NA	-0.032592	NA	-0.147	NA	NA	NA	NA	NA	NA	-0.0222	NA	-0.045929	NA	NA	NA	NA
ENSG00000147044	NA	-0.030879	NA	-0.0904	NA	NA	NA	NA	NA	NA	NA	0.027879	NA	0.086872	NA	NA	NA	NA	NA	-0.068679	NA	NA	NA	-0.063916	NA	-0.0595	NA	NA	NA	NA	0.033409	NA	-0.0556	NA	NA	NA	NA	NA	NA	NA	NA	NA	-0.0414	NA	0.029887	NA	NA	NA	NA
ENSG00000131781	NA	0.069238	NA	NA	NA	NA	NA	NA	NA	-0.212	NA	NA	0.047551	0.159943	NA	-0.021987	NA	-0.0339	NA	NA	NA	0.045604	NA	NA	NA	NA	NA	NA	NA	NA	0.10631	0.018711	0.0778	0.061072	NA	0.131	NA	NA	NA	NA	NA	-0.0182	NA	NA	NA	NA	NA	NA	NA
ENSG00000151743	NA	NA	0.0515	-0.0243	NA	NA	0.0595	NA	NA	NA	NA	NA	NA	-0.026128	0.100347	-0.05308	NA	-0.0577	NA	NA	NA	NA	NA	NA	NA	-0.0184	NA	NA	NA	NA	NA	NA	0.0646	NA	NA	-0.0471	0.086388	NA	NA	NA	NA	NA	NA	0.026983	NA	NA	NA	NA	0.042798
ENSG00000062650	NA	NA	NA	-0.159	NA	NA	NA	NA	NA	NA	NA	0.067647	NA	0.073514	NA	NA	NA	NA	NA	NA	0.099447	NA	-0.13705	0.091527	NA	NA	NA	NA	NA	-0.177694	NA	NA	0.179	NA	NA	0.118	NA	NA	NA	NA	0.0557	NA	NA	NA	NA	NA	NA	NA	NA
ENSG00000132254	NA	NA	NA	NA	NA	NA	NA	NA	NA	0.224	NA	NA	NA	NA	0.0829	NA	NA	NA	NA	NA	NA	NA	NA	NA	NA	NA	NA	NA	0.0542	0.026279	NA	NA	NA	NA	NA	NA	NA	NA	NA	NA	NA	NA	NA	NA	NA	NA	NA	NA	NA
ENSG00000142541	-0.0126	NA	NA	-0.0122	NA	NA	NA	NA	NA	NA	-0.00223	NA	NA	-0.023691	-0.038008	-0.029485	-0.0192	0.0163	NA	NA	NA	NA	NA	-0.014654	0.004513	-0.0195	NA	-0.0101	NA	NA	-0.04236	-0.015113	-0.0388	NA	NA	-0.032	-0.015573	-0.0222	NA	-0.015027	-0.0138	0.034	NA	NA	NA	-0.010247	0.0116	NA	NA
ENSG00000168646	NA	NA	NA	-0.0776	NA	NA	-0.044	NA	NA	NA	NA	NA	NA	-0.103327	NA	-0.079705	NA	-0.059	NA	-0.085199	-0.046043	NA	NA	-0.094489	-0.056643	-0.0419	NA	NA	NA	NA	NA	NA	-0.0556	NA	NA	-0.0829	NA	NA	NA	NA	NA	NA	NA	NA	NA	NA	NA	NA	NA
ENSG00000167553	0.0783	NA	NA	-0.0213	NA	NA	0.0212	NA	NA	NA	0.0453	NA	0.035946	NA	NA	-0.0104	NA	-0.0148	NA	NA	0.022086	NA	NA	NA	0.038906	-0.0124	0.00638	NA	NA	NA	0.01468	NA	0.0355	0.011294	NA	NA	NA	NA	NA	NA	NA	-0.0301	NA	NA	NA	0.029273	NA	NA	NA
ENSG00000124920	NA	NA	NA	-0.146	NA	NA	NA	NA	NA	NA	NA	NA	NA	NA	NA	-0.157446	NA	-0.0691	NA	NA	NA	-0.128403	NA	NA	NA	-0.127	NA	NA	NA	NA	0.153234	NA	NA	NA	NA	NA	NA	NA	NA	NA	NA	-0.073	NA	NA	NA	NA	NA	NA	NA
ENSG00000183044	NA	NA	NA	-0.0661	NA	NA	NA	NA	NA	-0.083	0.0319	NA	NA	NA	NA	-0.048817	NA	NA	NA	-0.051805	NA	NA	NA	-0.032446	-0.03765	-0.0299	NA	NA	NA	NA	NA	NA	NA	NA	NA	NA	NA	0.036	NA	-0.05347	NA	NA	NA	NA	NA	NA	NA	NA	0.030979
ENSG00000124596	NA	0.041436	NA	NA	NA	NA	NA	NA	-0.0457	NA	NA	-0.04719	NA	-0.027443	NA	NA	NA	NA	NA	-0.073942	NA	NA	-0.00972	-0.071448	NA	NA	NA	NA	NA	NA	NA	NA	NA	NA	NA	-0.0301	NA	0.0333	NA	NA	NA	-0.0858	NA	NA	NA	NA	NA	NA	-0.045629
ENSG00000136021	NA	NA	NA	-0.0776	NA	NA	NA	NA	NA	NA	0.0973	-0.065412	0.142379	NA	NA	-0.145844	NA	NA	NA	NA	NA	NA	NA	NA	-0.034446	NA	NA	NA	NA	NA	NA	0.151461	NA	NA	NA	0.116	NA	NA	-0.121152	NA	-0.116	NA	NA	-0.282337	NA	NA	NA	0.171476	NA
ENSG00000102786	0.0828	NA	NA	NA	NA	NA	NA	NA	NA	NA	-0.0346	NA	-0.033459	0.040016	0.025229	-0.043081	NA	NA	NA	NA	-0.080264	NA	-0.08607	0.048604	NA	NA	NA	NA	NA	NA	NA	NA	NA	NA	0.054842	0.0652	NA	-0.0414	NA	NA	NA	NA	NA	0.004007	NA	0.080872	NA	0.061939	0.010292
ENSG00000107929	NA	0.051144	NA	NA	NA	NA	NA	NA	NA	NA	NA	NA	-0.026568	NA	NA	NA	NA	NA	NA	NA	NA	NA	NA	-0.019739	-0.031032	NA	NA	NA	NA	NA	0.044376	NA	NA	NA	NA	NA	NA	NA	-0.065268	NA	NA	NA	-0.0589	NA	NA	NA	NA	NA	0.015547
ENSG00000278615	NA	-0.194231	NA	-0.337	0.035	NA	NA	NA	NA	-0.0907	NA	NA	NA	-0.086819	NA	-0.089447	NA	-0.0315	NA	NA	NA	NA	NA	NA	NA	-0.122	0.077098	NA	NA	NA	NA	NA	-0.202	NA	NA	-0.0729	NA	NA	NA	NA	-0.101	NA	-0.0704	NA	NA	NA	NA	NA	NA
ENSG00000168036	NA	NA	NA	NA	NA	NA	-0.0292	NA	NA	-0.073	0.0146	-0.018956	0.040567	NA	NA	NA	NA	-0.0548	NA	-0.040438	NA	NA	0.01065	NA	0.032624	-0.0171	NA	NA	NA	NA	0.060946	NA	NA	NA	NA	NA	NA	0.0255	0.012864	NA	NA	NA	-0.0487	NA	NA	NA	NA	NA	NA
ENSG00000116793	NA	-0.064571	NA	NA	NA	-0.077779	0.035	NA	NA	NA	0.0492	NA	0.097819	NA	NA	NA	NA	NA	NA	NA	NA	NA	NA	NA	NA	NA	NA	NA	NA	NA	NA	NA	-0.0502	NA	NA	NA	NA	0.0335	NA	NA	NA	NA	NA	NA	NA	NA	0.0505	NA	NA
ENSG00000169682	NA	NA	NA	0.0562	NA	NA	NA	NA	0.0771	NA	0.0588	NA	NA	NA	0.218435	NA	NA	0.0689	NA	0.072307	NA	NA	NA	0.042923	NA	0.0298	NA	NA	NA	NA	0.08945	NA	NA	0.059358	NA	0.0406	NA	NA	NA	NA	NA	0.0921	NA	0.135289	NA	NA	NA	NA	NA
ENSG00000168228	0.165	NA	NA	NA	NA	NA	NA	NA	NA	NA	NA	NA	0.0323	0.097437	0.087798	NA	NA	NA	NA	NA	NA	NA	NA	NA	NA	NA	NA	NA	NA	NA	NA	0.105853	NA	NA	NA	0.0617	-0.048768	NA	NA	NA	NA	NA	NA	0.215109	NA	NA	NA	NA	NA
ENSG00000108439	NA	NA	NA	-0.0767	NA	NA	NA	NA	NA	NA	NA	NA	NA	0.398353	NA	NA	NA	NA	NA	NA	0.103169	NA	NA	0.115052	NA	NA	NA	NA	NA	NA	0.116196	NA	NA	NA	NA	0.323	NA	NA	NA	0.109773	NA	NA	NA	NA	NA	NA	NA	NA	NA
ENSG00000156298	0.143	NA	NA	NA	NA	NA	0.0703	NA	-0.056	NA	0.111	0.130968	-0.088005	NA	0.195489	NA	NA	NA	NA	0.115987	NA	NA	NA	NA	NA	NA	NA	NA	NA	-0.073552	NA	NA	-0.185	NA	NA	0.14	0.09049	0.0933	NA	NA	NA	NA	NA	NA	NA	NA	NA	NA	NA
ENSG00000148180	NA	NA	-0.065	NA	0.0292	NA	-0.0362	NA	NA	NA	NA	NA	NA	0.12503	0.283238	0.130663	NA	NA	0.151019	NA	NA	0.101278	NA	NA	NA	0.119	NA	-0.00815	NA	NA	NA	NA	-0.0196	NA	NA	0.15	NA	NA	NA	NA	NA	NA	-0.049	0.251948	-0.041346	NA	NA	NA	NA
ENSG00000110880	NA	NA	0.0339	NA	NA	NA	NA	NA	NA	NA	0.0341	NA	-0.069268	-0.045492	0.075181	NA	NA	NA	NA	NA	NA	NA	NA	NA	NA	NA	NA	NA	NA	NA	NA	NA	NA	NA	NA	0.0627	NA	-0.0603	NA	NA	NA	NA	NA	NA	NA	NA	NA	NA	0.016264
ENSG00000070785	NA	NA	NA	NA	NA	NA	NA	NA	NA	NA	NA	NA	NA	NA	NA	-0.061537	NA	NA	NA	NA	NA	NA	NA	NA	NA	-0.0408	NA	NA	NA	NA	0.043539	NA	0.052	NA	NA	NA	NA	NA	NA	NA	NA	NA	NA	NA	NA	NA	0.0252	NA	NA
ENSG00000167118	0.102	NA	NA	NA	NA	NA	NA	NA	NA	NA	NA	0.077788	NA	NA	NA	NA	0.0616	NA	NA	NA	NA	NA	NA	-0.066739	NA	NA	NA	NA	NA	NA	NA	NA	NA	NA	NA	-0.0395	NA	0.0955	0.130385	NA	-0.0928	-0.112	0.0569	NA	NA	NA	NA	NA	-0.10499
ENSG00000110906	-0.0135	-0.085583	NA	-0.0654	NA	NA	-0.0921	NA	NA	NA	NA	NA	NA	NA	NA	NA	NA	-0.089	NA	NA	NA	NA	NA	NA	-0.058905	NA	NA	NA	NA	NA	NA	0.055999	NA	-0.068744	NA	NA	NA	NA	NA	NA	NA	NA	NA	-0.227087	NA	NA	0.147	NA	NA
ENSG00000187134	0.00115	NA	0.00431	0.00372	NA	NA	0.0101	NA	NA	0.00685	0.00166	NA	0.014547	0.003107	0.014577	0.002055	0.00199	NA	NA	0.0109	NA	NA	NA	0.010266	0.017865	0.00564	NA	-0.00123	NA	NA	NA	0.00097	0.00802	NA	NA	NA	0.003243	0.00324	NA	NA	NA	0.00428	NA	NA	NA	0.00063	NA	NA	0.00464
ENSG00000020256	NA	NA	NA	0.0736	NA	NA	NA	NA	NA	NA	NA	NA	NA	0.023429	NA	0.087936	NA	NA	NA	NA	NA	NA	NA	0.072597	0.076678	NA	NA	NA	NA	-0.054097	NA	NA	NA	NA	NA	NA	0.072043	0.199	NA	0.086829	NA	0.19	NA	NA	NA	NA	NA	NA	NA
ENSG00000116977	NA	NA	0.178	-0.0559	0.0217	NA	NA	NA	NA	0.147	NA	NA	0.070539	NA	0.217428	NA	NA	NA	NA	NA	NA	NA	NA	NA	NA	0.0306	NA	NA	0.0277	NA	0.035054	NA	0.293	NA	NA	-0.0549	NA	0.0774	NA	NA	NA	NA	NA	0.105314	NA	0.097096	NA	NA	NA
ENSG00000151881	NA	-0.062657	-0.238	-0.0573	NA	NA	NA	NA	NA	-0.138	NA	NA	-0.067028	NA	NA	NA	NA	NA	NA	NA	NA	NA	NA	-0.154186	-0.123164	NA	NA	NA	NA	NA	NA	NA	NA	NA	NA	NA	NA	NA	NA	-0.135103	-0.0929	-0.128	NA	-0.144862	NA	NA	NA	NA	NA
ENSG00000163946	-0.0344	NA	NA	-0.0611	NA	NA	NA	NA	NA	NA	NA	NA	-0.045562	0.021206	0.030539	-0.024366	NA	-0.0258	NA	NA	NA	NA	NA	NA	-0.033503	-0.0259	NA	NA	NA	NA	NA	NA	NA	NA	NA	0.00937	NA	NA	NA	-0.028131	NA	NA	NA	-0.072408	NA	-0.028424	NA	NA	0.03516
ENSG00000185420	0.0547	0.083445	0.145	NA	NA	NA	NA	NA	NA	-0.0897	NA	NA	0.087045	NA	0.107194	0.068873	NA	-0.0899	-0.04199	0.023855	0.036818	NA	NA	0.102482	NA	0.0541	NA	NA	NA	NA	0.081422	-0.097364	0.192	NA	NA	NA	NA	0.0919	0.084832	NA	-0.0447	NA	NA	0.070718	NA	NA	NA	NA	0.093198
ENSG00000161944	NA	NA	0.179	-0.0137	NA	NA	NA	NA	NA	0.29	0.0393	NA	NA	NA	0.205134	0.028749	NA	-0.091	NA	NA	-0.06393	NA	NA	NA	NA	0.0367	NA	NA	0.145	0.030288	NA	NA	NA	NA	NA	NA	NA	NA	NA	NA	NA	NA	-0.0576	NA	-0.070271	NA	NA	NA	NA
ENSG00000134371	NA	NA	NA	NA	NA	NA	NA	NA	NA	NA	NA	NA	0.183146	0.423868	-0.316539	NA	NA	NA	NA	0.344753	NA	NA	NA	0.267377	NA	0.192	NA	NA	NA	NA	NA	0.266783	NA	NA	NA	0.358	NA	NA	NA	0.289281	0.289	NA	NA	NA	NA	0.184955	NA	NA	NA
ENSG00000162642	NA	NA	NA	-0.209	NA	NA	NA	NA	0.181	NA	-0.0401	NA	NA	NA	NA	NA	NA	NA	NA	NA	NA	NA	NA	-0.125071	NA	NA	0.13108	NA	NA	NA	0.193393	-0.120596	NA	NA	NA	NA	NA	NA	NA	NA	-0.0732	-0.169	-0.221	NA	NA	NA	NA	NA	NA
ENSG00000164758	NA	NA	NA	-0.136	NA	NA	NA	NA	NA	-0.238	NA	NA	NA	-0.124938	NA	-0.044414	NA	NA	NA	NA	0.106161	NA	NA	NA	NA	-0.141	NA	NA	NA	NA	NA	-0.127947	NA	NA	NA	-0.102	0.100818	NA	NA	NA	NA	NA	-0.159	-0.216455	NA	NA	NA	NA	-0.214789
ENSG00000177485	0.0309	NA	NA	NA	NA	NA	NA	NA	NA	NA	0.0302	NA	NA	0.037139	NA	NA	NA	NA	NA	NA	NA	NA	NA	NA	NA	-0.0405	NA	NA	NA	NA	NA	NA	NA	NA	NA	0.049	NA	NA	NA	NA	NA	-0.0521	NA	NA	NA	NA	NA	NA	NA
ENSG00000198909	NA	NA	NA	NA	NA	NA	NA	NA	NA	0.308	NA	NA	NA	NA	NA	NA	NA	NA	NA	NA	NA	NA	NA	-0.177098	NA	NA	NA	NA	0.177	NA	0.12038	NA	NA	NA	NA	NA	NA	0.119	NA	NA	NA	NA	-0.141	NA	NA	NA	NA	NA	-0.086139
ENSG00000022840	NA	NA	NA	NA	NA	NA	NA	NA	NA	-0.0839	NA	NA	NA	NA	NA	0.009061	NA	-0.0171	0.008178	NA	0.024357	NA	0.03044	NA	NA	0.0236	NA	NA	NA	0.007235	0.00875	NA	NA	NA	-0.015406	NA	NA	NA	NA	NA	NA	-0.016	NA	NA	0.024285	NA	NA	NA	NA
ENSG00000143303	NA	NA	NA	-0.0931	NA	NA	NA	NA	NA	NA	NA	NA	NA	NA	NA	NA	NA	NA	NA	NA	NA	NA	NA	NA	NA	NA	NA	NA	NA	NA	0.031896	NA	NA	NA	NA	NA	NA	NA	NA	NA	NA	NA	0.0664	NA	NA	NA	NA	NA	NA
ENSG00000135365	NA	-0.239702	0.148	NA	NA	NA	NA	NA	NA	NA	NA	NA	NA	NA	0.09838	NA	NA	NA	NA	NA	NA	NA	NA	NA	NA	0.0659	NA	NA	NA	-0.092735	-0.082826	NA	-0.199	NA	NA	0.115	NA	NA	NA	NA	NA	NA	NA	-0.140955	NA	NA	NA	NA	NA
ENSG00000129255	NA	NA	NA	NA	NA	NA	NA	NA	NA	NA	NA	NA	NA	NA	NA	NA	NA	NA	NA	NA	NA	NA	NA	NA	NA	NA	-0.030744	NA	NA	NA	NA	NA	NA	-0.017404	NA	NA	NA	0.0212	NA	NA	NA	-0.0433	NA	NA	NA	NA	NA	NA	NA
ENSG00000105640	NA	NA	NA	NA	NA	NA	NA	NA	NA	NA	-3.92e-05	NA	0.000748	NA	-7.9e-05	NA	NA	8.22e-05	NA	NA	NA	NA	NA	NA	NA	-9.84e-05	NA	NA	NA	NA	-0.000175	NA	NA	NA	NA	5.46e-05	NA	-6.27e-05	NA	NA	0.000134	0.000184	6.51e-05	NA	NA	NA	NA	NA	NA
ENSG00000105197	-0.0514	NA	NA	-0.106	NA	NA	NA	NA	-0.0825	NA	0.0726	NA	NA	-0.052908	0.050881	-0.082778	NA	-0.03	NA	NA	NA	-0.054088	NA	-0.072843	0.037537	-0.0853	NA	NA	NA	NA	NA	NA	NA	-0.049694	NA	-0.0641	-0.034465	NA	-0.054291	-0.041617	NA	-0.0161	NA	NA	-0.043689	NA	NA	NA	NA
ENSG00000112514	0.0739	NA	NA	NA	NA	NA	NA	NA	NA	0.185	NA	0.070413	NA	-0.073034	NA	NA	NA	0.0761	NA	NA	NA	NA	NA	-0.091103	NA	NA	NA	NA	NA	-0.078289	-0.106098	-0.095616	NA	NA	NA	-0.0592	NA	NA	NA	NA	NA	NA	0.0245	NA	NA	NA	NA	NA	NA
ENSG00000044115	NA	NA	NA	-0.0372	-0.0183	NA	NA	NA	NA	NA	NA	NA	NA	0.125429	NA	NA	0.0391	NA	NA	NA	NA	NA	NA	NA	0.022838	NA	NA	NA	NA	NA	NA	NA	NA	NA	NA	0.136	0.05628	NA	NA	0.076526	NA	NA	NA	NA	NA	NA	NA	NA	NA
ENSG00000078269	NA	NA	NA	-0.0741	-0.0253	NA	NA	NA	NA	NA	-0.0287	-0.029975	NA	0.090431	0.118503	NA	NA	-0.0998	NA	-0.085837	-0.045594	-0.07104	NA	NA	NA	-0.0607	NA	NA	NA	NA	0.070708	NA	NA	-0.059608	NA	0.0436	NA	NA	NA	-0.08387	NA	-0.135	NA	0.089493	-0.055188	NA	NA	-0.047253	NA
ENSG00000172062	NA	NA	NA	-0.0212	NA	NA	NA	NA	NA	NA	NA	NA	NA	0.087799	NA	NA	NA	NA	NA	0.093365	NA	NA	NA	0.044507	NA	-0.0367	NA	NA	NA	NA	NA	NA	NA	NA	NA	0.147	NA	NA	-0.048434	NA	NA	NA	NA	NA	NA	NA	0.0354	NA	NA
ENSG00000229833	NA	NA	NA	NA	NA	NA	NA	NA	NA	NA	NA	NA	NA	-0.029888	NA	NA	0.0274	-0.0329	NA	-0.045164	NA	NA	NA	-0.033027	0.024982	NA	NA	NA	NA	NA	NA	NA	NA	NA	NA	-0.0233	NA	0.0137	NA	-0.034791	NA	NA	-0.0346	NA	NA	NA	-0.0386	NA	NA
ENSG00000172340	NA	NA	NA	NA	NA	NA	NA	NA	NA	NA	NA	NA	NA	0.034767	NA	NA	NA	NA	NA	NA	NA	NA	NA	NA	NA	-0.023	NA	NA	NA	NA	NA	NA	NA	NA	NA	0.0354	NA	NA	NA	NA	NA	0.0302	-0.0248	NA	NA	NA	-0.00947	NA	NA
ENSG00000106066	NA	NA	NA	NA	NA	0.004967	NA	NA	NA	NA	NA	NA	NA	NA	NA	NA	NA	-0.00672	NA	NA	NA	NA	NA	NA	NA	NA	NA	NA	-0.00571	-0.005207	NA	NA	0.0139	NA	NA	NA	NA	NA	0.005481	NA	NA	NA	-0.00199	NA	NA	NA	NA	NA	NA
ENSG00000138356	NA	NA	0.0439	NA	NA	NA	NA	NA	-0.0447	NA	NA	NA	NA	NA	NA	NA	NA	NA	0.068661	NA	NA	-0.050936	NA	NA	NA	0.0645	NA	NA	NA	NA	NA	NA	NA	-0.089991	NA	NA	NA	NA	NA	NA	NA	0.0865	NA	0.030291	NA	NA	0.0418	NA	NA
ENSG00000165637	NA	NA	NA	NA	NA	NA	NA	NA	NA	NA	NA	NA	-0.005401	NA	NA	NA	NA	NA	NA	NA	NA	NA	-0.03434	-0.042641	NA	0.0265	-0.01773	NA	NA	NA	0.021892	NA	NA	NA	NA	-0.0187	NA	NA	NA	-0.040327	NA	NA	NA	NA	NA	NA	NA	NA	NA
ENSG00000111237	NA	-0.015567	NA	-0.0133	NA	NA	NA	NA	NA	NA	NA	NA	0.049362	-0.040106	NA	NA	NA	NA	NA	NA	NA	NA	NA	-0.02184	NA	NA	NA	0.00476	NA	NA	NA	NA	NA	NA	NA	-0.0377	NA	0.0419	NA	NA	-0.0182	NA	NA	NA	NA	NA	NA	NA	NA
ENSG00000181019	0.015	0.013998	NA	NA	NA	NA	NA	NA	-0.0153	NA	NA	-0.031666	0.026654	-0.01157	NA	NA	NA	-0.0233	NA	NA	NA	NA	NA	NA	NA	0.0045	NA	NA	NA	NA	NA	NA	NA	NA	NA	-0.015	0.023396	NA	NA	NA	NA	NA	-0.00954	NA	NA	NA	0.0316	NA	NA
ENSG00000167397	NA	NA	NA	-0.04	NA	NA	NA	NA	NA	0.437	NA	-0.15127	NA	-0.122161	NA	NA	NA	NA	NA	NA	NA	NA	NA	-0.141346	NA	-0.0852	NA	NA	NA	NA	NA	NA	NA	NA	NA	-0.145	NA	0.0317	NA	NA	NA	NA	NA	NA	-0.081139	NA	NA	NA	NA
ENSG00000137100	NA	NA	NA	NA	NA	NA	NA	NA	NA	0.13	NA	NA	NA	NA	NA	-0.098125	NA	-0.122	NA	NA	NA	0.050726	NA	NA	NA	-0.155	NA	NA	0.126	NA	0.078644	NA	NA	NA	NA	NA	NA	NA	NA	NA	NA	NA	-0.161	NA	NA	NA	NA	NA	-0.09114
ENSG00000100764	-0.00663	NA	NA	NA	-0.00468	NA	NA	NA	NA	NA	NA	NA	NA	NA	NA	-0.003435	NA	NA	NA	NA	NA	NA	NA	NA	NA	NA	NA	NA	NA	NA	NA	NA	-0.00644	-0.005123	NA	-0.00412	NA	NA	NA	NA	NA	0.00531	NA	NA	NA	NA	NA	NA	0.010983
ENSG00000076944	NA	0.094475	0.0923	0.0956	NA	NA	NA	NA	NA	NA	NA	NA	NA	NA	NA	0.129422	NA	NA	NA	NA	NA	NA	NA	NA	NA	0.142	NA	NA	NA	NA	NA	NA	0.125	NA	NA	0.107	NA	NA	NA	NA	NA	NA	NA	NA	NA	NA	NA	NA	NA
ENSG00000157350	NA	-0.029698	NA	-0.0351	NA	NA	NA	NA	-0.0799	NA	NA	-0.032579	NA	NA	NA	NA	NA	NA	NA	NA	-0.037137	-0.028032	-0.05257	NA	0.024621	-0.0161	-0.061584	NA	NA	NA	NA	NA	NA	-0.074464	NA	NA	NA	0.0591	NA	NA	NA	0.0458	0.0222	NA	-0.056447	NA	0.0486	-0.040471	NA
ENSG00000143545	NA	NA	NA	NA	NA	NA	NA	NA	NA	NA	NA	NA	0.341959	-0.111598	NA	NA	NA	NA	NA	NA	NA	NA	NA	NA	0.35877	NA	NA	NA	NA	NA	NA	NA	NA	NA	NA	NA	NA	NA	NA	NA	NA	0.0576	0.0877	NA	NA	NA	NA	NA	NA
ENSG00000173933	NA	NA	0.0196	NA	NA	0.033003	NA	NA	NA	NA	-0.0568	NA	NA	-0.016484	NA	0.036403	NA	-0.0396	NA	-0.023083	NA	NA	NA	-0.040454	-0.052042	NA	NA	NA	NA	NA	-0.018039	-0.049972	NA	NA	NA	-0.036	NA	NA	NA	NA	NA	NA	NA	NA	NA	NA	NA	NA	0.054664
ENSG00000167695	NA	0.126725	NA	-0.159	NA	NA	NA	NA	NA	NA	NA	NA	NA	0.298252	NA	0.084444	NA	NA	NA	NA	NA	NA	NA	NA	NA	NA	NA	NA	NA	NA	0.137238	NA	NA	NA	NA	0.251	NA	NA	NA	NA	0.0818	NA	NA	NA	NA	NA	NA	NA	NA
ENSG00000117862	NA	NA	-0.0284	0.0268	NA	NA	NA	NA	NA	NA	NA	0.019137	NA	0.052947	-0.015713	NA	NA	NA	NA	NA	NA	NA	NA	NA	NA	0.0181	NA	NA	NA	NA	-0.041238	NA	NA	NA	NA	0.052	NA	-0.0238	NA	NA	NA	NA	NA	NA	NA	NA	-0.0378	NA	-0.027339
ENSG00000062194	NA	NA	NA	NA	NA	NA	NA	NA	NA	0.0476	0.034	NA	NA	-0.025549	NA	NA	NA	NA	NA	-0.041187	NA	NA	NA	-0.0185	NA	NA	NA	NA	NA	NA	NA	NA	NA	NA	NA	-0.0179	NA	0.0235	NA	NA	NA	NA	NA	-0.105654	-0.018646	NA	NA	NA	NA
ENSG00000080503	NA	NA	NA	NA	NA	NA	NA	NA	NA	NA	NA	NA	NA	NA	0.100747	-0.075232	-0.106	-0.0672	NA	NA	NA	NA	NA	NA	NA	-0.0796	NA	NA	NA	NA	NA	NA	NA	NA	NA	-0.0513	NA	NA	NA	-0.070584	NA	NA	-0.0526	NA	NA	NA	NA	0.083651	NA
ENSG00000165699	NA	0.038656	0.0333	NA	NA	NA	0.045	NA	NA	NA	0.0669	NA	0.064101	0.058747	NA	-0.018787	NA	0.0204	NA	NA	NA	NA	NA	NA	NA	NA	NA	NA	NA	NA	0.057338	NA	NA	NA	NA	NA	NA	0.0926	NA	NA	NA	0.0419	0.0405	NA	NA	NA	NA	NA	0.081059
ENSG00000108395	NA	NA	0.0335	NA	NA	-0.046889	NA	NA	0.0563	NA	0.04	0.025182	NA	0.126815	0.098017	NA	NA	NA	NA	NA	NA	NA	NA	NA	NA	-0.0588	NA	NA	NA	NA	NA	NA	NA	NA	NA	NA	NA	0.0781	NA	NA	NA	NA	NA	NA	NA	NA	NA	NA	NA
ENSG00000186283	NA	NA	NA	0.0554	NA	NA	0.087	NA	0.0426	NA	NA	NA	NA	NA	NA	NA	-0.072	NA	NA	0.174873	NA	NA	NA	0.022044	NA	NA	NA	NA	NA	NA	-0.052489	NA	NA	NA	NA	NA	NA	-0.0502	NA	NA	NA	0.0702	0.208	0.22508	NA	NA	NA	NA	NA
ENSG00000162980	0.0722	0.069842	NA	0.0374	NA	NA	0.0704	NA	NA	0.0791	NA	NA	-0.04948	0.077571	0.217331	NA	NA	NA	NA	0.062333	NA	NA	NA	0.043812	NA	NA	NA	NA	NA	NA	NA	NA	NA	NA	NA	0.0534	NA	NA	NA	NA	0.0805	NA	0.0415	-0.129579	NA	NA	NA	NA	-0.130107
ENSG00000101596	NA	NA	NA	-0.0735	NA	NA	NA	NA	NA	NA	0.0569	NA	NA	0.051046	NA	NA	NA	-0.0388	NA	NA	NA	0.039942	0.03932	NA	NA	-0.0519	NA	NA	NA	-0.076397	NA	NA	0.0418	0.045317	NA	NA	NA	NA	NA	0.04813	NA	NA	-0.103	-0.020508	NA	NA	0.0355	NA	-0.033022
ENSG00000070540	NA	NA	NA	NA	NA	NA	NA	NA	NA	NA	NA	NA	NA	NA	NA	NA	NA	NA	NA	NA	-0.035464	NA	NA	NA	-0.025242	NA	NA	NA	NA	NA	0.055559	NA	NA	NA	NA	0.0208	NA	NA	NA	NA	NA	NA	NA	NA	NA	NA	NA	NA	NA
ENSG00000164611	NA	0.019416	-0.0471	-0.175	NA	NA	-0.066	NA	NA	-0.849	NA	NA	NA	-0.294613	NA	NA	NA	-0.166	NA	-0.34515	NA	NA	NA	-0.342317	NA	-0.0908	NA	NA	-0.163	NA	NA	NA	NA	NA	NA	-0.3	NA	NA	NA	NA	-0.278	NA	-0.145	NA	NA	NA	0.0804	-0.056588	-0.114396
ENSG00000095203	-0.0261	NA	0.0308	NA	NA	NA	0.0971	NA	NA	NA	-0.0171	NA	-0.013754	NA	-0.02864	-0.010773	NA	-0.0268	NA	NA	NA	NA	NA	NA	-0.029088	NA	NA	NA	NA	NA	-0.043818	-0.04111	-0.0174	NA	NA	-0.00791	NA	NA	0.016395	NA	NA	NA	NA	0.134091	NA	NA	NA	NA	0.1554
ENSG00000088247	-0.0132	NA	-0.0706	NA	NA	NA	NA	NA	NA	NA	NA	NA	0.070851	0.049715	-0.079218	-0.059887	NA	NA	NA	NA	NA	NA	NA	NA	NA	-0.049	NA	NA	NA	NA	NA	NA	NA	NA	NA	NA	NA	NA	-0.054494	NA	NA	NA	-0.0232	-0.108601	NA	NA	NA	NA	-0.141289
ENSG00000137106	-0.00473	-0.001467	-0.012	NA	NA	NA	NA	NA	-0.00569	NA	NA	NA	-0.015319	NA	NA	NA	NA	-0.00618	NA	NA	NA	NA	NA	NA	-0.009533	0.00569	NA	NA	NA	-0.003732	0.002844	NA	NA	NA	NA	NA	NA	NA	-0.003271	NA	NA	-0.011	-0.00566	0.005054	NA	NA	NA	NA	NA
ENSG00000120158	NA	NA	0.0982	NA	NA	NA	NA	NA	NA	NA	NA	0.047868	0.123242	0.079856	0.108038	-0.010977	NA	NA	NA	0.045572	NA	NA	NA	0.156265	NA	NA	NA	NA	NA	NA	NA	NA	NA	NA	NA	0.0743	0.079782	NA	NA	NA	NA	NA	NA	0.069968	NA	NA	NA	NA	NA
ENSG00000163002	NA	NA	NA	NA	NA	NA	NA	NA	NA	NA	-0.107	NA	NA	0.312633	NA	NA	NA	NA	NA	NA	NA	NA	NA	NA	NA	NA	NA	NA	NA	NA	NA	NA	NA	NA	NA	0.177	NA	NA	NA	NA	-0.155	NA	NA	NA	NA	NA	NA	NA	NA
ENSG00000133943	NA	NA	NA	NA	NA	NA	NA	NA	NA	NA	NA	NA	-0.016239	NA	NA	NA	NA	NA	NA	NA	NA	NA	NA	-0.059738	-0.005197	0.00613	NA	NA	NA	NA	NA	0.027291	NA	NA	NA	NA	NA	NA	-0.024213	NA	-0.0551	NA	NA	NA	NA	NA	NA	NA	NA
ENSG00000156017	NA	NA	NA	NA	-0.0578	NA	NA	NA	NA	NA	NA	NA	NA	NA	NA	NA	NA	-0.0127	NA	NA	NA	NA	NA	NA	0.027187	NA	0.034841	NA	NA	NA	NA	NA	0.0478	NA	NA	NA	NA	NA	NA	NA	NA	NA	-0.0457	-0.067089	NA	NA	NA	NA	-0.046875
ENSG00000179950	NA	-0.101381	NA	NA	NA	NA	-0.0276	NA	NA	NA	NA	NA	0.026547	-0.212601	0.007549	-0.050502	NA	NA	NA	-0.18352	NA	NA	NA	-0.181691	NA	-0.0424	NA	NA	NA	-0.121838	NA	NA	-0.104	NA	NA	-0.16	NA	NA	NA	-0.133946	-0.127	-0.0573	NA	NA	NA	NA	NA	NA	NA
ENSG00000115091	NA	NA	-0.029	NA	0.00899	NA	NA	NA	0.00981	NA	NA	NA	-0.00645	0.017522	NA	NA	NA	NA	NA	-0.019495	NA	NA	NA	NA	NA	NA	NA	NA	NA	NA	NA	NA	NA	NA	NA	0.0141	NA	NA	NA	NA	NA	NA	NA	NA	NA	NA	-0.0126	NA	NA
ENSG00000125826	-0.0687	0.034911	NA	-0.0843	-0.0287	NA	-0.011	NA	-0.0189	NA	0.027	NA	0.042646	0.06735	NA	NA	NA	NA	NA	-0.058346	-0.046333	-0.052798	-0.03918	0.124361	0.152298	NA	NA	NA	NA	NA	0.054717	-0.038178	0.137	NA	NA	0.0863	NA	0.0574	NA	NA	NA	0.0391	0.081	NA	-0.037481	0.057733	-0.0491	NA	NA
ENSG00000122378	NA	NA	NA	-0.0439	NA	NA	NA	NA	NA	NA	NA	NA	0.035501	0.013125	0.18109	NA	NA	-0.0246	0.046968	NA	NA	NA	NA	NA	NA	NA	NA	NA	NA	NA	NA	NA	NA	NA	NA	0.0133	NA	NA	NA	NA	NA	NA	NA	0.162435	NA	NA	NA	NA	NA
ENSG00000257103	-0.0556	NA	NA	NA	NA	NA	NA	NA	NA	NA	0.0775	NA	NA	NA	NA	NA	NA	-0.122	NA	NA	0.017288	NA	NA	-0.058345	NA	-0.0305	NA	NA	NA	NA	NA	NA	NA	NA	NA	0.041	NA	NA	NA	NA	NA	-0.15	-0.107	NA	NA	NA	NA	NA	0.084274
ENSG00000074582	NA	NA	NA	NA	NA	NA	NA	NA	NA	NA	NA	NA	-0.109278	NA	NA	-0.075296	NA	NA	NA	NA	NA	NA	0.25039	NA	NA	NA	NA	NA	NA	NA	NA	NA	NA	NA	NA	NA	NA	NA	NA	NA	NA	NA	NA	NA	NA	NA	NA	NA	NA
ENSG00000163950	NA	NA	NA	-0.149	NA	NA	NA	NA	NA	NA	NA	NA	-0.13078	0.294062	NA	-0.152016	NA	NA	-0.091518	NA	NA	0.238706	NA	NA	NA	NA	NA	NA	NA	NA	NA	NA	NA	NA	NA	0.239	NA	NA	-0.070466	NA	NA	NA	NA	NA	0.121428	NA	-0.152	NA	NA
ENSG00000116455	NA	0.096695	NA	-0.06	NA	NA	NA	NA	NA	NA	NA	-0.043999	NA	0.078887	NA	NA	NA	NA	NA	0.051101	NA	NA	NA	0.070725	NA	NA	NA	-0.0123	NA	NA	NA	NA	0.0667	NA	NA	0.0978	NA	-0.0195	NA	0.060558	NA	NA	NA	-0.065538	-0.038872	0.067169	0.0261	NA	NA
ENSG00000164070	NA	NA	0.0931	NA	NA	-0.141784	NA	NA	NA	NA	NA	NA	NA	NA	0.095048	NA	NA	NA	NA	NA	NA	NA	NA	NA	NA	NA	NA	NA	NA	NA	NA	NA	NA	NA	NA	NA	NA	NA	NA	NA	NA	NA	NA	NA	0.104943	NA	NA	0.024881	NA
ENSG00000138375	NA	NA	NA	NA	NA	-0.438307	NA	NA	NA	NA	NA	-0.783227	NA	NA	-0.989344	NA	NA	NA	NA	-0.403377	-0.748274	NA	-0.74827	NA	NA	NA	NA	NA	NA	NA	NA	NA	NA	NA	NA	0.222	NA	-0.672	NA	NA	0.363	-0.178	NA	-0.989347	NA	-0.366693	NA	NA	NA
ENSG00000205476	NA	NA	NA	-0.237	NA	-0.035508	-0.069	NA	NA	NA	NA	NA	NA	NA	-0.038498	-0.183785	NA	NA	NA	NA	NA	NA	NA	NA	NA	NA	NA	NA	NA	NA	-0.206317	0.025416	-0.0457	NA	NA	NA	NA	NA	NA	NA	NA	NA	NA	-0.046367	NA	NA	NA	NA	NA
ENSG00000178802	NA	NA	NA	-0.0582	NA	NA	NA	NA	NA	NA	-0.0439	NA	NA	NA	NA	-0.017547	NA	-0.026	NA	NA	NA	NA	NA	NA	-0.07022	-0.0495	NA	NA	NA	NA	NA	NA	NA	NA	NA	NA	NA	NA	NA	NA	NA	-0.0134	-0.0213	NA	NA	NA	NA	NA	NA
ENSG00000101109	-0.0125	NA	NA	NA	NA	NA	NA	NA	NA	NA	NA	NA	NA	0.02126	NA	NA	NA	-0.0272	NA	NA	-0.016508	NA	NA	NA	-0.01061	-0.0225	NA	NA	NA	NA	NA	NA	NA	NA	NA	NA	0.02126	NA	0.033619	NA	NA	NA	-0.0458	NA	NA	NA	NA	NA	NA
ENSG00000106399	0.125	NA	NA	0.0695	NA	NA	-0.162	NA	NA	NA	NA	NA	NA	-0.093446	0.482102	NA	NA	-0.0818	NA	NA	NA	NA	NA	-0.074527	NA	NA	NA	NA	NA	NA	NA	NA	NA	NA	NA	-0.0667	NA	0.0744	NA	NA	NA	0.018	-0.0581	NA	NA	NA	NA	NA	NA
ENSG00000157637	NA	NA	-0.0511	-0.0586	NA	NA	NA	NA	NA	-0.159	NA	NA	NA	0.036555	NA	-0.032563	-0.0258	-0.018	NA	-0.045084	0.057883	NA	NA	-0.021693	NA	-0.0481	NA	NA	NA	NA	0.082272	NA	NA	NA	NA	NA	NA	0.0677	NA	-0.023742	NA	-0.0211	0.00642	NA	NA	NA	0.022	NA	NA
ENSG00000173950	NA	NA	NA	NA	NA	NA	NA	NA	NA	NA	NA	NA	NA	NA	NA	-0.124003	NA	-0.0954	NA	-0.164318	NA	NA	NA	NA	NA	-0.026	NA	NA	NA	NA	NA	NA	NA	NA	NA	NA	NA	NA	NA	-0.012512	-0.0768	NA	NA	NA	NA	NA	NA	NA	NA
ENSG00000090372	NA	0.05144	NA	NA	NA	NA	NA	NA	NA	NA	NA	NA	NA	-0.098142	NA	-0.069611	NA	NA	NA	-0.085321	NA	NA	NA	-0.094839	NA	-0.0595	NA	NA	NA	NA	NA	NA	0.0533	NA	NA	-0.1	NA	NA	NA	NA	-0.0979	NA	NA	NA	NA	NA	NA	NA	-0.140188
ENSG00000157399	-0.131	NA	NA	NA	NA	NA	-0.0643	NA	NA	NA	-0.147	NA	NA	NA	NA	NA	NA	-0.0528	NA	NA	NA	NA	NA	NA	NA	NA	NA	NA	NA	NA	NA	NA	NA	NA	NA	NA	NA	-0.221	NA	NA	NA	NA	NA	NA	NA	NA	NA	NA	NA
ENSG00000140391	0.0778	0.053723	NA	NA	NA	NA	-0.0275	NA	NA	NA	NA	NA	NA	0.077936	NA	NA	0.0348	NA	NA	NA	NA	NA	NA	NA	0.087302	NA	NA	NA	NA	NA	NA	NA	-0.0442	NA	NA	0.0992	NA	-0.0717	NA	NA	-0.0347	NA	NA	NA	NA	NA	NA	NA	-0.135159
ENSG00000101544	NA	NA	NA	0.0154	NA	NA	NA	NA	NA	NA	NA	NA	NA	NA	NA	NA	NA	NA	NA	NA	-0.033569	NA	NA	NA	NA	0.0154	NA	NA	NA	NA	NA	NA	NA	NA	NA	NA	NA	NA	NA	NA	NA	NA	NA	NA	-0.047495	NA	NA	NA	NA
ENSG00000131051	-0.012	NA	-0.0413	-0.064	NA	NA	0.0196	NA	0.00983	NA	0.0424	0.026449	0.006396	0.065581	0.020374	-0.034384	NA	-0.0133	NA	-0.031255	NA	NA	NA	NA	-0.016158	-0.0461	NA	-0.0169	NA	NA	0.023838	NA	NA	NA	NA	0.0496	NA	NA	0.006423	NA	NA	-0.0518	-0.0117	NA	NA	NA	NA	NA	NA
ENSG00000163703	NA	NA	NA	NA	NA	NA	NA	NA	NA	-0.0639	-0.0284	0.039545	NA	-0.035332	NA	NA	0.0279	NA	NA	NA	NA	NA	NA	NA	NA	NA	-0.033096	NA	NA	NA	NA	0.030623	0.0283	NA	NA	NA	NA	NA	NA	NA	NA	0.0428	NA	NA	NA	NA	NA	NA	NA
ENSG00000100105	-0.137	NA	0.18	-0.142	NA	NA	NA	NA	-0.048	NA	NA	NA	-0.103637	NA	NA	NA	NA	-0.0585	NA	NA	-0.132442	-0.094908	NA	-0.181573	-0.112411	-0.0466	NA	NA	NA	NA	NA	NA	-0.179	-0.182365	NA	-0.0785	NA	-0.181	NA	NA	NA	NA	-0.174	-0.069389	-0.04411	NA	NA	NA	NA
ENSG00000076043	NA	NA	-0.136	NA	0.0553	NA	NA	NA	NA	NA	NA	NA	NA	NA	-0.098469	NA	NA	NA	NA	NA	NA	NA	NA	NA	NA	NA	NA	0.0447	NA	NA	NA	NA	0.12	NA	NA	NA	NA	0.0314	NA	NA	NA	-0.0487	NA	-0.059543	NA	NA	NA	NA	NA
ENSG00000033030	NA	NA	NA	NA	NA	NA	NA	NA	NA	NA	NA	0.169305	NA	NA	NA	NA	NA	NA	NA	0.335658	NA	NA	NA	NA	NA	NA	NA	NA	NA	NA	NA	NA	NA	NA	NA	NA	NA	NA	NA	NA	NA	NA	0.132	NA	NA	NA	NA	NA	NA
ENSG00000100865	NA	NA	NA	NA	NA	NA	NA	NA	NA	NA	-0.0315	NA	NA	0.045496	0.061129	0.181049	NA	NA	NA	NA	NA	NA	NA	NA	-0.116724	0.204	NA	-0.0748	NA	NA	NA	NA	0.215	NA	NA	NA	NA	NA	NA	NA	NA	-0.0543	NA	NA	NA	NA	NA	NA	NA
ENSG00000069702	NA	NA	NA	NA	NA	NA	NA	NA	0.261	NA	0.0682	0.097815	NA	0.2556	NA	NA	NA	NA	NA	NA	NA	0.167236	NA	NA	NA	NA	NA	NA	NA	NA	0.213903	NA	NA	NA	NA	0.256	NA	NA	NA	NA	NA	NA	0.119	NA	NA	NA	NA	NA	NA
ENSG00000170275	-0.00745	NA	NA	NA	NA	-0.012146	0.0102	NA	NA	NA	0.02	-0.006119	0.007168	0.014132	NA	NA	NA	-0.00794	NA	0.012364	NA	-0.005426	NA	0.021189	NA	0.0116	0.012201	-0.011	NA	NA	NA	NA	0.0326	-0.012449	NA	0.0102	NA	NA	NA	NA	NA	NA	NA	NA	NA	NA	NA	NA	NA
ENSG00000130935	NA	NA	NA	0.233	NA	NA	NA	NA	NA	0.378	NA	NA	NA	0.074595	NA	-0.131377	NA	NA	NA	0.26277	NA	NA	NA	0.15796	NA	NA	0.109056	NA	NA	NA	NA	NA	NA	0.087548	NA	0.0399	0.058013	NA	NA	0.068486	0.195	NA	NA	NA	0.291105	NA	NA	NA	NA
ENSG00000117859	-0.00754	NA	-0.0302	-0.0355	NA	NA	NA	NA	NA	NA	NA	NA	NA	-0.023082	NA	-0.015145	NA	-0.0167	NA	-0.022519	NA	NA	NA	-0.030348	-0.021408	NA	NA	NA	-0.0325	NA	NA	NA	NA	NA	NA	-0.0125	NA	NA	NA	NA	-0.0237	NA	NA	NA	0.008455	NA	NA	NA	0.035465
ENSG00000213614	NA	NA	0.021	-0.0171	NA	NA	-0.0173	NA	NA	NA	NA	NA	NA	-0.022939	NA	-0.011817	-0.00473	-0.0129	NA	-0.031477	NA	NA	NA	-0.02558	0.019767	-0.015	NA	NA	NA	NA	NA	0.010527	NA	-0.007988	NA	-0.0217	NA	NA	NA	-0.017322	-0.0169	0.00868	-0.0124	NA	NA	NA	0.0114	NA	0.017474
ENSG00000164414	NA	0.228279	NA	NA	NA	NA	0.318	NA	NA	NA	NA	0.150165	NA	NA	NA	NA	NA	NA	NA	NA	NA	NA	NA	NA	NA	NA	NA	NA	NA	NA	NA	NA	NA	NA	NA	NA	NA	NA	NA	NA	NA	NA	NA	NA	NA	NA	-0.152	NA	NA
ENSG00000116044	-0.00607	0.003407	NA	-0.0298	NA	NA	NA	NA	0.0115	0.068	NA	NA	0.020507	NA	NA	-0.023618	NA	-0.0255	0.014961	-0.0171	0.00707	NA	NA	-0.017224	NA	-0.0243	0.013225	NA	NA	-0.002901	NA	NA	NA	NA	NA	0.0131	NA	NA	0.007985	NA	NA	NA	-0.0244	NA	NA	NA	0.0227	NA	NA
ENSG00000123384	0.0215	0.061262	0.0482	-0.12	NA	NA	NA	NA	0.0724	NA	0.0952	NA	NA	0.180679	0.050453	-0.119353	NA	NA	NA	NA	NA	NA	NA	-0.021573	NA	-0.086	NA	NA	NA	NA	0.135666	NA	NA	0.089903	NA	0.162	NA	NA	NA	NA	-0.0275	-0.0508	NA	NA	NA	NA	NA	NA	NA
ENSG00000162885	NA	-0.055923	-0.0489	NA	0.0928	NA	NA	NA	NA	-0.0976	NA	NA	NA	NA	-0.036832	NA	NA	NA	NA	NA	NA	NA	NA	NA	0.07375	NA	NA	NA	NA	NA	NA	NA	NA	NA	0.032013	NA	NA	NA	NA	NA	NA	NA	NA	-0.087629	NA	NA	NA	NA	NA
ENSG00000106868	-0.233	NA	NA	-0.182	NA	-0.119425	NA	NA	NA	NA	0.14	NA	NA	NA	NA	NA	NA	NA	NA	NA	NA	-0.076857	NA	-0.137314	NA	NA	NA	NA	NA	NA	-0.095505	NA	0.235	-0.127496	-0.037796	-0.129	NA	0.168	NA	NA	NA	NA	NA	NA	NA	NA	NA	NA	NA
ENSG00000136682	NA	0.422373	NA	0.112	NA	NA	NA	NA	NA	NA	0.124	NA	-0.124418	NA	NA	NA	NA	NA	NA	0.423434	NA	NA	NA	0.208368	NA	NA	NA	NA	0.55	NA	NA	0.368137	0.528	NA	NA	NA	NA	NA	NA	NA	NA	NA	NA	0.468096	NA	NA	NA	NA	0.533545
ENSG00000007202	NA	0.144613	NA	NA	NA	NA	NA	NA	-0.067	NA	NA	NA	NA	NA	NA	0.127223	NA	0.0681	NA	NA	NA	NA	NA	NA	NA	NA	NA	NA	0.357	NA	NA	NA	NA	-0.069196	NA	NA	NA	NA	NA	NA	NA	NA	NA	NA	NA	NA	NA	NA	-0.130695
ENSG00000187017	-0.00551	NA	NA	-0.0305	0.00698	NA	NA	NA	-0.0469	-0.0308	-0.0274	NA	NA	NA	NA	-0.035268	NA	NA	NA	-0.018009	NA	NA	NA	NA	NA	-0.0251	NA	NA	NA	NA	-0.053168	NA	-0.0378	-0.045485	NA	NA	NA	NA	NA	NA	NA	-0.0183	NA	NA	NA	0.025608	NA	NA	NA
ENSG00000204305	NA	NA	NA	0.0542	NA	NA	NA	NA	NA	-0.365	NA	NA	NA	0.062314	NA	NA	0.0356	NA	NA	NA	0.030318	NA	NA	0.106727	NA	NA	NA	NA	NA	NA	0.076929	NA	0.12	NA	NA	0.0772	NA	NA	NA	NA	NA	NA	NA	NA	NA	NA	-0.0478	NA	NA
ENSG00000146278	NA	NA	0.0579	-0.0432	NA	NA	NA	NA	-0.0423	NA	NA	NA	NA	0.021653	0.051524	NA	NA	NA	NA	NA	NA	NA	NA	NA	NA	NA	-0.02151	NA	NA	NA	NA	NA	0.0258	NA	NA	0.0134	NA	NA	NA	-0.035139	-0.021	-0.0295	-0.0394	0.097684	NA	NA	0.0153	NA	0.062877
ENSG00000141198	NA	NA	0.0161	NA	NA	NA	NA	NA	NA	NA	NA	NA	NA	0.084568	0.057859	NA	NA	0.0213	NA	NA	NA	NA	NA	0.044259	NA	NA	NA	NA	NA	NA	0.072271	NA	NA	NA	NA	0.0693	0.026999	NA	NA	0.064257	NA	NA	0.0257	0.016858	NA	NA	NA	NA	0.010161
ENSG00000189308	NA	NA	NA	-0.134	NA	NA	0.0978	NA	NA	NA	NA	NA	NA	0.265605	NA	-0.12491	NA	NA	NA	NA	NA	NA	NA	0.092771	NA	-0.26	NA	NA	NA	NA	NA	NA	NA	NA	NA	0.178	NA	0.0804	-0.154943	0.038229	NA	NA	-0.101	NA	NA	NA	NA	NA	NA
ENSG00000145860	NA	NA	NA	-0.127	NA	NA	NA	NA	NA	NA	NA	NA	-0.124813	0.028257	NA	NA	NA	NA	NA	NA	NA	NA	NA	NA	NA	-0.0867	-0.090752	NA	NA	NA	NA	NA	-0.119	0.020118	NA	0.0283	NA	NA	NA	NA	0.0252	NA	NA	0.092363	0.099776	NA	NA	NA	NA
ENSG00000102900	NA	NA	0.029	-0.0601	NA	NA	NA	NA	NA	NA	NA	NA	NA	0.015955	NA	-0.042354	NA	NA	NA	-0.033846	NA	NA	NA	NA	NA	NA	NA	NA	NA	NA	0.032483	NA	NA	NA	NA	0.0333	NA	NA	0.029917	NA	NA	NA	NA	NA	NA	NA	NA	NA	NA
ENSG00000119718	NA	NA	NA	-0.0755	NA	NA	-0.041	NA	NA	NA	0.0405	NA	0.056104	NA	0.028343	NA	NA	NA	0.069947	NA	NA	NA	NA	NA	NA	NA	NA	NA	NA	NA	NA	NA	-0.0435	NA	NA	NA	NA	NA	NA	NA	NA	NA	-0.0487	0.05496	NA	NA	NA	NA	0.05081
ENSG00000185813	NA	0.067704	NA	0.0524	NA	0.062932	NA	NA	NA	NA	NA	NA	NA	NA	0.200371	0.091586	NA	NA	NA	NA	0.084372	NA	NA	NA	NA	0.0679	NA	NA	NA	NA	0.111675	NA	0.0695	0.058188	NA	NA	NA	NA	0.044078	NA	NA	0.0211	NA	NA	-0.019843	NA	NA	0.037098	NA
ENSG00000112679	NA	NA	NA	NA	-0.0515	NA	NA	NA	-0.0369	NA	NA	NA	NA	NA	NA	-0.059246	NA	-0.0348	NA	NA	NA	NA	NA	NA	NA	NA	NA	NA	NA	NA	NA	NA	NA	-0.032184	NA	NA	NA	NA	NA	NA	NA	NA	-0.0938	0.067235	NA	NA	NA	NA	0.034615
ENSG00000178445	0.0552	NA	NA	-0.0498	NA	NA	NA	NA	NA	-0.179	0.0357	NA	NA	NA	0.09808	-0.029107	NA	-0.0387	NA	NA	NA	NA	NA	-0.070179	NA	NA	NA	NA	NA	0.030189	0.080199	0.032688	0.0359	NA	NA	NA	NA	NA	NA	NA	-0.0575	NA	-0.0532	NA	NA	NA	NA	NA	NA
ENSG00000197969	0.0052	0.033809	NA	-0.0539	-0.0257	NA	NA	NA	NA	NA	0.0239	NA	NA	0.068485	NA	-0.044181	NA	NA	NA	-0.041302	NA	NA	NA	NA	NA	-0.0678	NA	NA	NA	NA	NA	NA	NA	NA	NA	0.0522	NA	NA	-0.028923	NA	NA	-0.0472	-0.0471	NA	NA	NA	-0.00936	NA	0.021334
ENSG00000152256	NA	-0.030913	NA	-0.0315	NA	NA	NA	NA	NA	NA	NA	-0.010775	NA	NA	NA	-0.014835	NA	NA	NA	-0.021224	0.025134	NA	NA	NA	NA	-0.0188	NA	NA	NA	NA	NA	NA	0.0461	NA	NA	NA	NA	NA	NA	NA	-0.0312	NA	NA	NA	-0.02414	-0.027265	-0.0212	NA	NA
ENSG00000088280	NA	-0.164404	NA	-0.44	NA	NA	NA	NA	NA	-0.26	NA	NA	NA	NA	NA	-0.196071	NA	NA	NA	NA	NA	NA	NA	NA	NA	-0.261	NA	NA	NA	NA	NA	NA	-0.105	NA	NA	-0.206	NA	NA	NA	NA	NA	NA	NA	NA	NA	NA	NA	NA	NA
ENSG00000011295	NA	NA	NA	-0.0584	NA	NA	NA	NA	NA	NA	-0.0455	NA	NA	NA	-0.050261	NA	NA	NA	NA	NA	NA	NA	NA	NA	NA	-0.024	NA	NA	NA	NA	0.021693	NA	NA	NA	NA	NA	NA	NA	NA	NA	NA	NA	NA	NA	NA	NA	NA	NA	NA
ENSG00000146701	NA	-0.091914	0.00755	-0.143	NA	NA	NA	NA	NA	NA	NA	NA	0.097798	-0.05777	-0.051651	-0.109085	-0.0442	-0.0846	NA	-0.137849	-0.073842	NA	NA	-0.062581	0.029216	-0.112	NA	-0.0293	NA	NA	-0.07168	NA	-0.0427	NA	NA	-0.0499	NA	NA	NA	NA	-0.0547	NA	-0.0383	-0.048895	NA	NA	NA	NA	-0.011848
ENSG00000143515	NA	NA	NA	NA	NA	NA	NA	NA	NA	NA	0.0838	0.033134	NA	0.12104	0.059903	NA	NA	NA	NA	NA	NA	NA	NA	NA	NA	NA	NA	NA	NA	NA	0.133267	NA	-0.0607	NA	NA	0.132	NA	NA	NA	NA	NA	-0.0452	NA	NA	0.053953	NA	NA	NA	0.04331
ENSG00000137207	NA	NA	-0.0944	-0.228	NA	-0.131206	NA	NA	NA	NA	NA	NA	NA	NA	NA	-0.200037	-0.0989	NA	NA	0.090879	NA	NA	NA	NA	-0.108592	-0.0689	NA	NA	NA	NA	NA	NA	NA	NA	NA	0.107	NA	-0.0978	-0.113657	NA	NA	NA	NA	NA	NA	NA	NA	-0.125817	NA
ENSG00000132466	NA	NA	NA	NA	NA	NA	NA	NA	NA	-0.166	-0.0601	NA	NA	-0.063148	NA	NA	NA	NA	NA	NA	NA	NA	NA	-0.064894	NA	NA	NA	NA	NA	NA	NA	NA	NA	NA	NA	-0.0654	NA	-0.0775	NA	NA	NA	NA	NA	NA	NA	NA	NA	NA	NA
ENSG00000129055	NA	NA	NA	NA	NA	NA	NA	NA	NA	NA	NA	NA	NA	NA	NA	NA	NA	-0.0909	0.139766	-0.16556	NA	NA	NA	-0.141622	NA	NA	NA	NA	NA	NA	NA	NA	NA	NA	NA	NA	NA	NA	NA	NA	NA	NA	NA	NA	NA	NA	NA	NA	NA
ENSG00000145725	NA	NA	NA	-0.0335	NA	NA	NA	NA	NA	-0.0917	NA	NA	NA	0.145562	NA	-0.036432	NA	NA	NA	NA	NA	NA	NA	NA	NA	-0.0268	NA	NA	NA	NA	NA	-0.086849	0.0419	NA	NA	0.133	NA	NA	NA	NA	NA	NA	NA	NA	NA	NA	NA	-0.062077	NA
ENSG00000187630	0.051	NA	NA	-0.0673	-0.0591	0.023452	0.0449	NA	NA	0.113	NA	NA	0.022605	-0.015168	0.06353	NA	0.0715	-0.0398	NA	NA	NA	NA	NA	NA	0.088784	NA	NA	NA	0.106	NA	-0.049929	NA	NA	NA	NA	NA	NA	NA	0.016699	NA	NA	-0.0216	NA	NA	NA	NA	-0.0729	NA	NA
ENSG00000049541	NA	NA	NA	NA	NA	NA	NA	NA	NA	NA	NA	-0.047079	NA	NA	NA	NA	NA	NA	NA	-0.058338	0.022953	NA	NA	NA	NA	NA	NA	NA	NA	NA	NA	NA	NA	NA	NA	NA	NA	NA	NA	NA	NA	NA	NA	NA	-0.030261	NA	NA	NA	NA
ENSG00000138029	NA	NA	NA	-0.119	NA	NA	NA	NA	NA	NA	0.0734	NA	NA	-0.246839	NA	0.094987	NA	NA	NA	-0.222993	NA	NA	NA	-0.226091	NA	NA	NA	NA	NA	NA	NA	NA	0.162	NA	NA	-0.258	NA	NA	NA	NA	NA	NA	NA	NA	NA	0.046082	NA	NA	NA
ENSG00000198252	NA	-0.124499	NA	NA	NA	NA	NA	NA	NA	NA	-0.0966	NA	NA	NA	NA	-0.075731	NA	NA	NA	NA	NA	NA	NA	NA	NA	NA	NA	NA	NA	0.127524	NA	NA	NA	NA	NA	NA	NA	NA	NA	NA	NA	NA	NA	NA	NA	NA	NA	NA	NA
ENSG00000198954	NA	NA	NA	NA	NA	NA	NA	NA	NA	NA	NA	NA	NA	NA	NA	NA	NA	-0.191	NA	NA	NA	NA	0.08734	NA	NA	-0.373	NA	NA	NA	NA	0.179529	NA	NA	NA	NA	NA	NA	NA	0.1753	NA	NA	NA	NA	NA	NA	NA	NA	NA	NA
ENSG00000167721	NA	NA	0.0853	-0.0598	NA	NA	NA	NA	NA	NA	NA	NA	NA	0.108609	0.067549	NA	NA	-0.0384	-0.045151	NA	NA	NA	NA	NA	NA	-0.0261	-0.045512	NA	NA	NA	NA	NA	NA	NA	NA	0.0846	NA	NA	NA	NA	NA	NA	NA	NA	0.036121	NA	NA	NA	0.099837
ENSG00000124356	0.0178	NA	NA	-0.0139	NA	NA	NA	NA	NA	NA	NA	NA	-0.01214	0.019745	NA	0.008961	0.023	NA	NA	NA	NA	NA	NA	NA	NA	NA	NA	NA	NA	NA	0.061745	-0.022807	0.0137	NA	NA	0.0323	NA	NA	-0.008856	NA	NA	0.0243	0.0308	0.028004	NA	NA	NA	-0.012064	0.025276
ENSG00000131165	NA	-0.26184	NA	-0.537	NA	NA	NA	NA	NA	0.416	NA	0.178738	NA	NA	NA	-0.424709	NA	-0.261	NA	-0.331556	-0.21086	-0.179405	0.06564	NA	NA	-0.381	0.13956	NA	NA	-0.375379	-0.500651	NA	NA	-0.183689	NA	NA	NA	NA	NA	NA	NA	-0.256	-0.165	NA	NA	NA	0.164	NA	NA
ENSG00000180228	NA	NA	NA	NA	NA	NA	-0.0748	NA	NA	NA	NA	0.119515	NA	NA	-0.095433	NA	NA	NA	NA	NA	-0.075268	NA	NA	NA	NA	NA	NA	NA	NA	NA	0.050913	-0.133468	NA	NA	NA	NA	NA	NA	NA	NA	NA	0.116	NA	NA	NA	NA	-0.093	NA	NA
ENSG00000063854	NA	NA	0.00536	NA	NA	NA	NA	NA	0.00269	NA	0.00595	NA	NA	NA	0.013547	NA	NA	NA	NA	NA	NA	NA	NA	NA	NA	NA	NA	NA	NA	NA	NA	NA	NA	NA	NA	NA	NA	NA	NA	NA	NA	0.00861	NA	NA	NA	NA	0.0205	NA	NA
ENSG00000096696	-0.038	NA	-0.132	0.105	NA	0.024096	-0.0136	NA	NA	NA	0.152	-0.04102	0.013934	-0.235863	-0.098964	0.060443	NA	0.0682	0.095556	NA	NA	NA	NA	NA	-0.124025	0.0957	NA	NA	NA	NA	-0.056084	NA	0.0655	NA	NA	-0.163	NA	-0.0822	0.095309	NA	NA	0.0445	0.103	0.162341	0.108458	0.053209	NA	NA	-0.116001
ENSG00000188559	NA	NA	NA	NA	NA	NA	NA	NA	0.0403	NA	0.0238	NA	NA	0.086085	NA	-0.049071	NA	0.02	NA	NA	NA	NA	NA	NA	NA	NA	NA	NA	NA	-0.055099	NA	NA	NA	NA	NA	0.098	NA	NA	NA	NA	NA	-0.0496	NA	NA	NA	NA	0.0154	NA	NA
ENSG00000159128	NA	0.003551	NA	NA	NA	NA	NA	NA	NA	NA	NA	NA	NA	NA	NA	NA	NA	NA	NA	NA	NA	NA	NA	NA	NA	NA	NA	NA	0.00243	NA	NA	NA	NA	NA	NA	NA	NA	NA	NA	NA	NA	NA	NA	NA	NA	NA	-0.00373	NA	NA
ENSG00000089597	NA	NA	NA	NA	NA	NA	NA	NA	NA	NA	NA	NA	NA	0.133636	NA	NA	NA	0.043	NA	NA	NA	NA	NA	NA	0.025202	NA	NA	NA	NA	NA	0.057709	NA	NA	0.021929	NA	0.141	NA	NA	NA	NA	NA	-0.0442	0.0551	0.047056	NA	NA	NA	NA	NA
ENSG00000141873	-0.0246	NA	-0.115	-0.0227	NA	-0.021661	0.00995	NA	NA	NA	NA	NA	0.032068	0.018753	NA	NA	NA	-0.0209	NA	NA	NA	NA	NA	0.009522	NA	-0.0218	0.007168	NA	NA	NA	NA	NA	NA	NA	NA	-0.0179	0.022618	0.0472	-0.035186	NA	NA	-0.129	NA	NA	NA	NA	NA	NA	NA
ENSG00000058272	NA	NA	NA	-0.29	NA	0.097128	NA	NA	NA	0.256	NA	NA	NA	0.346038	0.265603	-0.191237	NA	0.158	NA	NA	NA	NA	NA	NA	-0.164533	NA	NA	NA	NA	NA	NA	NA	NA	NA	NA	0.408	NA	NA	NA	NA	NA	NA	NA	NA	NA	NA	NA	NA	0.169796
ENSG00000100083	NA	NA	NA	-0.0314	0.0275	NA	NA	NA	0.0417	NA	NA	0.041339	NA	0.01008	NA	-0.037703	NA	-0.0427	NA	NA	NA	NA	NA	0.016934	-0.024825	NA	0.037724	NA	NA	NA	NA	-0.022435	NA	NA	NA	NA	NA	-0.0537	NA	0.017315	NA	-0.0702	-0.034	NA	NA	NA	NA	NA	NA
ENSG00000161654	NA	NA	NA	-0.0222	NA	NA	NA	NA	NA	NA	NA	NA	NA	0.03576	NA	-0.006795	NA	-0.0179	-0.041546	NA	NA	NA	NA	NA	NA	NA	NA	NA	NA	NA	NA	-0.010849	-0.0189	-0.011522	NA	0.0249	NA	-0.0175	NA	NA	0.0179	-0.0431	-0.0683	NA	NA	NA	-0.0266	NA	NA
ENSG00000133422	NA	NA	NA	NA	0.0093	-0.057976	NA	NA	-0.0298	NA	0.0537	-0.030581	NA	NA	NA	-0.01887	NA	NA	-0.041592	NA	NA	NA	NA	NA	0.046289	NA	-0.023222	NA	NA	NA	0.026741	NA	NA	NA	NA	NA	NA	0.0709	-0.065552	NA	NA	0.0293	0.0316	NA	NA	0.046757	NA	NA	NA
ENSG00000125952	NA	NA	NA	-0.0839	NA	NA	NA	NA	NA	NA	NA	NA	NA	NA	NA	-0.04472	NA	NA	NA	NA	NA	NA	NA	NA	-0.033557	NA	NA	NA	NA	0.046654	NA	NA	NA	NA	NA	NA	NA	NA	NA	NA	NA	NA	NA	NA	NA	NA	NA	NA	NA
ENSG00000002016	NA	NA	NA	NA	NA	NA	NA	NA	NA	NA	NA	NA	NA	0.130911	NA	-0.074183	NA	NA	NA	NA	0.067922	NA	0.07478	NA	NA	-0.0832	NA	NA	NA	NA	0.083526	NA	NA	0.063878	NA	NA	NA	NA	-0.028011	NA	NA	NA	-0.071	NA	NA	NA	NA	NA	NA
ENSG00000120885	NA	NA	NA	NA	NA	NA	NA	NA	NA	NA	NA	-0.001944	NA	0.042715	NA	0.030629	NA	NA	NA	NA	NA	NA	NA	0.042446	NA	0.0301	NA	-0.002	NA	NA	NA	NA	NA	NA	NA	0.0413	NA	NA	NA	NA	NA	NA	NA	NA	NA	NA	NA	NA	-0.000936
ENSG00000167978	NA	NA	NA	-0.0327	0.0129	0.026014	NA	NA	NA	NA	NA	NA	NA	0.085224	NA	NA	NA	NA	NA	NA	NA	NA	NA	NA	0.031249	-0.0167	NA	0.0226	NA	-0.021547	0.085957	NA	0.0537	NA	NA	0.0597	NA	0.0283	0.031637	NA	NA	NA	NA	NA	0.025797	NA	NA	NA	NA
ENSG00000141503	0.0437	NA	NA	NA	NA	NA	NA	NA	NA	0.237	NA	NA	NA	0.021548	NA	0.014785	NA	NA	NA	NA	0.059457	0.04835	NA	NA	-0.136489	0.0452	NA	NA	NA	NA	NA	NA	NA	NA	NA	0.022	NA	0.0463	NA	NA	NA	-0.0714	NA	-0.114821	NA	0.07401	NA	NA	NA
ENSG00000105939	NA	NA	NA	-0.108	NA	NA	0.0348	NA	NA	NA	0.0283	NA	NA	0.135094	-0.054663	-0.053956	NA	-0.0161	NA	NA	NA	NA	NA	NA	-0.054028	NA	NA	NA	NA	NA	NA	NA	NA	NA	NA	0.104	NA	NA	-0.05814	NA	NA	NA	NA	NA	NA	NA	-0.0364	NA	NA
ENSG00000150712	NA	NA	NA	NA	NA	NA	0.0573	NA	NA	NA	NA	NA	NA	0.105605	NA	-0.036252	NA	NA	NA	NA	NA	-0.023929	NA	NA	NA	-0.0486	-0.022261	NA	NA	NA	0.080582	NA	NA	NA	-0.058586	0.087	NA	NA	NA	NA	NA	NA	NA	-0.067635	NA	NA	NA	NA	-0.046411
ENSG00000106524	NA	0.058707	NA	NA	NA	NA	NA	NA	NA	NA	0.0954	NA	NA	0.095062	NA	NA	NA	NA	NA	-0.047984	NA	NA	NA	NA	NA	NA	NA	NA	NA	NA	NA	NA	NA	NA	NA	0.131	NA	NA	0.182638	NA	-0.0651	NA	NA	NA	NA	NA	NA	NA	NA
ENSG00000100225	NA	NA	NA	-0.239	NA	NA	-0.0896	NA	NA	NA	0.0545	NA	0.064639	-0.328025	NA	NA	NA	-0.139	NA	-0.240208	NA	NA	-0.07949	-0.196641	NA	0.0767	NA	NA	NA	NA	NA	NA	NA	NA	NA	-0.224	NA	0.0813	NA	NA	-0.133	NA	-0.0835	0.04726	NA	NA	0.145	NA	NA
ENSG00000157764	NA	NA	0.0665	-0.0787	NA	NA	NA	NA	0.0945	NA	NA	NA	0.047119	0.075244	0.026546	NA	NA	0.0314	NA	0.062546	NA	NA	NA	0.010209	NA	-0.0341	NA	NA	NA	NA	NA	NA	0.0422	0.080699	NA	0.175	0.053242	NA	-0.043968	NA	NA	NA	0.0519	-0.048762	NA	NA	NA	NA	-0.034705
ENSG00000095637	NA	-0.197827	NA	NA	NA	NA	NA	NA	NA	NA	NA	NA	NA	0.480545	NA	-0.140764	NA	NA	NA	0.346191	NA	NA	NA	NA	NA	-0.102	NA	NA	NA	NA	NA	NA	NA	NA	NA	0.386	NA	NA	NA	NA	NA	-0.21	NA	NA	NA	NA	NA	NA	NA
ENSG00000173599	NA	NA	NA	-0.0997	NA	NA	NA	NA	NA	NA	0.099	-0.026529	0.108825	NA	0.052369	-0.059028	NA	NA	NA	NA	0.06813	NA	NA	-0.059127	-0.031971	-0.0625	NA	-0.036	NA	NA	NA	NA	NA	NA	NA	NA	NA	NA	NA	NA	-0.03	-0.0351	NA	NA	NA	0.023562	0.0797	NA	NA
ENSG00000184500	4.83e-07	NA	NA	NA	NA	NA	NA	NA	0.025	NA	-0.0204	NA	0.024856	NA	NA	NA	-2.89e-07	NA	NA	NA	NA	NA	NA	NA	NA	NA	NA	-3.7e-07	NA	NA	0.019361	NA	1.72e-07	NA	NA	NA	NA	NA	NA	NA	NA	-0.0144	NA	NA	NA	NA	NA	NA	NA
ENSG00000165102	0.114	0.131189	NA	NA	NA	NA	NA	NA	NA	NA	0.0571	0.072786	NA	0.178173	NA	NA	NA	NA	NA	NA	NA	NA	NA	NA	NA	NA	NA	NA	NA	NA	0.163991	NA	0.37	NA	NA	0.146	0.072032	NA	NA	NA	NA	NA	NA	NA	NA	NA	NA	NA	NA
ENSG00000004455	-0.0289	NA	NA	NA	NA	NA	NA	NA	NA	0.0668	NA	-0.033755	NA	0.038141	NA	-0.012437	0.00514	0.00917	NA	0.054399	NA	NA	NA	0.031673	NA	NA	NA	-0.00824	NA	NA	NA	NA	-0.0107	NA	NA	NA	NA	NA	NA	NA	NA	-0.0102	NA	NA	-0.03494	NA	NA	-0.012125	NA
ENSG00000164934	NA	0.051203	NA	NA	NA	NA	NA	NA	NA	NA	NA	NA	NA	0.082892	0.064049	NA	0.0264	NA	NA	NA	NA	NA	NA	NA	NA	NA	NA	NA	NA	NA	NA	NA	NA	NA	NA	0.068	NA	NA	NA	NA	NA	0.0295	NA	0.049836	NA	NA	NA	NA	NA
ENSG00000197713	0.0197	0.019519	NA	-0.0338	NA	NA	NA	NA	NA	NA	NA	NA	NA	0.139929	0.125448	NA	NA	-0.0412	NA	NA	NA	NA	NA	0.059793	NA	-0.0296	NA	NA	NA	NA	0.092697	NA	NA	NA	NA	0.109	NA	NA	NA	NA	NA	NA	-0.0699	NA	-0.029547	NA	-0.0421	NA	NA
ENSG00000114850	-0.125	NA	0.0158	NA	0.0964	NA	NA	NA	NA	NA	NA	NA	NA	NA	NA	NA	NA	NA	0.092983	-0.034995	0.092261	NA	0.11929	NA	NA	0.0306	NA	NA	NA	NA	NA	-0.045565	NA	-0.047171	NA	NA	NA	NA	NA	-0.043633	NA	NA	NA	NA	NA	-0.086015	NA	NA	-0.063967
ENSG00000149311	NA	0.062316	NA	-0.135	NA	NA	0.0796	NA	NA	NA	NA	NA	-0.079805	0.199939	0.092336	-0.086117	NA	NA	-0.163539	NA	NA	NA	NA	NA	NA	-0.045	NA	NA	NA	NA	0.205951	NA	0.0561	NA	NA	0.194	NA	0.0253	-0.097104	NA	NA	NA	NA	0.124832	NA	NA	NA	NA	NA
ENSG00000185883	NA	0.090713	NA	0.0795	NA	NA	NA	NA	NA	NA	-0.0513	0.019369	NA	NA	NA	0.119243	0.0373	-0.0865	NA	NA	NA	0.063949	NA	NA	NA	0.0781	NA	NA	NA	NA	0.087022	NA	NA	0.09984	NA	NA	NA	NA	NA	NA	NA	NA	NA	0.019597	NA	NA	NA	NA	NA
ENSG00000160131	NA	NA	0.163	NA	NA	NA	NA	NA	NA	NA	NA	NA	0.34239	0.274174	NA	NA	NA	NA	0.275584	NA	NA	NA	NA	NA	NA	-0.105	NA	NA	NA	NA	NA	NA	NA	NA	NA	NA	NA	0.216	NA	NA	NA	NA	NA	-0.301625	NA	NA	NA	-0.093084	NA
ENSG00000181523	NA	NA	-0.0647	-0.0938	NA	NA	NA	NA	-0.0628	NA	-0.097	NA	NA	NA	NA	NA	-0.0329	-0.0597	NA	NA	NA	NA	NA	-0.057868	-0.086788	-0.0509	NA	NA	NA	NA	-0.07204	NA	0.0329	NA	NA	NA	NA	NA	NA	NA	NA	-0.103	-0.0613	0.020241	NA	NA	NA	NA	0.025209
ENSG00000134717	NA	0.029484	NA	-0.0463	NA	NA	NA	NA	0.00999	NA	NA	NA	NA	NA	NA	-0.016782	NA	NA	NA	NA	NA	NA	NA	-0.038041	NA	NA	NA	NA	NA	NA	NA	NA	NA	NA	NA	-0.024	0.017889	NA	NA	NA	NA	NA	NA	NA	NA	0.015343	-0.0372	NA	NA
ENSG00000122085	NA	0.054777	0.0295	NA	NA	NA	NA	NA	NA	NA	NA	NA	NA	0.106853	NA	-0.035812	NA	0.0735	NA	NA	NA	NA	NA	0.050373	0.174522	-0.058	NA	NA	NA	NA	0.037139	NA	0.0988	0.070667	NA	0.0529	NA	0.0839	NA	NA	NA	NA	0.0666	0.121616	NA	NA	NA	NA	0.146262
ENSG00000105700	NA	NA	NA	NA	NA	NA	0.038	NA	NA	NA	NA	NA	NA	NA	0.029765	NA	NA	-0.0419	NA	NA	NA	NA	-0.04432	NA	-0.037518	NA	NA	NA	NA	NA	NA	NA	-0.0802	NA	NA	NA	NA	NA	NA	NA	NA	NA	-0.0774	NA	NA	NA	0.055	NA	-0.055442
ENSG00000145348	NA	NA	-0.0461	-0.0918	NA	NA	NA	NA	NA	-0.201	NA	NA	NA	NA	NA	-0.074005	NA	-0.0622	NA	NA	NA	NA	NA	NA	-0.032943	-0.0783	NA	NA	NA	0.031064	0.107593	NA	NA	NA	NA	NA	NA	NA	NA	NA	NA	NA	NA	NA	NA	NA	NA	0.017622	NA
ENSG00000103335	NA	NA	NA	NA	NA	NA	NA	NA	NA	NA	NA	NA	NA	NA	0.068697	0.048745	0.0172	NA	NA	NA	0.052368	NA	NA	NA	NA	0.0594	NA	NA	NA	NA	0.065559	NA	NA	NA	NA	NA	NA	NA	NA	NA	NA	NA	NA	0.046813	NA	NA	NA	NA	NA
ENSG00000205572	-0.0131	NA	0.081	0.0184	NA	NA	NA	NA	NA	0.101	NA	NA	0.051083	NA	0.090367	NA	NA	0.0401	NA	NA	NA	NA	0.01571	-0.022922	0.067547	0.0155	NA	NA	NA	NA	NA	NA	NA	-0.05936	NA	0.0198	0.023061	NA	NA	-0.017728	-0.0181	0.081	NA	0.131434	0.027243	0.021379	NA	NA	NA
ENSG00000215301	NA	NA	NA	-0.0421	NA	NA	NA	NA	NA	NA	NA	NA	NA	0.049882	-0.02554	NA	NA	-0.0119	NA	-0.023232	NA	NA	NA	-0.019988	NA	-0.0216	NA	NA	NA	NA	NA	NA	NA	NA	NA	0.022	NA	NA	NA	NA	NA	-0.0197	-0.0248	NA	NA	NA	NA	NA	NA
ENSG00000115718	NA	NA	0.0926	NA	NA	-0.120726	NA	NA	NA	NA	0.0958	NA	-0.095145	NA	-0.15346	-0.188912	-0.0385	0.0752	NA	NA	-0.111594	NA	NA	NA	NA	-0.154	NA	-0.0704	NA	NA	NA	NA	NA	NA	NA	NA	NA	NA	NA	NA	NA	NA	NA	-0.099771	NA	NA	NA	NA	NA
ENSG00000148429	NA	-0.025897	NA	NA	NA	NA	NA	NA	-0.0112	NA	NA	NA	-0.021969	-0.050482	-0.034081	-0.011833	NA	-0.0225	0.017566	-0.036862	NA	NA	NA	-0.050454	NA	-0.00782	-0.030036	NA	NA	-0.015559	-0.023858	NA	NA	-0.039192	NA	NA	NA	NA	NA	-0.061461	NA	NA	NA	0.015705	NA	NA	NA	NA	NA
ENSG00000198862	NA	-0.078323	NA	-0.205	NA	NA	NA	NA	NA	NA	NA	NA	NA	NA	NA	-0.199214	-0.104	NA	0.058779	NA	NA	NA	NA	-0.172396	0.093942	-0.22	NA	-0.0488	NA	NA	NA	NA	NA	NA	NA	NA	NA	NA	-0.02332	NA	NA	-0.0993	-0.135	NA	NA	NA	NA	NA	NA
ENSG00000108468	NA	NA	NA	-0.0622	NA	NA	NA	NA	NA	NA	NA	0.056828	NA	-0.0279	0.035001	NA	NA	NA	NA	NA	NA	NA	NA	-0.050508	NA	NA	NA	NA	NA	NA	-0.057006	NA	-0.0603	NA	NA	NA	NA	NA	NA	NA	NA	NA	NA	0.035309	NA	NA	NA	NA	0.037719
ENSG00000183878	-0.0151	NA	NA	NA	NA	NA	NA	NA	NA	-0.0968	NA	NA	NA	NA	NA	NA	NA	0.042	NA	NA	NA	NA	NA	NA	NA	NA	NA	NA	-0.0687	NA	NA	NA	NA	NA	NA	NA	NA	NA	NA	NA	NA	NA	0.0514	NA	NA	NA	NA	NA	NA
ENSG00000129351	NA	-0.044044	NA	NA	NA	NA	NA	NA	NA	NA	0.0332	NA	NA	0.032261	NA	NA	0.026	-0.0532	NA	NA	NA	0.01245	NA	NA	0.051202	NA	NA	NA	NA	NA	0.034134	NA	NA	NA	NA	0.0374	NA	NA	NA	NA	NA	-0.0428	-0.0607	NA	NA	NA	NA	NA	NA
ENSG00000161013	0.1	-0.195819	NA	-0.215	NA	NA	NA	NA	NA	-0.401	0.0715	NA	NA	-0.066717	0.366459	NA	NA	NA	NA	-0.064562	NA	NA	NA	NA	NA	NA	NA	0.0722	NA	NA	0.032604	NA	-0.164	NA	NA	-0.0867	NA	NA	NA	NA	-0.0853	NA	NA	0.433255	NA	NA	NA	NA	NA
ENSG00000078902	NA	-0.119154	0.11	-0.209	NA	NA	NA	NA	NA	NA	NA	NA	NA	-0.067262	NA	-0.180817	NA	-0.142	NA	NA	-0.092756	NA	NA	NA	0.151319	-0.118	NA	NA	NA	NA	-0.174053	0.066105	NA	NA	NA	NA	0.144719	NA	NA	NA	0.0854	NA	-0.127	NA	NA	NA	NA	NA	NA
ENSG00000131269	NA	NA	NA	NA	NA	NA	NA	NA	NA	NA	NA	NA	NA	-0.12446	NA	0.046826	NA	NA	NA	NA	NA	NA	NA	NA	NA	NA	NA	NA	NA	NA	NA	0.076561	NA	NA	NA	NA	NA	NA	NA	NA	NA	NA	NA	NA	NA	NA	NA	NA	NA
ENSG00000110931	NA	NA	NA	-0.301	NA	NA	NA	NA	NA	NA	NA	NA	0.14874	NA	NA	-0.193	NA	-0.139	NA	NA	NA	NA	NA	NA	NA	-0.248	NA	NA	NA	NA	NA	NA	NA	NA	NA	NA	NA	0.0644	-0.103981	NA	NA	-0.117	-0.169	NA	NA	NA	0.221	NA	NA
ENSG00000198420	NA	0.087259	NA	NA	0.015	NA	NA	NA	NA	NA	0.0435	NA	0.066635	0.180359	0.0167	NA	NA	NA	NA	NA	NA	NA	NA	0.113917	NA	NA	NA	NA	NA	NA	0.099618	NA	0.0343	NA	NA	0.157	NA	NA	NA	0.111611	NA	NA	NA	0.02328	NA	NA	NA	NA	NA
ENSG00000119541	NA	NA	NA	-0.0898	NA	0.022921	0.0442	NA	NA	NA	NA	NA	NA	0.211779	0.121058	-0.054803	NA	NA	NA	NA	NA	NA	NA	NA	NA	-0.0644	NA	NA	NA	NA	NA	NA	NA	NA	NA	0.0949	NA	NA	NA	NA	NA	NA	NA	0.063274	NA	NA	NA	NA	NA
ENSG00000145703	NA	NA	NA	0.073	NA	NA	NA	NA	0.19	NA	NA	NA	NA	0.271786	NA	NA	NA	NA	NA	NA	NA	NA	NA	0.271786	NA	0.0584	0.178366	NA	NA	NA	NA	NA	NA	0.213063	NA	0.272	NA	NA	NA	NA	NA	NA	NA	NA	NA	NA	NA	NA	NA
ENSG00000107404	NA	-0.151709	0.0814	-0.331	NA	NA	NA	NA	NA	-0.475	NA	NA	0.414935	NA	0.258017	-0.27143	-0.0588	-0.0832	NA	NA	NA	NA	NA	NA	NA	-0.33	NA	NA	NA	NA	NA	NA	NA	NA	NA	NA	NA	NA	NA	NA	NA	NA	NA	0.24546	NA	NA	NA	NA	NA
ENSG00000105443	NA	0.024933	-0.0932	-0.0729	-0.0588	NA	-0.0332	NA	-0.0409	NA	0.0659	NA	NA	0.074427	NA	-0.083478	NA	NA	NA	-0.032833	NA	NA	NA	-0.051288	NA	-0.0565	-0.049858	NA	NA	NA	NA	NA	-0.117	NA	NA	0.0601	NA	NA	-0.054081	NA	NA	NA	NA	NA	-0.022796	NA	NA	NA	NA
ENSG00000066855	NA	0.03372	NA	0.0378	NA	NA	NA	NA	NA	NA	NA	NA	-0.066428	NA	NA	NA	NA	NA	NA	NA	NA	NA	NA	NA	0.133506	NA	NA	NA	NA	NA	NA	NA	0.031	NA	NA	NA	NA	NA	NA	NA	NA	NA	NA	0.235546	NA	NA	NA	NA	0.090921
ENSG00000142655	NA	NA	NA	NA	NA	NA	NA	NA	NA	-0.265	NA	NA	NA	NA	NA	NA	NA	NA	NA	NA	0.082478	NA	NA	NA	-0.073202	NA	NA	NA	NA	NA	NA	NA	NA	NA	NA	NA	NA	NA	NA	NA	NA	-0.108	NA	NA	NA	NA	NA	NA	NA
ENSG00000072803	NA	NA	NA	-0.221	NA	NA	NA	NA	NA	-0.361	NA	NA	NA	0.305753	NA	-0.140047	NA	NA	NA	NA	NA	NA	NA	NA	NA	-0.142	NA	NA	NA	NA	0.227223	NA	0.0499	NA	NA	0.319	NA	-0.155	NA	NA	NA	NA	NA	NA	NA	NA	0.0437	NA	NA
ENSG00000166508	NA	0.01966	NA	NA	0.119	NA	NA	NA	NA	NA	NA	NA	-0.060843	NA	-0.049142	NA	NA	NA	NA	NA	NA	NA	NA	NA	NA	NA	NA	NA	NA	NA	NA	NA	0.0602	NA	NA	NA	NA	NA	NA	NA	NA	NA	0.0229	NA	NA	NA	NA	NA	NA
ENSG00000118939	NA	NA	NA	NA	NA	NA	NA	NA	NA	NA	NA	NA	NA	NA	NA	NA	NA	NA	NA	NA	NA	NA	NA	NA	NA	0.0609	NA	NA	NA	NA	NA	0.030035	0.0379	NA	NA	NA	NA	NA	NA	NA	NA	NA	NA	NA	NA	0.025557	NA	NA	NA
ENSG00000241973	NA	NA	NA	-0.265	NA	0.34336	NA	NA	NA	-0.394	NA	NA	NA	NA	NA	0.038463	NA	NA	NA	NA	NA	NA	NA	NA	0.418318	-0.222	NA	NA	NA	NA	0.317557	NA	NA	NA	NA	NA	NA	NA	0.313277	NA	NA	-0.205	NA	NA	NA	NA	NA	0.266598	NA
ENSG00000157985	NA	NA	-0.045	-0.0266	NA	NA	NA	NA	NA	NA	NA	NA	NA	0.051916	NA	NA	NA	NA	NA	0.03045	NA	NA	NA	NA	NA	NA	NA	NA	NA	NA	NA	NA	NA	NA	NA	0.0591	NA	NA	0.058953	NA	NA	NA	NA	NA	NA	NA	NA	NA	NA
ENSG00000138834	NA	NA	0.334	-0.255	NA	NA	0.0991	NA	NA	0.676	NA	NA	NA	NA	NA	NA	NA	NA	NA	-0.246621	NA	NA	NA	-0.16675	NA	NA	NA	NA	NA	NA	-0.141076	0.101421	NA	NA	NA	NA	NA	NA	NA	NA	NA	NA	NA	NA	NA	NA	NA	NA	NA
ENSG00000157538	NA	-0.261175	NA	-0.269	-0.216	NA	NA	NA	NA	NA	NA	NA	NA	NA	NA	-0.303422	NA	NA	NA	NA	NA	-0.217682	NA	NA	NA	-0.296	NA	NA	NA	NA	NA	NA	-0.169	NA	NA	NA	NA	NA	NA	NA	NA	NA	NA	NA	NA	NA	NA	NA	0.11865
ENSG00000116209	0.0306	0.0448	NA	NA	NA	NA	0.047	NA	NA	NA	NA	0.00491	NA	NA	NA	-0.010459	NA	-0.0182	NA	NA	NA	NA	NA	NA	NA	NA	NA	NA	NA	NA	0.014382	NA	0.0567	NA	NA	0.0375	NA	NA	NA	NA	NA	NA	-0.0368	NA	NA	NA	NA	NA	NA
ENSG00000143870	-0.0524	-0.070379	NA	NA	NA	-0.034883	NA	NA	NA	-0.242	0.0195	NA	-0.055863	-0.015224	NA	-0.015436	0.0789	-0.037	NA	NA	NA	NA	NA	-0.046054	NA	NA	NA	NA	NA	NA	0.04809	NA	NA	NA	NA	NA	NA	NA	-0.033544	NA	NA	0.0178	-0.048	-0.0945	NA	NA	NA	NA	NA
ENSG00000139793	NA	NA	NA	NA	NA	NA	NA	NA	NA	-0.244	0.138	NA	NA	0.248417	NA	-0.280835	NA	-0.253	NA	NA	NA	NA	NA	0.085404	NA	-0.277	NA	NA	NA	NA	NA	NA	NA	NA	NA	0.248	0.229542	NA	NA	NA	NA	NA	-0.255	0.192648	NA	0.121439	NA	NA	NA
ENSG00000110958	0.00816	NA	NA	NA	0.0177	NA	NA	NA	0.0595	NA	NA	0.127161	NA	0.079834	NA	0.016749	NA	NA	NA	NA	0.068018	NA	NA	NA	0.015922	0.0714	NA	NA	NA	NA	NA	NA	0.166	NA	NA	NA	NA	NA	NA	NA	NA	NA	NA	-0.01955	NA	0.011345	NA	NA	NA
ENSG00000182180	NA	-0.120584	NA	-0.181	NA	NA	NA	NA	NA	NA	0.0865	NA	NA	-0.235357	0.035404	-0.030466	NA	NA	NA	-0.195831	NA	NA	NA	-0.144105	NA	-0.165	NA	NA	NA	NA	NA	NA	NA	NA	-0.109624	-0.216	NA	0.0788	-0.188061	NA	NA	NA	NA	0.043411	NA	-0.080917	NA	NA	NA
ENSG00000177426	0.0384	NA	NA	-0.121	NA	NA	NA	NA	-0.0538	NA	-0.0688	NA	0.131211	NA	NA	-0.060625	NA	-0.0957	NA	NA	NA	NA	NA	NA	NA	-0.0539	NA	NA	NA	NA	0.020038	NA	NA	NA	NA	NA	NA	NA	NA	NA	NA	NA	-0.068	NA	NA	NA	0.0739	NA	NA
ENSG00000103495	NA	-0.075589	NA	-0.0514	0.0128	NA	0.0266	NA	NA	0.201	NA	NA	-0.012295	0.027115	NA	-0.046475	NA	NA	0.015343	NA	NA	NA	NA	NA	-0.058862	-0.0253	NA	NA	NA	NA	NA	NA	-0.0402	NA	NA	0.0213	0.027025	-0.026	-0.043873	NA	0.0158	NA	0.0202	NA	NA	NA	NA	NA	-0.014959
ENSG00000166165	NA	0.272796	NA	0.222	NA	NA	NA	NA	NA	NA	NA	0.052826	0.361373	0.187036	0.402316	0.27724	NA	NA	NA	NA	NA	NA	NA	0.214415	NA	0.323	NA	NA	NA	NA	NA	-0.129251	0.14	NA	NA	0.187	NA	NA	NA	NA	NA	0.149	-0.0774	NA	NA	NA	NA	NA	-0.133575
ENSG00000166974	NA	NA	NA	-0.0921	NA	NA	NA	NA	NA	NA	NA	NA	0.032129	0.060524	NA	-0.023415	NA	NA	NA	NA	NA	NA	NA	NA	NA	-0.0236	NA	-0.0397	NA	NA	0.007679	NA	NA	NA	NA	NA	NA	NA	NA	NA	NA	-0.0313	NA	-0.096163	NA	NA	NA	NA	-0.046149
ENSG00000171960	NA	NA	NA	NA	NA	0.061032	NA	NA	NA	-0.145	NA	NA	NA	-0.052159	NA	NA	0.0856	NA	NA	-0.093214	NA	NA	NA	-0.035832	NA	NA	NA	NA	NA	0.041176	-0.054468	NA	NA	NA	NA	-0.0462	NA	0.104	0.057436	NA	NA	NA	NA	NA	NA	NA	-0.0295	NA	NA
ENSG00000166598	NA	NA	NA	-0.000352	NA	NA	NA	NA	0.000429	NA	NA	NA	NA	0.000427	-0.000381	-0.000746	NA	NA	NA	NA	NA	NA	NA	NA	NA	0.000549	NA	NA	NA	NA	0.000965	NA	NA	NA	NA	NA	NA	NA	NA	0.000544	NA	NA	NA	NA	-0.000618	NA	NA	NA	NA
ENSG00000113621	NA	NA	NA	NA	NA	NA	NA	NA	NA	NA	0.0527	NA	NA	NA	NA	0.041007	-0.0644	NA	NA	NA	NA	NA	NA	0.163262	NA	NA	NA	NA	NA	NA	NA	NA	0.15	NA	NA	NA	NA	NA	NA	NA	NA	NA	NA	NA	NA	NA	NA	NA	NA
ENSG00000113645	NA	NA	NA	NA	NA	-0.078886	NA	NA	NA	0.0564	NA	NA	NA	0.053895	NA	NA	NA	NA	NA	NA	NA	NA	NA	NA	NA	NA	NA	NA	NA	NA	NA	NA	0.0453	NA	NA	NA	NA	NA	NA	NA	NA	NA	NA	NA	NA	NA	NA	NA	NA
ENSG00000144824	NA	NA	NA	-0.0616	NA	NA	NA	NA	NA	NA	NA	0.018364	NA	0.097833	NA	-0.021662	NA	NA	NA	NA	NA	NA	0.06173	NA	0.050418	-0.0434	NA	NA	NA	NA	0.038516	NA	NA	NA	NA	0.0791	0.014393	NA	NA	NA	NA	NA	NA	NA	NA	NA	NA	0.03157	NA
ENSG00000109171	NA	NA	0.0351	-0.0785	NA	-0.06841	NA	NA	NA	-0.22	NA	NA	-0.070133	NA	NA	-0.031749	NA	NA	NA	NA	NA	NA	NA	-0.076829	-0.046501	-0.0439	NA	-0.0251	NA	-0.036587	0.042921	NA	NA	NA	NA	NA	NA	NA	-0.070832	NA	NA	-0.0446	NA	-0.068309	NA	NA	NA	NA	NA
ENSG00000158769	NA	0.096394	0.11	-0.0369	NA	NA	NA	NA	NA	-0.312	NA	NA	NA	0.155016	0.062364	NA	-0.0674	-0.059	NA	0.009888	NA	NA	NA	0.023594	NA	NA	NA	NA	NA	NA	NA	0.064539	0.156	NA	NA	0.073	0.06395	NA	NA	0.050049	NA	-0.0282	-0.0525	-0.117863	NA	NA	-0.0576	NA	-0.052286
ENSG00000035681	NA	NA	NA	NA	NA	NA	NA	NA	NA	NA	NA	NA	NA	NA	0.044247	NA	NA	NA	NA	NA	NA	NA	NA	NA	NA	NA	NA	NA	NA	NA	NA	NA	NA	NA	NA	NA	NA	NA	NA	NA	NA	-0.0982	NA	NA	-0.177917	NA	NA	NA	NA
ENSG00000104549	0.0444	NA	NA	NA	NA	NA	NA	NA	NA	NA	NA	NA	NA	0.0958	NA	NA	NA	0.0484	NA	0.065068	NA	NA	NA	0.058534	-0.05346	NA	NA	NA	NA	NA	0.04256	NA	NA	NA	NA	0.0991	NA	NA	NA	NA	0.0443	NA	NA	0.05247	-0.033641	NA	NA	NA	NA
ENSG00000100445	NA	NA	NA	NA	NA	NA	NA	NA	NA	NA	NA	NA	NA	NA	NA	NA	NA	NA	NA	NA	NA	NA	NA	NA	NA	NA	NA	NA	NA	NA	NA	NA	NA	NA	NA	NA	NA	NA	NA	NA	NA	NA	NA	NA	NA	NA	NA	NA	NA
ENSG00000173638	NA	NA	NA	NA	NA	NA	NA	NA	0.0376	NA	NA	NA	NA	NA	NA	NA	NA	NA	NA	NA	NA	NA	NA	NA	NA	NA	0.022281	NA	NA	NA	NA	NA	NA	NA	NA	NA	NA	NA	NA	NA	NA	NA	NA	NA	NA	-0.022709	NA	NA	NA
ENSG00000110011	NA	-0.161859	NA	NA	NA	NA	NA	NA	NA	NA	NA	NA	0.096294	0.026011	NA	NA	NA	NA	NA	NA	NA	NA	NA	0.035639	NA	NA	NA	NA	NA	NA	NA	NA	-0.11	NA	NA	NA	NA	NA	NA	0.047399	NA	NA	NA	NA	NA	NA	NA	NA	NA
ENSG00000140455	NA	NA	NA	NA	NA	NA	NA	NA	NA	NA	NA	NA	0.135265	NA	NA	NA	NA	NA	NA	NA	NA	NA	NA	NA	-0.035636	-0.0527	NA	NA	NA	NA	NA	0.079304	0.0489	NA	NA	NA	NA	NA	NA	NA	NA	NA	NA	NA	NA	NA	NA	NA	0.064727
ENSG00000143622	NA	NA	NA	NA	-0.0919	NA	NA	NA	NA	NA	0.0733	NA	0.200318	-0.124266	NA	NA	NA	-0.191	NA	NA	NA	NA	NA	NA	NA	NA	NA	NA	NA	NA	NA	NA	0.233	NA	NA	NA	NA	NA	NA	NA	NA	NA	NA	0.042353	NA	0.140034	0.165	NA	NA
ENSG00000126773	-0.0112	NA	0.0262	-0.00871	NA	-0.011189	NA	NA	NA	NA	NA	NA	NA	0.018269	NA	NA	NA	NA	NA	NA	NA	NA	NA	0.012428	0.012873	NA	NA	NA	NA	NA	NA	NA	0.0166	NA	-0.011604	0.0199	NA	NA	-0.012723	NA	NA	0.0133	NA	0.066536	NA	NA	NA	NA	0.014877
ENSG00000100811	NA	NA	0.0367	NA	NA	-0.039894	NA	NA	NA	NA	NA	-0.012013	-0.052359	0.047046	NA	NA	NA	NA	-0.064153	NA	-0.019213	NA	NA	NA	-0.020929	NA	NA	NA	NA	NA	-0.049406	NA	NA	NA	NA	0.0356	NA	NA	-0.045649	NA	NA	NA	NA	NA	NA	NA	NA	NA	NA
ENSG00000124222	NA	NA	-0.0874	-0.106	NA	NA	NA	NA	NA	NA	NA	NA	NA	0.206196	NA	-0.073988	NA	NA	NA	NA	NA	NA	NA	0.045105	NA	NA	NA	NA	NA	NA	NA	NA	NA	NA	NA	0.354	NA	NA	NA	-0.052279	NA	-0.187	-0.164	NA	NA	NA	NA	NA	NA
ENSG00000177034	NA	NA	-0.0877	-0.115	NA	NA	0.0589	NA	0.0523	NA	NA	NA	NA	0.17586	NA	-0.090342	0.0478	NA	-0.036794	-0.064576	NA	NA	NA	NA	0.00651	-0.081	NA	NA	NA	NA	0.114532	NA	NA	0.041054	NA	0.121	NA	NA	NA	NA	NA	NA	NA	-0.056718	-0.081016	NA	NA	NA	-0.135828
ENSG00000037280	NA	NA	NA	NA	NA	NA	NA	NA	NA	NA	NA	NA	NA	NA	NA	NA	NA	NA	NA	NA	NA	NA	NA	NA	NA	NA	NA	NA	NA	NA	NA	NA	NA	NA	NA	NA	NA	NA	NA	NA	NA	NA	NA	NA	NA	NA	NA	NA	NA
ENSG00000236287	NA	-0.053122	NA	0.0917	NA	NA	NA	NA	NA	NA	NA	NA	NA	NA	0.213227	0.116315	NA	0.11	NA	NA	NA	NA	NA	NA	NA	0.102	NA	NA	NA	NA	NA	NA	NA	NA	NA	NA	NA	NA	NA	NA	NA	0.0666	NA	NA	NA	NA	NA	NA	NA
ENSG00000166197	NA	NA	NA	-0.0643	NA	NA	NA	NA	NA	0.154	0.0837	0.073925	NA	0.083038	NA	-0.045105	NA	-0.0991	NA	NA	NA	NA	NA	NA	0.047682	NA	NA	NA	NA	NA	0.093355	NA	NA	NA	NA	0.0671	NA	NA	NA	NA	NA	-0.102	-0.0915	-0.280834	0.025645	NA	0.033	NA	-0.115885
ENSG00000115761	NA	NA	0.0387	NA	NA	NA	NA	NA	NA	NA	-0.0303	NA	NA	-0.022453	NA	0.038329	NA	NA	NA	NA	NA	NA	NA	NA	NA	NA	NA	NA	NA	NA	NA	NA	NA	NA	NA	-0.0394	NA	NA	NA	NA	NA	NA	NA	-0.062105	NA	-0.043529	NA	NA	NA
ENSG00000094975	NA	NA	0.0608	-0.266	NA	NA	NA	NA	NA	NA	NA	NA	NA	0.147754	NA	-0.150989	NA	0.235	NA	NA	NA	NA	NA	NA	NA	-0.126	NA	NA	NA	-0.135156	NA	NA	-0.214	NA	NA	NA	NA	NA	NA	NA	NA	NA	0.162	NA	NA	NA	NA	NA	NA
ENSG00000105323	NA	NA	-0.0392	-0.0652	NA	NA	NA	NA	NA	NA	0.0304	-0.020918	NA	0.027244	NA	-0.060066	NA	NA	NA	-0.036289	NA	NA	NA	NA	NA	-0.057	NA	NA	NA	NA	NA	-0.049042	-0.155	NA	NA	0.0236	NA	NA	NA	NA	NA	-0.0272	NA	-0.022383	-0.032299	NA	NA	NA	NA
ENSG00000205133	NA	NA	NA	-0.137	NA	NA	NA	NA	NA	NA	0.0172	NA	NA	0.196383	0.141152	-0.136672	NA	NA	NA	NA	NA	NA	NA	NA	-0.054102	-0.168	NA	NA	NA	NA	-0.074984	NA	NA	NA	NA	0.0624	NA	NA	NA	0.059963	0.0586	0.0627	0.0424	0.121502	NA	NA	-0.0882	NA	0.082208
ENSG00000169299	0.0339	NA	NA	NA	NA	NA	NA	NA	NA	NA	NA	NA	NA	0.199368	NA	NA	NA	NA	NA	NA	NA	NA	NA	0.087724	NA	NA	NA	NA	NA	NA	NA	-0.04495	NA	NA	NA	0.159	NA	NA	NA	NA	NA	0.0467	NA	NA	NA	NA	NA	NA	NA
ENSG00000089486	NA	NA	NA	NA	NA	NA	NA	NA	NA	NA	NA	0.046054	NA	0.050859	NA	NA	NA	NA	NA	NA	NA	NA	NA	NA	0.071355	-0.0421	NA	NA	NA	NA	NA	NA	NA	NA	NA	0.0436	NA	NA	NA	0.030161	NA	-0.0527	NA	NA	NA	NA	NA	NA	0.040325
ENSG00000141551	NA	0.052918	NA	NA	NA	NA	-0.0509	NA	NA	NA	0.0193	-0.025595	NA	NA	NA	0.054375	NA	0.0731	NA	0.106054	NA	NA	-0.07056	NA	-0.042516	0.0781	NA	NA	NA	NA	NA	NA	NA	NA	NA	NA	NA	0.0189	NA	NA	NA	0.0459	0.0452	NA	NA	NA	-0.103	NA	NA
ENSG00000119640	NA	NA	NA	-0.192	NA	NA	NA	NA	NA	NA	-0.0554	NA	NA	0.06316	-0.071326	-0.145842	NA	-0.104	NA	NA	NA	NA	NA	-0.085449	NA	-0.0925	0.071829	NA	NA	NA	NA	NA	-0.084	NA	NA	0.0457	NA	NA	NA	-0.02566	-0.1	-0.0921	-0.181	NA	NA	NA	-0.0615	NA	0.061628
ENSG00000197976	NA	NA	NA	NA	NA	NA	NA	NA	NA	NA	NA	NA	-0.042402	NA	NA	0.006766	NA	NA	NA	-0.05899	NA	NA	NA	-0.060642	NA	-0.0229	NA	NA	NA	NA	NA	NA	NA	NA	NA	NA	NA	NA	NA	-0.04617	NA	NA	-0.0475	NA	NA	NA	NA	NA	0.088845
ENSG00000181513	NA	NA	NA	NA	NA	0.068868	NA	NA	NA	NA	NA	0.086433	NA	NA	NA	NA	NA	NA	NA	NA	NA	NA	NA	NA	NA	NA	NA	NA	NA	NA	-0.09792	NA	NA	NA	NA	NA	NA	NA	NA	NA	NA	NA	NA	NA	NA	NA	-0.139	NA	0.125087
ENSG00000003249	NA	NA	NA	NA	NA	NA	NA	NA	NA	NA	NA	NA	NA	NA	NA	NA	NA	NA	NA	NA	NA	NA	NA	NA	NA	NA	NA	NA	NA	NA	NA	NA	NA	NA	NA	NA	NA	NA	NA	NA	NA	-0.107	NA	NA	NA	NA	NA	NA	NA
ENSG00000180198	NA	-0.085583	NA	NA	NA	NA	NA	NA	NA	NA	NA	NA	NA	0.086216	NA	-0.026759	NA	-0.0142	-0.075255	NA	NA	NA	NA	NA	NA	-0.0209	NA	NA	NA	NA	NA	NA	NA	NA	NA	0.0567	NA	-0.0137	-0.07182	NA	NA	NA	NA	NA	NA	NA	NA	NA	NA
ENSG00000198925	NA	NA	NA	-0.165	NA	NA	NA	NA	NA	NA	NA	0.150108	NA	NA	NA	-0.189018	NA	NA	NA	NA	NA	NA	NA	NA	NA	-0.15	NA	NA	NA	NA	NA	NA	NA	NA	NA	NA	-0.190858	NA	NA	NA	-0.166	NA	NA	NA	NA	NA	NA	NA	NA
ENSG00000134153	NA	NA	NA	NA	NA	NA	NA	NA	NA	NA	NA	NA	NA	-0.054824	NA	NA	NA	NA	-0.032322	-0.021741	0.049428	NA	NA	-0.04287	NA	-0.0484	NA	NA	NA	NA	0.063208	NA	NA	NA	NA	-0.0382	-0.027408	NA	NA	NA	NA	NA	NA	0.020536	NA	NA	NA	NA	0.018719
ENSG00000136247	NA	NA	-0.306	-0.138	NA	NA	NA	NA	NA	NA	-0.078	NA	NA	NA	-0.24692	NA	NA	NA	NA	NA	NA	NA	NA	NA	NA	NA	NA	NA	NA	NA	NA	NA	NA	NA	NA	NA	NA	NA	NA	NA	NA	NA	0.116	-0.222833	NA	NA	NA	NA	NA
ENSG00000141738	NA	-0.253537	NA	-0.383	NA	NA	NA	NA	NA	0.341	NA	NA	NA	NA	NA	-0.387284	NA	NA	NA	NA	0.20238	NA	NA	-0.295497	NA	-0.412	NA	NA	NA	NA	NA	NA	-0.335	NA	NA	-0.346	NA	NA	-0.271418	NA	NA	NA	NA	NA	NA	NA	NA	NA	NA
ENSG00000143624	-0.0192	NA	0.146	-0.0347	NA	NA	NA	NA	NA	0.34	NA	NA	0.088946	0.028339	NA	-0.040862	-0.051	NA	NA	NA	NA	NA	NA	0.020211	NA	-0.0538	NA	NA	NA	0.012647	NA	NA	NA	NA	NA	NA	NA	NA	NA	NA	-0.0358	NA	0.124	NA	NA	NA	NA	NA	NA
ENSG00000198369	NA	NA	NA	-0.0863	NA	NA	-0.0254	NA	NA	NA	0.0593	NA	NA	NA	NA	NA	NA	-0.0649	NA	-0.094407	0.060033	NA	NA	-0.126273	-0.091312	NA	NA	-0.0146	NA	-0.062716	NA	NA	NA	NA	NA	NA	NA	NA	NA	NA	-0.0583	NA	-0.0844	NA	NA	NA	NA	NA	NA
ENSG00000118518	NA	NA	NA	NA	NA	NA	NA	NA	NA	NA	NA	NA	NA	0.105841	NA	NA	NA	-0.0968	NA	NA	NA	NA	NA	0.09197	NA	NA	NA	NA	NA	NA	0.090725	NA	NA	NA	NA	0.0977	NA	NA	NA	NA	NA	NA	-0.123	-0.088716	NA	NA	NA	NA	NA
ENSG00000143337	NA	NA	NA	NA	NA	NA	NA	NA	NA	NA	NA	NA	-0.004298	NA	NA	NA	NA	NA	NA	NA	NA	NA	NA	-0.001936	NA	NA	NA	NA	NA	NA	NA	NA	NA	NA	NA	0.00319	NA	NA	NA	NA	NA	0.0267	NA	NA	NA	NA	NA	NA	NA
ENSG00000103264	NA	NA	NA	NA	-0.0749	NA	0.0542	NA	NA	NA	NA	NA	-0.075482	0.114512	NA	NA	NA	NA	NA	NA	NA	NA	0.06367	NA	NA	-0.0593	NA	NA	NA	NA	NA	NA	0.0551	NA	NA	NA	NA	NA	NA	NA	NA	NA	NA	NA	NA	NA	-0.12	NA	NA
ENSG00000125354	NA	-0.027672	-0.0196	0.02	NA	NA	NA	NA	NA	-0.0407	0.0414	NA	-0.024469	NA	-0.0738	NA	NA	NA	0.03747	0.04656	NA	NA	NA	NA	NA	NA	NA	NA	NA	NA	0.012404	NA	-0.0274	NA	-0.022783	NA	NA	0.0296	0.050005	NA	NA	0.0344	NA	NA	NA	NA	NA	NA	-0.09407
ENSG00000164096	NA	0.377037	NA	0.182	NA	NA	-0.258	NA	NA	NA	0.154	NA	0.236842	NA	NA	0.143968	NA	-0.217	NA	NA	0.060839	-0.035991	NA	0.072168	NA	0.0885	NA	NA	NA	NA	0.253443	NA	0.354	NA	NA	0.122	NA	0.0752	0.124683	0.151477	NA	0.173	-0.224	-0.588557	NA	NA	0.116	NA	NA
ENSG00000175354	-0.056	NA	NA	NA	NA	-0.046693	NA	NA	NA	NA	0.0975	NA	NA	-0.031996	NA	NA	NA	0.0718	NA	NA	NA	NA	NA	NA	NA	NA	NA	NA	NA	0.046284	NA	NA	NA	NA	NA	NA	NA	NA	NA	-0.054135	NA	NA	0.0738	NA	NA	NA	NA	NA	NA
ENSG00000120727	NA	-0.109904	NA	-0.0921	NA	NA	0.0245	NA	-0.0586	NA	NA	NA	NA	-0.1136	NA	-0.080619	NA	-0.0894	NA	-0.121101	NA	NA	NA	-0.104426	NA	-0.113	NA	NA	NA	-0.053694	-0.077199	NA	-0.108	-0.065702	-0.082337	-0.0683	NA	NA	NA	NA	NA	NA	-0.0879	-0.095946	NA	NA	NA	-0.023281	0.030251
ENSG00000083857	NA	NA	NA	-0.0411	NA	NA	NA	NA	NA	NA	-0.0416	0.051221	NA	NA	NA	0.037447	NA	-0.0517	NA	NA	NA	NA	NA	-0.070599	NA	NA	NA	NA	NA	NA	0.039189	NA	NA	NA	-0.043742	-0.0312	NA	NA	-0.02517	NA	NA	-0.0379	-0.0792	NA	0.038115	NA	NA	NA	NA
ENSG00000184640	NA	NA	NA	-0.0456	NA	NA	NA	NA	NA	-0.0794	0.022	NA	NA	NA	NA	-0.025086	NA	NA	NA	NA	NA	NA	NA	NA	-0.02313	-0.026	NA	NA	NA	NA	NA	NA	NA	NA	NA	NA	NA	NA	NA	NA	NA	NA	NA	NA	NA	NA	NA	NA	NA
ENSG00000151239	0.102	NA	NA	NA	NA	NA	NA	NA	NA	NA	NA	NA	-0.051911	0.303283	0.155124	-0.127773	NA	NA	-0.06674	-0.037812	NA	NA	NA	NA	NA	-0.107	NA	NA	NA	NA	NA	NA	0.143	0.188102	NA	0.154	NA	NA	NA	NA	NA	NA	NA	NA	-0.144831	NA	NA	NA	NA
ENSG00000018610	NA	NA	NA	NA	NA	NA	NA	NA	NA	0.183	NA	NA	0.082161	NA	NA	-0.097719	NA	NA	NA	NA	NA	0.08929	NA	NA	NA	NA	NA	NA	NA	NA	NA	NA	-0.0774	NA	NA	NA	NA	NA	NA	NA	NA	NA	NA	0.055984	-0.115162	NA	NA	NA	NA
ENSG00000072135	0.0766	NA	NA	-0.297	NA	NA	NA	NA	NA	NA	NA	NA	-0.245533	0.131971	0.188738	-0.167723	NA	-0.0431	-0.181791	NA	NA	NA	NA	NA	NA	-0.0465	NA	NA	NA	NA	NA	NA	NA	NA	NA	0.0712	NA	NA	NA	NA	NA	-0.106	-0.066	0.065483	NA	0.071766	0.092	-0.132879	NA
ENSG00000100342	NA	-0.036943	NA	NA	NA	NA	NA	NA	NA	NA	NA	-0.081728	NA	NA	NA	NA	NA	NA	NA	NA	NA	NA	NA	NA	NA	-0.0618	NA	NA	NA	NA	NA	NA	-0.086	NA	NA	NA	NA	NA	-0.100581	NA	NA	NA	NA	NA	-0.124218	NA	NA	NA	NA
ENSG00000047634	NA	NA	NA	-0.166	NA	NA	NA	NA	NA	NA	NA	NA	0.080489	0.057225	NA	-0.07297	NA	NA	0.080489	NA	NA	NA	NA	NA	NA	-0.133	NA	NA	NA	NA	0.010355	NA	NA	NA	NA	0.0572	NA	NA	0.074496	0.057225	NA	NA	NA	NA	NA	NA	NA	NA	NA
ENSG00000123595	NA	NA	NA	-0.15	NA	NA	NA	NA	NA	NA	NA	NA	NA	NA	NA	NA	NA	NA	NA	NA	NA	NA	NA	NA	NA	NA	NA	NA	NA	0.072464	NA	NA	NA	NA	NA	0.0824	NA	NA	NA	NA	NA	NA	NA	NA	NA	NA	NA	NA	NA
ENSG00000139641	0.0671	NA	-0.0423	NA	NA	NA	NA	NA	NA	NA	NA	NA	NA	0.152988	NA	0.030048	NA	NA	NA	NA	NA	NA	NA	NA	NA	NA	NA	NA	NA	NA	NA	NA	NA	NA	NA	0.0919	NA	NA	0.062664	NA	NA	NA	NA	0.156137	NA	NA	NA	NA	NA
ENSG00000136153	NA	NA	0.00421	0.0755	NA	NA	NA	NA	NA	NA	NA	NA	NA	NA	NA	NA	NA	0.0461	NA	NA	NA	NA	NA	NA	-0.006834	NA	NA	-0.0112	NA	0.037296	0.130554	NA	0.00225	NA	NA	NA	NA	NA	NA	NA	NA	NA	NA	-0.004909	NA	0.005674	NA	NA	-0.003801
ENSG00000140859	0.218	NA	NA	-0.259	0.0695	NA	NA	NA	-0.219	NA	NA	NA	NA	NA	NA	-0.219117	NA	NA	NA	NA	0.189123	NA	NA	NA	NA	NA	NA	NA	NA	NA	-0.173485	NA	NA	-0.35812	NA	NA	NA	NA	NA	NA	NA	-0.244	NA	NA	NA	0.10691	NA	NA	NA
ENSG00000103266	NA	0.042431	NA	NA	NA	0.044079	NA	NA	NA	0.142	NA	NA	NA	NA	NA	NA	NA	NA	NA	NA	NA	NA	NA	NA	-0.032653	0.0545	NA	NA	NA	NA	NA	NA	0.024	NA	NA	NA	NA	NA	NA	NA	NA	NA	NA	NA	NA	NA	NA	NA	NA
ENSG00000186468	0.0143	NA	0.0147	NA	NA	NA	-0.0107	NA	-0.0285	NA	0.0157	NA	0.030566	-0.043834	0.023452	0.014583	NA	-0.011	NA	-0.042456	NA	NA	-0.01662	-0.032185	0.015732	NA	NA	0.0148	NA	NA	NA	NA	NA	NA	NA	-0.0418	NA	0.0405	NA	NA	-0.0228	0.0105	NA	0.017432	0.018675	NA	0.0143	NA	0.028881
ENSG00000111364	NA	NA	0.0622	-0.121	NA	NA	NA	NA	NA	NA	NA	-0.119931	NA	NA	0.018558	NA	NA	NA	NA	NA	NA	NA	NA	NA	NA	NA	NA	NA	NA	NA	NA	NA	-0.165	NA	NA	NA	NA	0.0941	NA	NA	NA	NA	NA	NA	NA	NA	-0.0586	NA	0.046487
ENSG00000143977	NA	NA	NA	-0.0127	NA	NA	0.0561	NA	-0.00595	-0.386	NA	0.033967	0.011405	-0.017606	NA	NA	NA	NA	NA	-0.015646	NA	NA	NA	NA	NA	0.0174	NA	NA	NA	NA	NA	NA	0.0238	NA	NA	-0.0236	NA	NA	0.01092	NA	NA	NA	NA	NA	NA	NA	0.0105	NA	NA
ENSG00000158201	NA	NA	0.0777	NA	0.254	NA	NA	NA	NA	NA	NA	NA	NA	NA	NA	NA	NA	0.0854	NA	NA	NA	0.250944	NA	NA	NA	NA	0.272432	NA	NA	NA	NA	NA	NA	NA	NA	NA	NA	NA	NA	NA	NA	NA	NA	0.240417	NA	NA	NA	NA	NA
ENSG00000130517	NA	NA	NA	-0.128	NA	NA	NA	NA	NA	NA	NA	NA	NA	0.12291	NA	-0.091609	NA	-0.0479	NA	NA	NA	NA	NA	NA	-0.062684	-0.106	NA	NA	NA	NA	0.064305	NA	NA	NA	NA	NA	NA	NA	NA	NA	NA	-0.0283	-0.0605	NA	NA	NA	NA	NA	NA
ENSG00000123561	NA	0.060163	NA	NA	NA	NA	NA	NA	-0.0213	NA	NA	NA	0.027166	0.011211	0.130115	0.021471	0.0705	NA	-0.015694	0.019932	0.033506	NA	NA	-0.010927	NA	0.0456	NA	NA	NA	NA	NA	NA	NA	NA	NA	NA	NA	NA	NA	NA	0.00944	NA	NA	NA	0.041062	-0.026825	-0.0176	-0.027822	NA
ENSG00000119906	0.0244	NA	NA	-0.0468	NA	-0.030181	0.0165	NA	NA	NA	NA	0.004286	-0.016159	0.106238	0.061981	-0.041384	NA	NA	-0.033821	NA	NA	NA	NA	NA	NA	-0.0201	NA	NA	NA	NA	0.032074	NA	NA	NA	NA	0.103	NA	NA	NA	NA	NA	-0.00989	-0.0212	NA	NA	NA	-0.00958	NA	NA
ENSG00000139116	NA	NA	NA	-0.13	NA	NA	NA	NA	0.0883	NA	NA	NA	NA	0.16262	0.132143	-0.100633	NA	NA	NA	NA	NA	NA	NA	NA	NA	-0.0777	NA	NA	NA	NA	NA	NA	NA	NA	NA	0.161	NA	NA	NA	0.086424	NA	NA	NA	0.052039	NA	NA	NA	NA	-0.044695
ENSG00000160746	NA	NA	NA	NA	NA	NA	NA	NA	NA	NA	0.0266	NA	NA	NA	NA	NA	NA	0.03	NA	NA	NA	NA	NA	NA	NA	NA	NA	-0.0708	NA	NA	0.052663	NA	NA	NA	NA	0.0131	NA	0.0108	NA	-0.014906	NA	0.0539	0.0327	NA	NA	NA	NA	NA	NA
ENSG00000116459	0.0031	NA	NA	-0.0115	NA	NA	0.00411	NA	NA	NA	NA	NA	NA	-0.023967	NA	NA	NA	NA	NA	-0.016047	NA	NA	NA	-0.02016	NA	NA	NA	NA	NA	NA	-0.013535	-0.0043	NA	NA	NA	-0.0208	NA	-0.0135	NA	-0.017178	-0.0174	NA	NA	NA	NA	NA	NA	NA	NA
ENSG00000109861	NA	0.013349	-0.0328	-0.0414	NA	NA	NA	NA	NA	NA	-0.138	NA	NA	0.023775	-0.012526	NA	-0.0221	NA	-0.036465	NA	NA	NA	NA	-0.048968	-0.065398	NA	NA	-0.00938	NA	NA	NA	NA	NA	NA	NA	-0.0272	NA	NA	-0.018832	NA	NA	-0.0397	NA	NA	NA	NA	-0.0307	NA	NA
ENSG00000132793	0.0861	NA	0.114	NA	NA	NA	NA	NA	NA	NA	NA	NA	NA	NA	NA	NA	NA	NA	NA	-0.123535	NA	NA	NA	NA	NA	NA	NA	NA	NA	NA	NA	NA	NA	NA	NA	NA	NA	NA	NA	NA	NA	NA	NA	NA	NA	0.08608	NA	NA	NA
ENSG00000122515	NA	0.053658	NA	NA	NA	NA	NA	NA	NA	NA	NA	NA	0.090764	NA	NA	NA	NA	NA	NA	NA	NA	NA	NA	NA	NA	NA	NA	NA	-0.049	-0.187837	NA	NA	NA	NA	-0.096805	NA	NA	NA	NA	NA	NA	NA	NA	-0.129713	NA	NA	NA	NA	-0.106346
ENSG00000138162	NA	NA	-0.108	0.0684	NA	NA	NA	NA	NA	-0.28	NA	NA	NA	NA	NA	NA	-0.112	NA	NA	NA	NA	NA	NA	NA	NA	NA	NA	NA	NA	-0.052289	-0.088637	NA	NA	NA	NA	NA	NA	NA	-0.135725	NA	NA	NA	NA	NA	NA	NA	NA	-0.092737	NA
ENSG00000172053	NA	NA	-0.218	NA	NA	NA	NA	NA	NA	-0.254	NA	NA	NA	NA	NA	-0.02652	NA	NA	NA	-0.060894	0.099922	NA	NA	-0.068045	NA	NA	NA	NA	NA	NA	NA	NA	NA	NA	NA	NA	NA	NA	NA	NA	NA	NA	NA	NA	NA	NA	NA	NA	NA
ENSG00000160752	NA	NA	NA	-0.106	NA	NA	NA	NA	NA	NA	NA	0.091059	NA	-0.058768	NA	NA	0.0558	NA	NA	NA	NA	NA	NA	-0.098586	NA	-0.05	0.11575	NA	NA	NA	NA	NA	-0.0559	NA	NA	-0.0488	NA	NA	NA	-0.109845	-0.0268	NA	-0.0318	NA	0.029574	NA	-0.0834	NA	NA
ENSG00000138381	NA	NA	NA	NA	NA	NA	NA	NA	NA	NA	NA	NA	NA	NA	NA	NA	NA	NA	NA	NA	NA	NA	NA	-0.045829	-0.070865	-0.045	NA	NA	NA	NA	NA	NA	NA	NA	NA	NA	NA	NA	NA	NA	NA	NA	NA	NA	NA	NA	NA	NA	0.067158
ENSG00000196199	-0.0504	NA	NA	-0.101	NA	NA	NA	NA	NA	NA	0.0381	NA	NA	0.045581	NA	-0.050716	-0.0252	NA	NA	NA	NA	NA	NA	NA	-0.032395	NA	NA	NA	NA	-0.030742	NA	NA	NA	NA	NA	0.0194	NA	NA	NA	NA	-0.0515	NA	0.0519	NA	NA	NA	NA	NA	NA
ENSG00000136231	NA	0.127184	NA	-0.104	NA	NA	-0.0683	NA	NA	NA	NA	0.038279	NA	NA	0.148319	-0.0608	NA	NA	NA	NA	NA	NA	NA	NA	NA	NA	NA	NA	NA	NA	NA	NA	0.14	NA	NA	NA	NA	0.101	NA	NA	NA	NA	NA	NA	NA	NA	NA	NA	NA
ENSG00000099977	0.0294	NA	NA	-0.0367	NA	NA	NA	NA	0.0241	NA	NA	0.027536	NA	0.043198	NA	NA	0.0319	NA	-0.127067	0.031772	NA	NA	NA	0.009868	-0.028273	NA	NA	0.0258	NA	NA	NA	NA	NA	NA	NA	-0.0109	NA	0.02	NA	-0.029629	NA	-0.092	NA	NA	NA	NA	NA	NA	-0.040939
ENSG00000168092	NA	-0.02279	NA	-0.0741	NA	-0.028463	NA	NA	NA	NA	0.0169	NA	NA	0.055902	NA	-0.054219	NA	-0.0165	-0.029974	NA	NA	NA	NA	NA	NA	-0.0672	NA	NA	NA	NA	NA	NA	NA	NA	NA	0.0601	NA	NA	-0.022367	NA	NA	NA	-0.0126	NA	NA	NA	NA	NA	NA
ENSG00000070366	NA	NA	NA	NA	NA	NA	NA	NA	NA	NA	NA	-0.150533	NA	0.217975	NA	NA	NA	NA	NA	0.06618	NA	NA	-0.26085	NA	NA	NA	NA	NA	NA	NA	0.158554	NA	NA	NA	NA	0.301	NA	NA	NA	NA	NA	NA	NA	NA	NA	NA	NA	NA	NA
ENSG00000114062	NA	NA	NA	-0.0502	NA	-0.069708	-0.0314	NA	NA	NA	NA	NA	-0.041834	0.02932	0.057859	-0.034438	NA	-0.0109	NA	NA	NA	NA	NA	-0.037586	NA	-0.019	NA	NA	NA	NA	NA	NA	NA	NA	NA	NA	NA	NA	NA	NA	NA	NA	NA	NA	NA	NA	NA	NA	0.039381
ENSG00000055130	NA	-0.14166	NA	-0.115	NA	NA	NA	NA	NA	0.223	NA	0.090064	NA	0.115474	NA	NA	NA	NA	NA	NA	0.157944	NA	NA	0.095694	NA	0.0455	NA	NA	0.148	NA	NA	NA	NA	NA	NA	0.127	NA	NA	-0.062035	NA	NA	NA	-0.0437	NA	NA	NA	NA	NA	NA
ENSG00000072756	NA	NA	NA	-0.0601	NA	NA	NA	0.09782	NA	NA	NA	0.048048	NA	0.131684	0.150971	NA	NA	NA	NA	NA	0.205255	NA	NA	-0.07648	NA	NA	-0.021484	NA	NA	NA	NA	NA	NA	NA	NA	0.0547	NA	NA	NA	NA	NA	NA	0.0708	NA	NA	NA	NA	NA	NA
ENSG00000114902	NA	-0.00161	0.00542	0.000736	NA	NA	0.00106	NA	NA	NA	NA	NA	0.001493	NA	0.001999	0.000537	NA	-0.000533	NA	NA	NA	NA	NA	NA	NA	NA	NA	NA	NA	NA	NA	NA	NA	NA	NA	NA	NA	NA	0.000624	NA	NA	0.00376	0.00125	0.003484	NA	NA	NA	0.001809	NA
ENSG00000123104	NA	0.066111	NA	-0.147	NA	NA	NA	NA	0.107	NA	NA	NA	NA	0.359465	NA	-0.166929	NA	NA	-0.061985	NA	NA	NA	NA	NA	NA	-0.108	NA	NA	NA	-0.053764	0.244997	NA	0.0732	NA	NA	0.341	NA	NA	-0.022804	NA	NA	NA	NA	NA	NA	NA	NA	NA	NA
ENSG00000196305	NA	NA	NA	NA	NA	NA	-0.0332	NA	NA	NA	NA	0.040305	NA	NA	NA	NA	NA	NA	0.04008	NA	NA	NA	NA	NA	NA	NA	NA	NA	NA	NA	NA	NA	NA	NA	NA	NA	NA	NA	NA	NA	NA	NA	NA	-0.130129	NA	NA	NA	NA	-0.11325
ENSG00000100154	NA	NA	-0.0613	NA	NA	NA	0.0628	NA	NA	NA	0.0731	0.029589	NA	0.209751	0.073222	-0.21333	NA	NA	NA	NA	NA	NA	NA	NA	NA	NA	NA	NA	NA	NA	NA	NA	NA	NA	NA	NA	NA	NA	NA	NA	NA	NA	NA	NA	NA	NA	NA	NA	NA
ENSG00000228049	NA	-0.081855	NA	-0.0823	NA	NA	NA	NA	NA	NA	NA	NA	NA	-0.104676	NA	NA	NA	NA	NA	-0.098491	NA	NA	-0.06865	-0.065031	0.055503	-0.0657	NA	NA	NA	NA	NA	NA	NA	NA	NA	-0.0859	NA	NA	NA	NA	NA	NA	NA	0.180108	NA	0.072434	NA	NA	NA
ENSG00000174891	NA	NA	NA	-0.0847	NA	NA	NA	NA	NA	NA	NA	NA	NA	0.060973	NA	NA	NA	0.0388	NA	NA	NA	NA	NA	NA	NA	0.0259	NA	NA	NA	NA	NA	NA	NA	NA	NA	NA	0.031384	NA	NA	-0.044834	NA	NA	NA	NA	NA	NA	NA	NA	NA
ENSG00000074319	NA	0.00643	0.008	NA	NA	NA	NA	NA	NA	NA	0.00886	NA	NA	NA	NA	NA	NA	NA	NA	NA	NA	NA	NA	-0.00389	NA	NA	NA	NA	NA	NA	NA	NA	NA	NA	NA	NA	NA	0.0125	NA	NA	-0.0043	0.00913	0.00326	NA	NA	NA	NA	NA	NA
ENSG00000117791	NA	NA	NA	NA	NA	NA	NA	NA	NA	NA	NA	NA	0.049721	NA	NA	NA	NA	NA	0.130925	NA	NA	-0.094833	NA	NA	NA	NA	-0.057551	NA	NA	0.066852	0.101538	NA	NA	0.055155	NA	NA	NA	-0.00643	NA	NA	NA	NA	NA	NA	NA	NA	NA	NA	NA
ENSG00000103174	NA	NA	NA	-0.0927	NA	-0.047916	-0.00906	NA	NA	NA	-0.0142	NA	NA	NA	NA	NA	0.0408	NA	NA	-0.118442	NA	NA	NA	NA	NA	NA	NA	NA	NA	NA	NA	NA	NA	NA	-0.066921	NA	NA	NA	NA	NA	NA	NA	-0.0493	NA	NA	NA	NA	NA	NA
ENSG00000266412	0.0695	NA	NA	NA	NA	NA	NA	NA	NA	-0.333	NA	NA	NA	0.11941	0.297232	NA	-0.03	0.00483	NA	NA	NA	NA	NA	-0.029706	-0.038478	NA	NA	NA	NA	NA	0.109528	0.028802	0.0909	NA	NA	0.0818	NA	NA	NA	NA	NA	0.032	NA	NA	NA	NA	NA	NA	NA
ENSG00000196873	NA	NA	NA	NA	NA	NA	NA	NA	NA	NA	0.209	NA	NA	NA	NA	NA	NA	NA	NA	NA	NA	NA	NA	-0.0424	NA	-0.042	NA	0.0421	NA	NA	0.073073	NA	NA	NA	NA	NA	NA	0.102	NA	NA	NA	NA	NA	NA	NA	NA	NA	NA	NA
ENSG00000121274	NA	NA	NA	NA	NA	NA	NA	NA	NA	NA	NA	NA	0.034913	NA	0.166255	NA	-0.0589	-0.135	NA	NA	-0.07352	NA	NA	NA	-0.170761	NA	NA	NA	NA	NA	NA	NA	NA	NA	NA	NA	NA	NA	NA	NA	NA	NA	-0.101	NA	NA	NA	0.0228	NA	0.140345
ENSG00000099246	NA	NA	NA	-0.0632	NA	NA	0.0707	NA	NA	NA	NA	NA	NA	NA	NA	-0.049201	NA	NA	NA	-0.061901	NA	NA	NA	-0.009521	-0.035789	-0.0372	NA	NA	NA	NA	0.033073	NA	NA	NA	NA	NA	NA	-0.0358	NA	-0.027789	NA	NA	NA	-0.148286	NA	NA	-0.0311	NA	-0.132162
ENSG00000101624	0.0594	0.052077	NA	NA	NA	NA	NA	NA	NA	-0.119	NA	NA	NA	0.054742	NA	-0.046608	NA	NA	NA	NA	NA	NA	NA	NA	0.045981	0.0413	NA	NA	NA	NA	NA	NA	NA	NA	NA	0.0748	NA	NA	NA	NA	NA	NA	0.0406	NA	NA	NA	NA	NA	NA
ENSG00000115239	NA	NA	NA	NA	NA	NA	NA	NA	NA	NA	NA	NA	NA	-0.055534	NA	NA	0.0618	0.0656	NA	NA	NA	NA	NA	NA	0.032763	NA	NA	0.0468	NA	NA	NA	-0.091669	NA	NA	NA	NA	NA	0.113	NA	NA	NA	NA	0.0652	-0.022444	NA	NA	NA	NA	-0.087116
ENSG00000149932	NA	NA	NA	NA	NA	NA	NA	NA	NA	-0.192	NA	NA	NA	-0.062296	-0.107967	NA	-0.0351	NA	NA	-0.146745	NA	NA	NA	-0.08726	NA	-0.0698	NA	NA	NA	NA	0.056311	NA	NA	NA	NA	NA	NA	NA	NA	NA	-0.126	NA	-0.0309	-0.110581	NA	NA	NA	-0.129202	-0.12545
ENSG00000100150	NA	NA	NA	-0.0968	NA	NA	NA	NA	NA	NA	NA	0.04334	NA	0.135175	-0.074009	-0.061501	NA	0.114	NA	0.073809	NA	NA	-0.04479	NA	NA	NA	NA	NA	NA	NA	NA	NA	NA	NA	NA	0.139	NA	NA	NA	NA	NA	-0.0382	0.0818	NA	NA	NA	NA	NA	NA
ENSG00000102531	NA	NA	NA	NA	NA	NA	NA	NA	0.0323	NA	NA	NA	NA	NA	NA	NA	NA	NA	NA	NA	NA	0.018747	NA	NA	NA	-0.057	-0.02453	NA	NA	NA	NA	NA	NA	0.050288	NA	NA	NA	NA	NA	-0.020159	NA	NA	NA	NA	-0.048238	NA	NA	0.061957	NA
ENSG00000117262	NA	NA	NA	-0.0842	NA	NA	-0.0323	NA	NA	NA	NA	NA	-0.089313	NA	NA	NA	NA	NA	NA	NA	0.032929	NA	NA	NA	0.046512	-0.0525	0.032532	NA	NA	NA	NA	NA	NA	0.029439	NA	NA	NA	NA	NA	NA	NA	NA	0.0115	NA	NA	NA	NA	NA	NA
ENSG00000103404	-0.0712	0.060299	NA	-0.0794	NA	NA	0.0372	NA	NA	NA	-0.0956	NA	NA	0.120209	-0.17035	-0.034952	NA	NA	NA	NA	-0.05508	NA	NA	NA	NA	NA	NA	NA	NA	NA	0.079656	NA	0.0367	NA	NA	NA	NA	NA	NA	NA	NA	-0.119	NA	-0.119247	NA	NA	NA	NA	NA
ENSG00000101166	NA	NA	NA	NA	NA	0.119629	NA	NA	NA	NA	NA	NA	NA	0.151715	0.174061	NA	NA	NA	NA	NA	NA	NA	NA	NA	NA	NA	NA	NA	NA	NA	NA	NA	NA	NA	NA	NA	NA	NA	0.136142	NA	NA	NA	0.0997	NA	NA	NA	NA	NA	NA
ENSG00000134825	NA	NA	NA	0.0102	NA	NA	NA	NA	NA	-0.0604	NA	0.001603	NA	NA	NA	NA	NA	-0.0029	NA	-0.005769	NA	NA	NA	-0.004917	NA	NA	NA	NA	NA	-0.004675	NA	-0.018655	NA	NA	NA	-0.00395	NA	NA	NA	NA	NA	NA	NA	NA	NA	-0.013871	NA	NA	NA
ENSG00000121310	0.0483	NA	NA	NA	NA	NA	NA	NA	NA	NA	NA	NA	-0.042739	NA	NA	0.054222	NA	NA	NA	NA	NA	0.020328	NA	NA	NA	NA	NA	NA	NA	NA	NA	NA	NA	0.011489	NA	NA	NA	NA	NA	NA	NA	NA	NA	NA	NA	NA	NA	NA	NA
ENSG00000114378	NA	NA	NA	-0.0498	NA	NA	NA	NA	NA	NA	NA	NA	NA	0.023882	-0.29814	-0.044295	-0.0249	-0.0182	NA	-0.03354	NA	NA	NA	-0.015749	NA	-0.0498	NA	NA	NA	NA	NA	NA	0.00584	NA	NA	0.0121	NA	NA	NA	NA	-0.016	-0.014	-0.0204	-0.129139	NA	NA	0.0315	NA	-0.029765
ENSG00000005700	NA	0.119804	NA	NA	NA	NA	NA	NA	0.0632	NA	NA	NA	NA	0.193694	NA	NA	NA	NA	0.08929	NA	NA	0.131175	NA	NA	NA	NA	NA	NA	NA	NA	0.13519	NA	0.0965	NA	NA	0.212	NA	NA	NA	NA	NA	NA	NA	NA	NA	NA	NA	NA	NA
ENSG00000166444	NA	NA	0.0467	-0.0289	NA	NA	NA	NA	NA	NA	0.0364	NA	NA	0.059371	0.072376	NA	NA	NA	NA	NA	NA	NA	NA	NA	NA	-0.0443	NA	NA	NA	-0.021753	NA	NA	-0.0258	NA	NA	0.039	NA	NA	NA	NA	NA	NA	-0.0116	0.082722	NA	NA	NA	NA	0.064073
ENSG00000077454	NA	0.103358	NA	NA	NA	NA	NA	NA	0.11	NA	NA	NA	NA	NA	NA	0.123557	NA	NA	NA	NA	NA	NA	NA	NA	NA	NA	NA	-0.0246	NA	0.047482	0.146523	NA	0.0768	NA	NA	NA	NA	NA	NA	NA	NA	NA	NA	NA	NA	NA	NA	NA	NA
ENSG00000110756	NA	NA	NA	-0.071	NA	NA	NA	NA	NA	NA	NA	NA	NA	0.116933	NA	-0.056198	NA	NA	NA	NA	NA	NA	NA	NA	0.065078	NA	NA	0.0686	NA	NA	NA	NA	NA	NA	NA	0.0942	NA	NA	NA	NA	NA	NA	NA	NA	0.03835	NA	NA	NA	NA
ENSG00000181852	NA	NA	NA	NA	NA	NA	0.0228	NA	NA	NA	0.045	NA	NA	NA	NA	NA	NA	NA	NA	NA	NA	NA	NA	NA	NA	-0.0339	NA	NA	NA	NA	NA	NA	NA	NA	NA	NA	NA	NA	NA	NA	NA	NA	NA	NA	NA	NA	NA	NA	-0.05452
ENSG00000168575	NA	-0.370347	NA	-0.496	NA	NA	NA	NA	NA	NA	0.0618	NA	NA	NA	NA	-0.463089	NA	NA	NA	NA	NA	NA	NA	NA	NA	-0.468	NA	NA	NA	NA	-0.34155	NA	NA	NA	NA	NA	NA	NA	NA	NA	NA	NA	NA	NA	NA	NA	NA	-0.235932	NA
ENSG00000105429	NA	NA	NA	NA	NA	NA	NA	NA	NA	NA	NA	NA	NA	NA	NA	NA	NA	NA	NA	NA	NA	NA	NA	NA	NA	NA	NA	NA	NA	NA	NA	NA	NA	NA	NA	NA	NA	NA	NA	NA	NA	NA	NA	NA	NA	NA	NA	NA	NA
ENSG00000140153	NA	-0.086944	NA	NA	NA	NA	0.0541	NA	-0.0431	NA	NA	NA	NA	0.159786	-0.094164	NA	NA	NA	NA	NA	NA	NA	NA	NA	NA	NA	NA	NA	NA	NA	NA	NA	-0.101	NA	NA	NA	NA	NA	-0.118568	NA	NA	-0.126	NA	-0.144031	NA	NA	NA	NA	NA
ENSG00000115993	NA	0.087254	NA	-0.121	NA	NA	NA	NA	NA	NA	NA	NA	NA	0.130855	NA	-0.068776	NA	NA	NA	NA	NA	NA	NA	NA	NA	-0.0703	NA	NA	NA	NA	0.077814	NA	0.0874	NA	NA	0.147	NA	-0.0699	NA	-0.060615	NA	NA	NA	NA	NA	NA	NA	NA	NA
ENSG00000180182	NA	NA	NA	NA	NA	NA	0.0271	NA	NA	NA	0.0454	NA	NA	NA	0.071631	NA	NA	NA	NA	NA	NA	NA	NA	NA	NA	NA	NA	NA	NA	0.050506	0.05956	NA	NA	NA	NA	NA	NA	NA	NA	NA	NA	NA	NA	-0.059377	NA	NA	NA	NA	NA
ENSG00000104957	NA	NA	0.061	NA	NA	0.128736	NA	NA	NA	-0.235	NA	NA	NA	NA	NA	NA	NA	0.067	NA	NA	NA	NA	NA	NA	NA	NA	-0.057265	NA	NA	NA	NA	NA	0.101	0.074904	NA	NA	NA	NA	0.141846	NA	NA	0.0876	NA	NA	NA	NA	NA	NA	0.04177
ENSG00000107957	NA	-0.022336	NA	NA	NA	NA	NA	NA	NA	NA	NA	NA	NA	0.10702	0.130417	-0.081096	NA	-0.11	NA	NA	0.076364	NA	NA	NA	NA	NA	NA	0.0862	NA	NA	NA	NA	NA	NA	NA	0.107	NA	NA	NA	NA	NA	-0.0387	NA	NA	NA	NA	NA	NA	0.309359
ENSG00000167283	NA	NA	NA	NA	NA	NA	NA	NA	0.00585	NA	0.00182	NA	NA	NA	NA	NA	NA	NA	NA	NA	NA	NA	NA	NA	NA	NA	NA	NA	NA	NA	NA	NA	NA	NA	NA	NA	NA	NA	NA	NA	NA	NA	NA	NA	NA	NA	NA	NA	NA
ENSG00000152413	NA	NA	0.0232	-0.192	NA	0.052999	-0.019	NA	NA	NA	NA	NA	0.035963	0.147295	NA	-0.081014	NA	NA	0.039244	NA	NA	NA	0.06579	NA	-0.085589	-0.112	NA	NA	0.0658	NA	0.068221	NA	NA	NA	NA	NA	NA	NA	0.072617	NA	NA	0.00831	NA	0.061136	NA	NA	NA	NA	0.043669
ENSG00000102908	NA	0.030329	NA	-0.173	NA	NA	NA	NA	0.0687	-0.136	NA	NA	NA	0.243108	0.054236	-0.178429	NA	NA	NA	0.031276	NA	0.037954	NA	NA	-0.077511	-0.153	NA	NA	NA	-0.016791	0.123408	NA	-0.0225	0.03571	NA	0.206	0.041484	NA	-0.053046	NA	NA	NA	-0.0611	NA	NA	0.018042	0.0222	NA	NA
ENSG00000113739	NA	NA	NA	-0.158	NA	NA	NA	NA	NA	NA	NA	NA	NA	0.058896	NA	-0.07672	-0.0321	-0.0791	NA	-0.072875	NA	NA	NA	-0.079176	-0.091172	-0.0534	NA	NA	NA	NA	NA	NA	NA	NA	NA	NA	NA	NA	-0.089195	NA	NA	-0.0745	NA	NA	NA	NA	NA	NA	NA
ENSG00000167470	NA	NA	-0.196	NA	NA	NA	-0.166	NA	NA	NA	NA	NA	-0.117887	NA	-0.19908	NA	-0.0759	NA	-0.274162	NA	NA	NA	NA	NA	NA	NA	NA	NA	NA	NA	NA	NA	-0.371	NA	NA	NA	NA	NA	-0.11174	NA	NA	NA	NA	NA	NA	NA	NA	NA	-0.169846
ENSG00000136450	NA	0.046326	NA	NA	NA	NA	-0.0449	NA	NA	-0.127	0.0425	0.025986	NA	0.063852	0.054144	-0.010987	NA	NA	NA	NA	NA	0.030983	NA	NA	NA	NA	NA	NA	NA	NA	NA	NA	0.0483	NA	NA	0.0614	NA	NA	NA	NA	NA	NA	NA	0.080749	0.03912	NA	NA	NA	NA
ENSG00000156313	NA	0.016963	NA	NA	NA	NA	NA	NA	NA	NA	NA	NA	NA	0.188816	NA	-0.090511	NA	NA	NA	NA	NA	NA	NA	NA	NA	NA	NA	NA	NA	NA	NA	NA	NA	NA	NA	0.232	NA	0.0909	NA	NA	NA	0.0541	NA	NA	NA	NA	NA	NA	NA
ENSG00000150540	-0.0429	NA	-0.0246	-0.0309	NA	NA	NA	NA	NA	NA	-0.11	-0.031336	0.054284	-0.007962	-0.069202	-0.020237	-0.0455	0.122	NA	NA	-0.009597	NA	NA	NA	-0.095905	0.0618	NA	-0.0543	NA	-0.098704	NA	NA	NA	0.047579	0.187577	-0.0663	-0.028221	0.0452	NA	-0.039461	-0.0993	0.0898	0.0792	NA	NA	0.030937	NA	NA	-0.007113
ENSG00000188846	NA	NA	0.00448	NA	NA	NA	NA	NA	NA	NA	NA	NA	0.000894	NA	NA	NA	NA	0.0028	NA	0.001339	NA	NA	NA	NA	NA	0.00094	NA	NA	NA	NA	NA	NA	0.0054	NA	NA	-0.00171	NA	NA	NA	NA	NA	NA	0.00371	-0.001402	NA	0.001642	-0.00152	NA	0.007087
ENSG00000125912	0.0393	NA	NA	-0.156	NA	NA	0.0635	NA	-0.122	NA	NA	-0.027783	0.088302	-0.089403	NA	-0.074404	0.0459	-0.118	NA	NA	NA	-0.075144	NA	-0.131403	NA	-0.109	NA	NA	NA	NA	NA	NA	NA	-0.135503	NA	-0.117	NA	NA	NA	NA	NA	-0.1	-0.114	NA	NA	NA	NA	NA	NA
ENSG00000070214	NA	NA	0.142	NA	NA	NA	NA	NA	NA	NA	-0.0469	NA	NA	NA	0.067747	NA	NA	-0.185	0.029937	NA	NA	NA	NA	NA	NA	-0.0712	NA	NA	NA	NA	NA	NA	NA	NA	NA	NA	NA	0.115	0.100628	NA	NA	-0.106	NA	0.503468	0.061297	NA	0.147	0.064636	0.272432
ENSG00000204444	NA	-0.047162	NA	-0.0648	NA	NA	NA	NA	NA	NA	NA	NA	NA	-0.091268	NA	-0.030658	NA	-0.0445	NA	NA	0.064847	0.055999	NA	NA	NA	-0.0403	0.053028	NA	NA	NA	NA	NA	NA	NA	NA	-0.0756	NA	NA	NA	NA	-0.0361	NA	-0.0297	NA	NA	NA	NA	NA	NA
ENSG00000172954	NA	-0.13202	-0.0631	-0.0992	NA	NA	NA	NA	NA	NA	-0.0178	NA	-0.151985	NA	-0.197795	-0.073026	NA	-0.034	NA	-0.098297	NA	NA	NA	-0.097741	NA	-0.0601	NA	NA	NA	NA	NA	NA	-0.0638	NA	0.048984	0.0208	-0.011466	-0.237	NA	-0.016889	-0.0481	-0.123	-0.105	-0.17818	0.035137	NA	NA	NA	NA
ENSG00000176108	NA	NA	NA	0.0746	NA	0.073668	NA	NA	NA	NA	NA	0.081851	NA	0.126615	NA	0.123258	NA	NA	NA	NA	NA	NA	NA	NA	NA	0.111	NA	NA	NA	NA	NA	NA	NA	NA	NA	0.09	NA	NA	NA	NA	NA	NA	NA	NA	NA	NA	NA	NA	NA
ENSG00000123684	NA	NA	NA	-0.285	NA	NA	NA	NA	NA	NA	NA	NA	NA	0.442992	NA	-0.247165	NA	NA	NA	NA	NA	NA	NA	NA	NA	-0.229	NA	NA	NA	-0.090587	0.098566	NA	NA	NA	NA	0.443	NA	NA	NA	NA	NA	NA	NA	NA	NA	NA	NA	NA	NA
ENSG00000144048	NA	NA	NA	NA	NA	-0.084294	NA	NA	NA	NA	NA	NA	-0.040772	0.090485	NA	NA	NA	NA	NA	0.052154	NA	NA	NA	0.04089	NA	-0.0461	NA	NA	NA	NA	NA	NA	NA	NA	NA	0.107	NA	NA	NA	NA	NA	NA	NA	NA	NA	NA	NA	NA	NA
ENSG00000141994	NA	0.079441	NA	0.127	NA	NA	NA	NA	NA	NA	NA	NA	NA	NA	NA	0.150362	NA	NA	NA	NA	NA	NA	NA	-0.0911	NA	0.163	NA	NA	NA	NA	0.153933	NA	NA	0.185222	NA	NA	NA	NA	NA	NA	-0.111	NA	NA	NA	NA	NA	NA	NA	NA
ENSG00000005339	NA	NA	NA	-0.0479	NA	NA	0.00897	NA	NA	-0.0551	0.0407	NA	NA	0.109178	NA	-0.041028	NA	NA	NA	NA	NA	NA	NA	NA	NA	-0.0665	NA	NA	NA	NA	0.092881	0.016104	0.0366	NA	NA	0.0985	NA	NA	NA	NA	NA	0.0209	NA	NA	NA	NA	0.0268	NA	NA
ENSG00000135837	NA	NA	NA	-0.24	NA	NA	NA	NA	NA	NA	0.114	NA	NA	0.219813	0.126549	NA	NA	NA	NA	NA	NA	NA	NA	NA	NA	-0.135	NA	NA	NA	NA	0.133019	NA	NA	NA	NA	0.155	NA	NA	-0.047903	NA	NA	NA	NA	NA	NA	NA	NA	NA	NA
ENSG00000171227	NA	0.076362	NA	NA	-0.0522	NA	NA	NA	NA	0.344	NA	NA	NA	NA	NA	NA	NA	NA	NA	NA	NA	NA	NA	NA	NA	NA	NA	NA	NA	NA	NA	NA	0.0491	NA	NA	NA	NA	-0.0392	NA	NA	NA	-0.145	-0.0254	NA	NA	NA	NA	NA	NA
ENSG00000153904	NA	NA	NA	-0.221	NA	NA	NA	NA	NA	NA	0.111	NA	NA	0.224489	0.220327	NA	NA	NA	0.056337	NA	NA	NA	NA	NA	NA	NA	NA	NA	NA	NA	0.130725	NA	NA	0.067817	NA	0.189	NA	NA	NA	NA	NA	NA	-0.0894	0.164438	NA	NA	NA	NA	-0.147264
ENSG00000124641	NA	NA	NA	NA	NA	NA	NA	NA	0.0647	NA	0.0574	NA	NA	NA	NA	-0.005772	NA	NA	NA	-0.129657	NA	NA	NA	-0.118883	NA	NA	NA	NA	NA	NA	0.073641	NA	NA	NA	NA	NA	NA	NA	NA	NA	NA	NA	NA	NA	NA	NA	NA	NA	NA
ENSG00000008282	NA	NA	NA	NA	NA	NA	NA	NA	NA	NA	NA	NA	NA	0.034797	NA	NA	NA	NA	NA	NA	NA	NA	NA	NA	NA	NA	NA	NA	NA	NA	NA	NA	NA	NA	NA	0.0292	NA	NA	NA	NA	NA	-0.0169	NA	NA	NA	NA	NA	NA	0.226819
ENSG00000118816	0.0189	NA	NA	-0.0235	NA	NA	NA	NA	NA	NA	NA	NA	NA	0.0891	NA	NA	NA	NA	NA	NA	NA	NA	NA	NA	NA	-0.0531	NA	NA	NA	NA	0.03046	NA	NA	NA	NA	0.0653	NA	NA	NA	NA	NA	NA	-0.0435	NA	0.026749	NA	NA	NA	NA
ENSG00000149428	NA	NA	NA	-0.0697	NA	NA	NA	NA	NA	0.162	-0.0326	NA	NA	NA	NA	NA	NA	-0.0455	NA	-0.056796	0.050122	NA	NA	-0.05925	NA	NA	NA	-0.0228	NA	NA	NA	NA	NA	NA	NA	NA	NA	NA	NA	NA	-0.0578	NA	-0.0532	NA	NA	NA	NA	0.047265	NA
ENSG00000141524	0.0221	NA	NA	-0.0383	NA	NA	NA	NA	NA	NA	NA	NA	NA	-0.013265	0.075789	-0.02458	NA	-0.0225	NA	NA	NA	NA	NA	NA	-0.028091	-0.0195	NA	NA	NA	NA	0.019108	NA	NA	NA	NA	NA	NA	NA	-0.036782	-0.017773	NA	-0.0149	0.0098	NA	NA	0.027473	0.0115	NA	NA
ENSG00000111596	0.00769	NA	NA	-0.0776	NA	NA	-0.0199	NA	NA	-0.0665	NA	NA	0.059535	0.080021	NA	-0.066173	NA	-0.0535	NA	-0.055709	NA	NA	NA	NA	NA	-0.0566	0.024278	NA	NA	NA	0.043866	-0.039155	NA	NA	NA	0.0527	NA	NA	NA	NA	NA	NA	-0.0601	NA	NA	-0.023766	NA	NA	NA
ENSG00000141526	NA	0.001713	0.00551	0.00357	NA	0.000543	0.00703	NA	NA	NA	NA	NA	0.00911	NA	NA	0.002294	0.00384	0.00162	0.001857	NA	NA	NA	NA	NA	0.010784	0.00455	NA	NA	NA	NA	NA	NA	0.0131	0.008059	NA	NA	NA	NA	0.006492	NA	NA	0.0215	0.00366	0.005804	0.008199	NA	NA	NA	0.001287
ENSG00000129625	-0.0487	-0.032147	NA	-0.0443	NA	NA	NA	NA	NA	-0.214	0.0195	-0.030165	NA	-0.056799	NA	NA	NA	-0.0385	NA	-0.057185	NA	-0.004967	NA	-0.03593	NA	NA	NA	NA	NA	NA	NA	0.031417	0.033	NA	NA	-0.0365	NA	0.0546	NA	NA	NA	0.0286	NA	-0.083114	NA	NA	NA	NA	NA
ENSG00000112531	0.0212	NA	NA	NA	NA	NA	NA	NA	NA	-0.133	0.0341	NA	NA	0.098558	NA	NA	NA	NA	NA	0.062878	-0.069766	NA	NA	NA	NA	NA	NA	NA	NA	NA	NA	NA	-0.0205	NA	NA	0.0629	0.063786	NA	NA	0.06576	0.0743	NA	-0.0591	NA	NA	NA	NA	NA	-0.065859
ENSG00000128791	-0.0208	NA	NA	NA	NA	NA	NA	NA	NA	NA	NA	NA	0.035518	NA	-0.016512	-0.08066	NA	NA	NA	NA	NA	NA	NA	NA	NA	NA	NA	NA	NA	NA	NA	NA	NA	NA	NA	0.0799	NA	NA	NA	NA	NA	NA	NA	NA	NA	NA	NA	NA	NA
ENSG00000196497	NA	NA	NA	NA	NA	NA	NA	NA	NA	NA	NA	NA	NA	NA	NA	NA	NA	NA	NA	NA	0.053322	NA	NA	NA	NA	NA	NA	NA	0.117	NA	NA	NA	NA	NA	NA	NA	NA	NA	-0.04202	NA	NA	NA	NA	NA	NA	NA	NA	NA	NA
ENSG00000250799	NA	NA	NA	NA	NA	NA	NA	NA	NA	0.227	NA	0.097305	NA	NA	NA	NA	NA	-0.067	NA	NA	NA	NA	NA	NA	NA	NA	NA	NA	NA	NA	NA	NA	NA	NA	NA	NA	NA	NA	NA	NA	NA	NA	-0.0391	NA	0.0696	NA	-0.13	NA	NA
ENSG00000110344	-0.0198	NA	NA	-0.227	NA	NA	NA	NA	NA	NA	NA	NA	NA	0.140307	NA	NA	NA	NA	NA	NA	NA	NA	NA	-0.135896	-0.063365	NA	NA	NA	NA	NA	NA	NA	NA	NA	NA	0.149	NA	NA	NA	-0.064451	-0.141	0.0381	NA	NA	NA	-0.023128	NA	NA	-0.016193
ENSG00000120708	NA	NA	NA	-0.0355	NA	NA	-0.0293	NA	0.0132	NA	-0.0133	NA	0.02692	NA	NA	NA	NA	NA	NA	-0.049719	NA	NA	NA	-0.043812	-0.014125	NA	NA	0.00723	NA	NA	0.023325	NA	NA	NA	NA	NA	NA	NA	NA	NA	-0.0386	NA	NA	NA	NA	NA	NA	NA	NA
ENSG00000074054	0.0954	NA	NA	NA	NA	NA	NA	NA	NA	NA	0.164	NA	0.091898	0.213635	0.297013	NA	NA	NA	NA	NA	NA	NA	NA	NA	NA	-0.205	NA	NA	NA	NA	NA	NA	-0.157	NA	NA	NA	NA	0.166	NA	NA	NA	NA	NA	0.138372	NA	NA	NA	NA	NA
ENSG00000166888	0.0481	-0.149761	NA	-0.313	NA	NA	NA	NA	NA	NA	NA	NA	NA	NA	-0.295265	-0.101232	-0.107	NA	NA	NA	NA	NA	NA	NA	NA	-0.225	NA	-0.0981	NA	NA	NA	NA	-0.11	NA	NA	NA	NA	NA	NA	NA	NA	NA	NA	-0.191749	NA	NA	NA	NA	NA
ENSG00000178252	0.0445	NA	-0.0835	-0.101	0.0275	NA	NA	NA	NA	-0.215	NA	NA	0.049241	0.024848	NA	-0.060101	NA	NA	NA	-0.099419	0.115222	NA	NA	-0.096384	NA	-0.0699	NA	NA	NA	NA	NA	NA	NA	0.037365	NA	0.0279	-0.04458	NA	NA	-0.07217	-0.0792	-0.0344	NA	NA	NA	0.012778	NA	NA	NA
ENSG00000172845	NA	0.073699	NA	-0.0871	NA	NA	NA	NA	0.0376	NA	0.0436	0.049693	NA	0.028324	NA	NA	NA	NA	NA	NA	NA	0.049874	NA	0.026972	NA	NA	NA	NA	NA	0.021949	NA	NA	NA	NA	NA	0.0441	0.031768	NA	NA	0.038856	0.0419	NA	NA	-0.04439	NA	NA	-0.0739	NA	NA
ENSG00000160888	NA	0.053569	NA	NA	NA	NA	NA	NA	NA	0.363	0.0287	0.037866	NA	NA	NA	NA	NA	NA	NA	0.01698	0.038513	NA	NA	NA	0.062705	NA	NA	NA	NA	NA	NA	NA	0.0597	NA	NA	0.0293	0.029499	NA	NA	NA	NA	NA	NA	NA	0.036457	NA	-0.0393	NA	0.067152
ENSG00000177565	NA	NA	NA	-0.108	NA	NA	NA	NA	NA	0.241	-0.0337	NA	NA	0.503256	0.298907	-0.084635	NA	NA	NA	NA	NA	NA	NA	NA	NA	NA	NA	NA	NA	NA	0.209747	NA	NA	NA	NA	0.431	NA	NA	NA	NA	-0.0783	NA	-0.115	NA	NA	0.029815	NA	NA	NA
ENSG00000242110	NA	NA	NA	NA	NA	NA	-0.0383	NA	NA	NA	NA	NA	NA	NA	NA	NA	0.0653	-0.043	NA	NA	NA	NA	NA	NA	-0.065239	NA	NA	NA	NA	NA	NA	-0.09218	-0.0486	NA	NA	NA	NA	NA	NA	NA	NA	NA	0.0606	NA	NA	NA	NA	NA	NA
ENSG00000104472	NA	NA	NA	NA	NA	NA	NA	NA	NA	NA	NA	NA	NA	NA	NA	-0.067694	0.0252	NA	NA	NA	NA	NA	NA	NA	-0.037142	NA	NA	NA	NA	NA	NA	NA	NA	NA	NA	NA	NA	NA	NA	NA	NA	NA	NA	0.093573	NA	NA	NA	NA	0.053292
ENSG00000143294	NA	NA	NA	NA	NA	NA	NA	NA	NA	NA	NA	NA	NA	NA	NA	NA	NA	NA	NA	NA	NA	NA	NA	NA	0.299817	NA	NA	NA	NA	NA	0.109968	NA	NA	NA	NA	NA	NA	NA	NA	NA	NA	0.245	-0.147	NA	NA	NA	NA	NA	NA
ENSG00000214113	-0.0763	NA	-0.112	-0.0837	NA	NA	NA	NA	NA	NA	NA	NA	-0.014557	NA	-0.12483	NA	NA	NA	-0.063797	NA	NA	NA	NA	-0.166212	NA	NA	NA	NA	NA	NA	NA	NA	NA	NA	NA	NA	NA	-0.0526	-0.039137	NA	NA	NA	NA	NA	NA	NA	NA	NA	NA
ENSG00000089123	NA	NA	NA	NA	NA	NA	NA	NA	NA	NA	NA	NA	NA	0.126152	0.173291	NA	0.113	NA	NA	NA	NA	NA	NA	NA	NA	0.0632	NA	NA	NA	NA	NA	NA	NA	NA	NA	0.0972	NA	NA	NA	NA	NA	NA	NA	NA	NA	NA	NA	NA	0.118194
ENSG00000173334	0.00583	NA	NA	NA	NA	NA	NA	NA	0.00673	NA	-0.0218	NA	0.016333	0.039185	NA	NA	NA	NA	0.017425	0.028722	NA	NA	NA	NA	0.021121	NA	NA	NA	NA	NA	NA	NA	NA	-0.025074	NA	0.0394	NA	NA	NA	0.027833	0.0394	NA	-0.0179	NA	NA	NA	NA	NA	NA
ENSG00000081803	NA	NA	0.0508	NA	NA	NA	0.0604	NA	NA	NA	0.0942	NA	NA	NA	0.198927	0.152831	NA	NA	NA	NA	NA	NA	NA	0.061335	NA	0.113	NA	NA	NA	NA	NA	NA	NA	NA	NA	0.0318	NA	0.132	NA	NA	0.0131	0.0873	NA	0.096519	NA	NA	NA	NA	NA
ENSG00000181038	NA	NA	NA	0.0468	NA	NA	-0.0303	NA	NA	NA	NA	NA	0.057602	-0.065873	NA	NA	NA	NA	NA	-0.04977	NA	NA	NA	NA	NA	NA	NA	NA	NA	NA	NA	NA	0.0293	NA	NA	-0.0489	NA	NA	NA	NA	-0.0259	NA	NA	NA	NA	NA	0.0442	NA	NA
ENSG00000104324	NA	NA	NA	0.159	-0.0906	NA	NA	NA	NA	NA	NA	NA	NA	-0.133859	NA	NA	NA	0.0333	NA	-0.120613	NA	NA	NA	NA	NA	NA	NA	NA	NA	0.026017	NA	NA	-0.127	NA	NA	-0.103	-0.125594	NA	NA	NA	NA	NA	NA	NA	NA	0.296843	NA	NA	NA
ENSG00000136933	NA	NA	0.0262	NA	NA	-0.014937	NA	NA	NA	NA	NA	NA	-0.022917	-0.016264	NA	NA	NA	-0.0124	-0.01646	-0.029151	NA	NA	NA	-0.025177	NA	NA	NA	NA	NA	NA	NA	NA	-0.0234	NA	NA	-0.0199	NA	NA	-0.019407	NA	-0.0177	NA	-0.0174	-0.01578	NA	NA	NA	NA	-0.014123
ENSG00000173064	NA	NA	NA	NA	NA	NA	NA	NA	NA	0.232	0.0376	NA	0.022374	NA	NA	-0.101018	-0.0487	NA	NA	NA	NA	NA	NA	NA	-0.06905	-0.0963	NA	NA	NA	NA	NA	NA	NA	NA	NA	NA	NA	NA	-0.058627	NA	NA	-0.0664	NA	NA	0.028194	NA	NA	NA	NA
ENSG00000127554	NA	-0.09487	0.0951	-0.0882	NA	-0.099307	0.0574	NA	NA	NA	NA	-0.039944	0.045959	NA	NA	-0.055221	NA	NA	NA	-0.079572	NA	NA	NA	-0.088919	0.039325	-0.106	NA	NA	NA	NA	NA	-0.074187	-0.0631	NA	NA	NA	NA	0.0486	-0.042988	NA	NA	-0.078	NA	0.064651	-0.064176	0.051393	0.0942	-0.090041	0.069236
ENSG00000134291	NA	NA	NA	NA	NA	NA	NA	NA	NA	NA	NA	NA	NA	NA	NA	-0.02583	NA	-0.0105	NA	NA	NA	NA	-0.00855	-0.014145	NA	-0.0151	0.019379	NA	NA	NA	NA	NA	NA	NA	NA	-0.00768	0.004079	NA	NA	NA	-0.0148	-0.0178	-0.026	-0.031019	NA	NA	NA	NA	NA
ENSG00000269699	-0.00447	NA	NA	-0.00683	0.00509	NA	NA	NA	NA	0.00723	0.0395	NA	NA	NA	NA	-0.00991	-0.00284	NA	NA	NA	0.005644	NA	NA	NA	-0.002509	NA	NA	0.00175	NA	0.002288	0.004281	NA	0.0318	NA	0.005555	0.0111	NA	NA	NA	NA	NA	0.0104	NA	0.042053	NA	NA	0.00729	0.010333	0.011083
ENSG00000156675	NA	NA	NA	-0.0594	NA	NA	-0.0204	NA	NA	NA	NA	NA	0.01463	0.093889	NA	-0.052605	NA	NA	NA	NA	NA	NA	NA	NA	NA	-0.0453	NA	NA	NA	NA	0.060003	NA	NA	NA	NA	0.0982	NA	NA	NA	NA	NA	NA	NA	NA	NA	NA	NA	NA	NA
ENSG00000133706	-0.0383	NA	-0.0229	-0.0231	NA	NA	NA	NA	NA	0.0555	0.0294	NA	-0.049884	-0.043976	NA	NA	NA	-0.0454	NA	NA	0.050092	NA	NA	NA	NA	NA	-0.030294	-0.0131	NA	NA	NA	NA	NA	NA	NA	NA	NA	NA	NA	NA	NA	-0.0643	NA	-0.05821	0.056169	NA	NA	NA	-0.034066
ENSG00000113716	NA	NA	NA	NA	NA	NA	NA	NA	NA	NA	NA	0.189058	NA	-0.160207	NA	NA	NA	-0.158	NA	-0.378075	NA	NA	NA	-0.193848	NA	NA	NA	NA	NA	NA	NA	NA	NA	NA	NA	-0.107	NA	NA	NA	-0.327655	-0.251	NA	NA	NA	NA	NA	NA	NA	0.167602
ENSG00000072110	0.049	NA	NA	NA	NA	NA	NA	NA	NA	NA	NA	NA	NA	0.13637	0.118327	NA	0.0555	-0.0787	NA	0.108919	0.079534	NA	NA	0.038365	NA	0.0352	-0.021351	NA	NA	NA	NA	NA	NA	0.094827	NA	0.0981	0.101982	NA	0.093418	0.072813	0.0709	0.0755	-0.0949	NA	NA	NA	NA	NA	NA
ENSG00000148337	NA	NA	NA	NA	NA	NA	NA	NA	NA	NA	NA	NA	0.67845	0.109302	NA	0.10892	NA	NA	NA	NA	NA	NA	NA	NA	NA	NA	NA	NA	-0.484	NA	NA	NA	NA	NA	NA	0.04	0.47506	NA	NA	NA	-0.101	NA	NA	NA	NA	NA	NA	NA	NA
ENSG00000198604	NA	-0.037995	NA	-0.108	NA	NA	NA	NA	NA	NA	NA	NA	0.072182	0.124689	0.034764	-0.120443	NA	NA	-0.050863	NA	NA	NA	NA	NA	NA	-0.0637	NA	NA	NA	NA	NA	-0.053172	-0.0675	NA	NA	0.137	NA	0.0484	NA	NA	NA	NA	NA	0.04767	NA	NA	NA	NA	0.059637
ENSG00000164733	NA	NA	-0.089	0.0204	NA	-0.010123	NA	NA	NA	NA	0.0692	-0.010847	-0.021154	NA	NA	NA	NA	NA	NA	NA	0.012504	NA	NA	0.037591	-0.049755	NA	NA	-0.0252	NA	-0.008814	-0.023847	NA	NA	NA	NA	-0.00962	0.020628	-0.0175	NA	NA	0.0183	-0.0366	0.01	-0.047123	-0.01069	0.011847	0.0114	NA	-0.0521
ENSG00000163875	0.0225	-0.04671	NA	NA	NA	NA	NA	NA	NA	NA	NA	-0.021849	NA	0.120829	0.057539	NA	NA	NA	NA	NA	NA	0.025374	NA	0.014721	-0.022863	-0.0277	NA	NA	NA	NA	NA	NA	NA	0.083614	NA	0.102	0.057096	NA	0.01201	NA	NA	NA	NA	0.039894	NA	0.03892	NA	NA	-0.01331
ENSG00000198825	NA	0.069726	NA	-0.0431	NA	0.105599	NA	NA	NA	NA	NA	NA	0.060155	0.208444	NA	NA	NA	NA	NA	NA	NA	NA	NA	NA	NA	NA	NA	NA	NA	NA	0.143071	NA	NA	NA	NA	0.107	NA	NA	NA	NA	NA	NA	NA	0.04531	NA	NA	-0.0729	NA	0.062523
ENSG00000175193	NA	NA	NA	NA	NA	NA	NA	NA	NA	NA	NA	NA	NA	NA	NA	NA	NA	NA	NA	NA	NA	NA	NA	0.008309	NA	NA	NA	NA	NA	NA	NA	NA	NA	NA	NA	NA	NA	NA	NA	NA	NA	NA	NA	NA	NA	NA	NA	NA	NA
ENSG00000080603	-0.0324	-0.021279	NA	-0.0633	NA	NA	NA	NA	0.0347	NA	NA	NA	NA	0.123797	NA	-0.084041	NA	NA	NA	NA	NA	NA	NA	NA	0.029027	-0.0805	NA	NA	NA	-0.017883	0.074847	NA	-0.0338	NA	-0.02115	0.0499	NA	NA	-0.071612	NA	NA	-0.0563	-0.0436	NA	NA	NA	NA	NA	0.035182
ENSG00000158793	NA	NA	NA	NA	NA	NA	NA	NA	-0.0514	NA	NA	-0.029089	NA	NA	NA	NA	-0.0659	NA	NA	NA	NA	NA	NA	NA	NA	NA	NA	NA	NA	NA	0.029942	-0.082868	0.128	NA	NA	NA	NA	NA	NA	NA	NA	0.103	0.0454	0.245057	-0.017811	NA	NA	-0.12686	NA
ENSG00000165118	NA	-0.079553	NA	-0.063	NA	NA	NA	NA	NA	-0.17	NA	NA	NA	NA	-0.043716	-0.023349	NA	NA	NA	NA	NA	NA	-0.0524	NA	NA	NA	NA	NA	NA	NA	NA	NA	-0.078	NA	NA	NA	NA	NA	NA	NA	NA	-0.0572	NA	NA	NA	NA	NA	NA	NA
ENSG00000145191	NA	NA	NA	NA	NA	NA	NA	NA	NA	NA	NA	0.046772	NA	NA	NA	-0.06462	NA	NA	NA	-0.079289	NA	NA	NA	NA	0.0638	NA	NA	NA	NA	NA	NA	NA	NA	NA	NA	NA	-0.026461	NA	NA	NA	NA	-0.0723	NA	NA	0.076069	NA	NA	NA	NA
ENSG00000167711	NA	NA	NA	NA	NA	NA	NA	NA	NA	NA	NA	NA	0.042933	0.164011	NA	-0.058528	NA	NA	NA	NA	NA	NA	NA	NA	NA	-0.031	NA	NA	NA	NA	NA	NA	NA	NA	NA	0.149	NA	-0.0665	NA	NA	NA	NA	NA	NA	NA	NA	NA	NA	NA
ENSG00000167325	NA	NA	-0.149	-0.204	NA	NA	NA	NA	NA	NA	0.0745	NA	NA	-0.159477	NA	NA	NA	NA	NA	NA	NA	NA	NA	NA	NA	NA	NA	NA	NA	NA	NA	NA	NA	NA	NA	-0.174	NA	NA	NA	NA	-0.194	NA	0.206	NA	NA	NA	NA	NA	-0.080547
ENSG00000134046	NA	-0.036051	NA	NA	-0.0191	NA	NA	NA	NA	-0.136	NA	NA	-0.006272	NA	NA	-0.036906	NA	-0.0604	NA	0.035113	0.030521	NA	0.03389	0.068944	NA	NA	-0.022322	NA	NA	NA	NA	NA	0.0638	0.038337	NA	0.0304	NA	0.021	0.052474	NA	-0.033	0.0163	NA	NA	NA	NA	NA	NA	NA
ENSG00000147905	NA	NA	NA	NA	NA	NA	NA	NA	NA	NA	0.0602	NA	0.057973	0.145561	NA	NA	NA	NA	NA	NA	NA	NA	NA	NA	NA	-0.0675	NA	NA	NA	NA	0.097714	NA	NA	NA	NA	0.123	NA	0.0754	NA	NA	NA	NA	NA	NA	NA	NA	NA	NA	NA
ENSG00000089022	0.00547	NA	0.0131	-0.00389	NA	NA	NA	NA	-0.00977	0.0138	0.0148	NA	NA	-0.005331	0.070584	NA	NA	NA	NA	NA	NA	NA	NA	NA	NA	NA	-0.00986	NA	NA	NA	NA	NA	-0.00874	NA	NA	NA	NA	0.0183	NA	NA	NA	0.016	0.0142	NA	NA	NA	NA	NA	NA
ENSG00000023697	NA	NA	NA	-0.0631	NA	NA	NA	NA	0.0869	NA	NA	NA	NA	NA	NA	NA	NA	NA	NA	NA	NA	NA	NA	NA	NA	0.0291	NA	NA	NA	NA	NA	-0.236495	0.162	0.200038	NA	0.148	NA	NA	NA	NA	NA	0.0409	NA	NA	NA	NA	NA	NA	NA
ENSG00000106105	NA	-0.109471	NA	-0.165	0.0746	NA	-0.116	NA	NA	NA	NA	NA	0.071033	NA	NA	-0.110549	NA	NA	NA	NA	NA	NA	NA	-0.048312	NA	-0.132	NA	NA	NA	NA	-0.083689	NA	-0.0605	NA	NA	NA	NA	NA	NA	NA	NA	-0.153	-0.0609	NA	NA	NA	NA	NA	NA
ENSG00000106351	-0.0381	-0.019194	NA	NA	-0.0168	NA	-0.0424	NA	-0.026	NA	-0.0188	NA	0.032554	NA	NA	NA	-0.0313	-0.0493	0.021516	-0.057761	-0.047538	-0.030978	-0.04936	NA	NA	NA	0.038124	-0.0301	NA	NA	0.010118	NA	NA	-0.033466	NA	-0.0236	NA	0.0174	NA	NA	-0.03	NA	-0.0289	NA	NA	NA	NA	NA	NA
ENSG00000178401	NA	NA	NA	-0.195	NA	NA	NA	NA	NA	NA	NA	-0.195253	NA	-0.098547	NA	-0.112836	NA	-0.183	NA	NA	NA	NA	NA	-0.093953	NA	-0.16	NA	NA	NA	NA	NA	NA	0.188	NA	NA	0.28	NA	NA	NA	NA	NA	NA	-0.163	NA	NA	NA	0.0967	NA	NA
ENSG00000163349	NA	NA	NA	-0.0607	NA	NA	NA	NA	0.0802	-0.137	NA	NA	NA	0.167063	NA	NA	-0.0511	NA	NA	NA	NA	0.090529	NA	0.044923	-0.040935	NA	NA	-0.045	NA	NA	NA	NA	NA	0.0829	NA	0.156	0.054362	-0.0446	NA	0.052949	NA	NA	NA	NA	NA	NA	NA	NA	NA
ENSG00000182903	NA	0.096327	NA	NA	NA	NA	NA	NA	NA	NA	NA	0.025229	NA	0.177337	NA	NA	NA	NA	NA	NA	NA	NA	NA	NA	-0.098015	0.0459	-0.042727	NA	NA	NA	NA	NA	0.088	NA	NA	0.176	NA	0.0529	NA	NA	NA	-0.0193	NA	NA	NA	NA	0.0451	NA	-0.065272
ENSG00000166037	NA	NA	NA	NA	NA	NA	-0.019	NA	NA	-0.0264	NA	NA	NA	0.07221	0.04214	NA	NA	NA	NA	NA	NA	NA	NA	NA	NA	NA	NA	NA	NA	NA	NA	NA	NA	NA	NA	0.0517	NA	NA	NA	NA	NA	NA	NA	NA	NA	NA	NA	NA	NA
ENSG00000120694	NA	NA	NA	-0.00334	NA	NA	NA	NA	0.00607	NA	-0.00485	NA	NA	NA	NA	NA	NA	NA	NA	NA	NA	NA	NA	NA	NA	0.0207	NA	NA	NA	NA	0.005861	NA	0.00831	NA	0.007121	-0.0113	NA	NA	-0.00784	NA	NA	NA	NA	-0.012464	NA	NA	NA	NA	NA
ENSG00000184232	NA	NA	NA	-0.313	NA	NA	NA	NA	-0.233	NA	NA	NA	NA	NA	NA	-0.299533	-0.0495	-0.158	NA	NA	NA	NA	NA	NA	NA	-0.199	NA	NA	NA	NA	NA	NA	NA	NA	NA	NA	NA	NA	NA	NA	NA	-0.0541	NA	NA	0.077476	NA	NA	NA	NA
ENSG00000198663	NA	NA	NA	NA	NA	NA	NA	NA	0.0681	NA	NA	NA	NA	NA	NA	NA	NA	-0.0776	NA	NA	NA	0.060123	NA	NA	-0.046369	NA	NA	NA	NA	NA	NA	NA	NA	NA	NA	NA	NA	NA	NA	NA	NA	NA	NA	NA	NA	NA	-0.0749	NA	NA
ENSG00000154222	NA	NA	NA	NA	NA	NA	NA	NA	0.0239	NA	NA	NA	NA	NA	NA	NA	NA	-0.0262	NA	0.031104	NA	NA	NA	0.035141	NA	NA	NA	NA	NA	NA	NA	NA	0.0338	NA	NA	0.0477	NA	NA	NA	NA	NA	NA	-0.0182	NA	NA	NA	NA	NA	NA
ENSG00000090238	NA	NA	NA	NA	-0.0343	NA	NA	NA	NA	0.127	0.0739	NA	NA	NA	NA	-0.016692	NA	NA	NA	NA	NA	0.122204	NA	NA	NA	NA	NA	NA	NA	NA	NA	NA	NA	NA	NA	NA	NA	NA	NA	NA	NA	NA	NA	-0.118	0.056603	NA	NA	NA	-0.139374
ENSG00000115884	-0.0247	-0.080521	NA	-0.0663	NA	NA	NA	NA	NA	0.25	NA	NA	NA	-0.052977	-0.028578	-0.094534	-0.0277	-0.0531	NA	-0.081302	NA	NA	NA	NA	NA	-0.0752	NA	-0.0387	NA	NA	-0.077635	NA	-0.109	NA	NA	NA	NA	NA	-0.091007	NA	NA	-0.0507	NA	-0.059274	NA	NA	0.0755	NA	NA
ENSG00000173113	NA	NA	NA	0.0011	NA	NA	NA	NA	NA	NA	NA	NA	NA	NA	NA	NA	NA	NA	NA	NA	0.001089	NA	NA	NA	NA	0.00163	NA	NA	NA	NA	NA	NA	NA	NA	NA	NA	NA	NA	NA	NA	NA	NA	NA	-0.000909	NA	NA	NA	NA	NA
ENSG00000091732	NA	NA	NA	NA	NA	NA	NA	NA	NA	0.496	NA	NA	NA	NA	NA	NA	NA	NA	NA	NA	NA	NA	NA	NA	NA	NA	NA	NA	NA	NA	NA	NA	NA	NA	NA	NA	NA	NA	NA	NA	NA	NA	NA	NA	NA	NA	NA	NA	NA
ENSG00000132849	NA	NA	0.0789	NA	NA	NA	NA	NA	NA	NA	NA	NA	NA	NA	NA	-0.031845	NA	0.0392	NA	NA	NA	NA	NA	NA	-0.019768	-0.0656	NA	NA	NA	NA	0.049453	NA	NA	NA	NA	NA	NA	NA	-0.062751	NA	NA	NA	0.0485	NA	NA	NA	NA	NA	NA
ENSG00000163655	NA	0.024238	0.0409	0.00754	0.00551	NA	0.0338	NA	NA	NA	NA	NA	0.018029	0.006444	0.023617	0.011042	NA	0.00956	NA	0.015163	NA	NA	NA	0.009963	-0.011915	0.0484	NA	-0.0116	NA	NA	0.005761	NA	0.0561	NA	0.007368	-0.016	NA	0.0419	-0.032606	-0.012421	NA	0.0288	0.0202	NA	NA	0.016402	NA	NA	0.012047
ENSG00000012174	NA	NA	NA	-0.0316	NA	NA	NA	NA	NA	-0.0601	NA	-0.027056	0.033314	0.053623	NA	-0.054392	NA	-0.0348	0.022433	NA	NA	NA	0.03877	NA	-0.057478	-0.0451	NA	NA	NA	NA	NA	NA	NA	NA	NA	0.0416	NA	NA	NA	NA	NA	-0.0218	-0.0441	NA	NA	NA	NA	NA	NA
ENSG00000107669	0.0619	NA	NA	NA	NA	-0.050466	NA	NA	0.107	NA	NA	0.049167	NA	0.226661	NA	-0.156166	NA	NA	NA	NA	0.138668	NA	NA	NA	-0.191501	NA	NA	NA	NA	NA	0.15928	NA	NA	NA	NA	0.227	NA	NA	-0.096583	NA	NA	NA	NA	NA	-0.084513	NA	NA	NA	NA
ENSG00000138592	NA	NA	NA	-0.0372	NA	-0.012439	NA	NA	NA	NA	NA	NA	-0.019827	0.121045	0.019707	-0.040803	-0.0228	NA	-0.026486	NA	NA	NA	NA	NA	NA	-0.0422	NA	NA	NA	NA	NA	NA	NA	NA	NA	0.0993	0.029876	NA	NA	NA	-0.0155	NA	NA	0.028365	NA	NA	NA	NA	0.019196
ENSG00000100890	-0.0973	NA	NA	NA	NA	NA	NA	NA	NA	-0.222	NA	NA	0.219293	NA	0.253133	0.028891	NA	NA	0.061567	-0.049247	NA	NA	NA	NA	NA	NA	NA	NA	NA	NA	NA	NA	NA	NA	NA	NA	NA	0.0644	NA	NA	NA	NA	NA	0.244125	NA	NA	NA	NA	NA
ENSG00000186187	NA	0.063564	NA	NA	NA	NA	0.0532	NA	NA	NA	NA	NA	NA	NA	NA	NA	NA	NA	NA	NA	NA	NA	NA	NA	NA	0.0214	NA	NA	NA	NA	NA	NA	0.119	NA	NA	NA	NA	0.0294	NA	NA	NA	NA	NA	-0.053457	-0.039971	NA	NA	NA	NA
ENSG00000135899	NA	NA	NA	NA	NA	NA	NA	NA	NA	NA	NA	NA	NA	NA	0.400519	-0.119127	NA	NA	NA	-0.157473	NA	NA	NA	-0.136301	NA	NA	NA	NA	NA	NA	-0.219462	NA	NA	NA	NA	NA	NA	NA	NA	NA	NA	0.0964	-0.0483	0.333501	NA	NA	NA	NA	0.260843
ENSG00000140365	NA	-0.279745	NA	-0.443	NA	NA	NA	NA	NA	NA	NA	NA	0.203604	NA	0.407299	-0.350425	-0.0567	NA	NA	NA	NA	NA	NA	NA	NA	-0.345	NA	NA	NA	NA	-0.188252	NA	-0.269	NA	-0.141747	NA	NA	NA	-0.19896	NA	NA	NA	NA	0.38873	-0.11106	NA	NA	NA	NA
ENSG00000076108	NA	NA	NA	-0.0267	NA	-0.022296	NA	NA	NA	-0.0855	NA	NA	NA	0.104599	NA	-0.03923	NA	NA	-0.03067	NA	NA	NA	NA	NA	NA	-0.03	NA	NA	NA	NA	0.04626	NA	NA	NA	NA	0.0753	NA	NA	NA	NA	NA	NA	NA	NA	NA	NA	-0.0105	NA	NA
ENSG00000128891	-0.102	NA	NA	NA	NA	NA	NA	NA	NA	0.0804	NA	NA	NA	NA	NA	NA	NA	NA	NA	NA	NA	NA	NA	NA	NA	NA	NA	NA	NA	NA	NA	NA	0.176	NA	NA	0.0256	NA	NA	NA	-0.034469	NA	0.154	0.0876	NA	NA	NA	NA	NA	NA
ENSG00000114374	NA	NA	NA	NA	NA	NA	NA	NA	NA	NA	NA	NA	NA	NA	NA	0.046266	NA	NA	NA	NA	NA	NA	NA	NA	0.016837	-0.12	NA	NA	NA	NA	NA	NA	-0.242	NA	NA	NA	NA	NA	NA	NA	NA	NA	NA	0.187553	NA	NA	NA	NA	NA
ENSG00000140694	NA	NA	NA	-0.17	NA	NA	NA	NA	NA	NA	NA	NA	-0.19366	NA	0.186896	NA	NA	NA	NA	NA	NA	NA	0.09318	NA	NA	NA	NA	NA	NA	NA	NA	NA	NA	NA	NA	NA	NA	-0.131	NA	NA	NA	NA	NA	NA	NA	NA	-0.094	NA	NA
ENSG00000114745	NA	NA	NA	-0.259	NA	NA	NA	NA	NA	-0.184	NA	NA	NA	NA	NA	-0.212996	NA	NA	NA	NA	0.25156	NA	NA	NA	NA	-0.208	NA	NA	NA	NA	NA	NA	NA	NA	NA	NA	NA	NA	NA	NA	NA	NA	NA	NA	NA	NA	NA	NA	NA
ENSG00000164985	NA	NA	NA	-0.101	NA	NA	NA	NA	NA	NA	NA	0.054802	NA	0.104883	NA	-0.062241	NA	NA	NA	NA	NA	NA	NA	NA	NA	-0.0469	-0.025681	NA	NA	NA	NA	NA	NA	NA	NA	0.098	NA	NA	NA	NA	NA	-0.0364	NA	NA	NA	0.025726	NA	NA	NA
ENSG00000115486	-0.0151	0.05647	0.0752	NA	NA	NA	NA	NA	NA	NA	NA	NA	NA	0.078987	0.049159	0.066637	NA	-0.0127	NA	0.029002	NA	NA	NA	0.046115	0.081918	NA	NA	NA	NA	NA	0.053236	NA	0.0825	NA	NA	0.0342	0.023157	NA	NA	0.07869	0.0414	NA	0.0225	0.088704	NA	-0.032119	NA	NA	NA
ENSG00000113658	-0.105	NA	-0.0796	-0.136	-0.0353	NA	NA	NA	NA	NA	NA	NA	NA	0.101019	0.073877	-0.113774	NA	NA	NA	NA	NA	NA	NA	NA	NA	-0.0841	0.083609	NA	NA	-0.048175	NA	NA	NA	NA	NA	0.0988	NA	NA	NA	NA	NA	NA	-0.0317	-0.114641	NA	NA	NA	NA	NA
ENSG00000163346	NA	-0.066582	NA	NA	NA	NA	NA	NA	NA	NA	-0.0476	NA	NA	NA	NA	-0.054569	NA	-0.0426	NA	NA	NA	NA	NA	NA	NA	NA	-0.039273	NA	NA	NA	NA	NA	-0.0604	NA	NA	0.0455	NA	-0.0574	NA	NA	NA	NA	-0.0639	NA	NA	NA	NA	NA	NA
ENSG00000171453	NA	-0.009473	NA	NA	NA	NA	NA	NA	NA	NA	0.0384	NA	NA	0.030275	NA	NA	NA	NA	NA	0.019918	NA	NA	NA	0.06154	NA	NA	NA	NA	NA	NA	NA	NA	NA	NA	NA	0.0355	NA	NA	NA	0.033689	NA	0.0239	NA	NA	NA	NA	NA	NA	NA
ENSG00000137166	NA	NA	-0.0847	NA	NA	NA	NA	NA	NA	NA	NA	NA	NA	0.076925	-0.07696	-0.066847	NA	-0.0546	NA	NA	NA	NA	NA	NA	NA	-0.0517	0.026477	NA	NA	NA	NA	NA	NA	NA	NA	NA	NA	NA	NA	NA	NA	NA	NA	-0.054413	NA	NA	NA	NA	NA
ENSG00000111670	NA	NA	NA	-0.0259	NA	NA	NA	NA	NA	NA	0.041	NA	NA	0.082633	NA	NA	0.0641	NA	NA	-0.025599	NA	NA	NA	-0.027044	NA	-0.0402	NA	NA	NA	NA	NA	NA	NA	NA	NA	0.0738	NA	NA	NA	NA	NA	NA	-0.053	NA	NA	NA	NA	NA	NA
ENSG00000099817	NA	NA	NA	NA	NA	NA	NA	NA	NA	NA	NA	NA	0.328232	NA	NA	-0.077682	0.0995	NA	NA	NA	NA	NA	NA	NA	0.230123	-0.072	NA	NA	NA	NA	NA	NA	NA	NA	NA	NA	NA	NA	NA	NA	NA	0.106	NA	-0.286806	NA	NA	NA	NA	NA
ENSG00000183291	0.165	NA	NA	NA	NA	NA	0.0921	NA	NA	NA	NA	0.094429	NA	0.287386	0.208859	NA	0.111	NA	NA	NA	NA	NA	NA	NA	NA	NA	NA	-0.127	0.128	NA	NA	NA	NA	NA	NA	0.332	NA	NA	NA	NA	NA	0.00556	NA	NA	NA	NA	-0.0737	NA	NA
ENSG00000128641	NA	-0.013115	NA	-0.0684	NA	NA	NA	NA	NA	-0.108	0.0237	NA	NA	0.077839	0.024496	NA	NA	NA	NA	NA	NA	NA	NA	0.052597	NA	NA	NA	NA	NA	NA	NA	NA	-0.0373	NA	NA	0.0887	0.0257	0.0192	NA	NA	NA	0.0272	NA	-0.089888	NA	NA	0.0298	-0.054658	-0.052527
ENSG00000178691	NA	NA	NA	-0.275	NA	NA	-0.081	NA	NA	NA	NA	0.184481	NA	NA	NA	NA	0.116	NA	NA	NA	NA	NA	NA	NA	NA	NA	NA	NA	NA	NA	NA	NA	NA	NA	NA	NA	NA	NA	NA	NA	NA	NA	NA	NA	0.204935	NA	NA	NA	NA
ENSG00000114126	NA	NA	0.0587	NA	NA	NA	NA	NA	NA	NA	NA	NA	NA	NA	0.092467	0.026052	NA	NA	NA	NA	NA	NA	NA	NA	NA	0.0452	NA	NA	NA	-0.055579	-0.031634	NA	NA	NA	NA	NA	NA	NA	NA	-0.029772	NA	-0.0194	NA	NA	NA	NA	NA	NA	0.045455
ENSG00000178188	NA	-0.215585	-0.117	-0.457	NA	NA	NA	NA	NA	NA	NA	NA	NA	-0.368987	NA	-0.391218	-0.0178	NA	NA	NA	NA	NA	NA	NA	-0.060712	-0.451	NA	NA	NA	-0.316377	-0.223993	NA	-0.26	NA	NA	-0.322	NA	NA	NA	NA	NA	NA	NA	NA	NA	NA	NA	NA	NA
ENSG00000105993	-0.143	-0.04731	-0.122	-0.0316	-0.0413	-0.080176	0.142	NA	-0.0477	NA	-0.0174	-0.058811	-0.10766	0.055175	-0.133582	0.042374	0.0412	-0.078	-0.098461	-0.094167	NA	NA	NA	-0.082688	0.035047	NA	NA	NA	NA	-0.080114	-0.022597	-0.028195	-0.107	NA	NA	-0.0329	NA	NA	-0.049398	-0.059958	-0.0951	-0.111	-0.0569	-0.080698	-0.081597	NA	NA	-0.025129	-0.05278
ENSG00000162522	0.047	NA	NA	NA	NA	NA	NA	NA	NA	NA	NA	NA	NA	0.142873	0.063114	-0.068432	NA	NA	NA	NA	0.052048	NA	NA	NA	NA	NA	NA	NA	NA	NA	0.056893	NA	NA	NA	NA	0.103	NA	NA	-0.08893	NA	NA	NA	NA	NA	NA	0.058693	NA	NA	-0.060203
ENSG00000126218	-0.0441	NA	NA	NA	NA	NA	NA	NA	NA	NA	NA	NA	NA	-0.017887	NA	NA	NA	NA	0.037047	NA	NA	NA	NA	NA	NA	NA	0.014262	0.026	NA	NA	NA	-0.009699	NA	NA	NA	NA	NA	NA	NA	NA	NA	NA	NA	NA	NA	NA	NA	NA	NA
ENSG00000140299	NA	NA	NA	-0.0553	NA	NA	NA	NA	NA	NA	NA	NA	NA	0.158896	NA	NA	NA	NA	NA	NA	NA	NA	NA	NA	NA	NA	NA	NA	NA	NA	0.039123	NA	NA	NA	NA	0.0929	NA	NA	NA	NA	NA	NA	NA	NA	NA	0.089488	NA	NA	NA
ENSG00000171863	NA	NA	NA	-0.0632	NA	NA	NA	NA	NA	-0.147	NA	0.033873	NA	-0.052515	NA	-0.013373	NA	NA	NA	-0.059733	NA	NA	NA	-0.054409	NA	-0.0214	NA	NA	-0.11	NA	NA	NA	NA	NA	NA	-0.0432	NA	NA	NA	-0.027163	-0.0658	-0.0135	0.0251	NA	NA	NA	NA	NA	NA
ENSG00000008405	NA	NA	NA	NA	-0.0178	0.099081	NA	NA	NA	-0.123	NA	-0.100682	0.128053	NA	0.054153	0.071102	NA	NA	NA	NA	NA	0.056903	NA	NA	NA	NA	0.055534	NA	NA	-0.059158	NA	NA	NA	NA	-0.074202	NA	NA	NA	NA	NA	NA	-0.0603	NA	NA	NA	NA	NA	NA	NA
ENSG00000182628	NA	NA	0.0404	NA	NA	NA	NA	NA	NA	NA	NA	NA	NA	0.052954	0.070022	NA	NA	-0.0217	NA	NA	NA	NA	0.06899	NA	NA	NA	-0.048045	NA	NA	NA	0.050916	NA	0.0719	NA	-0.022334	NA	NA	NA	NA	NA	NA	0.076	0.0476	NA	NA	NA	NA	NA	0.115565
ENSG00000018699	0.0855	NA	-0.0774	-0.124	NA	NA	NA	NA	-0.0505	-0.129	NA	NA	NA	NA	NA	-0.081463	NA	NA	NA	-0.085199	0.12813	0.076958	NA	-0.114666	NA	NA	-0.052389	NA	NA	NA	NA	NA	NA	NA	NA	NA	NA	NA	NA	-0.077464	NA	-0.0416	0.0199	NA	NA	NA	NA	NA	-0.056605
ENSG00000131067	NA	-0.103288	NA	-0.114	NA	NA	NA	NA	NA	NA	NA	NA	NA	NA	NA	-0.087179	NA	NA	NA	NA	NA	NA	NA	NA	NA	-0.0884	NA	0.0257	NA	NA	NA	NA	-0.0979	NA	NA	-0.0521	NA	-0.0256	NA	NA	NA	NA	-0.0501	0.133235	NA	NA	NA	NA	NA
ENSG00000204138	NA	NA	NA	-0.106	NA	NA	NA	NA	0.122	NA	NA	NA	NA	0.279633	NA	NA	NA	NA	NA	NA	NA	NA	NA	NA	NA	NA	0.05338	NA	NA	-0.055153	0.190669	NA	0.0787	NA	NA	0.222	NA	NA	NA	NA	NA	NA	NA	NA	NA	NA	NA	NA	NA
ENSG00000125304	NA	NA	NA	NA	NA	NA	NA	NA	NA	NA	-0.00414	NA	NA	-0.020035	NA	NA	NA	NA	NA	-0.029966	-0.012818	NA	NA	-0.021678	NA	NA	NA	NA	NA	NA	NA	NA	NA	NA	NA	NA	NA	0.00939	NA	NA	NA	NA	NA	-0.040987	NA	NA	NA	NA	-0.0291
ENSG00000101079	NA	0.072705	0.0735	-0.132	NA	NA	NA	NA	NA	NA	NA	NA	NA	0.225274	NA	-0.093876	NA	NA	NA	NA	NA	NA	NA	NA	NA	NA	NA	NA	NA	NA	NA	NA	NA	NA	NA	0.174	NA	NA	NA	NA	NA	NA	NA	NA	NA	NA	-0.0459	NA	0.088868
ENSG00000185404	NA	NA	NA	-0.0369	NA	NA	0.0402	NA	-0.0253	NA	NA	NA	NA	NA	-0.021594	NA	NA	0.0481	NA	-0.047479	NA	0.035031	NA	NA	NA	NA	0.032736	-0.0619	NA	NA	0.029962	NA	NA	0.026727	NA	NA	-0.053529	NA	NA	-0.029176	-0.0424	NA	0.0641	NA	NA	NA	-0.0204	NA	0.043879
ENSG00000137575	NA	NA	NA	NA	NA	NA	NA	NA	NA	NA	NA	NA	NA	-0.037572	NA	NA	NA	NA	NA	-0.176018	NA	NA	NA	-0.142282	NA	-0.0541	NA	NA	NA	NA	NA	NA	NA	NA	NA	-0.0994	-0.067967	NA	NA	NA	-0.0925	0.151	0.0855	0.087432	NA	NA	NA	NA	NA
ENSG00000131966	NA	NA	NA	NA	NA	NA	NA	NA	NA	NA	NA	NA	NA	NA	NA	0.011971	NA	NA	NA	0.019834	-0.016935	NA	NA	0.019233	NA	NA	NA	NA	NA	NA	0.00986	NA	NA	NA	NA	NA	NA	NA	NA	NA	0.0124	0.0261	NA	NA	NA	NA	NA	NA	NA
ENSG00000109814	-0.0364	NA	NA	-0.0177	NA	NA	NA	NA	NA	NA	NA	NA	NA	NA	0.25775	NA	NA	NA	NA	-0.088751	NA	NA	NA	-0.078906	NA	NA	NA	NA	NA	NA	0.063043	NA	NA	NA	NA	NA	NA	NA	NA	NA	NA	NA	NA	0.22172	NA	NA	NA	NA	NA
ENSG00000163872	NA	-0.096419	NA	-0.176	NA	NA	NA	NA	NA	-0.153	NA	NA	NA	NA	NA	-0.151358	NA	NA	NA	NA	-0.050461	NA	NA	NA	NA	-0.159	0.064536	NA	NA	-0.082098	NA	NA	NA	NA	NA	NA	NA	NA	NA	NA	NA	-0.0694	NA	NA	NA	NA	0.0603	NA	NA
ENSG00000171206	NA	NA	NA	-0.0222	NA	NA	NA	NA	NA	NA	NA	NA	NA	0.023337	-0.016373	NA	NA	0.0297	NA	NA	NA	NA	NA	NA	NA	NA	NA	NA	NA	NA	NA	NA	NA	NA	NA	NA	NA	0.00712	NA	NA	NA	NA	NA	NA	NA	NA	NA	NA	NA
ENSG00000110025	NA	NA	NA	NA	NA	NA	NA	NA	NA	NA	0.081	NA	NA	NA	0.178253	-0.083194	-0.135	NA	NA	0.105881	NA	NA	NA	0.081018	-0.134379	NA	NA	NA	NA	NA	NA	NA	NA	NA	NA	0.0849	NA	NA	NA	0.062758	NA	NA	NA	NA	NA	NA	0.164	NA	NA
ENSG00000125149	NA	NA	NA	NA	NA	NA	NA	NA	NA	NA	NA	NA	NA	NA	NA	NA	NA	NA	NA	NA	NA	NA	NA	NA	NA	NA	NA	NA	NA	NA	NA	NA	NA	NA	NA	NA	NA	NA	NA	NA	NA	NA	NA	NA	NA	NA	NA	NA	NA
ENSG00000158435	0.0408	NA	0.06	-0.0442	NA	0.029578	NA	NA	NA	NA	0.0467	NA	0.032259	-0.063346	0.045193	-0.02962	NA	-0.0759	NA	-0.074996	NA	NA	NA	-0.075054	NA	-0.0441	NA	NA	NA	NA	NA	NA	NA	NA	NA	-0.0643	NA	-0.00948	0.016463	-0.038502	-0.0825	-0.0402	-0.0777	0.03353	NA	0.031741	NA	NA	NA
ENSG00000164975	NA	NA	NA	NA	NA	NA	NA	NA	NA	NA	NA	-0.036892	NA	0.212082	NA	NA	NA	NA	NA	NA	NA	0.043091	NA	NA	0.084988	NA	NA	NA	NA	NA	0.066505	NA	NA	NA	0.02503	0.0788	0.050606	0.0768	NA	NA	NA	NA	0.0475	NA	NA	NA	NA	NA	NA
ENSG00000148290	NA	NA	NA	-0.0181	NA	NA	NA	NA	NA	NA	NA	NA	NA	NA	NA	NA	NA	NA	NA	NA	NA	NA	NA	NA	NA	-0.0181	NA	NA	NA	NA	NA	NA	0.0389	NA	NA	NA	NA	NA	NA	NA	NA	NA	NA	NA	NA	NA	NA	NA	NA
ENSG00000139292	NA	NA	NA	NA	0.0833	NA	NA	NA	NA	NA	NA	NA	NA	0.083843	0.219984	-0.110898	NA	-0.119	NA	NA	NA	NA	NA	NA	NA	-0.1	NA	NA	NA	NA	0.092552	NA	NA	NA	NA	0.0836	NA	NA	-0.090533	NA	NA	-0.136	-0.136	NA	NA	NA	NA	-0.040947	NA
ENSG00000169814	NA	NA	0.104	-0.0763	NA	NA	-0.0377	NA	NA	NA	NA	NA	NA	0.049945	NA	-0.028584	NA	NA	NA	0.064716	NA	NA	NA	0.057543	NA	NA	NA	NA	NA	NA	NA	NA	-0.0882	NA	NA	0.0396	NA	NA	NA	0.061754	NA	NA	NA	NA	NA	NA	NA	NA	0.179233
ENSG00000124588	NA	NA	0.0143	-0.0481	NA	NA	0.0175	NA	NA	0.105	-0.00976	NA	NA	NA	NA	NA	0.0221	NA	NA	NA	NA	NA	NA	NA	NA	NA	NA	NA	NA	NA	NA	NA	NA	NA	NA	NA	NA	NA	NA	NA	NA	NA	NA	NA	NA	NA	NA	NA	NA
ENSG00000254986	0.244	-0.324959	NA	-0.345	NA	NA	NA	NA	NA	NA	NA	NA	NA	NA	NA	-0.245913	NA	NA	NA	NA	NA	NA	NA	NA	NA	-0.302	NA	NA	NA	-0.070666	-0.307654	NA	-0.173	NA	-0.314225	NA	NA	NA	NA	NA	NA	NA	NA	NA	NA	NA	0.364	NA	NA
ENSG00000099875	NA	-0.185142	NA	-0.131	NA	NA	NA	NA	NA	NA	NA	-0.049538	NA	0.068581	NA	-0.120967	NA	-0.182	NA	NA	NA	NA	NA	NA	NA	-0.195	NA	NA	NA	NA	NA	NA	NA	NA	NA	0.0536	0.117999	0.0533	NA	NA	NA	-0.19	-0.136	NA	NA	NA	0.221	NA	NA
ENSG00000167113	NA	NA	-0.104	NA	NA	NA	NA	NA	NA	0.193	NA	NA	NA	0.097471	-0.026436	-0.036732	NA	-0.0205	NA	NA	NA	NA	NA	NA	NA	NA	NA	NA	NA	NA	0.076027	NA	NA	NA	NA	0.0876	NA	0.0464	NA	NA	NA	-0.119	0.0426	NA	NA	NA	NA	NA	0.093466
ENSG00000005471	NA	NA	NA	NA	NA	NA	NA	NA	NA	NA	NA	NA	NA	NA	NA	NA	NA	0.184	NA	NA	NA	NA	NA	NA	NA	NA	NA	NA	NA	NA	NA	NA	NA	NA	-0.149548	NA	NA	NA	NA	NA	NA	0.148	NA	NA	NA	NA	NA	NA	NA
ENSG00000178719	NA	NA	NA	NA	NA	-0.048837	NA	NA	NA	NA	NA	NA	-0.101017	-0.174709	NA	-0.087837	NA	NA	NA	-0.20396	NA	NA	NA	-0.122046	NA	-0.097	NA	NA	NA	NA	NA	NA	NA	NA	NA	-0.129	NA	NA	NA	-0.157396	-0.162	NA	NA	NA	NA	NA	NA	NA	NA
ENSG00000089280	NA	NA	NA	-0.4	NA	NA	-0.00111	NA	NA	NA	NA	NA	NA	-0.099686	0.00322	0.001505	0.00058	-0.0596	NA	-0.123302	NA	NA	NA	-0.096179	NA	0.0016	NA	NA	NA	NA	NA	NA	NA	NA	NA	-0.0749	NA	-0.119	NA	-0.101195	-0.099	NA	-0.0262	0.001244	NA	NA	NA	NA	NA
ENSG00000176095	NA	-0.288033	0.0859	-0.41	NA	NA	NA	NA	NA	NA	NA	NA	NA	NA	NA	-0.278713	NA	NA	NA	NA	NA	NA	NA	NA	NA	-0.305	0.163325	NA	NA	-0.126004	-0.092342	NA	-0.382	-0.105303	NA	NA	NA	NA	NA	NA	NA	NA	NA	0.112987	NA	NA	0.254	NA	0.090541
ENSG00000146833	0.0456	0.134513	0.355	NA	NA	NA	NA	NA	NA	0.175	-0.0575	-0.072031	0.097095	0.119233	0.160605	NA	NA	-0.0555	NA	0.050653	NA	NA	NA	NA	0.179841	NA	NA	NA	NA	NA	NA	-0.03074	0.0568	NA	NA	NA	NA	0.099	-0.071341	NA	NA	0.0458	-0.0708	0.204247	NA	NA	NA	NA	0.285315
ENSG00000160679	NA	NA	0.0756	-0.0199	NA	NA	0.127	NA	NA	NA	NA	NA	NA	0.053882	NA	NA	NA	NA	NA	NA	NA	0.034099	NA	NA	0.161733	NA	NA	NA	NA	NA	NA	NA	0.0683	0.047995	NA	NA	NA	0.0604	NA	NA	NA	0.0597	NA	NA	0.019079	NA	NA	NA	0.117673
ENSG00000102572	NA	NA	NA	-0.00188	NA	NA	NA	NA	NA	NA	-0.00267	NA	NA	0.002218	NA	-0.002912	0.00246	-0.00624	NA	NA	NA	NA	NA	NA	0.002235	NA	NA	NA	NA	NA	0.003	NA	NA	NA	NA	0.00577	0.004538	NA	NA	0.002276	NA	-0.00316	-0.0126	NA	NA	NA	NA	NA	NA
ENSG00000140548	NA	NA	NA	0.0619	-0.0487	NA	NA	NA	NA	NA	NA	NA	NA	NA	NA	NA	NA	NA	NA	NA	NA	NA	NA	NA	-0.086976	NA	NA	NA	NA	0.059542	0.104815	NA	NA	NA	NA	NA	NA	NA	NA	NA	NA	NA	-0.0801	NA	NA	NA	NA	NA	NA
ENSG00000100650	0.0323	0.033911	NA	-0.0359	NA	NA	NA	NA	0.026	NA	0.0195	NA	NA	0.112199	0.08318	NA	NA	NA	NA	NA	NA	NA	NA	NA	NA	NA	NA	NA	NA	NA	0.028938	-0.013833	0.0512	NA	NA	0.108	NA	NA	0.02967	NA	NA	0.0145	NA	0.043766	NA	0.019059	NA	NA	NA
ENSG00000197302	NA	0.021139	0.0263	NA	NA	NA	0.00424	NA	NA	NA	NA	NA	NA	NA	NA	-0.049593	NA	-0.0127	NA	NA	NA	NA	NA	NA	NA	NA	NA	NA	NA	-0.036201	NA	NA	0.00702	NA	NA	NA	NA	NA	NA	NA	NA	-0.0524	NA	0.067827	NA	NA	NA	NA	0.03746
ENSG00000270647	NA	NA	NA	0.14	NA	NA	0.002	NA	NA	NA	NA	-0.091846	NA	NA	NA	0.13729	NA	NA	NA	NA	NA	NA	NA	NA	NA	NA	NA	NA	NA	NA	NA	NA	-0.0752	NA	NA	NA	NA	NA	-0.097567	NA	NA	NA	NA	NA	NA	-0.000715	NA	NA	NA
ENSG00000137274	NA	NA	NA	-0.0445	NA	NA	NA	NA	-0.173	NA	-0.0334	NA	NA	0.0915	NA	-0.054287	NA	NA	NA	0.075786	NA	NA	NA	0.099773	NA	-0.0915	NA	NA	NA	NA	NA	NA	NA	NA	NA	0.116	NA	-0.0144	NA	0.061556	NA	-0.0346	NA	NA	NA	NA	NA	NA	NA
ENSG00000183077	NA	NA	0.047	-0.0704	NA	0.03308	-0.0364	NA	NA	NA	0.0148	NA	0.02369	0.046765	0.044279	NA	NA	-0.0733	NA	NA	NA	NA	NA	NA	NA	NA	NA	NA	NA	NA	0.038014	NA	0.0289	NA	NA	0.0313	NA	NA	NA	NA	NA	-0.0256	-0.0705	NA	NA	NA	NA	NA	NA
ENSG00000169689	NA	NA	NA	NA	NA	NA	NA	NA	NA	NA	NA	NA	NA	NA	NA	NA	NA	NA	NA	NA	NA	NA	NA	NA	NA	NA	NA	NA	NA	NA	-0.129975	NA	NA	NA	-0.170564	NA	NA	NA	NA	NA	NA	NA	NA	NA	NA	NA	NA	NA	NA
ENSG00000109736	NA	0.223975	NA	0.0818	NA	NA	NA	NA	0.2	-0.323	NA	0.09835	NA	NA	NA	0.20227	NA	NA	NA	0.222505	NA	NA	NA	NA	NA	0.114	NA	NA	NA	NA	0.191223	NA	0.243	NA	NA	NA	NA	NA	NA	NA	NA	NA	NA	NA	NA	NA	NA	NA	NA
ENSG00000122591	NA	0.012116	NA	-0.0454	NA	-0.050594	NA	NA	NA	0.0979	NA	NA	NA	0.070821	0.04826	NA	0.0443	NA	NA	NA	NA	NA	NA	NA	NA	-0.0581	NA	NA	NA	NA	NA	NA	NA	NA	NA	0.0714	NA	NA	-0.023882	NA	NA	0.0292	NA	-0.019559	NA	NA	NA	NA	NA
ENSG00000122490	NA	0.11837	0.0785	0.0816	NA	NA	0.069	NA	NA	NA	NA	NA	0.143105	0.111321	0.095693	0.07229	NA	NA	NA	NA	NA	NA	NA	NA	NA	0.0776	NA	NA	NA	NA	NA	NA	0.128	NA	NA	NA	NA	NA	NA	NA	NA	-0.0206	NA	NA	NA	NA	NA	NA	0.07286
ENSG00000148248	NA	0.05391	NA	NA	NA	NA	-0.0359	NA	NA	NA	NA	-0.072279	-0.14913	-0.062318	NA	NA	NA	NA	NA	-0.055194	NA	NA	NA	-0.091358	-0.144291	NA	NA	NA	NA	NA	0.039037	NA	NA	NA	NA	-0.0697	NA	NA	NA	NA	-0.052	-0.069	-0.0533	0.14069	-0.020314	0.064441	NA	NA	NA
ENSG00000083312	NA	NA	NA	NA	NA	NA	NA	NA	0.0266	NA	NA	NA	NA	NA	0.086296	NA	NA	NA	NA	NA	NA	NA	NA	NA	NA	NA	-0.037515	0.0489	NA	NA	NA	NA	NA	NA	NA	NA	NA	NA	NA	NA	NA	NA	NA	NA	NA	NA	-0.0764	NA	NA
ENSG00000088832	NA	-0.066783	NA	-0.0793	0.0382	NA	NA	NA	NA	-0.08	NA	0.034334	NA	NA	NA	-0.065535	NA	-0.0844	NA	-0.118689	NA	NA	NA	-0.039398	NA	-0.049	NA	NA	NA	NA	-0.066986	NA	-0.0551	NA	NA	NA	0.031439	NA	NA	NA	NA	-0.0855	-0.0462	NA	NA	NA	NA	NA	NA
ENSG00000173744	NA	0.025391	NA	NA	NA	NA	NA	NA	NA	NA	0.0685	NA	NA	0.058754	NA	NA	NA	NA	NA	NA	-0.009771	NA	NA	NA	NA	NA	NA	NA	NA	0.063185	0.043051	NA	0.0226	NA	0.054873	NA	0.073929	NA	NA	NA	NA	-0.00534	NA	NA	NA	NA	0.0397	NA	NA
ENSG00000076864	NA	NA	NA	NA	NA	NA	NA	NA	NA	NA	NA	NA	NA	NA	NA	-0.2752	NA	NA	NA	NA	NA	NA	NA	NA	NA	-0.344	NA	NA	NA	NA	NA	NA	NA	NA	NA	NA	NA	NA	NA	NA	NA	NA	NA	NA	NA	NA	NA	NA	0.230388
ENSG00000171204	NA	NA	NA	0.11	NA	0.074964	NA	NA	NA	NA	NA	NA	NA	-0.084533	0.21863	NA	NA	0.0603	NA	NA	NA	NA	NA	NA	NA	NA	NA	NA	NA	NA	NA	NA	NA	NA	NA	-0.0705	NA	-0.0576	NA	-0.124888	NA	NA	NA	0.218878	NA	0.127467	NA	NA	NA
ENSG00000076770	NA	0.076752	NA	-0.0986	NA	-0.031737	NA	NA	0.06	NA	NA	NA	0.072412	0.132584	NA	-0.098174	NA	NA	-0.076367	NA	NA	NA	NA	NA	NA	-0.0499	NA	NA	NA	NA	0.091088	NA	0.0656	0.024262	NA	0.174	NA	NA	-0.039491	-0.087363	-0.065	NA	NA	-0.116377	NA	NA	NA	NA	0.071154
ENSG00000166965	NA	NA	NA	NA	NA	-0.054706	NA	NA	NA	NA	NA	NA	NA	-0.024379	0.126563	NA	0.0268	NA	-0.039767	NA	NA	NA	NA	NA	0.013352	NA	NA	NA	NA	NA	NA	NA	NA	NA	0.033169	-0.0191	NA	0.04	NA	-0.019574	-0.0235	NA	NA	NA	NA	NA	NA	NA	NA
ENSG00000127483	NA	NA	NA	-0.0982	NA	NA	NA	NA	NA	NA	NA	NA	NA	0.121724	NA	-0.063457	NA	NA	-0.013632	NA	-0.017228	NA	NA	NA	NA	-0.041	-0.052051	NA	NA	NA	0.070477	-0.041657	NA	-0.015756	NA	0.101	0.027331	NA	NA	NA	NA	-0.048	NA	0.035603	NA	NA	-0.00902	NA	0.057827
ENSG00000120925	NA	NA	0.0158	-0.0276	NA	NA	NA	NA	NA	NA	NA	NA	-0.033387	NA	NA	NA	NA	NA	NA	NA	NA	NA	NA	NA	-0.018897	NA	NA	NA	NA	NA	0.09176	NA	NA	NA	NA	NA	NA	0.0416	NA	NA	NA	-0.0524	NA	-0.032137	NA	0.027775	NA	NA	0.026437
ENSG00000269335	NA	NA	NA	NA	NA	NA	0.0544	NA	NA	NA	NA	NA	NA	0.087747	NA	NA	0.0561	0.0449	NA	NA	NA	NA	NA	NA	NA	NA	NA	NA	NA	NA	0.123081	NA	NA	NA	NA	0.077	NA	NA	NA	NA	NA	NA	NA	NA	NA	NA	NA	NA	NA
ENSG00000036257	NA	0.022051	NA	NA	NA	NA	NA	NA	0.0187	NA	NA	NA	NA	NA	NA	NA	NA	NA	NA	NA	NA	NA	NA	NA	NA	NA	NA	0.0265	-0.0533	-0.015769	0.008601	NA	NA	NA	NA	NA	NA	NA	NA	NA	NA	NA	NA	NA	NA	NA	-0.034	-0.035756	-0.034839
ENSG00000116698	NA	NA	NA	NA	NA	NA	NA	NA	NA	NA	0.068	NA	NA	0.185575	NA	-0.057222	NA	NA	NA	NA	NA	NA	NA	NA	NA	-0.129	NA	NA	NA	NA	0.26413	NA	NA	NA	0.08121	0.186	NA	-0.0778	NA	NA	NA	NA	-0.212	NA	-0.080981	NA	NA	NA	NA
ENSG00000243989	NA	0.586567	NA	NA	NA	NA	NA	NA	NA	NA	NA	NA	-0.173402	0.426248	NA	NA	NA	NA	-0.307743	0.418113	NA	NA	NA	0.363857	NA	NA	NA	NA	NA	NA	NA	NA	0.453	NA	NA	0.391	NA	NA	0.306386	0.363467	0.265	NA	NA	NA	NA	NA	NA	NA	NA
ENSG00000171735	-0.0175	0.041996	0.0599	0.0279	NA	NA	0.0239	NA	NA	0.0639	0.0719	NA	0.088441	0.06073	NA	NA	NA	NA	NA	0.047465	NA	NA	NA	0.17249	0.243739	0.0451	NA	NA	NA	NA	NA	NA	0.0232	NA	NA	0.043	NA	0.0789	-0.024357	NA	NA	0.0519	0.0714	NA	NA	NA	0.0156	NA	NA
ENSG00000166450	-0.048	NA	NA	-0.163	NA	NA	NA	NA	NA	NA	0.0463	NA	NA	0.152303	NA	-0.105732	-0.0178	NA	NA	NA	NA	NA	NA	NA	NA	-0.115	NA	NA	NA	-0.087282	0.12157	NA	NA	NA	NA	NA	NA	0.0549	-0.121199	NA	NA	NA	NA	-0.077896	NA	NA	NA	-0.044922	NA
ENSG00000036549	NA	NA	NA	0.209	NA	NA	NA	NA	NA	NA	NA	NA	NA	-0.059571	NA	NA	NA	NA	NA	NA	NA	NA	NA	NA	NA	NA	NA	NA	NA	NA	NA	NA	NA	NA	NA	NA	NA	NA	NA	-0.335747	-0.246	NA	NA	NA	0.09944	NA	NA	NA	NA
ENSG00000127481	NA	NA	NA	-0.0654	NA	NA	NA	NA	NA	NA	NA	NA	NA	0.085779	NA	-0.065791	NA	NA	NA	NA	NA	NA	NA	NA	NA	-0.0376	NA	NA	NA	NA	0.039368	NA	NA	NA	NA	0.0803	NA	NA	NA	NA	NA	NA	NA	NA	NA	NA	NA	NA	0.041732
ENSG00000157873	NA	NA	NA	NA	NA	NA	NA	NA	NA	-0.148	NA	NA	NA	0.051217	NA	-0.05112	NA	NA	NA	NA	NA	NA	NA	0.038053	NA	NA	NA	NA	-0.143	NA	NA	-0.024905	NA	NA	NA	0.0581	NA	-0.00927	NA	NA	0.0373	-0.0519	NA	NA	NA	NA	NA	NA	NA
ENSG00000106636	-0.013	NA	NA	-0.0646	NA	NA	0.0799	NA	NA	0.0668	NA	NA	-0.084918	NA	-0.021598	-0.054487	NA	NA	-0.056232	NA	-0.080963	NA	-0.06208	NA	NA	-0.0864	NA	NA	NA	NA	0.05159	NA	NA	NA	NA	NA	NA	NA	NA	NA	NA	NA	NA	-0.105311	NA	NA	-0.0688	NA	NA
ENSG00000148842	NA	NA	NA	NA	NA	NA	NA	NA	-0.0229	NA	NA	NA	-0.066359	0.040761	-0.050593	NA	-0.0161	-0.0296	NA	-0.058923	NA	NA	NA	NA	-0.014422	-0.0339	NA	-0.0114	NA	NA	NA	NA	NA	NA	NA	-0.022	NA	NA	NA	-0.023579	NA	NA	NA	-0.048024	NA	NA	NA	NA	-0.032372
ENSG00000058729	NA	NA	NA	NA	NA	NA	NA	NA	NA	NA	NA	NA	NA	0.024342	-0.012035	NA	NA	NA	NA	NA	NA	NA	NA	NA	NA	NA	NA	-0.00776	NA	-0.025326	NA	NA	NA	NA	NA	NA	NA	NA	NA	NA	NA	NA	NA	NA	NA	NA	NA	NA	0.027277
ENSG00000068438	NA	NA	NA	NA	NA	NA	NA	NA	NA	NA	NA	NA	NA	NA	NA	NA	NA	-0.0772	NA	NA	NA	NA	NA	NA	NA	NA	NA	NA	NA	NA	NA	NA	NA	NA	NA	NA	NA	NA	NA	NA	NA	NA	-0.0772	NA	NA	NA	NA	NA	NA
ENSG00000213923	-0.0626	NA	NA	NA	NA	NA	NA	NA	0.0364	NA	NA	NA	NA	0.051855	NA	NA	-0.0388	NA	NA	NA	NA	NA	NA	NA	0.013552	NA	NA	NA	NA	NA	NA	NA	NA	NA	NA	NA	NA	0.0113	NA	NA	NA	NA	NA	-0.05984	NA	NA	NA	NA	-0.102782
ENSG00000116649	NA	0.171424	-0.0136	0.227	NA	NA	NA	NA	NA	NA	NA	NA	NA	0.096747	NA	0.11497	NA	NA	NA	NA	NA	NA	NA	NA	NA	0.115	NA	NA	NA	0.105945	0.244967	NA	0.132	0.172041	0.134627	0.0852	NA	NA	NA	NA	NA	0.0763	NA	-0.048558	NA	NA	NA	NA	-0.011121
ENSG00000100916	0.0198	NA	NA	-0.00352	NA	NA	0.00546	NA	NA	NA	NA	NA	NA	NA	NA	NA	NA	NA	NA	NA	NA	NA	NA	0.003003	NA	NA	NA	NA	0.0585	NA	NA	NA	NA	NA	NA	NA	NA	NA	NA	NA	NA	NA	NA	NA	-0.013189	0.019429	NA	NA	0.015993
ENSG00000164713	NA	NA	0.00367	NA	NA	NA	NA	NA	NA	NA	0.003	NA	NA	NA	NA	NA	NA	-0.0017	NA	NA	NA	NA	NA	NA	NA	NA	NA	NA	NA	NA	NA	NA	NA	NA	NA	NA	NA	NA	NA	NA	NA	NA	0.00299	0.006051	NA	NA	NA	NA	NA
ENSG00000173889	NA	NA	NA	NA	NA	NA	NA	NA	0.0222	NA	NA	NA	NA	0.067804	0.043111	-0.042422	-0.0354	NA	NA	NA	NA	NA	NA	NA	NA	-0.0396	NA	NA	NA	0.016064	0.04943	NA	NA	NA	NA	0.0381	NA	NA	NA	NA	NA	NA	NA	NA	NA	NA	0.0426	NA	NA
ENSG00000181045	NA	NA	NA	-0.134	NA	NA	NA	NA	0.18	NA	-0.0823	NA	NA	NA	NA	NA	NA	NA	NA	NA	0.423409	NA	NA	NA	-0.064816	NA	NA	NA	NA	NA	NA	NA	NA	NA	NA	NA	NA	-0.135	NA	NA	NA	NA	NA	NA	NA	NA	NA	NA	NA
ENSG00000164172	0.0751	NA	NA	NA	NA	NA	NA	NA	NA	-0.293	NA	NA	0.035732	0.07006	NA	NA	NA	NA	NA	NA	NA	NA	NA	0.049011	NA	0.0277	NA	NA	-0.0582	NA	NA	NA	0.055	NA	NA	0.0969	NA	NA	NA	0.062866	NA	NA	NA	NA	NA	NA	NA	NA	-0.067423
ENSG00000124802	0.00521	NA	-0.0205	-0.0356	NA	NA	NA	NA	NA	-0.055	NA	NA	NA	NA	NA	-0.01239	NA	NA	NA	-0.013121	NA	NA	NA	-0.00395	NA	NA	NA	NA	NA	NA	0.023125	NA	NA	NA	NA	0.00247	0.01142	NA	NA	-0.009399	NA	NA	NA	-0.005326	NA	NA	NA	NA	NA
ENSG00000198964	NA	NA	NA	NA	NA	NA	NA	NA	NA	-0.0817	NA	NA	NA	0.127086	NA	NA	NA	-0.0754	NA	-0.035782	NA	NA	NA	-0.084394	NA	NA	NA	NA	NA	NA	NA	NA	NA	NA	NA	0.0884	NA	NA	NA	NA	NA	NA	NA	NA	-0.085464	NA	0.0612	NA	NA
ENSG00000092020	NA	NA	-0.0301	-0.0874	NA	NA	-0.0122	NA	NA	NA	NA	NA	NA	NA	NA	NA	NA	-0.0553	NA	-0.089404	NA	NA	NA	-0.121517	0.064601	-0.0842	NA	NA	NA	NA	NA	NA	NA	NA	NA	NA	NA	NA	NA	NA	NA	-0.0234	-0.0538	-0.038878	0.050061	NA	NA	NA	NA
ENSG00000135100	NA	-0.095621	NA	-0.156	NA	NA	NA	NA	NA	-0.13	NA	NA	NA	NA	NA	-0.14798	NA	NA	NA	-0.051451	-0.048192	NA	NA	-0.097063	NA	-0.129	NA	NA	NA	NA	NA	NA	NA	NA	NA	NA	NA	NA	NA	NA	NA	-0.0878	NA	NA	NA	NA	NA	NA	NA
ENSG00000197728	NA	NA	0.00328	NA	NA	NA	NA	NA	NA	0.00239	NA	NA	NA	0.00098	NA	0.001846	NA	NA	NA	NA	NA	NA	NA	0.001395	NA	NA	-0.001558	NA	NA	NA	NA	NA	NA	NA	NA	0.000776	NA	NA	NA	NA	0.00302	NA	NA	NA	NA	NA	NA	NA	NA
ENSG00000170365	NA	NA	NA	NA	NA	NA	NA	NA	NA	NA	NA	NA	NA	NA	NA	NA	NA	NA	NA	NA	NA	NA	NA	NA	NA	NA	NA	NA	NA	NA	NA	NA	NA	NA	NA	NA	NA	NA	NA	NA	NA	NA	NA	NA	NA	NA	NA	NA	NA
ENSG00000271383	-0.00174	NA	NA	-0.00138	NA	NA	0.00164	NA	NA	NA	0.00187	0.001151	-0.000962	0.009605	0.002295	-0.001711	NA	NA	NA	NA	NA	NA	NA	0.002783	NA	-0.0014	NA	NA	NA	NA	0.000643	NA	NA	0.001652	NA	0.00564	0.001145	0.0021	-0.001439	0.001278	0.00194	NA	NA	0.002646	NA	NA	NA	NA	NA
ENSG00000168066	NA	-0.152453	NA	-0.0874	NA	NA	NA	NA	NA	NA	NA	-0.037874	NA	NA	NA	-0.036594	NA	-0.116	NA	NA	NA	NA	NA	NA	NA	-0.0813	NA	NA	NA	NA	NA	NA	-0.162	NA	NA	NA	NA	NA	NA	NA	NA	NA	-0.0976	0.033588	NA	NA	NA	NA	NA
ENSG00000119977	NA	NA	NA	-0.0586	NA	NA	NA	NA	NA	NA	NA	NA	NA	0.039084	NA	-0.02994	NA	NA	NA	-0.039722	NA	NA	NA	-0.051991	NA	NA	NA	NA	NA	NA	0.056296	NA	NA	NA	NA	NA	NA	NA	NA	NA	NA	NA	NA	NA	NA	NA	NA	NA	NA
ENSG00000070476	0.0497	0.098763	NA	-0.102	NA	NA	NA	NA	NA	NA	NA	NA	-0.064682	0.148284	NA	-0.145406	NA	0.0878	-0.087131	NA	NA	0.055803	NA	-0.102943	NA	-0.106	NA	NA	NA	NA	0.156197	0.085072	0.109	NA	NA	0.152	NA	0.103	NA	NA	NA	NA	0.0862	NA	0.052244	NA	NA	NA	NA
ENSG00000105401	0.0271	NA	-0.0571	-0.0876	0.0173	NA	NA	NA	NA	NA	NA	NA	-0.069984	-0.131563	NA	NA	NA	NA	NA	-0.160024	NA	NA	NA	-0.135719	NA	-0.0534	NA	NA	NA	NA	-0.121061	NA	NA	NA	NA	-0.117	-0.098559	NA	-0.067062	-0.17904	-0.113	NA	0.0578	NA	NA	NA	-0.0344	NA	NA
ENSG00000164346	0.0124	NA	NA	-0.0476	0.00813	NA	NA	NA	NA	NA	NA	NA	NA	NA	NA	NA	NA	NA	NA	NA	NA	NA	NA	NA	NA	-0.0168	NA	NA	NA	NA	NA	NA	NA	NA	NA	NA	NA	NA	NA	NA	NA	0.0213	NA	NA	NA	0.0216	NA	NA	NA
ENSG00000205352	NA	NA	NA	-0.114	NA	NA	NA	NA	NA	NA	NA	NA	NA	-0.090445	NA	-0.017833	-0.026	-0.0706	NA	-0.093461	0.048296	NA	NA	-0.086668	NA	-0.0384	NA	NA	NA	NA	0.018522	-0.020576	NA	NA	-0.049337	-0.0757	NA	0.0425	NA	NA	-0.0683	NA	-0.058	NA	NA	NA	NA	0.041681	NA
ENSG00000108784	NA	-0.087516	NA	-0.0856	NA	-0.03712	NA	NA	NA	-0.077	-0.0198	NA	0.044588	NA	NA	-0.086257	NA	-0.0396	NA	-0.023358	NA	NA	NA	NA	NA	-0.0873	NA	NA	NA	NA	-0.057478	NA	-0.0511	NA	NA	NA	NA	NA	NA	-0.019831	NA	-0.0362	-0.034	NA	NA	NA	NA	NA	NA
ENSG00000106484	NA	NA	NA	NA	NA	NA	NA	NA	NA	-0.337	NA	NA	NA	NA	NA	NA	NA	NA	NA	NA	NA	NA	NA	NA	NA	NA	NA	NA	NA	NA	NA	NA	NA	NA	NA	NA	NA	NA	NA	NA	NA	NA	NA	NA	NA	NA	NA	NA	NA
ENSG00000278259	NA	NA	NA	NA	NA	NA	NA	NA	NA	NA	0.0927	NA	NA	0.106478	NA	NA	NA	NA	NA	-0.079652	NA	NA	NA	NA	NA	-0.0674	NA	NA	NA	0.084887	0.098301	NA	NA	-0.106942	NA	NA	NA	NA	NA	NA	NA	-0.0626	NA	NA	NA	NA	NA	NA	NA
ENSG00000169490	NA	NA	0.033	NA	NA	NA	0.0432	NA	NA	NA	NA	NA	0.049826	NA	0.073502	NA	NA	NA	0.008113	NA	NA	NA	NA	0.028125	0.021223	NA	NA	NA	NA	NA	NA	NA	NA	NA	NA	0.0154	NA	NA	-0.031369	NA	NA	0.0164	0.0332	NA	NA	NA	NA	NA	0.050344
ENSG00000095787	0.0241	NA	NA	NA	NA	NA	NA	NA	NA	-0.102	NA	NA	NA	0.090552	0.050749	-0.024193	NA	NA	NA	NA	NA	NA	NA	NA	NA	-0.0257	NA	NA	NA	NA	0.041645	NA	NA	NA	NA	0.0613	NA	NA	NA	0.005215	NA	NA	NA	0.028731	NA	0.019775	NA	0.010835	-0.017677
ENSG00000129003	NA	NA	NA	-0.0356	NA	NA	-0.0601	NA	NA	NA	NA	0.081	NA	0.160153	NA	NA	NA	0.0873	NA	0.024571	NA	NA	NA	NA	0.105729	NA	NA	0.0928	NA	NA	NA	NA	0.121	NA	NA	0.0892	0.06263	NA	NA	NA	NA	NA	NA	NA	NA	NA	-0.0758	NA	NA
ENSG00000131100	NA	NA	NA	NA	NA	NA	NA	NA	NA	NA	NA	NA	NA	-0.071178	NA	0.066158	0.105	NA	NA	-0.087221	NA	NA	NA	-0.066053	0.073873	NA	NA	0.0314	NA	NA	NA	NA	NA	NA	NA	-0.0542	NA	NA	NA	NA	NA	NA	NA	NA	NA	NA	NA	NA	NA
ENSG00000102172	NA	NA	-0.11	NA	NA	NA	-0.186	NA	NA	NA	0.0521	NA	NA	0.138998	NA	NA	NA	NA	NA	0.081188	0.285786	NA	NA	0.118401	-0.047717	0.0373	NA	-0.0503	NA	0.059373	0.08717	NA	0.184	NA	NA	0.163	0.104841	0.0144	NA	0.075165	0.0459	NA	NA	NA	NA	NA	0.06	NA	-0.244507
ENSG00000010270	NA	NA	NA	NA	NA	NA	NA	NA	NA	NA	NA	NA	NA	-0.173042	NA	NA	NA	0.0493	NA	NA	0.101058	-0.081718	NA	NA	NA	NA	NA	NA	NA	NA	NA	NA	NA	NA	NA	-0.124	NA	NA	NA	NA	-0.176	NA	NA	NA	NA	0.048192	NA	NA	0.086899
ENSG00000143924	NA	NA	NA	-0.171	NA	NA	NA	NA	NA	0.19	0.0434	NA	NA	0.131178	0.166894	-0.139584	NA	-0.134	NA	0.077224	NA	NA	NA	0.049493	-0.08965	-0.142	0.038062	-0.0409	NA	NA	0.106724	NA	NA	NA	NA	0.131	0.104594	NA	NA	0.093331	0.0361	-0.0829	-0.14	-0.146373	NA	NA	0.0591	NA	NA
ENSG00000058063	NA	NA	NA	NA	NA	NA	NA	NA	NA	NA	NA	NA	NA	0.249313	0.097744	-0.051007	NA	NA	NA	NA	NA	NA	NA	NA	NA	NA	NA	NA	NA	NA	NA	NA	0.122	NA	NA	0.166	NA	NA	0.021748	NA	NA	NA	NA	NA	NA	NA	NA	NA	NA
ENSG00000122335	NA	NA	NA	NA	NA	NA	NA	NA	NA	NA	NA	NA	0.093095	0.163292	NA	NA	NA	NA	NA	NA	NA	NA	NA	NA	NA	NA	NA	NA	NA	-0.071448	NA	NA	NA	NA	NA	0.0969	NA	NA	NA	NA	NA	NA	NA	NA	NA	NA	NA	NA	NA
ENSG00000160075	-0.0345	-0.034256	NA	-0.0268	NA	NA	NA	NA	NA	NA	0.0226	NA	-0.081739	NA	NA	NA	NA	-0.0384	NA	0.025399	NA	NA	NA	-0.012625	0.041016	NA	NA	-0.0274	NA	NA	NA	NA	0.03	NA	NA	NA	NA	NA	-0.00671	-0.022464	NA	-0.0393	NA	-0.034666	NA	0.013824	NA	NA	NA
ENSG00000177119	0.011	0.012557	NA	NA	NA	NA	NA	NA	NA	NA	NA	NA	NA	-0.012402	NA	NA	NA	0.00703	NA	NA	NA	NA	-0.01598	-0.01357	NA	0.00984	NA	NA	NA	NA	NA	0.002657	NA	NA	NA	-0.0077	NA	NA	NA	NA	NA	0.0184	0.0128	0.036437	-0.012002	NA	NA	NA	NA
ENSG00000135677	NA	NA	0.189	NA	NA	NA	NA	NA	NA	NA	NA	NA	NA	0.292977	NA	NA	NA	-0.0443	NA	NA	NA	NA	NA	NA	NA	NA	NA	NA	NA	NA	NA	NA	NA	NA	NA	0.296	NA	0.107	NA	NA	NA	NA	-0.0773	NA	NA	NA	NA	NA	NA
ENSG00000162714	NA	-0.009925	NA	-0.0839	NA	-0.06403	NA	NA	NA	NA	NA	NA	-0.098916	NA	NA	NA	NA	NA	NA	NA	NA	NA	NA	NA	NA	-0.0656	NA	NA	NA	NA	0.052361	0.08055	NA	NA	NA	NA	NA	NA	NA	NA	NA	NA	-0.0398	NA	NA	NA	NA	0.060763	NA
ENSG00000143971	NA	NA	NA	-0.0163	-0.00423	NA	NA	NA	0.00219	NA	0.00782	NA	0.025871	NA	NA	-0.018321	NA	0.00843	NA	NA	NA	NA	NA	NA	NA	NA	NA	NA	NA	NA	NA	NA	NA	NA	NA	NA	NA	NA	NA	NA	NA	NA	NA	NA	NA	NA	NA	NA	NA
ENSG00000276234	NA	NA	NA	NA	NA	NA	0.0784	NA	-0.048	0.0419	NA	NA	NA	NA	0.058718	NA	NA	NA	NA	NA	NA	NA	NA	NA	NA	NA	-0.06869	NA	NA	0.048589	NA	NA	NA	-0.022411	0.078524	NA	NA	NA	NA	NA	NA	NA	NA	0.053989	NA	NA	NA	NA	NA
ENSG00000159720	NA	NA	NA	-0.0676	NA	NA	NA	NA	NA	0.178	NA	NA	NA	-0.057623	0.094903	-0.056802	0.106	NA	NA	NA	NA	NA	NA	-0.059255	NA	NA	NA	NA	NA	NA	NA	NA	NA	NA	NA	NA	NA	NA	NA	NA	NA	NA	NA	NA	NA	NA	NA	NA	0.063379
ENSG00000145982	NA	NA	-0.168	NA	NA	NA	NA	NA	NA	NA	NA	NA	NA	-0.066554	NA	NA	-0.121	-0.0647	NA	-0.08587	0.131252	NA	NA	-0.038703	-0.118171	NA	NA	-0.106	NA	-0.063085	NA	NA	NA	NA	NA	-0.0348	0.075073	NA	NA	NA	NA	NA	-0.0446	-0.160192	NA	NA	NA	NA	-0.222746
ENSG00000068305	NA	NA	NA	NA	NA	NA	0.0447	NA	NA	NA	NA	NA	NA	NA	0.09815	NA	NA	NA	NA	NA	NA	NA	NA	NA	NA	NA	NA	NA	NA	NA	NA	NA	-0.165	NA	NA	NA	NA	NA	NA	NA	NA	NA	NA	-0.138425	NA	NA	NA	NA	NA
ENSG00000008988	0.00244	NA	0.00752	NA	NA	NA	NA	NA	NA	NA	NA	NA	NA	-0.017682	0.024557	-0.006844	NA	NA	NA	-0.015133	NA	NA	NA	-0.01865	NA	-0.00502	NA	NA	NA	NA	NA	NA	0.0129	NA	NA	-0.0138	NA	NA	NA	NA	NA	NA	NA	0.023845	NA	NA	NA	NA	0.034946
ENSG00000204084	NA	-0.028049	0.017	NA	NA	NA	NA	NA	NA	NA	NA	NA	NA	NA	NA	NA	NA	-0.0326	NA	NA	NA	NA	NA	NA	NA	NA	NA	NA	NA	-0.022826	0.022666	NA	-0.0363	NA	NA	0.0412	NA	NA	NA	NA	NA	NA	-0.0596	NA	NA	NA	NA	NA	NA
ENSG00000107566	NA	NA	0.117	-0.0953	NA	NA	NA	NA	NA	NA	NA	NA	NA	0.275067	NA	NA	NA	NA	NA	NA	0.036415	NA	NA	NA	NA	-0.0597	NA	NA	NA	NA	0.112145	NA	NA	NA	NA	0.186	NA	NA	NA	NA	NA	NA	NA	0.097677	-0.028524	NA	NA	NA	NA
ENSG00000015532	NA	0.313015	-0.136	0.27	NA	NA	NA	NA	0.15	NA	NA	NA	-0.215915	0.129391	NA	0.259858	NA	NA	-0.134411	NA	0.108012	NA	NA	0.260311	0.036681	0.238	NA	NA	NA	NA	NA	NA	0.387	0.237124	NA	0.105	NA	NA	0.177579	0.123839	NA	NA	NA	NA	NA	-0.090153	-0.121	NA	NA
ENSG00000114686	NA	NA	NA	NA	NA	NA	0.0627	NA	NA	NA	NA	NA	NA	0.056016	NA	NA	0.014	NA	NA	0.09936	NA	NA	NA	0.102052	NA	-0.0898	NA	-0.0457	NA	NA	-0.104962	NA	NA	NA	-0.209031	0.0747	NA	NA	NA	0.103736	0.1	0.0845	NA	NA	NA	NA	NA	NA	-0.067456
ENSG00000119328	NA	NA	NA	NA	NA	NA	NA	NA	NA	NA	NA	NA	NA	NA	-0.075197	NA	NA	NA	NA	0.089368	NA	NA	NA	0.047489	NA	NA	NA	NA	NA	NA	NA	NA	NA	NA	NA	-0.0863	NA	NA	NA	NA	NA	NA	NA	NA	-0.058346	NA	0.0468	NA	NA
ENSG00000198099	0.107	NA	NA	NA	NA	NA	0.0898	NA	NA	NA	NA	NA	NA	0.057527	NA	NA	NA	NA	NA	NA	NA	NA	NA	NA	NA	NA	NA	NA	NA	NA	0.086327	NA	NA	NA	NA	0.118	NA	NA	NA	NA	NA	0.0828	NA	NA	-0.121112	NA	NA	NA	NA
ENSG00000258315	NA	-0.127429	NA	NA	NA	NA	NA	NA	NA	0.216	NA	NA	NA	-0.103393	NA	NA	NA	NA	NA	NA	NA	NA	NA	-0.149209	NA	NA	NA	NA	NA	NA	-0.059948	NA	NA	NA	NA	NA	NA	NA	NA	NA	NA	-0.02	NA	NA	NA	NA	NA	NA	NA
ENSG00000126746	NA	NA	NA	NA	NA	NA	NA	NA	NA	-0.42	NA	NA	NA	-0.046726	NA	NA	NA	NA	NA	-0.051234	NA	NA	NA	NA	NA	NA	NA	NA	NA	NA	NA	NA	NA	NA	NA	-0.0373	NA	NA	NA	NA	NA	-0.0192	NA	NA	-0.07	NA	NA	NA	NA
ENSG00000068120	NA	NA	NA	-0.163	-0.0705	NA	NA	NA	-0.0768	-0.251	NA	NA	NA	-0.142641	NA	-0.167434	NA	NA	NA	-0.138188	NA	NA	NA	-0.12567	NA	-0.182	NA	NA	NA	NA	NA	NA	NA	NA	NA	-0.155	NA	NA	NA	NA	NA	NA	NA	NA	NA	NA	NA	NA	NA
ENSG00000064115	NA	NA	NA	NA	NA	NA	NA	NA	NA	-0.365	NA	0.028084	-0.02713	NA	NA	NA	NA	0.0306	NA	NA	NA	NA	NA	NA	-0.038034	0.0269	NA	NA	NA	NA	0.027775	NA	0.0623	0.044208	NA	NA	NA	-0.0125	0.018822	NA	NA	NA	NA	NA	NA	NA	NA	NA	NA
ENSG00000166478	NA	NA	NA	-0.155	-0.144	NA	NA	NA	NA	NA	0.115	NA	NA	0.088629	NA	-0.231256	NA	-0.224	NA	NA	NA	NA	NA	NA	-0.076292	-0.134	NA	NA	0.168	NA	NA	NA	NA	NA	NA	NA	NA	NA	-0.202911	0.162472	0.175	NA	NA	NA	NA	NA	NA	NA	NA
ENSG00000173905	NA	NA	-0.0424	-0.141	-0.0643	NA	NA	NA	NA	NA	NA	0.108976	NA	NA	NA	NA	NA	NA	NA	NA	NA	NA	NA	NA	NA	-0.119	NA	NA	NA	0.034847	0.041128	NA	NA	NA	NA	NA	NA	NA	NA	NA	NA	NA	NA	NA	NA	NA	NA	NA	NA
ENSG00000139697	NA	NA	NA	-0.0915	NA	NA	NA	NA	NA	NA	-0.0252	NA	-0.075904	0.045999	0.142164	-0.062642	-0.0617	-0.0837	NA	NA	NA	NA	NA	-0.0406	-0.123832	NA	NA	NA	NA	NA	0.099432	-0.015571	NA	NA	NA	0.0453	NA	-0.0143	NA	NA	-0.045	-0.129	-0.0455	NA	0.042574	NA	NA	NA	0.040574
ENSG00000254505	NA	NA	NA	NA	NA	NA	NA	NA	NA	NA	NA	-0.027704	NA	-0.080053	0.081779	NA	NA	NA	NA	-0.050894	NA	NA	NA	-0.049775	NA	-0.00979	NA	NA	NA	NA	NA	0.022595	0.0146	NA	NA	-0.0661	NA	NA	NA	-0.058694	-0.0579	0.0377	NA	0.060512	-0.032625	NA	NA	0.01977	0.012553
ENSG00000142192	NA	-0.049689	NA	-0.0445	NA	NA	-0.0135	NA	NA	NA	0.018	NA	NA	0.107169	NA	NA	NA	-0.032	NA	NA	NA	NA	NA	0.058891	NA	NA	NA	NA	NA	NA	NA	NA	-0.0625	NA	NA	0.0707	NA	-0.0339	NA	NA	NA	NA	-0.0364	0.037071	NA	NA	NA	NA	NA
ENSG00000144935	NA	NA	-0.195	-0.22	NA	NA	NA	NA	NA	NA	NA	NA	NA	0.205027	NA	-0.178569	-0.185	NA	NA	NA	NA	NA	NA	NA	NA	-0.222	NA	NA	NA	0.083426	0.18448	NA	0.121	NA	NA	0.0902	NA	NA	NA	NA	-0.109	NA	-0.0681	NA	NA	NA	NA	NA	-0.223939
ENSG00000157014	-0.0311	NA	NA	NA	-0.0468	NA	NA	NA	-0.0195	-0.174	NA	NA	NA	NA	NA	NA	NA	NA	NA	NA	NA	-0.033292	NA	NA	NA	-0.0654	NA	NA	NA	NA	NA	NA	NA	NA	NA	NA	NA	NA	NA	NA	NA	NA	NA	NA	NA	NA	NA	NA	NA
ENSG00000100902	NA	NA	-0.0278	NA	NA	0.042911	NA	NA	NA	-0.183	NA	0.051294	0.033745	NA	NA	0.031073	NA	NA	0.031378	-0.085089	NA	NA	NA	-0.072698	-0.009602	NA	NA	0.0189	NA	NA	0.022238	NA	NA	NA	NA	NA	NA	0.0316	0.020853	NA	NA	NA	NA	NA	NA	NA	NA	0.014851	NA
ENSG00000132388	0.0163	NA	NA	NA	NA	NA	NA	NA	NA	NA	NA	NA	-0.041976	0.226703	NA	NA	NA	-0.0578	NA	NA	NA	NA	0.13791	0.028986	0.033965	NA	NA	0.0298	0.0447	NA	0.056849	NA	NA	NA	NA	0.148	0.055668	NA	NA	NA	0.059	NA	-0.119	-0.134568	NA	-0.038903	NA	NA	NA
ENSG00000215472	NA	NA	NA	NA	NA	NA	NA	NA	NA	NA	NA	NA	0.197682	-0.093772	NA	NA	-0.179	NA	NA	-0.130169	NA	NA	NA	-0.17116	NA	NA	NA	NA	NA	NA	NA	0.376593	0.163	NA	NA	NA	NA	NA	NA	NA	-0.203	NA	NA	0.623702	0.225694	NA	NA	0.185418	NA
ENSG00000128534	NA	NA	NA	NA	NA	NA	0.159	NA	NA	NA	NA	NA	0.169183	0.024794	0.144069	0.022914	NA	NA	NA	NA	NA	NA	NA	0.090927	NA	0.0803	NA	NA	NA	NA	-0.018532	NA	NA	NA	NA	0.0208	NA	0.0591	NA	NA	0.0716	0.0375	NA	NA	NA	NA	NA	NA	NA
ENSG00000152804	NA	-0.151606	NA	-0.0678	0.0372	NA	NA	NA	NA	NA	NA	NA	NA	0.165237	NA	NA	NA	NA	NA	NA	NA	NA	NA	NA	-0.102896	NA	-0.078554	NA	NA	NA	-0.124132	NA	-0.146	NA	NA	0.13	NA	NA	0.071654	NA	NA	NA	-0.0437	NA	NA	NA	NA	NA	NA
ENSG00000101052	NA	NA	-5.88e-06	-0.00991	NA	NA	NA	NA	-0.0299	-0.0948	NA	NA	NA	-0.021527	NA	-0.009905	7.72e-07	0.0184	NA	-0.021527	NA	-0.029944	NA	-0.021527	NA	-0.00991	NA	NA	NA	NA	NA	NA	NA	-0.029944	NA	-0.0215	NA	NA	NA	NA	NA	NA	NA	NA	NA	NA	NA	NA	NA
ENSG00000185189	NA	NA	NA	NA	NA	-0.06098	NA	NA	-0.115	NA	NA	NA	NA	NA	NA	-0.055348	NA	NA	NA	NA	NA	NA	NA	NA	0.045987	NA	NA	-0.0355	NA	NA	NA	NA	NA	NA	NA	NA	NA	NA	-0.059205	NA	NA	NA	NA	-0.093382	NA	NA	0.11	NA	-0.047202
ENSG00000069849	NA	NA	0.0945	NA	NA	NA	NA	NA	0.0165	NA	NA	NA	NA	NA	NA	NA	NA	NA	NA	NA	NA	-0.035832	NA	NA	0.066431	0.0163	NA	NA	NA	NA	NA	NA	NA	NA	NA	NA	NA	NA	NA	NA	NA	-0.0542	NA	NA	NA	NA	NA	NA	NA
ENSG00000103126	NA	NA	NA	-0.295	NA	NA	NA	NA	NA	NA	NA	-0.120346	NA	-0.077072	NA	-0.065121	NA	-0.0826	NA	NA	NA	NA	NA	NA	NA	NA	NA	NA	NA	NA	NA	NA	-0.144	NA	NA	NA	NA	NA	-0.194583	NA	NA	NA	NA	-0.035719	-0.09177	NA	NA	NA	NA
ENSG00000115020	NA	0.043007	NA	-0.134	NA	NA	NA	NA	0.0631	NA	NA	NA	NA	0.285841	0.07971	-0.109083	NA	NA	NA	NA	NA	NA	NA	NA	NA	-0.0915	NA	NA	NA	NA	0.095615	NA	NA	NA	NA	0.275	0.059897	0.064	NA	0.050764	NA	NA	NA	NA	NA	NA	NA	NA	-0.071559
ENSG00000184047	NA	NA	NA	NA	NA	NA	NA	NA	NA	0.0401	-0.0237	NA	NA	-0.013961	NA	NA	NA	-0.0211	NA	NA	NA	NA	NA	NA	0.018601	NA	NA	0.0155	NA	-0.042543	-0.024946	0.017489	-0.026	NA	NA	-0.0224	NA	-0.0142	NA	NA	-0.0156	NA	-0.0247	NA	NA	0.015504	-0.0193	NA	NA
ENSG00000177302	NA	NA	NA	NA	NA	-0.052515	NA	NA	NA	NA	0.0384	NA	NA	NA	NA	NA	NA	NA	NA	NA	NA	NA	NA	NA	NA	NA	NA	NA	NA	NA	NA	NA	0.0277	NA	NA	NA	NA	0.032	-0.045	NA	NA	NA	-0.055	NA	NA	0.033922	NA	NA	NA
ENSG00000130810	-0.153	NA	NA	-0.173	NA	NA	NA	NA	NA	NA	NA	NA	NA	NA	NA	NA	NA	NA	NA	NA	-0.116444	NA	-0.18446	NA	NA	NA	NA	NA	NA	NA	0.426807	NA	NA	NA	NA	NA	NA	NA	NA	NA	NA	NA	NA	NA	NA	NA	NA	NA	NA
ENSG00000165355	NA	-0.111239	NA	NA	NA	NA	-0.0408	NA	NA	-0.0857	NA	NA	NA	0.128569	NA	-0.053951	NA	NA	NA	NA	NA	NA	0.13063	NA	0.043875	-0.0591	NA	NA	NA	NA	NA	NA	NA	-0.123864	NA	NA	NA	NA	NA	NA	NA	NA	NA	NA	NA	NA	NA	NA	NA
ENSG00000086598	0.0118	NA	NA	-0.0659	NA	NA	NA	NA	0.0476	NA	NA	0.045207	NA	0.189241	0.046209	-0.030805	NA	NA	NA	NA	NA	NA	NA	NA	-0.066479	NA	NA	NA	NA	NA	NA	NA	NA	0.02759	NA	0.142	NA	NA	NA	NA	NA	NA	NA	0.111832	NA	NA	NA	NA	0.056983
ENSG00000136731	NA	-0.052996	NA	-0.0829	NA	NA	NA	NA	NA	0.173	NA	NA	NA	0.067887	NA	-0.084794	0.0162	-0.0929	NA	NA	NA	-0.06974	NA	NA	NA	-0.0512	-0.101909	NA	NA	NA	NA	NA	NA	NA	NA	0.0419	NA	0.0592	NA	NA	NA	NA	NA	-0.049554	NA	NA	NA	NA	NA
ENSG00000065802	NA	NA	NA	-0.169	NA	NA	-0.0628	NA	NA	NA	0.182	NA	NA	NA	NA	-0.125525	NA	NA	NA	NA	NA	NA	NA	NA	NA	-0.116	NA	NA	NA	-0.11259	-0.106047	NA	0.0665	NA	-0.204363	NA	NA	-0.0577	NA	NA	NA	0.14	0.101	NA	NA	NA	NA	NA	NA
ENSG00000198315	NA	NA	NA	NA	NA	NA	NA	NA	NA	NA	NA	NA	NA	NA	NA	NA	NA	NA	NA	NA	NA	NA	NA	NA	NA	NA	NA	NA	NA	NA	NA	NA	NA	NA	NA	NA	NA	NA	NA	NA	NA	NA	NA	NA	NA	NA	NA	NA	NA
ENSG00000188643	0.0374	NA	-0.146	-0.276	NA	NA	NA	NA	-0.0655	NA	NA	NA	NA	-0.141838	-0.279549	-0.140622	NA	-0.0652	NA	-0.18137	NA	NA	NA	-0.230452	NA	-0.163	NA	NA	NA	NA	-0.110456	NA	-0.271	NA	-0.106759	-0.102	NA	NA	NA	-0.136549	NA	NA	-0.101	-0.337008	0.160691	NA	NA	NA	-0.208039
ENSG00000163882	NA	NA	NA	NA	NA	NA	NA	NA	NA	NA	NA	NA	NA	NA	NA	0.022276	NA	NA	NA	NA	NA	NA	NA	NA	NA	NA	NA	NA	NA	NA	NA	NA	NA	NA	NA	0.029	NA	NA	NA	NA	NA	NA	NA	NA	NA	NA	NA	NA	NA
ENSG00000131876	NA	NA	NA	-0.0865	NA	NA	NA	NA	NA	NA	NA	0.094161	NA	NA	NA	-0.037097	NA	NA	NA	NA	0.094675	NA	0.05793	NA	NA	NA	NA	NA	NA	NA	0.041184	NA	NA	NA	NA	NA	NA	-0.0401	-0.057962	NA	NA	-0.0978	NA	NA	NA	NA	NA	NA	NA
ENSG00000135974	-0.0984	0.298366	0.358	NA	NA	NA	NA	NA	NA	0.496	NA	-0.255406	NA	0.308623	0.397237	NA	NA	NA	NA	NA	NA	NA	0.22592	0.308623	NA	NA	NA	NA	NA	NA	NA	0.28695	0.298	NA	NA	0.309	0.158755	NA	NA	0.30307	0.309	NA	NA	NA	NA	0.060305	NA	0.1513	0.259027
ENSG00000170653	NA	NA	NA	NA	NA	NA	NA	NA	-0.0831	NA	NA	NA	0.069125	NA	NA	-0.062909	NA	NA	NA	NA	NA	NA	NA	NA	NA	NA	NA	NA	NA	-0.041375	NA	NA	NA	-0.079574	NA	0.0677	NA	NA	NA	NA	NA	0.066	NA	NA	NA	NA	NA	NA	NA
ENSG00000141098	-0.02	NA	NA	NA	NA	NA	0.0166	NA	0.0414	0.0683	NA	NA	0.045817	NA	NA	-0.039173	NA	NA	-0.017687	NA	NA	NA	NA	NA	NA	NA	NA	NA	NA	NA	NA	NA	NA	NA	NA	NA	NA	NA	0.036119	NA	NA	-0.108	NA	NA	NA	NA	NA	NA	NA
ENSG00000121716	NA	NA	NA	NA	NA	NA	NA	NA	NA	-0.265	NA	-0.120843	NA	-0.090906	NA	NA	NA	NA	NA	-0.138086	NA	NA	-0.0602	-0.078342	NA	NA	0.118868	NA	NA	NA	NA	NA	NA	NA	NA	-0.0877	NA	NA	NA	NA	-0.117	NA	NA	NA	NA	NA	0.132	NA	NA
ENSG00000090686	NA	NA	0.013	-0.0495	NA	NA	NA	NA	NA	NA	NA	NA	NA	0.059393	0.037154	-0.028013	NA	NA	NA	NA	NA	NA	NA	NA	NA	-0.0184	NA	NA	NA	NA	0.03542	NA	0.0159	NA	NA	0.0512	0.017303	NA	NA	NA	NA	-0.0109	NA	NA	NA	0.021808	NA	-0.006838	NA
ENSG00000147669	0.0607	NA	-0.0593	NA	NA	NA	NA	NA	NA	NA	NA	NA	NA	-0.075849	NA	0.052452	0.0852	-0.0964	NA	-0.12065	NA	NA	NA	-0.110045	-0.071233	0.00139	NA	NA	NA	NA	NA	NA	NA	NA	NA	-0.075	NA	NA	NA	-0.090725	-0.0915	NA	-0.0906	NA	NA	NA	-0.0432	NA	NA
ENSG00000111144	NA	NA	NA	-0.142	-0.0665	0.030298	NA	NA	NA	-0.421	NA	0.145857	NA	-0.098674	-0.126024	NA	NA	-0.0529	0.022441	NA	NA	NA	NA	NA	-0.038172	NA	NA	NA	NA	NA	NA	NA	NA	NA	NA	-0.083	NA	0.0334	NA	NA	NA	NA	NA	NA	0.046592	NA	NA	NA	NA
ENSG00000157916	NA	NA	NA	NA	NA	NA	NA	NA	NA	-0.205	0.0847	NA	NA	NA	NA	NA	0.133	NA	NA	NA	NA	NA	NA	NA	NA	0.0232	NA	NA	NA	NA	NA	NA	NA	NA	NA	0.0888	NA	NA	NA	NA	NA	NA	NA	NA	NA	NA	NA	NA	NA
ENSG00000112655	NA	-0.042702	NA	-0.0847	NA	NA	NA	NA	NA	NA	0.0259	NA	NA	0.054054	NA	-0.082551	-0.0558	NA	NA	-0.075799	NA	0.015279	-0.03169	-0.043521	-0.06187	-0.0916	NA	-0.021	NA	NA	NA	NA	-0.0275	NA	NA	0.0401	NA	0.00634	NA	NA	NA	-0.0364	-0.0417	NA	NA	NA	NA	NA	NA
ENSG00000075539	NA	NA	NA	-0.0908	NA	NA	NA	NA	0.0641	NA	0.0439	NA	NA	0.104029	NA	-0.093694	NA	NA	NA	NA	NA	NA	NA	NA	NA	-0.0874	NA	NA	NA	NA	NA	NA	NA	NA	NA	0.124	NA	0.0403	NA	NA	-0.0386	-0.0211	NA	NA	-0.023391	NA	NA	NA	NA
ENSG00000124782	0.00664	NA	NA	-0.0815	NA	NA	NA	NA	0.0208	0.0154	NA	NA	NA	0.056414	NA	-0.060339	-0.0537	NA	NA	NA	NA	0.032018	NA	-0.048159	-0.032545	-0.0677	NA	-0.0317	NA	NA	0.032479	NA	NA	NA	NA	0.0295	NA	NA	NA	NA	NA	NA	-0.044	NA	NA	0.016841	NA	NA	NA
ENSG00000090487	NA	NA	NA	NA	NA	NA	NA	NA	-0.109	NA	NA	NA	NA	NA	NA	NA	NA	NA	NA	NA	NA	-0.12674	NA	NA	NA	NA	NA	NA	NA	NA	NA	NA	NA	NA	NA	NA	-0.110409	NA	NA	-0.081176	NA	NA	0.0879	NA	NA	NA	NA	NA	NA
ENSG00000219481	NA	NA	NA	NA	NA	NA	0.116	NA	0.219	NA	-0.0561	NA	-0.082177	0.288807	NA	NA	NA	NA	NA	NA	NA	NA	NA	0.122208	NA	NA	NA	NA	0.504	NA	NA	NA	-0.0463	NA	NA	0.232	NA	-0.0588	NA	NA	NA	-0.182	NA	NA	NA	NA	NA	NA	NA
ENSG00000162368	NA	-0.045599	NA	-0.126	0.0197	NA	-0.0146	NA	NA	NA	NA	NA	0.051811	0.050179	NA	-0.087826	-0.0283	-0.0711	0.024021	-0.084539	-0.035874	NA	NA	-0.046578	NA	-0.0866	NA	NA	NA	NA	-0.019632	NA	-0.0758	NA	NA	NA	NA	NA	-0.037416	NA	NA	-0.0607	-0.0904	NA	NA	NA	0.0383	NA	-0.055695
ENSG00000145287	-0.00716	NA	NA	NA	NA	NA	-0.00579	NA	-0.0827	NA	NA	-0.009463	0.039168	-0.111113	0.059044	NA	NA	NA	NA	NA	NA	NA	NA	NA	0.00858	NA	NA	NA	NA	NA	NA	NA	0.0469	NA	NA	NA	NA	NA	NA	NA	NA	NA	NA	NA	NA	-0.010846	NA	NA	NA
ENSG00000177239	NA	-0.090414	NA	-0.142	NA	NA	NA	NA	NA	NA	-0.0907	NA	NA	-0.036623	NA	-0.109057	NA	NA	NA	-0.065801	NA	-0.045916	NA	-0.068571	NA	-0.0943	NA	NA	NA	NA	-0.049273	NA	-0.0668	NA	NA	NA	NA	NA	NA	NA	NA	NA	NA	NA	NA	NA	0.051	0.04823	NA
ENSG00000099622	-0.0309	NA	0.0193	NA	NA	0.009984	NA	NA	-0.00904	NA	0.0444	NA	-0.01197	NA	0.010333	0.018951	NA	NA	NA	NA	NA	NA	NA	-0.017806	0.025902	NA	NA	NA	NA	NA	NA	NA	NA	NA	NA	0.0154	NA	0.0342	NA	NA	NA	NA	NA	0.01573	NA	NA	-0.0166	NA	NA
ENSG00000130733	NA	-0.113059	NA	NA	NA	NA	-0.0524	NA	NA	NA	NA	NA	NA	-0.105493	0.070838	NA	-0.0481	NA	0.273631	-0.151511	NA	NA	NA	NA	NA	-0.16	NA	NA	NA	NA	NA	NA	-0.098	NA	NA	-0.0779	NA	NA	NA	-0.054611	-0.129	-0.104	NA	0.121007	NA	-0.033992	NA	NA	NA
ENSG00000105321	NA	NA	NA	0.141	NA	NA	NA	NA	NA	0.167	NA	NA	NA	0.141293	NA	NA	0.069	NA	NA	0.120286	NA	NA	NA	0.150964	-0.09162	0.144	NA	NA	NA	NA	NA	NA	NA	NA	NA	NA	NA	NA	NA	NA	NA	NA	NA	NA	NA	NA	NA	-0.094809	NA
ENSG00000141027	NA	NA	NA	-0.0638	NA	NA	NA	NA	NA	-0.0728	0.037	NA	NA	0.142019	0.065151	-0.064183	NA	NA	NA	0.014405	NA	NA	NA	0.026423	NA	-0.0528	NA	NA	NA	NA	0.059573	NA	NA	NA	NA	0.13	0.067463	NA	NA	0.049617	0.0391	NA	NA	NA	NA	NA	0.0372	NA	NA
ENSG00000198815	NA	0.073248	0.0873	-0.124	NA	NA	NA	NA	0.0226	NA	NA	-0.032327	NA	0.22605	0.053577	-0.081381	NA	NA	NA	NA	NA	0.064507	NA	NA	0.071541	-0.0906	NA	NA	NA	NA	0.111315	NA	NA	0.052641	NA	0.163	NA	0.0445	NA	NA	NA	NA	NA	NA	-0.018385	NA	NA	NA	NA
ENSG00000171862	NA	NA	NA	NA	NA	NA	NA	NA	NA	NA	NA	-0.030542	0.099229	0.039654	0.054044	NA	NA	-0.034	NA	NA	NA	NA	NA	0.057105	0.027813	0.0407	NA	NA	NA	NA	0.046033	NA	NA	NA	NA	0.0813	NA	0.082	-0.045327	0.04755	NA	0.0719	0.048	-0.051763	-0.030064	NA	NA	NA	NA
ENSG00000100897	NA	NA	NA	-0.0261	NA	NA	NA	NA	NA	NA	NA	0.028373	NA	-0.033594	NA	NA	NA	-0.0537	NA	-0.02296	NA	NA	NA	-0.036567	NA	-0.0184	NA	NA	NA	NA	NA	0.043883	NA	NA	NA	-0.0353	NA	NA	NA	NA	-0.0344	NA	NA	NA	NA	NA	NA	-0.051816	NA
ENSG00000029364	NA	NA	NA	NA	NA	NA	NA	NA	NA	NA	NA	NA	NA	NA	NA	NA	NA	NA	NA	NA	NA	NA	NA	NA	NA	NA	NA	NA	NA	NA	NA	NA	NA	NA	NA	NA	NA	NA	NA	NA	NA	NA	NA	NA	NA	NA	NA	NA	NA
ENSG00000105281	NA	NA	NA	NA	0.211	NA	NA	NA	NA	-0.354	NA	NA	NA	NA	NA	NA	NA	NA	NA	NA	NA	NA	NA	NA	NA	NA	NA	NA	NA	NA	NA	-0.196846	NA	NA	NA	NA	NA	0.0702	NA	NA	NA	NA	NA	NA	NA	NA	NA	NA	NA
ENSG00000139726	NA	NA	NA	NA	NA	NA	NA	NA	NA	0.0623	NA	NA	NA	NA	NA	NA	NA	NA	NA	NA	NA	NA	NA	NA	NA	NA	NA	NA	NA	NA	NA	NA	NA	NA	NA	NA	NA	NA	NA	NA	NA	NA	NA	NA	NA	NA	NA	NA	NA
ENSG00000174243	NA	NA	NA	NA	NA	NA	NA	NA	NA	NA	NA	NA	NA	NA	NA	NA	NA	NA	NA	NA	NA	NA	NA	NA	NA	NA	NA	NA	NA	NA	NA	NA	NA	NA	NA	NA	NA	NA	NA	NA	NA	NA	NA	NA	NA	NA	NA	NA	NA
ENSG00000155621	NA	-0.078496	NA	NA	-0.0335	NA	NA	NA	NA	0.118	NA	NA	0.120104	-0.051652	NA	NA	NA	0.0675	NA	-0.0758	NA	NA	-0.04803	0.017293	NA	NA	NA	NA	NA	NA	-0.019496	NA	NA	NA	0.014685	-0.0372	-0.076767	0.0919	NA	NA	-0.0391	0.0727	NA	NA	NA	NA	NA	NA	0.056251
ENSG00000159346	NA	NA	NA	NA	NA	NA	NA	NA	NA	NA	NA	NA	NA	0.267375	NA	-0.067698	NA	NA	NA	NA	NA	NA	NA	0.046711	NA	NA	NA	NA	NA	NA	0.075926	NA	NA	NA	NA	0.175	NA	NA	NA	0.053414	NA	NA	NA	NA	NA	NA	0.102	NA	NA
ENSG00000100353	0.0984	NA	NA	NA	NA	NA	-0.171	NA	NA	-0.28	NA	NA	NA	NA	NA	NA	NA	NA	NA	NA	NA	NA	-0.26056	NA	NA	NA	NA	NA	NA	NA	NA	NA	-0.154	NA	NA	NA	NA	NA	NA	NA	NA	NA	NA	-0.11242	NA	NA	NA	NA	-0.235143
ENSG00000204438	0.0179	NA	NA	NA	NA	NA	NA	NA	NA	NA	NA	NA	0.030567	NA	NA	NA	0.0157	NA	NA	NA	NA	NA	NA	NA	0.028921	-0.00742	NA	NA	NA	NA	NA	NA	NA	NA	NA	NA	NA	NA	NA	NA	NA	0.0498	NA	0.015554	NA	0.014771	NA	NA	0.080435
ENSG00000255529	NA	NA	NA	-0.0488	NA	NA	NA	NA	NA	-0.131	NA	NA	NA	NA	NA	-0.057549	-0.0166	NA	NA	NA	NA	NA	NA	NA	NA	-0.0317	NA	NA	-0.0665	NA	NA	NA	NA	NA	NA	NA	NA	NA	NA	NA	NA	NA	NA	-0.173325	NA	NA	NA	NA	-0.092951
ENSG00000181061	NA	NA	NA	NA	NA	NA	NA	NA	NA	-0.254	NA	0.093608	NA	-0.050213	NA	0.025296	NA	NA	NA	-0.08226	0.078736	NA	NA	-0.071568	-0.042589	NA	NA	NA	NA	NA	NA	NA	NA	NA	NA	NA	NA	0.0283	NA	NA	NA	NA	NA	NA	NA	NA	NA	NA	NA
ENSG00000114107	NA	0.068288	NA	NA	NA	NA	NA	NA	-0.0461	0.102	NA	NA	NA	0.105977	NA	-0.064365	NA	NA	NA	NA	NA	NA	NA	NA	NA	-0.0173	NA	NA	NA	NA	NA	NA	0.0725	NA	NA	NA	NA	NA	NA	NA	NA	NA	NA	NA	NA	NA	NA	NA	NA
ENSG00000113558	0.00863	0.036388	NA	0.0535	NA	0.026505	NA	NA	NA	NA	NA	NA	NA	0.014259	NA	NA	NA	NA	NA	NA	NA	NA	NA	0.022648	0.00792	0.0235	NA	NA	NA	NA	0.015902	NA	0.0495	NA	NA	0.0147	NA	NA	NA	NA	NA	NA	NA	NA	NA	NA	NA	NA	NA
ENSG00000161542	NA	NA	NA	0.00952	NA	NA	0.022	NA	NA	NA	0.0105	NA	NA	NA	NA	0.002956	NA	-0.00685	NA	0.009669	NA	NA	-0.00363	0.017645	NA	0.00565	NA	NA	NA	NA	NA	NA	0.00824	NA	NA	NA	NA	NA	NA	NA	NA	0.0147	NA	NA	0.004886	NA	NA	NA	NA
ENSG00000089159	NA	-0.242582	NA	-0.264	NA	NA	NA	NA	NA	NA	NA	NA	NA	NA	NA	-0.158062	NA	NA	NA	-0.249334	NA	NA	NA	NA	NA	NA	NA	NA	NA	NA	NA	NA	NA	NA	NA	-0.12	NA	NA	NA	NA	NA	NA	NA	NA	NA	NA	0.083	NA	-0.278173
ENSG00000138386	NA	NA	NA	-0.134	NA	NA	NA	NA	NA	NA	NA	NA	0.037115	0.098223	NA	-0.144811	NA	-0.108	NA	NA	NA	NA	NA	0.038773	NA	NA	NA	NA	NA	NA	NA	NA	NA	NA	NA	0.0898	NA	NA	NA	NA	NA	NA	NA	NA	-0.102002	NA	NA	NA	NA
ENSG00000173852	0.0631	NA	NA	NA	NA	0.05728	NA	NA	NA	NA	NA	NA	NA	NA	0.127163	0.037925	NA	NA	NA	NA	NA	NA	NA	NA	NA	NA	NA	NA	NA	0.050006	0.09008	NA	NA	0.134137	NA	0.0923	NA	NA	NA	NA	NA	NA	NA	NA	NA	0.086061	NA	NA	NA
ENSG00000204642	NA	NA	0.129	NA	NA	NA	NA	NA	NA	0.0754	NA	NA	NA	NA	0.178975	NA	NA	NA	NA	NA	0.058773	NA	NA	NA	NA	NA	NA	NA	NA	0.032516	0.039364	NA	NA	NA	NA	NA	NA	NA	NA	NA	NA	NA	NA	0.095892	NA	NA	NA	0.048418	0.189757
ENSG00000167552	NA	-0.029522	NA	-0.0508	NA	NA	NA	NA	NA	-0.161	0.0574	NA	NA	NA	NA	-0.070143	NA	0.0642	-0.038617	NA	NA	NA	NA	NA	NA	-0.0336	NA	NA	NA	NA	0.076492	NA	0.02	0.037598	NA	NA	NA	NA	NA	NA	NA	0.139	0.0619	NA	NA	NA	NA	NA	NA
ENSG00000015171	NA	NA	NA	NA	NA	NA	NA	NA	NA	NA	NA	NA	NA	0.126238	NA	-0.066195	NA	NA	NA	NA	NA	NA	NA	NA	NA	-0.0207	NA	NA	NA	NA	NA	NA	-0.052	NA	NA	0.0643	NA	NA	NA	0.024371	NA	NA	NA	-0.030546	-0.022482	NA	NA	NA	NA
ENSG00000140961	NA	NA	0.119	-0.0723	NA	NA	NA	NA	NA	NA	NA	NA	NA	0.086868	0.141182	NA	NA	NA	NA	NA	NA	NA	NA	0.035357	NA	NA	NA	NA	NA	NA	0.076267	NA	-0.0902	0.024627	NA	0.0714	NA	NA	NA	NA	NA	NA	NA	0.207112	NA	NA	NA	NA	NA
ENSG00000087274	NA	0.064214	NA	NA	NA	NA	NA	NA	NA	0.0948	NA	NA	NA	0.055795	NA	0.043203	NA	NA	NA	NA	NA	NA	NA	NA	NA	NA	NA	NA	NA	NA	NA	NA	NA	NA	NA	NA	NA	0.0833	0.06727	NA	NA	NA	NA	NA	NA	NA	NA	NA	NA
ENSG00000104946	NA	0.263941	NA	0.15	NA	NA	NA	NA	NA	NA	NA	NA	NA	NA	NA	0.187082	-0.0922	NA	NA	0.203502	NA	NA	NA	0.179479	NA	0.204	-0.069371	NA	NA	NA	0.320478	NA	0.287	0.14271	NA	NA	NA	NA	NA	NA	NA	0.0922	NA	NA	NA	NA	NA	NA	NA
ENSG00000167797	NA	-0.0748	NA	-0.194	NA	NA	NA	NA	NA	NA	NA	NA	NA	-0.1689	NA	-0.059706	NA	NA	NA	NA	NA	NA	NA	NA	NA	-0.11	NA	NA	NA	NA	NA	NA	NA	-0.154851	NA	-0.0797	NA	NA	NA	NA	NA	-0.169	NA	NA	NA	NA	NA	NA	-0.062964
ENSG00000115661	NA	NA	NA	-0.0299	NA	-0.111494	NA	NA	NA	NA	NA	NA	NA	NA	NA	NA	NA	NA	NA	NA	NA	NA	NA	NA	NA	NA	NA	NA	NA	NA	NA	NA	NA	NA	NA	NA	NA	-0.024	NA	NA	NA	NA	NA	NA	NA	NA	NA	NA	NA
ENSG00000126453	NA	NA	NA	NA	NA	NA	NA	NA	NA	NA	NA	NA	NA	NA	NA	NA	NA	NA	NA	NA	NA	NA	NA	NA	NA	NA	NA	NA	NA	NA	NA	NA	NA	NA	NA	NA	NA	NA	NA	NA	NA	NA	NA	NA	NA	NA	NA	NA	NA
ENSG00000244045	NA	0.058136	NA	NA	NA	NA	NA	NA	NA	NA	NA	NA	NA	NA	NA	NA	0.0431	NA	NA	NA	NA	NA	NA	NA	NA	NA	NA	NA	NA	0.090263	NA	NA	NA	NA	NA	NA	NA	NA	NA	NA	NA	NA	NA	0.08242	NA	-0.081124	NA	NA	NA
ENSG00000135968	NA	NA	NA	-0.161	NA	NA	NA	NA	NA	NA	NA	NA	-0.058262	0.12253	NA	-0.116042	NA	NA	NA	NA	NA	NA	NA	NA	-0.082622	-0.0941	NA	NA	NA	-0.070586	0.071538	NA	NA	NA	NA	0.101	NA	NA	NA	NA	NA	NA	NA	NA	NA	NA	NA	NA	NA
ENSG00000106628	NA	0.051682	NA	0.0875	NA	NA	NA	NA	0.0627	-0.664	NA	NA	NA	NA	NA	0.124233	NA	NA	NA	NA	NA	NA	NA	NA	0.051395	0.123	NA	NA	NA	NA	0.220019	NA	NA	NA	NA	NA	NA	-0.034	0.125639	NA	NA	NA	NA	NA	NA	NA	NA	NA	NA
ENSG00000116580	NA	NA	NA	-0.0522	NA	NA	NA	NA	NA	NA	0.0397	NA	0.064904	0.08607	NA	-0.047677	NA	NA	NA	NA	NA	NA	NA	NA	NA	-0.0528	NA	NA	NA	NA	0.042422	NA	NA	NA	NA	0.091	NA	NA	NA	NA	NA	NA	NA	NA	NA	NA	NA	NA	NA
ENSG00000164494	-0.183	NA	NA	-0.0909	NA	-0.055747	NA	NA	-0.0477	-0.191	NA	-0.089953	NA	NA	NA	-0.128332	NA	NA	NA	-0.091158	NA	NA	NA	-0.080613	-0.110764	NA	-0.046349	NA	NA	NA	NA	NA	0.116	NA	NA	NA	NA	NA	-0.053522	NA	NA	0.0499	0.0261	NA	NA	NA	NA	NA	-0.118825
ENSG00000131149	NA	0.074194	NA	-0.0953	NA	NA	NA	NA	NA	NA	0.0586	NA	NA	0.092105	NA	-0.060594	NA	-0.047	NA	NA	NA	NA	NA	0.040119	NA	-0.0788	NA	NA	NA	NA	0.075697	NA	0.0924	NA	NA	0.0806	0.066347	-0.0295	NA	NA	NA	-0.0999	NA	-0.310294	NA	-0.026103	0.0429	NA	0.11615
ENSG00000124098	NA	-0.029428	-0.0274	NA	NA	NA	NA	NA	NA	NA	NA	NA	NA	NA	NA	NA	NA	-0.0208	-0.039808	NA	NA	NA	NA	NA	NA	NA	NA	0.00498	NA	NA	NA	NA	NA	NA	NA	NA	NA	NA	NA	NA	NA	-0.0369	-0.0159	-0.021107	NA	NA	0.00717	NA	0.017416
ENSG00000243716	NA	0.104654	NA	-0.0475	NA	NA	NA	NA	NA	NA	-0.0327	NA	NA	NA	NA	NA	NA	NA	NA	-0.036855	0.032471	NA	NA	-0.036578	0.029614	NA	NA	0.0192	NA	NA	0.051664	NA	0.107	0.030687	NA	NA	NA	NA	NA	NA	-0.0621	-0.0166	NA	NA	0.02558	NA	NA	NA	NA
ENSG00000164897	NA	-0.564532	NA	-0.368	NA	NA	NA	NA	NA	NA	0.0732	NA	NA	-0.19277	NA	-0.456644	NA	NA	NA	NA	NA	NA	NA	NA	NA	NA	NA	NA	0.0459	NA	-0.38972	-0.050608	-0.523	NA	NA	NA	NA	NA	-0.489775	NA	NA	NA	NA	NA	-0.243602	NA	NA	NA	NA
ENSG00000005801	NA	NA	NA	-0.104	NA	NA	0.125	NA	NA	NA	-0.0264	NA	0.112043	NA	NA	NA	NA	NA	NA	NA	NA	NA	NA	NA	NA	0.0438	NA	NA	NA	NA	0.100543	NA	NA	NA	NA	NA	NA	NA	NA	NA	NA	-0.0506	NA	-0.060953	NA	NA	NA	NA	0.076859
ENSG00000171617	NA	NA	NA	NA	NA	NA	NA	NA	NA	NA	NA	NA	NA	NA	NA	NA	NA	NA	NA	NA	NA	NA	NA	NA	NA	NA	NA	NA	NA	NA	NA	NA	NA	NA	NA	NA	NA	NA	NA	NA	NA	NA	NA	NA	NA	NA	NA	NA	NA
ENSG00000128626	-0.173	NA	NA	NA	NA	NA	0.313	NA	NA	0.404	NA	NA	NA	NA	-0.270765	-0.319527	NA	NA	NA	NA	-0.18489	NA	NA	NA	NA	-0.206	NA	NA	NA	NA	NA	NA	NA	-0.221769	-0.394781	NA	NA	NA	NA	NA	NA	NA	NA	NA	NA	NA	NA	NA	NA
ENSG00000163947	NA	NA	-0.0543	-0.0579	NA	NA	-0.0267	NA	NA	NA	NA	-0.055768	NA	NA	NA	NA	NA	NA	NA	NA	NA	NA	NA	NA	NA	-0.0379	NA	NA	NA	NA	0.045218	NA	NA	NA	NA	NA	NA	NA	NA	NA	NA	-0.0678	NA	NA	NA	NA	NA	NA	NA
ENSG00000159131	NA	NA	NA	-0.0864	NA	NA	NA	NA	NA	-0.145	0.0397	NA	0.076406	0.11022	NA	NA	NA	NA	NA	NA	NA	NA	NA	NA	NA	NA	NA	NA	NA	NA	0.058632	NA	NA	NA	NA	NA	NA	0.0736	NA	NA	NA	NA	NA	0.034416	NA	NA	NA	NA	NA
ENSG00000131495	NA	0.116961	NA	NA	-0.144	0.144184	NA	NA	NA	NA	NA	NA	NA	-0.157863	0.144294	0.050453	NA	NA	NA	-0.188235	NA	NA	NA	-0.14898	-0.207952	NA	NA	NA	NA	NA	NA	NA	NA	NA	NA	-0.107	NA	NA	0.048592	NA	NA	NA	NA	0.255547	NA	NA	-0.107	NA	0.148836
ENSG00000198382	NA	NA	NA	NA	NA	NA	NA	NA	-0.0934	NA	NA	NA	NA	NA	NA	NA	NA	NA	NA	NA	NA	NA	NA	NA	NA	NA	NA	NA	NA	NA	NA	NA	NA	NA	NA	NA	NA	NA	NA	NA	NA	0.0935	NA	NA	NA	NA	NA	NA	NA
ENSG00000116514	NA	NA	NA	-0.183	NA	NA	NA	NA	0.0529	NA	0.351	NA	NA	NA	NA	NA	NA	NA	NA	0.250335	NA	-0.287409	NA	NA	NA	NA	NA	NA	NA	NA	NA	NA	NA	NA	NA	NA	NA	NA	NA	NA	NA	NA	NA	NA	NA	0.143837	NA	NA	NA
ENSG00000186716	-0.0813	NA	NA	-0.105	NA	NA	NA	NA	NA	-0.2	0.119	NA	NA	NA	-0.146084	-0.039143	NA	NA	NA	NA	NA	NA	NA	-0.017865	0.069226	-0.0597	NA	NA	NA	NA	NA	NA	NA	NA	NA	0.0327	0.058477	-0.0547	NA	NA	NA	-0.0604	0.0163	-0.124879	NA	-0.044694	0.0501	NA	NA
ENSG00000167244	-0.0539	NA	NA	NA	NA	-0.117309	NA	NA	NA	NA	NA	NA	NA	NA	-0.161634	-0.1628	-0.023	NA	NA	NA	NA	NA	NA	NA	0.15872	-0.113	NA	-0.0356	NA	NA	NA	NA	-0.0798	NA	NA	NA	NA	NA	NA	NA	NA	NA	NA	-0.191651	NA	-0.066007	NA	NA	NA
ENSG00000136051	NA	NA	NA	NA	NA	NA	NA	NA	-0.0899	NA	NA	NA	-0.151833	0.205938	0.290921	NA	NA	NA	-0.13628	-0.047706	NA	NA	NA	NA	NA	-0.184	NA	NA	NA	-0.0943	NA	NA	NA	NA	NA	0.13	0.042195	0.0852	NA	NA	NA	NA	NA	NA	NA	NA	NA	NA	NA
ENSG00000131381	NA	NA	NA	NA	NA	NA	NA	NA	NA	NA	NA	NA	0.108379	0.22411	NA	-0.082601	NA	NA	NA	NA	NA	NA	NA	0.100045	NA	NA	NA	0.0432	NA	NA	NA	NA	NA	NA	NA	0.233	0.112944	NA	NA	NA	NA	NA	NA	NA	NA	NA	NA	NA	NA
ENSG00000029993	NA	0.016929	NA	-0.043	NA	-0.003833	NA	NA	NA	NA	NA	NA	NA	0.012945	0.06519	NA	-0.0295	NA	NA	NA	NA	NA	NA	-0.012137	0.006139	NA	NA	-0.0113	NA	NA	NA	0.020891	0.0217	-0.014272	NA	0.03	NA	NA	NA	NA	NA	NA	NA	-0.046999	NA	NA	0.0211	NA	-0.017751
ENSG00000184076	-0.0511	NA	0.0786	NA	NA	NA	-0.105	NA	NA	NA	0.043	NA	0.04708	NA	NA	NA	NA	-0.0387	-0.095853	NA	NA	NA	NA	NA	NA	-0.0613	NA	NA	NA	-0.075999	-0.067646	NA	-0.0914	NA	NA	NA	NA	0.073	NA	NA	NA	-0.0674	0.048	NA	NA	0.062425	NA	NA	0.161934
ENSG00000136811	NA	NA	NA	-0.0272	NA	NA	NA	NA	NA	NA	NA	NA	NA	0.071833	NA	NA	NA	0.0239	NA	NA	NA	NA	NA	NA	0.008228	-0.0333	NA	NA	NA	NA	NA	0.054891	NA	NA	NA	0.0436	NA	NA	NA	NA	NA	NA	NA	NA	NA	NA	NA	NA	NA
ENSG00000133812	NA	NA	NA	-0.0548	NA	-0.033062	NA	NA	NA	NA	NA	NA	-0.054452	0.052665	NA	NA	-0.0427	NA	-0.084022	-0.085485	NA	NA	NA	NA	NA	0.0372	NA	NA	NA	NA	NA	NA	0.0464	NA	NA	NA	-0.070228	NA	NA	NA	NA	NA	NA	NA	NA	NA	-0.0496	NA	NA
ENSG00000159176	NA	NA	NA	-0.0504	NA	NA	NA	NA	NA	NA	-0.0488	NA	NA	NA	0.021837	NA	NA	NA	NA	NA	NA	NA	NA	NA	NA	NA	NA	NA	NA	NA	NA	NA	NA	NA	NA	NA	NA	NA	NA	NA	NA	0.0233	NA	0.030028	NA	NA	NA	NA	NA
ENSG00000149273	NA	NA	NA	-0.0332	NA	NA	NA	NA	NA	NA	NA	0.01575	NA	-0.045862	-0.023084	NA	NA	-0.0263	NA	-0.053256	NA	NA	NA	-0.040349	-0.01696	NA	NA	NA	NA	NA	NA	NA	NA	NA	NA	-0.0332	NA	NA	NA	-0.027849	-0.0421	NA	NA	-0.026071	NA	NA	NA	NA	NA
ENSG00000131013	NA	NA	NA	NA	NA	NA	NA	NA	NA	NA	NA	NA	NA	0.537956	0.062279	-0.129654	-0.109	NA	NA	0.25847	NA	NA	NA	0.217002	-0.145353	NA	NA	-0.133	NA	NA	NA	0.218422	NA	NA	NA	0.538	NA	NA	NA	NA	0.173	NA	NA	NA	NA	NA	NA	0.071989	0.140214
ENSG00000164167	NA	NA	NA	NA	NA	NA	0.00385	NA	NA	NA	NA	NA	NA	0.002047	0.010265	NA	NA	0.00411	NA	NA	NA	NA	0.00354	0.001813	0.006831	0.00477	NA	0.00288	NA	NA	-0.002254	NA	0.00574	NA	NA	0.00392	NA	0.00542	NA	NA	NA	0.00338	NA	NA	NA	NA	NA	0.011417	NA
ENSG00000112701	NA	0.044243	NA	-0.0508	NA	NA	NA	NA	NA	NA	NA	NA	NA	0.056466	NA	-0.049957	0.0482	NA	NA	NA	NA	NA	NA	NA	NA	NA	NA	NA	NA	NA	NA	NA	0.0322	NA	NA	0.0582	NA	NA	NA	NA	NA	NA	NA	NA	NA	NA	NA	NA	NA
ENSG00000101928	NA	NA	NA	NA	NA	NA	NA	NA	NA	NA	NA	NA	NA	NA	NA	-0.117957	NA	NA	NA	NA	NA	NA	NA	NA	NA	NA	NA	NA	NA	-0.0615	NA	NA	NA	NA	NA	0.0965	NA	NA	NA	NA	NA	0.11	NA	NA	NA	0.018234	NA	NA	NA
ENSG00000102030	NA	NA	NA	NA	NA	NA	NA	NA	NA	NA	NA	NA	NA	NA	NA	0.004691	NA	NA	NA	NA	NA	NA	NA	-0.005024	NA	0.0211	NA	NA	NA	NA	NA	NA	NA	0.009888	NA	NA	NA	NA	NA	NA	NA	NA	NA	NA	NA	NA	NA	NA	0.019912
ENSG00000119326	0.0129	0.018442	NA	-0.147	NA	NA	NA	NA	NA	NA	0.043	NA	NA	NA	NA	NA	NA	NA	NA	NA	NA	NA	NA	NA	NA	-0.101	NA	NA	NA	-0.088249	NA	NA	NA	NA	NA	NA	NA	NA	NA	NA	NA	NA	-0.0923	NA	NA	NA	NA	NA	NA
ENSG00000204237	NA	0.235892	NA	0.229	NA	NA	-0.148	NA	NA	NA	NA	NA	NA	-0.131139	NA	NA	NA	NA	-0.108025	-0.109361	NA	NA	NA	-0.102726	NA	0.132	NA	NA	NA	NA	0.22577	NA	0.194	NA	NA	NA	NA	NA	NA	NA	-0.133	NA	NA	NA	NA	NA	-0.113	NA	NA
ENSG00000176155	NA	0.069778	NA	-0.0384	NA	NA	NA	NA	NA	NA	NA	0.060743	NA	0.115918	NA	NA	NA	-0.127	NA	NA	NA	NA	NA	NA	0.083149	0.0141	NA	NA	NA	NA	0.14522	NA	0.0896	NA	NA	NA	NA	NA	NA	NA	NA	-0.069	-0.102	NA	NA	NA	NA	-0.059867	NA
ENSG00000146648	-0.0816	NA	NA	-0.143	NA	NA	NA	NA	-0.0457	NA	NA	-0.022787	-0.113099	0.193089	NA	-0.056325	-0.0837	-0.114	-0.104742	-0.092596	NA	NA	NA	-0.094524	-0.111558	-0.0818	NA	-0.056	-0.0686	-0.048279	0.065377	NA	NA	-0.071457	NA	NA	NA	NA	NA	NA	NA	-0.131	-0.0847	-0.100273	NA	-0.055504	NA	NA	-0.086825
ENSG00000043093	NA	NA	NA	-0.0996	NA	NA	NA	NA	NA	NA	NA	NA	NA	0.105687	NA	-0.124836	NA	NA	NA	NA	0.264163	NA	NA	NA	NA	NA	NA	NA	NA	0.073935	0.137186	NA	NA	NA	NA	NA	NA	NA	NA	NA	NA	NA	NA	NA	-0.06471	NA	NA	NA	NA
ENSG00000177463	NA	NA	NA	NA	NA	NA	0.0496	NA	NA	NA	NA	NA	NA	0.142045	0.031811	NA	NA	NA	NA	NA	NA	NA	NA	NA	NA	NA	NA	NA	NA	NA	NA	NA	NA	0.194701	NA	NA	NA	NA	-0.117505	NA	NA	-0.058	NA	NA	NA	NA	NA	NA	NA
ENSG00000141429	NA	NA	NA	-0.035	NA	NA	NA	NA	NA	0.0825	0.0212	NA	NA	0.089682	-0.047382	NA	NA	NA	NA	NA	NA	NA	NA	NA	NA	NA	NA	NA	NA	NA	NA	NA	NA	NA	NA	0.0736	NA	NA	NA	NA	NA	NA	NA	-0.055182	NA	NA	NA	NA	NA
ENSG00000164073	0.0286	0.092078	NA	NA	NA	NA	NA	NA	NA	-0.0805	NA	NA	NA	NA	NA	NA	0.0782	NA	NA	NA	NA	-0.039344	NA	NA	0.069231	NA	NA	NA	NA	NA	NA	NA	0.0916	NA	NA	NA	NA	NA	NA	NA	NA	NA	NA	NA	NA	0.029995	NA	NA	NA
ENSG00000108587	NA	NA	NA	NA	0.0574	NA	NA	NA	0.096	NA	NA	NA	NA	0.148854	NA	NA	NA	NA	NA	0.051597	0.19074	NA	NA	NA	NA	NA	NA	NA	NA	NA	0.056363	-0.12753	NA	NA	NA	0.123	NA	-0.0225	NA	NA	NA	NA	NA	NA	NA	NA	NA	NA	NA
ENSG00000159788	NA	NA	NA	NA	NA	NA	NA	NA	NA	NA	0.177	NA	-0.084882	-0.048704	NA	NA	NA	NA	NA	NA	NA	NA	-0.0366	NA	NA	NA	NA	NA	NA	NA	NA	NA	0.0519	NA	NA	NA	NA	NA	NA	NA	NA	0.117	NA	NA	NA	NA	NA	NA	NA
ENSG00000120159	NA	NA	NA	NA	NA	NA	NA	NA	NA	NA	0.0393	NA	NA	-0.110985	NA	-0.051843	0.0331	-0.0513	NA	NA	-0.024699	0.043677	NA	NA	0.03416	-0.0779	NA	NA	NA	NA	NA	NA	NA	NA	NA	-0.0682	NA	NA	NA	NA	NA	-0.0588	NA	NA	NA	NA	NA	NA	-0.026426
ENSG00000113638	NA	NA	NA	NA	NA	NA	NA	NA	NA	NA	-0.0471	NA	NA	0.028972	NA	0.017576	NA	0.0413	NA	NA	NA	NA	NA	NA	NA	NA	NA	NA	NA	NA	NA	NA	0.0919	NA	NA	NA	NA	NA	NA	NA	NA	NA	0.0546	-0.067128	NA	NA	NA	-0.046886	-0.128619
ENSG00000197006	NA	NA	NA	-0.0251	NA	-0.021202	NA	NA	NA	NA	NA	NA	-0.041702	NA	NA	-0.019301	NA	NA	-0.035437	NA	0.029039	NA	NA	NA	NA	-0.0143	NA	NA	NA	NA	NA	NA	0.0296	NA	NA	NA	NA	-0.019	NA	NA	NA	NA	0.018	NA	NA	0.02434	NA	NA	NA
ENSG00000111142	NA	NA	NA	-0.00596	NA	NA	NA	NA	NA	NA	0.00922	NA	0.07588	NA	NA	NA	NA	NA	NA	NA	NA	NA	NA	0.026652	NA	0.0288	NA	NA	NA	NA	0.00729	NA	NA	NA	NA	NA	NA	0.00834	NA	NA	NA	NA	0.0313	NA	NA	NA	NA	NA	NA
ENSG00000158636	NA	NA	NA	-0.089	NA	NA	NA	NA	NA	NA	0.0388	NA	NA	0.098546	NA	-0.084229	NA	NA	NA	NA	NA	NA	-0.042	NA	NA	-0.0349	NA	NA	NA	NA	0.068819	NA	NA	-0.056971	NA	0.0598	NA	0.0307	NA	NA	NA	NA	-0.0351	-0.060222	NA	NA	NA	NA	NA
ENSG00000038382	NA	0.035791	-0.0338	NA	NA	NA	NA	NA	NA	NA	NA	NA	NA	0.033561	NA	NA	NA	NA	NA	-0.034269	NA	NA	NA	NA	NA	NA	NA	NA	NA	0.027228	0.045221	NA	0.0578	NA	0.039464	0.0305	NA	NA	NA	NA	-0.0318	NA	NA	-0.060529	NA	NA	NA	0.03145	NA
ENSG00000163138	NA	NA	NA	NA	NA	NA	NA	NA	NA	NA	0.0917	NA	NA	NA	NA	-0.151619	NA	0.044	NA	0.079991	NA	NA	NA	-0.060707	NA	NA	NA	NA	NA	NA	NA	NA	NA	NA	NA	NA	NA	NA	NA	-0.094454	NA	NA	NA	NA	NA	NA	NA	NA	NA
ENSG00000213648	NA	NA	NA	NA	NA	NA	NA	NA	NA	NA	NA	NA	NA	NA	NA	NA	NA	0.0908	NA	NA	NA	NA	-0.0309	NA	NA	NA	NA	NA	NA	NA	NA	NA	NA	NA	NA	NA	NA	NA	NA	NA	NA	NA	1.85e-07	NA	0.000589	NA	NA	NA	NA
ENSG00000105976	NA	NA	NA	-0.118	NA	NA	NA	NA	NA	0.0634	NA	-0.023182	NA	0.162287	NA	-0.109847	NA	NA	NA	-0.078456	NA	NA	NA	-0.03109	NA	-0.101	NA	NA	NA	-0.05955	0.062984	NA	0.0841	NA	NA	0.113	-0.02022	NA	NA	NA	-0.0513	NA	NA	NA	NA	NA	NA	NA	NA
ENSG00000151176	NA	NA	NA	-0.283	NA	NA	NA	NA	NA	NA	-0.173	NA	NA	0.244182	NA	-0.030117	NA	NA	NA	NA	NA	NA	NA	-0.089693	NA	NA	NA	NA	NA	NA	NA	NA	0.184	NA	NA	0.247	NA	-0.281	NA	NA	0.123	NA	NA	NA	NA	NA	NA	NA	NA
ENSG00000141349	NA	NA	NA	-0.134	NA	NA	NA	NA	NA	NA	NA	NA	NA	-0.228362	NA	-0.135056	NA	NA	NA	NA	NA	NA	NA	NA	NA	-0.0221	NA	NA	NA	NA	NA	NA	NA	NA	NA	NA	-0.165111	NA	NA	NA	NA	NA	0.177	NA	NA	NA	NA	NA	NA
ENSG00000108179	NA	-0.094083	NA	-0.112	NA	NA	NA	NA	-0.0866	NA	0.0624	NA	NA	-0.113495	NA	NA	NA	-0.11	NA	-0.074679	NA	-0.072669	NA	-0.124827	NA	-0.105	NA	NA	NA	NA	NA	0.048951	NA	NA	NA	-0.143	NA	NA	-0.059257	NA	NA	-0.139	-0.0791	NA	NA	NA	0.129	NA	NA
ENSG00000135597	NA	NA	NA	NA	NA	NA	NA	NA	NA	NA	NA	NA	NA	NA	NA	0.020281	NA	NA	NA	NA	NA	NA	NA	NA	NA	NA	NA	NA	NA	0.02677	NA	NA	NA	NA	NA	NA	NA	NA	-0.015899	NA	NA	NA	NA	NA	NA	NA	0.0205	NA	NA
ENSG00000215712	-0.139	NA	NA	-0.0648	NA	-0.045661	NA	NA	NA	NA	NA	NA	0.062319	-0.030495	0.130748	0.017068	NA	NA	NA	NA	NA	NA	NA	-0.035949	NA	NA	NA	NA	NA	NA	NA	NA	NA	NA	NA	NA	NA	0.0584	NA	NA	-0.0314	NA	NA	NA	NA	NA	NA	NA	NA
ENSG00000119888	NA	0.053931	0.669	-0.145	NA	NA	NA	NA	NA	NA	NA	NA	NA	-0.05979	0.781547	NA	0.713	-0.0319	NA	NA	-0.347065	NA	NA	-0.167859	NA	-0.0972	NA	NA	NA	NA	NA	NA	NA	NA	NA	-0.0915	NA	NA	NA	NA	-0.121	0.053	-0.0417	0.748989	NA	NA	NA	NA	NA
ENSG00000214022	-0.111	NA	-0.133	NA	NA	NA	NA	NA	NA	NA	-0.157	NA	-0.152253	0.015415	NA	NA	NA	0.00307	NA	NA	NA	NA	NA	-0.011377	NA	NA	NA	NA	NA	NA	0.008618	NA	NA	NA	NA	NA	-0.009167	NA	NA	NA	NA	NA	-0.0095	NA	NA	-0.071354	NA	NA	NA
ENSG00000150477	NA	NA	NA	NA	NA	NA	NA	NA	0.0208	NA	NA	NA	-0.024747	-0.017446	0.001661	NA	NA	NA	NA	-0.023239	0.010095	NA	NA	-0.040342	-0.016968	NA	NA	NA	NA	NA	NA	NA	-0.0268	NA	NA	NA	-0.026431	NA	NA	-0.02661	NA	-0.0364	NA	NA	NA	NA	NA	NA	NA
ENSG00000161960	NA	NA	NA	NA	NA	NA	NA	NA	NA	NA	NA	NA	NA	NA	NA	NA	NA	NA	NA	NA	NA	NA	NA	NA	NA	NA	NA	NA	NA	NA	NA	NA	NA	NA	NA	NA	NA	NA	NA	NA	NA	NA	NA	NA	NA	NA	NA	NA	NA
ENSG00000175216	NA	NA	NA	NA	NA	NA	NA	NA	NA	0.0331	-0.0165	NA	NA	NA	NA	NA	NA	-0.00576	NA	NA	NA	NA	0.02788	NA	NA	NA	NA	NA	NA	NA	NA	NA	NA	NA	NA	NA	NA	NA	NA	NA	NA	NA	-0.0193	NA	NA	NA	NA	NA	NA
ENSG00000101294	NA	-0.045354	NA	NA	NA	NA	NA	NA	NA	NA	-0.0379	NA	NA	0.035263	-0.04133	-0.013872	NA	0.0369	NA	NA	NA	NA	NA	NA	NA	NA	NA	NA	NA	NA	-0.068169	NA	NA	NA	NA	0.037	NA	-0.0236	NA	NA	NA	-0.0154	0.0417	NA	NA	NA	-0.0488	NA	NA
ENSG00000118965	NA	NA	NA	-0.0696	0.0629	NA	NA	NA	NA	NA	NA	0.033514	NA	NA	NA	NA	0.0895	-0.0237	NA	NA	NA	NA	NA	NA	NA	NA	NA	0.0292	NA	NA	0.068858	NA	NA	NA	NA	NA	NA	NA	NA	NA	NA	NA	NA	-0.075629	NA	NA	NA	NA	NA
ENSG00000135541	0.035	NA	0.0428	NA	NA	NA	0.0691	NA	NA	NA	0.0266	NA	NA	0.111802	0.085132	NA	NA	NA	NA	NA	-0.098324	NA	NA	NA	NA	NA	NA	NA	NA	NA	NA	NA	NA	NA	NA	0.126	NA	NA	NA	NA	NA	NA	NA	NA	NA	NA	NA	NA	0.05641
ENSG00000100528	0.0206	NA	NA	NA	NA	NA	NA	NA	NA	NA	0.0427	NA	NA	0.055486	NA	NA	NA	-0.0515	NA	NA	NA	NA	NA	NA	NA	-0.029	NA	NA	NA	NA	0.020229	NA	NA	NA	NA	NA	NA	NA	NA	NA	NA	0.0102	-0.0516	NA	NA	NA	0.0451	NA	-0.035512
ENSG00000105176	0.0128	-0.063797	NA	NA	NA	NA	NA	NA	NA	NA	NA	NA	NA	NA	NA	-0.025171	NA	NA	NA	NA	NA	NA	NA	NA	-0.030025	NA	NA	NA	NA	NA	NA	NA	NA	NA	NA	NA	NA	NA	-0.019785	NA	NA	NA	NA	NA	NA	NA	NA	NA	NA
ENSG00000152484	NA	NA	NA	NA	NA	NA	NA	NA	NA	-0.128	NA	NA	NA	NA	NA	NA	NA	NA	NA	NA	NA	NA	NA	NA	NA	NA	NA	NA	NA	NA	NA	NA	NA	NA	NA	NA	NA	NA	-0.092926	NA	NA	-0.0843	NA	NA	NA	NA	NA	NA	NA
ENSG00000135506	0.0822	NA	NA	-0.101	NA	NA	NA	NA	NA	0.0975	-0.0569	0.106812	NA	NA	NA	0.068734	NA	0.0386	-0.059656	-0.147927	NA	NA	NA	-0.128365	NA	0.075	NA	NA	NA	NA	NA	NA	NA	NA	NA	NA	NA	NA	NA	NA	NA	NA	0.0908	NA	NA	0.021434	NA	NA	NA
ENSG00000156990	NA	NA	-0.0822	NA	NA	NA	NA	NA	NA	NA	NA	NA	-0.069428	-0.025397	0.077217	NA	NA	-0.0535	NA	-0.086732	0.036341	0.031275	NA	NA	-0.118106	NA	NA	NA	NA	NA	NA	NA	NA	NA	NA	-0.0356	NA	NA	NA	-0.051494	NA	-0.0965	-0.0392	0.064342	NA	NA	0.0308	-0.057613	NA
ENSG00000166347	NA	NA	NA	-0.123	NA	NA	NA	NA	NA	-0.237	NA	NA	NA	-0.163133	NA	NA	NA	-0.073	NA	-0.111507	NA	NA	NA	-0.125086	-0.059107	NA	NA	NA	NA	NA	NA	-0.066902	NA	NA	NA	-0.146	NA	NA	NA	-0.080157	-0.113	NA	-0.083	NA	NA	NA	NA	NA	NA
ENSG00000187735	NA	NA	NA	-0.058	NA	NA	NA	NA	NA	-0.107	NA	NA	NA	0.089626	0.06198	-0.052939	NA	-0.04	NA	-0.026001	NA	NA	NA	-0.02032	NA	-0.0493	NA	NA	NA	NA	NA	NA	-0.0366	NA	NA	0.0644	0.008926	NA	NA	NA	NA	-0.0131	-0.0561	NA	NA	NA	NA	NA	NA
ENSG00000111057	NA	NA	NA	-0.0518	NA	NA	NA	NA	NA	NA	NA	NA	NA	-0.024876	NA	0.014874	NA	-0.0166	NA	-0.031416	NA	NA	NA	-0.025312	-0.032699	0.00375	NA	0.0149	NA	NA	NA	NA	-0.0548	NA	NA	-0.0159	NA	NA	NA	NA	-0.0215	NA	NA	NA	NA	NA	NA	NA	NA
ENSG00000057663	NA	NA	NA	NA	NA	NA	0.0243	NA	NA	NA	NA	NA	NA	NA	NA	0.014093	NA	NA	-0.010504	NA	NA	NA	NA	NA	NA	0.0328	NA	NA	NA	NA	NA	NA	NA	NA	NA	0.0204	NA	NA	NA	NA	NA	NA	NA	NA	NA	NA	NA	NA	NA
ENSG00000168564	0.0279	NA	NA	NA	NA	NA	NA	NA	NA	NA	-0.0716	-0.038801	NA	NA	NA	NA	NA	-0.116	NA	-0.170335	-0.138019	NA	NA	NA	NA	NA	NA	NA	NA	NA	-0.093539	NA	NA	NA	NA	NA	NA	NA	-0.081766	NA	NA	NA	-0.0857	-0.131099	NA	NA	NA	NA	NA
ENSG00000136931	NA	NA	NA	NA	NA	-0.160149	NA	NA	NA	NA	NA	NA	NA	-0.239279	NA	NA	NA	-0.189	NA	-0.347768	-0.019388	NA	NA	-0.186655	NA	NA	NA	NA	NA	NA	NA	NA	NA	NA	NA	-0.136	NA	NA	-0.117609	NA	NA	-0.244	-0.145	NA	NA	NA	NA	NA	NA
ENSG00000158195	NA	NA	NA	-0.125	NA	NA	NA	NA	NA	-0.214	NA	NA	NA	0.1291	NA	NA	NA	NA	NA	NA	NA	NA	NA	NA	NA	NA	-0.053336	NA	NA	NA	NA	NA	NA	NA	NA	0.0799	-0.039774	0.04	NA	-0.045917	NA	-0.0456	NA	NA	-0.035382	NA	NA	NA	NA
ENSG00000188554	0.0613	NA	NA	-0.0445	0.0345	NA	0.0551	NA	NA	NA	NA	NA	0.045014	0.079322	NA	-0.028004	NA	NA	NA	NA	NA	NA	NA	NA	-0.024817	NA	NA	NA	NA	NA	0.064722	NA	NA	NA	NA	0.0653	NA	NA	NA	NA	NA	-0.0513	NA	0.082134	NA	NA	NA	NA	NA
ENSG00000113240	NA	NA	NA	NA	NA	NA	NA	NA	NA	0.122	0.0386	NA	0.079139	0.072673	NA	-0.072108	NA	NA	NA	NA	NA	NA	NA	NA	NA	NA	NA	NA	NA	NA	NA	NA	NA	NA	NA	0.1	-0.053594	0.0586	NA	NA	-0.0301	NA	NA	NA	-0.062117	NA	NA	NA	NA
ENSG00000171497	-0.0504	NA	NA	NA	NA	NA	NA	NA	NA	NA	NA	NA	NA	-0.042413	0.065371	NA	NA	NA	NA	NA	NA	NA	NA	NA	-0.073095	NA	NA	NA	NA	NA	NA	NA	NA	NA	NA	NA	NA	NA	NA	-0.07349	NA	-0.0604	NA	NA	NA	NA	NA	NA	0.103735
ENSG00000065361	NA	NA	NA	-0.0712	NA	NA	NA	NA	NA	NA	NA	0.016528	NA	0.091439	NA	-0.058597	NA	NA	NA	-0.034104	NA	NA	NA	NA	NA	-0.0614	NA	NA	NA	NA	0.062559	NA	NA	NA	NA	0.065	NA	NA	NA	NA	NA	-0.0122	NA	NA	NA	NA	0.0353	NA	-0.040148
ENSG00000143612	NA	NA	0.162	NA	NA	0.030363	-0.0818	NA	NA	-0.124	0.0314	NA	0.064811	0.063404	0.098686	0.03327	NA	-0.0436	NA	NA	NA	NA	NA	NA	0.049702	NA	NA	NA	NA	NA	0.089895	NA	NA	-0.077856	NA	-0.0244	0.056914	-0.0107	NA	0.048407	NA	NA	NA	0.099827	NA	NA	0.0496	NA	NA
ENSG00000088876	NA	NA	NA	NA	NA	NA	NA	NA	NA	NA	NA	0.236672	NA	0.175704	NA	-0.041222	0.142	NA	NA	NA	NA	NA	NA	NA	-0.104875	-0.0864	NA	0.178	NA	NA	NA	NA	NA	NA	NA	0.147	NA	NA	NA	NA	NA	NA	NA	NA	NA	NA	NA	NA	-0.118584
ENSG00000106086	NA	NA	-0.078	-0.0572	0.0344	NA	NA	NA	NA	NA	NA	NA	NA	0.092971	NA	-0.140552	NA	0.0315	0.085579	NA	NA	NA	NA	NA	NA	-0.0539	NA	NA	NA	NA	NA	0.057699	NA	NA	NA	0.107	NA	0.0912	NA	NA	NA	NA	-0.0257	NA	NA	-0.051941	NA	NA	NA
ENSG00000144485	NA	NA	NA	NA	NA	NA	NA	NA	NA	NA	NA	NA	NA	NA	NA	NA	NA	NA	NA	NA	NA	NA	NA	NA	NA	NA	NA	NA	NA	NA	NA	NA	NA	NA	NA	NA	NA	NA	NA	NA	NA	NA	NA	NA	NA	NA	NA	NA	NA
ENSG00000181924	NA	-0.033509	NA	NA	NA	0.004331	NA	NA	NA	NA	NA	NA	-0.013927	NA	NA	0.007831	-0.0437	NA	-0.005871	NA	-0.026604	NA	NA	NA	NA	0.00498	NA	NA	NA	NA	NA	NA	-0.0109	NA	NA	NA	NA	NA	0.019239	NA	NA	NA	-0.0158	NA	NA	NA	-0.00742	NA	NA
ENSG00000038358	-0.0439	0.057456	NA	-0.0736	NA	NA	NA	NA	NA	-0.24	NA	NA	NA	-0.081738	0.093505	NA	NA	-0.0221	0.031407	-0.105597	NA	NA	NA	-0.074258	NA	NA	NA	NA	NA	NA	NA	NA	0.0478	NA	NA	-0.0701	NA	NA	NA	-0.075881	NA	NA	NA	NA	NA	NA	NA	NA	-0.078335
ENSG00000028528	-0.0412	NA	NA	0.0577	NA	NA	NA	NA	NA	NA	0.0226	-0.041083	NA	NA	NA	NA	NA	NA	NA	NA	NA	NA	NA	0.031934	NA	NA	NA	NA	NA	NA	NA	NA	NA	-0.036438	NA	NA	NA	NA	NA	0.040537	0.0391	NA	NA	NA	NA	NA	0.0525	NA	NA
ENSG00000143013	NA	NA	NA	NA	NA	NA	NA	NA	NA	-0.0448	NA	NA	NA	NA	NA	NA	NA	NA	NA	NA	NA	0.006126	0.01352	NA	NA	0.0173	NA	NA	NA	NA	NA	NA	NA	NA	0.007998	NA	NA	-0.00385	NA	NA	NA	NA	NA	-0.029091	NA	NA	NA	NA	-0.015343
ENSG00000116473	-0.00822	NA	0.00705	NA	NA	NA	NA	0.00802	NA	NA	0.0132	NA	NA	NA	0.012989	NA	NA	NA	0.00643	NA	NA	NA	NA	NA	-0.006818	0.00915	0.002786	NA	NA	NA	NA	NA	0.0194	NA	NA	NA	NA	NA	0.003218	NA	NA	NA	0.0122	NA	NA	NA	NA	NA	NA
ENSG00000140479	NA	NA	NA	NA	NA	NA	NA	NA	NA	NA	NA	0.052449	NA	0.024995	NA	-0.015195	0.0389	NA	NA	NA	NA	NA	NA	NA	NA	-0.0386	NA	NA	NA	NA	NA	-0.029657	-0.0671	NA	NA	NA	NA	NA	NA	NA	NA	NA	NA	NA	0.022858	NA	NA	NA	NA
ENSG00000072609	NA	NA	NA	NA	NA	NA	NA	NA	NA	-0.268	NA	NA	-0.063781	NA	NA	NA	-0.0855	NA	NA	NA	NA	NA	NA	NA	-0.118338	NA	NA	-0.0536	NA	NA	NA	NA	NA	0.048647	NA	NA	NA	NA	-0.047903	NA	NA	0.0542	NA	-0.133236	NA	NA	NA	NA	NA
ENSG00000253729	NA	NA	NA	NA	NA	NA	NA	NA	NA	NA	0.0431	NA	NA	0.05071	NA	NA	NA	0.0287	NA	NA	NA	NA	NA	NA	NA	NA	NA	NA	NA	NA	0.067489	NA	NA	-0.023382	NA	NA	NA	NA	NA	NA	NA	NA	0.0258	NA	NA	NA	NA	NA	0.036365
ENSG00000137942	NA	NA	NA	-0.103	NA	NA	NA	NA	NA	0.149	0.0466	NA	NA	0.282419	NA	NA	NA	-0.0746	NA	NA	NA	NA	NA	0.089673	NA	-0.108	NA	NA	0.112	NA	0.087525	NA	NA	NA	NA	0.247	0.076267	NA	NA	0.067749	NA	-0.0423	NA	NA	NA	NA	NA	NA	0.051682
ENSG00000187109	0.0173	NA	NA	0.0209	NA	NA	0.065	NA	NA	0.0718	0.0345	NA	NA	NA	NA	0.008622	0.0685	0.0292	-0.065714	NA	-0.012445	NA	NA	0.065868	NA	0.0334	NA	NA	NA	NA	-0.017988	NA	0.0632	NA	NA	NA	NA	0.0077	-0.031914	NA	NA	NA	0.021	NA	NA	0.055876	-0.0349	NA	0.070291
ENSG00000135069	NA	NA	NA	-0.0434	NA	NA	NA	NA	NA	NA	NA	NA	NA	NA	NA	NA	NA	NA	NA	NA	NA	NA	NA	-0.048379	NA	NA	NA	0.0397	NA	NA	NA	NA	0.0718	NA	NA	NA	NA	0.0102	NA	NA	NA	NA	NA	0.099693	NA	-0.01202	0.0245	NA	NA
ENSG00000121864	NA	NA	NA	NA	NA	NA	NA	NA	NA	NA	NA	NA	NA	0.131164	NA	-0.159047	NA	NA	NA	NA	NA	NA	NA	NA	NA	NA	NA	NA	NA	NA	NA	NA	NA	NA	NA	0.152	NA	NA	NA	NA	0.0513	NA	NA	NA	NA	NA	NA	NA	NA
ENSG00000032742	0.0158	0.032919	NA	-0.0136	NA	NA	NA	NA	NA	NA	NA	0.016407	NA	0.065656	NA	NA	NA	NA	NA	NA	0.037718	NA	NA	NA	NA	NA	NA	NA	NA	NA	NA	NA	NA	NA	NA	NA	NA	NA	NA	NA	NA	-0.0472	NA	NA	NA	NA	NA	0.454923	NA
ENSG00000073921	NA	-0.070541	NA	-0.054	NA	NA	NA	NA	NA	NA	0.0363	NA	0.053447	0.053122	NA	-0.113272	NA	NA	NA	-0.037691	NA	NA	NA	-0.031033	NA	NA	NA	NA	0.0857	NA	NA	NA	NA	NA	NA	NA	NA	NA	0.079597	NA	NA	NA	-0.0982	0.240188	NA	NA	NA	NA	NA
ENSG00000136193	NA	NA	NA	-0.0597	NA	NA	NA	NA	NA	NA	NA	NA	NA	0.063481	0.047564	-0.053813	NA	NA	NA	-0.042059	NA	0.031773	NA	-0.03868	NA	-0.0609	NA	NA	NA	0.024159	0.062373	NA	-0.0436	NA	NA	0.0576	NA	NA	NA	NA	-0.0304	-0.0365	0.0123	0.050049	NA	NA	NA	NA	0.041582
ENSG00000164576	NA	NA	0.0591	-0.03	NA	NA	0.037	NA	NA	NA	0.0309	NA	0.0302	-0.018682	0.044334	NA	NA	-0.0748	NA	NA	NA	NA	NA	NA	-0.021471	NA	NA	NA	NA	-0.036961	0.02601	NA	NA	NA	NA	-0.0423	NA	0.121	-0.021102	NA	NA	0.0568	NA	NA	NA	0.029299	NA	NA	NA
ENSG00000127328	NA	NA	NA	-0.0596	NA	NA	NA	NA	NA	NA	NA	NA	NA	NA	0.05814	NA	NA	NA	NA	NA	NA	NA	NA	NA	NA	NA	NA	NA	-0.0383	NA	NA	-0.018978	NA	NA	NA	NA	NA	NA	-0.037006	NA	NA	NA	NA	NA	NA	0.046898	NA	NA	0.021238
ENSG00000086666	NA	NA	NA	NA	NA	NA	NA	NA	NA	-0.125	NA	NA	NA	NA	NA	NA	NA	NA	NA	NA	NA	NA	NA	NA	0.053494	-0.0683	NA	0.0216	NA	-0.026458	0.055856	NA	NA	NA	NA	NA	NA	NA	NA	NA	NA	0.0563	NA	NA	NA	NA	NA	NA	NA
ENSG00000176209	NA	NA	NA	-0.0673	NA	NA	NA	NA	NA	NA	NA	NA	NA	-0.08025	0.042272	NA	0.0936	NA	NA	-0.096791	-0.059659	NA	NA	-0.079822	NA	-0.0194	NA	NA	NA	NA	NA	NA	NA	NA	NA	-0.0909	NA	NA	NA	NA	NA	-0.0542	NA	NA	NA	0.052852	NA	NA	0.094518
ENSG00000182004	NA	-0.007854	NA	NA	0.0113	NA	NA	NA	NA	NA	-0.00402	NA	NA	NA	NA	NA	NA	NA	NA	NA	NA	NA	NA	NA	NA	NA	NA	NA	NA	NA	NA	NA	0.0299	NA	NA	NA	NA	-0.00665	NA	NA	NA	NA	0.00448	NA	NA	NA	NA	NA	NA
ENSG00000173548	-0.111	0.038594	NA	NA	NA	-0.077566	NA	NA	NA	0.133	NA	-0.073212	NA	NA	NA	0.05945	NA	NA	NA	NA	NA	-0.118858	NA	NA	NA	NA	NA	NA	NA	NA	NA	NA	0.106	NA	NA	NA	NA	NA	-0.068902	NA	NA	0.0191	NA	NA	-0.044937	NA	NA	NA	NA
ENSG00000137845	NA	NA	NA	-0.0755	NA	NA	NA	NA	NA	-0.0444	NA	NA	NA	0.04858	NA	-0.055086	NA	-0.0596	NA	NA	-0.02787	NA	NA	-0.053579	NA	-0.0662	NA	NA	NA	NA	NA	NA	NA	NA	NA	0.0176	NA	NA	NA	-0.033248	NA	-0.0227	-0.0299	-0.017011	NA	NA	NA	NA	-0.025194
ENSG00000214413	-0.0757	NA	NA	-0.0911	NA	NA	NA	NA	NA	NA	-0.0637	NA	NA	-0.134733	0.22005	NA	0.179	NA	NA	NA	NA	NA	NA	NA	NA	NA	NA	-0.123	NA	0.051434	-0.060021	0.231831	0.13	NA	NA	NA	NA	NA	NA	NA	NA	NA	NA	0.068239	NA	NA	NA	NA	0.156403
ENSG00000141646	NA	NA	NA	NA	NA	NA	NA	NA	NA	NA	NA	-0.066545	NA	NA	NA	NA	NA	NA	NA	NA	NA	NA	NA	NA	NA	-0.0543	NA	NA	NA	NA	NA	NA	NA	NA	NA	NA	NA	-0.0302	NA	NA	NA	NA	NA	-0.06041	NA	NA	NA	NA	NA
ENSG00000188612	NA	NA	NA	NA	NA	NA	NA	NA	NA	NA	NA	-0.003227	0.017677	-0.014844	NA	-0.004869	NA	-0.0123	NA	-0.015691	NA	NA	NA	-0.015118	NA	-0.0128	NA	NA	NA	NA	0.00407	NA	NA	NA	NA	-0.0143	NA	NA	NA	NA	NA	NA	-0.0112	NA	NA	NA	NA	NA	NA
ENSG00000067048	0.058	0.067741	NA	-0.0696	NA	NA	NA	NA	NA	NA	NA	NA	NA	0.343565	NA	-0.1217	NA	NA	NA	NA	NA	NA	NA	0.083489	NA	-0.13	NA	NA	NA	NA	0.149848	NA	NA	NA	NA	0.315	NA	NA	NA	0.080508	NA	NA	NA	-0.162793	NA	NA	0.0801	NA	NA
ENSG00000111912	NA	0.063755	NA	-0.122	NA	NA	NA	NA	NA	NA	NA	NA	NA	0.143386	NA	NA	NA	NA	NA	NA	NA	NA	NA	NA	NA	NA	NA	NA	NA	NA	0.043752	NA	NA	NA	NA	0.154	NA	NA	NA	NA	NA	NA	NA	NA	NA	NA	NA	NA	NA
ENSG00000170558	NA	NA	NA	NA	NA	NA	0.022	NA	NA	NA	0.083	NA	NA	0.230821	NA	NA	NA	-0.0867	NA	NA	NA	NA	NA	NA	NA	NA	NA	NA	NA	NA	NA	NA	NA	NA	NA	0.266	0.076584	NA	NA	0.197968	NA	NA	-0.0708	NA	NA	NA	NA	NA	0.063678
ENSG00000139146	0.0361	NA	-0.102	-0.113	NA	NA	-0.0721	NA	NA	-0.466	NA	-0.072858	NA	0.179573	0.042826	-0.080658	NA	NA	NA	NA	NA	NA	NA	NA	NA	-0.107	NA	NA	-0.198	NA	0.147331	NA	NA	NA	NA	0.122	NA	NA	-0.024899	0.057097	NA	NA	NA	0.048645	NA	NA	NA	NA	NA
ENSG00000130066	NA	NA	NA	-0.0403	NA	NA	NA	NA	NA	NA	NA	0.017177	NA	-0.036906	0.07892	-0.011238	0.00847	-0.053	NA	-0.058216	NA	NA	NA	-0.060965	NA	-0.0283	NA	NA	NA	NA	0.0053	NA	NA	NA	NA	NA	NA	NA	NA	NA	NA	NA	-0.0541	NA	NA	NA	NA	NA	-0.026623
ENSG00000163029	NA	NA	NA	-0.0201	NA	NA	NA	NA	NA	NA	0.0557	0.034132	NA	0.057653	0.383173	NA	NA	NA	NA	0.064668	NA	NA	NA	0.062807	NA	NA	NA	NA	NA	NA	0.036071	NA	NA	NA	NA	0.0623	NA	0.0167	NA	NA	NA	NA	NA	NA	NA	NA	NA	NA	-0.12791
ENSG00000057608	NA	NA	NA	NA	NA	NA	NA	NA	NA	NA	NA	NA	NA	NA	NA	-0.052515	NA	NA	NA	NA	NA	NA	NA	NA	-0.06128	NA	NA	NA	NA	0.060922	0.063596	NA	NA	NA	NA	NA	NA	-0.0443	NA	NA	NA	NA	NA	0.151839	NA	NA	NA	NA	NA
ENSG00000115539	NA	-0.064716	NA	NA	NA	NA	NA	NA	NA	-0.0976	NA	-0.028131	NA	0.080458	NA	NA	NA	NA	NA	NA	NA	NA	NA	NA	-0.029905	NA	NA	NA	NA	NA	NA	NA	NA	NA	NA	NA	0.068763	NA	NA	NA	NA	NA	NA	0.022939	-0.021679	NA	-0.0361	NA	NA
ENSG00000094916	NA	NA	NA	-0.0624	NA	NA	NA	NA	NA	NA	NA	NA	-0.088433	0.198991	0.220115	-0.093927	NA	-0.0419	NA	NA	NA	NA	NA	NA	-0.124542	NA	NA	NA	NA	NA	0.091543	NA	NA	NA	NA	0.132	NA	NA	-0.0984	NA	NA	NA	NA	NA	NA	NA	NA	NA	0.058801
ENSG00000118058	NA	0.021243	NA	-0.0673	-0.132	NA	NA	NA	NA	0.244	0.0933	NA	NA	0.068754	-0.054354	-0.078931	NA	0.0914	NA	NA	NA	NA	NA	NA	0.053542	NA	NA	NA	NA	-0.034324	0.029822	NA	0.0761	0.073332	NA	0.0997	NA	0.0654	NA	NA	NA	0.118	0.124	NA	0.072979	NA	NA	0.069829	0.187477
ENSG00000134250	NA	NA	0.0531	-0.0632	NA	NA	0.0118	NA	NA	NA	0.0388	NA	NA	0.165632	0.032283	-0.075895	NA	NA	NA	NA	NA	NA	NA	NA	NA	-0.0541	NA	NA	NA	NA	0.064504	NA	NA	NA	NA	0.15	NA	NA	NA	NA	NA	-0.0306	NA	NA	0.048297	NA	NA	NA	0.039361
ENSG00000164190	-0.0447	-0.024875	NA	NA	NA	NA	NA	NA	NA	NA	NA	NA	NA	0.045837	NA	NA	NA	NA	NA	NA	NA	NA	NA	NA	NA	-0.0408	NA	NA	NA	NA	NA	NA	NA	NA	NA	NA	-0.063349	0.0138	NA	NA	NA	NA	-0.0113	NA	NA	0.075152	NA	NA	NA
ENSG00000171557	NA	NA	NA	NA	NA	0.020166	NA	NA	NA	-0.211	NA	0.018972	0.027199	0.039421	NA	NA	0.104	-0.0328	NA	NA	NA	NA	NA	NA	NA	NA	NA	NA	NA	0.019089	0.042669	-0.078535	NA	NA	NA	NA	NA	NA	NA	NA	NA	-0.0146	-0.0415	NA	NA	NA	NA	NA	NA
ENSG00000198700	NA	NA	NA	NA	NA	NA	NA	NA	NA	NA	NA	NA	-0.031677	NA	NA	NA	NA	NA	-0.007294	NA	NA	NA	NA	NA	NA	0.0625	NA	NA	NA	NA	NA	NA	-0.0199	NA	-0.064917	NA	NA	0.0151	-0.036419	NA	NA	NA	NA	NA	NA	0.012917	NA	NA	0.040344
ENSG00000187838	NA	0.223859	NA	NA	NA	NA	NA	NA	NA	NA	NA	NA	NA	NA	NA	NA	NA	NA	NA	NA	NA	NA	NA	NA	NA	NA	NA	NA	NA	NA	NA	0.170851	NA	NA	NA	NA	NA	NA	NA	NA	NA	NA	NA	NA	NA	NA	NA	NA	NA
ENSG00000180891	-0.0637	NA	NA	0.0406	NA	NA	NA	NA	NA	NA	NA	NA	NA	0.181047	NA	-0.063098	NA	NA	NA	NA	NA	NA	NA	NA	NA	NA	NA	NA	NA	NA	NA	NA	NA	NA	NA	0.104	NA	NA	NA	NA	NA	0.0662	NA	-0.078012	NA	NA	NA	NA	NA
ENSG00000167770	NA	NA	NA	-0.0507	-0.0415	NA	NA	NA	NA	NA	NA	NA	NA	0.08898	NA	0.079249	NA	NA	NA	-0.025891	NA	NA	NA	NA	NA	0.0877	NA	NA	NA	NA	0.102624	NA	NA	0.10989	NA	NA	NA	NA	NA	NA	NA	NA	NA	NA	NA	NA	NA	NA	NA
ENSG00000068650	NA	0.015894	0.0351	-0.125	NA	NA	NA	NA	NA	NA	NA	0.019707	NA	0.104795	0.029867	-0.10503	NA	NA	NA	NA	0.047982	NA	NA	NA	NA	-0.0811	NA	NA	NA	NA	0.099849	NA	-0.044	NA	NA	0.0641	NA	NA	-0.034091	NA	NA	NA	NA	0.018771	0.014069	NA	NA	NA	0.038601
ENSG00000169045	0.146	NA	NA	NA	NA	NA	0.263	NA	NA	NA	0.0297	NA	-0.105173	-0.016058	NA	NA	0.122	NA	-0.121174	NA	0.15761	NA	NA	-0.006518	0.116254	NA	NA	NA	NA	NA	NA	NA	0.139	NA	NA	-0.00918	NA	0.0337	NA	NA	-0.0141	NA	NA	NA	NA	0.07275	NA	NA	NA
ENSG00000169738	NA	0.059794	NA	0.0382	NA	NA	NA	NA	NA	NA	-0.0198	NA	NA	0.044174	NA	0.017288	NA	NA	NA	NA	-0.098119	NA	-0.09993	0.028062	NA	0.0327	NA	NA	NA	NA	NA	NA	NA	NA	NA	0.0269	NA	NA	NA	NA	NA	-0.00988	-0.0282	-0.009482	NA	NA	-0.0749	NA	NA
ENSG00000007062	NA	NA	NA	-0.218	NA	NA	NA	NA	NA	NA	NA	NA	NA	NA	NA	NA	NA	NA	NA	NA	NA	NA	NA	NA	NA	NA	NA	NA	NA	NA	NA	NA	NA	NA	NA	NA	NA	NA	NA	NA	NA	NA	NA	NA	NA	NA	0.18	NA	NA
ENSG00000136870	-0.058	NA	-0.0458	-0.04	NA	NA	NA	NA	NA	NA	-0.144	0.058526	-0.063611	NA	NA	-0.050488	NA	-0.0927	NA	NA	NA	NA	NA	NA	NA	NA	NA	NA	NA	NA	NA	NA	-0.0655	NA	NA	NA	NA	-0.0781	NA	NA	NA	-0.164	-0.147	-0.057573	NA	NA	-0.054	NA	-0.09078
ENSG00000172888	NA	NA	0.0298	-0.0554	NA	NA	-0.0393	NA	NA	NA	-0.0412	NA	-0.065515	0.08078	0.012387	-0.094593	NA	NA	-0.046284	NA	-0.038247	NA	NA	NA	-0.115676	-0.0522	NA	-0.0642	NA	NA	0.027427	NA	NA	NA	NA	0.0943	NA	NA	NA	NA	NA	NA	NA	-0.01278	NA	NA	NA	NA	-0.039952
ENSG00000006715	NA	NA	NA	-0.0266	NA	-0.035788	NA	NA	NA	NA	NA	NA	-0.027697	NA	0.054871	NA	NA	0.0236	-0.037748	NA	NA	NA	NA	NA	NA	-0.019	NA	NA	0.119	0.022113	0.032826	NA	NA	NA	NA	NA	NA	-0.0255	NA	NA	NA	NA	NA	NA	NA	NA	NA	NA	NA
ENSG00000168495	NA	0.078214	NA	NA	NA	NA	0.0618	NA	NA	NA	-0.087	NA	-0.119267	-0.006443	NA	0.045738	NA	NA	NA	0.024664	NA	NA	NA	0.034779	0.152176	0.0944	NA	NA	NA	NA	-0.054016	NA	0.218	NA	NA	-0.0383	NA	-0.0575	NA	NA	0.0574	0.0614	0.0715	-0.132962	NA	NA	NA	NA	NA
ENSG00000142556	0.0417	NA	NA	NA	NA	NA	NA	NA	NA	NA	NA	NA	NA	NA	NA	NA	0.008	-0.0325	NA	-0.056817	NA	NA	NA	NA	0.037489	NA	NA	-0.0266	NA	NA	0.058071	NA	NA	-0.051304	NA	0.0551	-0.061143	NA	NA	-0.081535	NA	NA	NA	0.106311	-0.067921	0.047665	NA	NA	0.072178
ENSG00000122203	0.0204	NA	NA	NA	NA	NA	NA	NA	NA	NA	NA	NA	NA	NA	NA	NA	NA	NA	NA	NA	NA	NA	NA	NA	NA	NA	NA	NA	NA	NA	0.025196	NA	-0.045	NA	NA	0.0388	NA	NA	NA	NA	NA	NA	NA	NA	NA	NA	NA	NA	NA
ENSG00000115392	0.112	0.054395	NA	NA	NA	NA	NA	NA	NA	NA	-0.0338	0.050647	NA	0.157686	NA	NA	0.0423	NA	NA	NA	NA	0.046445	NA	NA	NA	NA	0.039015	0.0516	0.0922	NA	0.106367	NA	0.113	NA	NA	0.154	NA	NA	NA	NA	NA	NA	NA	NA	NA	0.073607	NA	NA	NA
ENSG00000082515	NA	0.006126	-0.00531	0.0115	NA	NA	NA	NA	NA	NA	0.0164	0.010613	-0.01322	-0.00579	NA	NA	0.00696	0.0113	NA	NA	NA	NA	NA	0.00932	0.013164	0.0167	NA	NA	NA	-0.012513	-0.011396	NA	NA	-0.008961	NA	0.00385	NA	-0.0114	NA	0.005993	NA	0.0155	0.0407	NA	0.012158	0.015425	NA	NA	NA
ENSG00000103111	NA	NA	NA	NA	NA	NA	NA	NA	NA	NA	NA	NA	NA	NA	NA	-0.144948	NA	NA	NA	NA	NA	NA	NA	NA	NA	-0.212	NA	NA	NA	NA	NA	NA	0.141	NA	NA	NA	NA	NA	NA	NA	NA	NA	NA	-0.191858	NA	NA	NA	NA	NA
ENSG00000143919	NA	NA	NA	NA	NA	NA	NA	NA	NA	NA	NA	NA	NA	NA	0.009616	0.027101	NA	NA	NA	NA	NA	NA	-0.03282	NA	-0.071589	NA	NA	NA	NA	NA	NA	NA	NA	NA	NA	NA	NA	NA	NA	NA	NA	-0.0924	NA	NA	NA	NA	0.0389	NA	NA
ENSG00000137185	NA	NA	NA	-0.0598	NA	0.047843	NA	NA	0.0234	NA	NA	NA	NA	0.058942	NA	NA	NA	NA	NA	NA	NA	NA	NA	NA	NA	-0.0255	NA	NA	NA	NA	NA	NA	NA	NA	NA	0.0748	NA	NA	NA	0.039861	NA	NA	NA	-0.027005	NA	NA	NA	NA	NA
ENSG00000172113	-0.0701	NA	0.228	-0.0544	NA	NA	NA	NA	NA	NA	NA	NA	NA	NA	NA	NA	-0.168	-0.088	NA	NA	NA	NA	NA	NA	NA	NA	NA	-0.0861	NA	NA	NA	NA	NA	0.074841	NA	NA	NA	NA	NA	NA	NA	NA	-0.0461	NA	NA	NA	NA	NA	NA
ENSG00000137962	0.0254	NA	NA	-0.123	NA	NA	NA	NA	0.0289	NA	NA	NA	0.044229	0.121048	NA	-0.077573	NA	-0.00634	NA	-0.056314	-0.016639	-0.044166	NA	NA	NA	-0.0675	NA	NA	NA	NA	0.068646	NA	0.0725	0.033088	NA	0.128	NA	NA	NA	-0.05833	NA	NA	-0.013	-0.068362	NA	NA	NA	NA	NA
ENSG00000113971	-0.0128	NA	NA	-0.0703	NA	NA	NA	NA	NA	-0.079	NA	NA	NA	0.120848	NA	-0.053325	-0.0838	NA	NA	NA	NA	NA	NA	NA	-0.038241	-0.0652	NA	NA	NA	NA	0.087128	NA	NA	NA	NA	0.0751	NA	0.0216	NA	NA	NA	-0.087	NA	NA	NA	NA	NA	NA	NA
ENSG00000139496	NA	NA	NA	-0.0535	0.056	NA	NA	NA	NA	NA	NA	-0.054254	NA	0.136625	NA	-0.067316	NA	NA	NA	NA	NA	NA	NA	NA	NA	-0.123	NA	NA	NA	NA	NA	NA	NA	NA	NA	NA	NA	NA	NA	NA	NA	NA	-0.142	0.076092	NA	NA	NA	NA	NA
ENSG00000143376	NA	NA	-0.057	-0.111	NA	NA	NA	NA	0.0456	NA	0.0201	NA	NA	0.154044	NA	-0.090668	NA	NA	NA	NA	NA	0.097723	NA	NA	NA	-0.07	NA	NA	NA	NA	NA	NA	NA	NA	NA	0.175	NA	NA	NA	NA	NA	NA	NA	NA	NA	NA	NA	NA	NA
ENSG00000151062	NA	0.048484	NA	NA	NA	NA	NA	NA	NA	NA	NA	NA	NA	NA	NA	-0.062386	NA	-0.0222	NA	-0.113443	0.079163	NA	0.04461	-0.068963	-0.093315	NA	NA	NA	NA	NA	NA	NA	0.0775	NA	NA	-0.0855	NA	NA	NA	-0.084213	NA	0.0512	NA	NA	0.026288	NA	0.0875	NA	NA
ENSG00000107537	NA	NA	NA	-0.0404	NA	NA	NA	NA	NA	NA	NA	0.203353	NA	NA	-0.323969	NA	NA	NA	NA	NA	-0.159702	NA	NA	NA	NA	0.0461	NA	NA	NA	NA	NA	NA	0.228	NA	NA	NA	NA	NA	NA	NA	NA	0.0814	0.101	-0.423689	0.057879	NA	NA	NA	-0.387795
ENSG00000113300	NA	NA	NA	NA	0.35	NA	NA	NA	NA	NA	NA	NA	NA	NA	NA	NA	NA	0.201	NA	NA	NA	NA	NA	NA	0.17515	NA	NA	NA	NA	NA	NA	NA	NA	NA	0.074104	NA	NA	NA	NA	NA	NA	NA	NA	NA	-0.188734	NA	NA	NA	NA
ENSG00000158290	NA	0.111173	NA	NA	NA	NA	NA	NA	NA	NA	NA	-0.041953	NA	0.116293	NA	NA	NA	NA	NA	-0.129832	NA	NA	NA	-0.12574	NA	NA	NA	-0.0976	NA	NA	NA	NA	NA	NA	NA	NA	NA	NA	NA	NA	NA	NA	NA	NA	-0.077328	NA	NA	NA	NA
ENSG00000123179	-0.037	NA	-0.00873	NA	NA	NA	NA	NA	NA	-0.0263	-0.0244	NA	NA	NA	-0.009254	NA	NA	NA	NA	NA	NA	NA	NA	-0.015086	NA	NA	NA	NA	NA	0.037324	0.030013	NA	NA	NA	NA	NA	NA	-0.0247	NA	NA	NA	-0.0414	NA	NA	NA	NA	NA	NA	-0.021491
ENSG00000156599	0.175	NA	NA	NA	NA	-0.217908	NA	NA	NA	-0.405	NA	NA	NA	NA	0.081749	NA	NA	NA	NA	NA	NA	NA	NA	NA	0.121702	-0.145	NA	NA	NA	NA	NA	NA	0.0709	NA	NA	NA	NA	NA	-0.237903	NA	NA	NA	-0.0256	NA	NA	NA	NA	NA	-0.111568
ENSG00000100023	0.0313	NA	NA	-0.0355	NA	NA	NA	NA	NA	NA	NA	NA	NA	0.038535	NA	-0.025617	0.0245	NA	NA	NA	NA	NA	NA	NA	NA	-0.0295	NA	NA	NA	NA	NA	NA	NA	0.028146	NA	0.0422	NA	NA	NA	NA	NA	NA	NA	NA	NA	NA	NA	NA	NA
ENSG00000138744	NA	-0.111424	NA	NA	NA	NA	NA	NA	NA	NA	0.084	-0.060901	NA	NA	NA	NA	NA	NA	NA	NA	NA	NA	NA	-0.044054	NA	NA	NA	0.0497	NA	NA	NA	NA	NA	NA	NA	-0.0722	NA	0.0745	NA	NA	NA	NA	NA	NA	NA	NA	0.0694	NA	NA
ENSG00000134461	NA	NA	NA	NA	-0.0049	NA	NA	NA	NA	NA	NA	NA	NA	NA	0.007492	NA	NA	-0.0274	NA	NA	NA	NA	NA	NA	NA	-0.0163	NA	NA	NA	NA	NA	0.012114	NA	NA	NA	NA	NA	-0.0154	NA	NA	NA	NA	NA	NA	NA	0.009061	NA	NA	NA
ENSG00000138069	NA	NA	NA	-0.00742	NA	NA	-0.00596	NA	NA	NA	-0.00794	-0.006481	NA	-0.008514	NA	-0.008906	0.0189	-0.0207	-0.010292	-0.01589	NA	NA	NA	NA	-0.017197	NA	NA	NA	NA	NA	0.008579	NA	NA	NA	NA	NA	NA	-0.00864	NA	NA	-0.00738	NA	NA	-0.013731	0.009131	NA	NA	NA	0.010013
ENSG00000215114	NA	NA	NA	-0.0821	NA	NA	NA	NA	NA	NA	NA	NA	NA	0.241402	NA	NA	0.113	0.0629	NA	NA	NA	NA	NA	0.116554	0.087605	NA	0.077686	NA	NA	NA	NA	NA	0.134	NA	NA	0.234	NA	NA	-0.041479	NA	NA	-0.102	NA	NA	NA	NA	NA	NA	NA
ENSG00000105701	NA	NA	0.158	NA	NA	NA	NA	NA	NA	0.232	NA	NA	NA	NA	0.245032	-0.045974	0.0755	NA	NA	NA	-0.04195	NA	0.03256	0.05177	NA	-0.0272	NA	NA	NA	NA	-0.099343	NA	NA	NA	NA	NA	NA	NA	NA	NA	NA	-0.0543	NA	0.137883	NA	NA	0.122	NA	NA
ENSG00000145349	NA	NA	NA	NA	NA	NA	NA	NA	NA	NA	0.0616	NA	NA	0.047359	0.092253	NA	NA	NA	NA	NA	NA	NA	NA	0.056653	NA	NA	NA	NA	NA	NA	0.120714	NA	0.0772	NA	NA	0.132	0.077875	NA	NA	NA	NA	NA	NA	NA	NA	NA	NA	NA	NA
ENSG00000101557	NA	NA	NA	NA	NA	NA	0.19	NA	NA	NA	NA	0.059984	NA	NA	0.150207	NA	0.0604	NA	NA	NA	NA	NA	NA	NA	-0.05227	0.0559	NA	NA	NA	NA	NA	NA	0.175	NA	NA	NA	NA	-0.0402	NA	NA	NA	0.0436	NA	NA	-0.075032	NA	NA	NA	NA
ENSG00000117632	NA	NA	NA	-0.0329	NA	NA	NA	NA	NA	NA	NA	0.057818	NA	-0.054959	NA	NA	0.0199	0.0146	NA	-0.053437	NA	NA	NA	-0.066627	NA	NA	NA	NA	NA	NA	NA	NA	NA	NA	NA	-0.0493	-0.036606	-0.0442	NA	NA	NA	NA	0.0364	NA	NA	NA	-0.0267	NA	NA
ENSG00000139725	NA	NA	NA	NA	NA	NA	NA	NA	-0.0775	NA	-0.0575	NA	NA	NA	NA	NA	NA	NA	NA	NA	NA	NA	NA	NA	-0.079965	-0.0346	NA	NA	NA	NA	NA	NA	NA	NA	NA	NA	NA	NA	NA	NA	NA	-0.0574	NA	NA	NA	NA	NA	-0.086158	NA
ENSG00000017260	NA	NA	NA	NA	NA	NA	NA	NA	NA	NA	NA	-0.17429	-0.234275	NA	NA	NA	NA	NA	NA	NA	NA	NA	NA	NA	NA	NA	0.149591	NA	NA	NA	NA	NA	NA	NA	NA	NA	NA	NA	NA	NA	NA	NA	NA	NA	NA	NA	NA	NA	NA
ENSG00000124177	NA	NA	NA	-0.0327	NA	NA	NA	NA	0.0279	0.0397	NA	NA	NA	0.076696	0.030935	-0.045635	NA	-0.00896	NA	-0.018304	NA	NA	0.02033	NA	-0.010505	-0.0362	NA	NA	NA	NA	0.04491	NA	NA	NA	0.008867	0.0575	NA	0.0116	NA	NA	NA	NA	-0.0113	NA	NA	NA	NA	NA	0.005915
ENSG00000127526	NA	NA	NA	-0.149	NA	NA	NA	NA	NA	NA	NA	NA	0.241961	0.282928	0.078262	-0.187731	NA	-0.122	NA	NA	NA	NA	NA	NA	-0.019473	-0.203	NA	-0.0452	NA	NA	NA	NA	NA	NA	NA	0.279	NA	NA	NA	0.237693	NA	0.0299	NA	NA	NA	0.065516	NA	NA	NA
ENSG00000090054	NA	0.029155	0.0261	-0.0241	NA	NA	NA	NA	0.0206	NA	NA	0.032357	NA	0.094981	NA	NA	NA	NA	NA	0.050971	NA	NA	NA	0.033011	NA	NA	NA	NA	NA	NA	0.029203	NA	NA	NA	NA	0.0858	NA	NA	NA	0.055317	NA	NA	NA	NA	NA	NA	NA	NA	0.021788
ENSG00000149231	NA	NA	NA	-0.0129	NA	NA	NA	NA	NA	NA	NA	0.062649	-0.041697	0.049859	0.13787	NA	NA	NA	-0.053417	NA	NA	NA	NA	NA	-0.096213	NA	NA	NA	NA	NA	NA	NA	NA	NA	NA	NA	NA	NA	NA	NA	NA	NA	NA	0.129295	NA	NA	-0.0568	NA	NA
ENSG00000133104	NA	NA	NA	-0.0248	NA	NA	NA	NA	NA	NA	0.0418	NA	NA	-0.016317	NA	-0.023748	NA	NA	NA	-0.031181	NA	0.019188	NA	NA	NA	-0.00646	NA	NA	0.0143	NA	NA	NA	NA	-0.024624	NA	0.0167	0.027388	NA	NA	-0.038362	-0.0189	NA	0.0308	NA	NA	NA	NA	NA	0.030517
ENSG00000114867	NA	0.15588	0.0897	0.0544	NA	NA	NA	NA	NA	0.161	0.0266	NA	NA	NA	0.17779	NA	NA	NA	NA	NA	NA	NA	NA	NA	NA	0.0805	NA	NA	NA	NA	0.126892	NA	NA	0.103616	NA	NA	NA	NA	NA	NA	NA	0.0801	NA	0.078406	NA	0.04189	-0.0392	NA	0.05108
ENSG00000117984	NA	-0.063452	NA	0.0999	NA	NA	NA	NA	NA	0.301	0.104	NA	NA	0.048937	NA	0.104778	NA	NA	NA	NA	0.161608	NA	NA	-0.071767	NA	NA	NA	NA	NA	NA	NA	NA	-0.139	NA	NA	0.0418	NA	NA	NA	NA	-0.0964	NA	NA	NA	NA	NA	NA	NA	NA
ENSG00000013573	NA	-0.254858	NA	-0.458	NA	NA	NA	NA	NA	NA	NA	NA	NA	-0.201139	NA	-0.367113	NA	NA	NA	-0.235768	NA	NA	NA	-0.253209	0.075926	-0.347	NA	0.194	NA	NA	NA	NA	-0.223	NA	NA	-0.208	NA	NA	NA	NA	-0.194	NA	NA	NA	0.071824	NA	NA	NA	NA
ENSG00000100603	NA	NA	NA	NA	NA	NA	NA	NA	NA	NA	NA	NA	NA	NA	NA	NA	NA	NA	NA	NA	NA	NA	NA	NA	NA	NA	NA	NA	NA	NA	0.055015	NA	NA	NA	NA	NA	NA	NA	NA	NA	NA	NA	-0.0474	NA	NA	NA	NA	NA	NA
ENSG00000110092	NA	-0.085798	-0.0348	-0.122	NA	NA	NA	NA	-0.0445	NA	0.0456	NA	NA	0.057277	-0.129037	-0.146705	-0.0588	NA	NA	-0.073536	-0.068636	NA	NA	NA	0.02419	-0.137	NA	NA	NA	NA	NA	NA	-0.103	NA	NA	0.0625	NA	NA	NA	NA	NA	-0.0444	NA	-0.172622	NA	-0.033013	NA	NA	-0.045453
ENSG00000102882	0.0282	NA	0.0617	NA	NA	NA	NA	NA	NA	NA	NA	0.032258	NA	NA	NA	0.0499	-0.0164	NA	NA	NA	NA	NA	-0.03543	NA	NA	0.0511	NA	NA	NA	0.028445	NA	NA	0.0894	NA	NA	NA	NA	NA	NA	NA	NA	NA	NA	NA	NA	NA	NA	NA	NA
ENSG00000100591	0.0111	NA	NA	-0.0525	NA	NA	NA	NA	NA	NA	0.0111	NA	0.040893	NA	-0.048648	NA	NA	-0.0312	NA	-0.056436	NA	NA	NA	-0.023379	NA	-0.0202	NA	NA	NA	NA	NA	NA	NA	NA	NA	NA	NA	0.012	NA	NA	NA	NA	-0.0136	NA	NA	NA	NA	NA	NA
ENSG00000164284	NA	-0.185537	NA	-0.232	NA	0.038893	NA	NA	-0.153	NA	NA	NA	NA	NA	0.036785	-0.33403	NA	-0.0747	0.106018	NA	-0.044655	NA	-0.06518	NA	NA	-0.28	NA	NA	NA	-0.108877	NA	NA	NA	NA	NA	NA	NA	NA	NA	NA	NA	-0.0765	NA	NA	NA	NA	NA	NA	NA
ENSG00000178234	NA	NA	NA	NA	NA	0.049793	NA	NA	NA	NA	0.117	NA	NA	0.033746	NA	NA	0.0829	NA	NA	NA	NA	NA	NA	-0.062257	NA	NA	NA	0.0641	NA	NA	NA	NA	NA	NA	NA	NA	NA	NA	0.038643	NA	NA	NA	NA	NA	NA	NA	NA	NA	NA
ENSG00000136560	0.0464	NA	NA	NA	NA	NA	NA	NA	NA	NA	0.0216	NA	NA	0.02816	0.09053	NA	0.0407	-0.0255	NA	-0.046551	NA	NA	NA	-0.028929	NA	NA	NA	NA	NA	NA	NA	NA	NA	NA	NA	0.0294	NA	NA	-0.019044	-0.036674	NA	0.0204	-0.0282	0.082802	NA	0.028144	NA	NA	NA
ENSG00000162836	-0.0989	NA	NA	NA	NA	-0.045318	NA	NA	NA	NA	0.0489	NA	NA	NA	NA	NA	-0.0305	NA	NA	NA	NA	NA	NA	NA	0.055895	NA	NA	-0.0335	NA	NA	NA	0.035991	0.0194	NA	NA	NA	NA	NA	-0.063868	NA	NA	0.072	NA	NA	NA	NA	NA	NA	-0.086608
ENSG00000198732	-0.0495	NA	0.0743	-0.0683	NA	NA	-0.044	NA	NA	NA	0.067	NA	NA	0.046209	NA	NA	NA	-0.105	NA	NA	NA	NA	NA	NA	NA	NA	NA	NA	NA	NA	NA	NA	NA	0.027064	NA	NA	0.061626	NA	NA	-0.056992	NA	-0.0674	-0.0575	-0.082535	NA	0.040786	NA	NA	0.110777
ENSG00000135698	0.0587	NA	NA	-0.0351	NA	0.07664	NA	NA	NA	NA	NA	NA	0.047642	0.088845	NA	NA	NA	NA	NA	NA	NA	NA	NA	NA	NA	NA	NA	NA	NA	NA	NA	NA	-0.0561	NA	NA	0.0582	NA	NA	0.05543	NA	NA	-0.0142	NA	NA	NA	0.055101	NA	NA	NA
ENSG00000169251	NA	NA	NA	0.0237	NA	NA	0.0113	NA	NA	NA	NA	NA	NA	-0.072633	0.039511	NA	-0.0223	NA	NA	-0.093322	NA	NA	NA	-0.103491	-0.016352	NA	NA	-0.0292	NA	NA	NA	NA	NA	NA	NA	-0.0876	NA	NA	NA	NA	NA	NA	NA	0.021115	NA	NA	NA	NA	NA
ENSG00000103496	NA	NA	NA	NA	NA	NA	NA	NA	NA	NA	NA	NA	NA	-0.160896	NA	NA	NA	NA	NA	-0.16959	-0.046385	NA	NA	-0.097631	NA	NA	NA	NA	NA	NA	-0.064659	-0.121663	-0.108	NA	NA	-0.13	NA	NA	0.017374	-0.103525	-0.0776	NA	NA	0.131865	NA	NA	NA	NA	NA
ENSG00000103855	NA	0.063232	NA	NA	NA	NA	0.0186	NA	NA	NA	NA	NA	NA	-0.031548	NA	0.016109	NA	NA	NA	NA	NA	NA	NA	-0.038106	NA	NA	NA	NA	NA	NA	0.075177	NA	NA	NA	NA	NA	NA	NA	0.035248	NA	NA	-0.0358	NA	0.019648	NA	0.020876	-0.0378	0.030859	0.027135
ENSG00000177674	NA	NA	NA	NA	NA	-0.089703	NA	NA	NA	NA	NA	NA	NA	NA	NA	NA	-0.0359	-0.124	NA	NA	NA	NA	NA	NA	NA	-0.0788	NA	NA	NA	NA	NA	NA	NA	NA	NA	NA	NA	NA	NA	NA	NA	0.0901	NA	NA	NA	NA	NA	NA	NA
ENSG00000099937	NA	NA	-0.148	NA	NA	NA	NA	NA	NA	NA	NA	0.03546	NA	NA	-0.134512	NA	NA	NA	NA	-0.136889	NA	-0.045201	NA	-0.099636	NA	-0.0424	NA	NA	NA	0.015629	0.056531	NA	NA	NA	NA	-0.05	NA	NA	NA	NA	-0.114	NA	NA	-0.15715	NA	NA	NA	NA	-0.06558
ENSG00000179134	NA	NA	NA	-0.103	NA	NA	NA	NA	NA	-0.0964	NA	NA	NA	NA	NA	-0.120448	NA	-0.0927	NA	NA	-0.110557	NA	NA	NA	NA	-0.157	NA	NA	NA	NA	NA	NA	NA	NA	NA	NA	NA	NA	-0.063807	NA	NA	-0.0839	NA	-0.048494	NA	NA	NA	NA	NA
ENSG00000115306	-0.0246	-0.016134	NA	-0.0243	0.00601	NA	-0.0116	NA	0.00673	0.0758	NA	NA	-0.019248	0.033183	NA	-0.023771	-0.00318	-0.0148	NA	NA	NA	NA	NA	-0.015913	-0.007558	-0.0211	-0.014629	-0.00524	NA	NA	0.017595	NA	-0.0329	NA	NA	0.0171	NA	-0.0114	-0.013446	-0.023633	NA	-0.0473	-0.0361	0.025306	NA	NA	-0.0111	NA	NA
ENSG00000119844	NA	NA	NA	NA	NA	NA	NA	NA	NA	NA	NA	NA	NA	NA	NA	NA	NA	NA	NA	NA	NA	NA	NA	NA	NA	NA	NA	NA	NA	NA	0.05297	NA	NA	NA	NA	NA	NA	NA	NA	NA	NA	0.11	NA	NA	NA	NA	-0.0887	NA	NA
ENSG00000145592	NA	NA	NA	NA	0.00269	NA	NA	-0.0105	NA	NA	NA	NA	NA	-0.009567	NA	-0.002063	-0.00253	-0.0023	NA	NA	0.002527	NA	0.00408	-0.005472	NA	NA	NA	-0.00342	-0.0073	NA	-0.001804	NA	0.0117	NA	NA	-0.00588	NA	NA	NA	-0.006159	NA	NA	-0.00188	-0.012538	NA	NA	NA	NA	0.004843
ENSG00000163728	NA	0.040452	NA	-0.0786	NA	NA	0.0622	NA	NA	NA	NA	NA	-0.029838	0.193086	NA	NA	NA	NA	-0.057032	NA	NA	-0.064815	NA	-0.051744	NA	NA	NA	-0.0951	NA	NA	0.053284	NA	NA	NA	NA	0.0767	NA	0.0581	-0.087958	NA	NA	NA	NA	NA	NA	0.031415	NA	NA	NA
ENSG00000171940	NA	NA	NA	NA	NA	NA	NA	NA	NA	NA	0.0425	NA	NA	0.183819	NA	NA	NA	NA	NA	NA	NA	NA	NA	NA	0.032495	-0.047	NA	NA	NA	NA	0.081157	NA	0.0599	NA	NA	0.142	NA	NA	NA	NA	NA	NA	NA	-0.107317	NA	NA	0.0711	NA	-0.11458
ENSG00000096063	NA	NA	NA	NA	NA	NA	-0.0265	NA	NA	NA	-0.0206	NA	NA	NA	NA	NA	NA	NA	NA	NA	NA	NA	NA	NA	NA	NA	NA	NA	NA	NA	NA	NA	NA	NA	NA	NA	NA	NA	NA	NA	NA	NA	NA	NA	NA	NA	NA	NA	NA
ENSG00000159459	NA	NA	NA	NA	NA	NA	0.0651	NA	NA	NA	-0.022	0.030781	-0.065085	0.145667	0.097096	-0.040359	0.024	NA	-0.076556	NA	NA	NA	NA	NA	NA	NA	NA	NA	NA	NA	NA	NA	NA	NA	NA	0.137	NA	NA	-0.068032	NA	NA	0.049	NA	NA	NA	NA	NA	NA	NA
ENSG00000186088	NA	0.24474	NA	NA	NA	NA	NA	NA	NA	NA	NA	NA	NA	NA	NA	NA	0.168	NA	NA	NA	NA	NA	NA	NA	NA	NA	NA	NA	NA	NA	0.025282	NA	0.391	NA	NA	NA	NA	NA	NA	NA	NA	NA	NA	NA	NA	NA	NA	NA	NA
ENSG00000145604	NA	NA	NA	NA	NA	NA	0.0259	NA	NA	-0.121	NA	-0.133631	NA	0.095571	NA	-0.046321	NA	NA	NA	0.036247	NA	NA	NA	NA	NA	-0.104	NA	NA	NA	0.045786	NA	NA	NA	NA	NA	0.111	NA	NA	NA	NA	NA	NA	NA	NA	NA	NA	NA	NA	-0.075874
ENSG00000122565	NA	0.023191	NA	-0.0718	NA	-0.022048	NA	NA	NA	NA	-0.0215	0.032057	-0.018281	0.056276	NA	NA	NA	0.0202	-0.041046	NA	NA	-0.020829	NA	NA	NA	NA	NA	NA	NA	NA	NA	NA	NA	NA	NA	0.0466	NA	NA	-0.024704	NA	NA	NA	0.046	NA	NA	NA	NA	NA	-0.022373
ENSG00000160753	-0.0324	NA	NA	NA	NA	NA	NA	NA	NA	NA	NA	NA	NA	0.208119	0.138545	-0.247472	NA	-0.115	NA	NA	NA	NA	NA	0.108129	NA	NA	NA	NA	NA	NA	NA	NA	0.293	NA	NA	NA	NA	-0.139	NA	NA	NA	NA	-0.203	NA	NA	-0.2899	NA	NA	NA
ENSG00000113758	NA	-0.104926	NA	-0.0926	NA	NA	NA	NA	NA	NA	0.0319	NA	0.084215	-0.065215	NA	-0.0604	-0.0417	NA	NA	-0.102508	NA	NA	NA	NA	NA	-0.119	NA	NA	NA	NA	-0.113638	-0.022053	-0.143	NA	NA	-0.0643	NA	-0.0165	-0.087738	NA	NA	NA	NA	NA	NA	NA	NA	NA	NA
ENSG00000085788	-0.00936	NA	NA	0.0482	NA	NA	NA	NA	NA	0.116	NA	NA	NA	0.055379	0.145914	NA	NA	NA	NA	0.047931	NA	NA	NA	0.016159	NA	0.0296	NA	NA	NA	NA	NA	NA	NA	NA	-0.038865	0.0592	0.044744	NA	NA	NA	NA	NA	-0.0719	NA	NA	NA	-0.0245	NA	NA
ENSG00000100441	NA	NA	NA	NA	NA	NA	NA	NA	NA	NA	NA	NA	NA	0.273687	0.032098	NA	NA	-0.00746	NA	NA	NA	NA	NA	0.041398	NA	NA	NA	NA	NA	NA	0.095294	NA	NA	NA	NA	0.195	NA	NA	NA	0.056487	NA	NA	0.0444	0.022132	NA	NA	NA	NA	0.022763
ENSG00000241343	NA	NA	-0.0404	-0.00452	NA	NA	NA	NA	NA	NA	0.00973	NA	NA	NA	-0.039456	NA	NA	-0.0205	NA	NA	NA	NA	NA	NA	NA	NA	NA	NA	NA	NA	NA	NA	0.0468	NA	NA	NA	NA	0.0111	NA	NA	NA	-0.0102	-0.0186	-0.025207	-0.015483	NA	NA	NA	-0.047957
ENSG00000132676	0.0235	NA	NA	-0.0197	NA	NA	NA	NA	NA	NA	NA	NA	NA	NA	NA	-0.008394	NA	NA	NA	NA	NA	NA	NA	-0.023645	NA	NA	NA	NA	NA	NA	0.020729	NA	NA	NA	NA	NA	NA	NA	NA	NA	NA	NA	NA	NA	NA	NA	NA	0.015593	NA
ENSG00000102934	-0.0286	NA	NA	NA	NA	NA	NA	NA	NA	NA	0.0383	NA	NA	NA	NA	NA	NA	NA	NA	NA	NA	NA	NA	NA	NA	NA	NA	NA	NA	NA	NA	NA	NA	NA	NA	NA	0.107748	NA	NA	NA	NA	NA	NA	NA	-0.040955	-0.031156	NA	NA	0.009608
ENSG00000169217	-0.0755	NA	NA	-0.0282	NA	NA	NA	NA	NA	NA	0.0628	NA	NA	NA	NA	-0.063918	-0.0573	NA	NA	NA	NA	NA	NA	-0.072589	NA	-0.0164	NA	NA	NA	NA	NA	NA	NA	NA	NA	NA	NA	-0.0604	0.051052	NA	NA	0.0422	NA	NA	NA	-0.046936	NA	NA	0.193425
ENSG00000164944	NA	NA	NA	NA	NA	NA	NA	NA	NA	NA	0.0597	NA	NA	0.199928	NA	NA	NA	NA	NA	NA	-0.080678	NA	NA	NA	NA	NA	NA	NA	NA	NA	0.057749	-0.040462	0.108	NA	NA	0.144	NA	NA	NA	NA	NA	NA	NA	-0.084979	NA	NA	-0.0839	NA	-0.106339
ENSG00000010810	NA	-0.023267	NA	0.0347	NA	NA	NA	NA	NA	NA	NA	NA	NA	NA	NA	NA	NA	-0.0085	NA	NA	NA	NA	NA	NA	NA	0.0224	NA	NA	NA	NA	NA	NA	NA	NA	NA	NA	NA	NA	NA	NA	NA	0.04	0.0208	-0.026446	NA	NA	NA	NA	NA
ENSG00000119698	-0.13	NA	NA	NA	NA	NA	-0.106	NA	NA	NA	NA	0.105074	NA	NA	NA	NA	NA	NA	-0.038795	-0.134914	NA	0.098715	NA	-0.073492	NA	-0.161	NA	NA	NA	NA	0.150716	NA	0.0541	NA	NA	NA	NA	NA	-0.06207	-0.201608	NA	0.0569	NA	NA	NA	NA	NA	NA	-0.325697
ENSG00000185800	NA	0.122809	NA	0.0641	NA	0.047911	0.0935	NA	NA	NA	0.0332	0.038842	0.040721	0.099144	0.070614	0.045598	NA	NA	NA	NA	NA	NA	NA	NA	NA	NA	NA	NA	NA	NA	NA	NA	0.107	NA	NA	NA	NA	NA	NA	NA	0.0177	NA	NA	NA	NA	NA	-0.0752	NA	0.086032
ENSG00000133028	NA	NA	NA	NA	NA	NA	NA	NA	NA	NA	-0.02	NA	-0.016167	-0.02743	0.074039	0.013336	0.0294	NA	NA	NA	0.027222	NA	NA	NA	0.041193	0.0338	NA	NA	NA	NA	NA	NA	NA	-0.046571	NA	NA	NA	NA	NA	NA	NA	NA	0.0564	NA	NA	-0.018187	-0.0305	NA	0.03795
ENSG00000163322	NA	NA	-0.056	-0.0566	NA	NA	NA	NA	NA	NA	NA	NA	-0.031024	0.069715	-0.025573	NA	NA	NA	NA	NA	NA	NA	0.03955	NA	NA	NA	NA	NA	0.0229	NA	NA	NA	-0.0475	-0.044934	NA	0.0819	NA	NA	NA	NA	NA	-0.0658	NA	-0.046135	NA	NA	NA	NA	-0.066013
ENSG00000241878	NA	NA	NA	-0.173	NA	NA	NA	NA	NA	NA	NA	NA	-0.053163	0.152567	NA	NA	-0.108	NA	NA	NA	NA	NA	NA	NA	NA	NA	NA	NA	NA	NA	NA	NA	NA	NA	NA	NA	NA	NA	-0.159351	NA	NA	NA	-0.145	NA	NA	NA	NA	NA	NA
ENSG00000104343	-0.0371	0.044154	NA	NA	-0.0161	NA	NA	NA	0.0244	NA	NA	NA	NA	0.048199	NA	NA	NA	0.0613	NA	NA	NA	NA	NA	NA	NA	NA	NA	NA	NA	NA	0.038997	NA	NA	NA	NA	0.0433	NA	NA	NA	NA	NA	NA	-0.0168	NA	NA	NA	NA	NA	NA
ENSG00000167323	NA	NA	NA	-0.174	NA	NA	NA	NA	NA	NA	NA	NA	NA	-0.090576	-0.165974	NA	NA	-0.0833	NA	-0.067906	NA	NA	NA	-0.10241	NA	NA	NA	NA	NA	NA	0.042465	NA	NA	0.108121	NA	NA	NA	-0.0567	NA	NA	-0.104	NA	NA	-0.141436	NA	NA	NA	NA	NA
ENSG00000145414	NA	NA	NA	0.0742	NA	NA	NA	NA	NA	NA	NA	NA	NA	NA	NA	NA	NA	0.141	NA	NA	NA	NA	-0.06416	0.087419	NA	NA	NA	NA	NA	NA	NA	NA	-0.162	-0.225146	NA	0.0902	NA	NA	NA	NA	NA	NA	NA	NA	NA	NA	NA	NA	0.12048
ENSG00000115758	NA	NA	NA	-0.0162	NA	NA	NA	NA	NA	NA	NA	NA	NA	-0.01446	NA	-0.022083	NA	NA	NA	-0.02551	NA	NA	NA	-0.014791	NA	NA	NA	NA	NA	NA	NA	NA	-0.0142	NA	NA	-0.0123	NA	0.0146	NA	NA	NA	NA	NA	NA	NA	NA	NA	NA	NA
ENSG00000150760	NA	-0.107228	-0.0498	-0.184	NA	NA	NA	NA	NA	NA	NA	NA	NA	NA	-0.092453	-0.292413	NA	NA	NA	NA	0.201895	NA	NA	NA	NA	-0.203	NA	NA	NA	NA	-0.304391	NA	-0.246	NA	NA	NA	NA	NA	-0.214964	NA	NA	NA	NA	-0.05837	NA	NA	0.281	NA	0.082485
ENSG00000013374	0.00959	0.026657	0.0398	0.0441	NA	NA	NA	NA	NA	0.134	NA	NA	NA	NA	NA	NA	NA	NA	NA	NA	NA	NA	NA	NA	-0.027329	0.0506	NA	-0.0271	NA	NA	NA	NA	NA	0.067532	NA	NA	NA	NA	NA	NA	NA	NA	NA	NA	NA	NA	-0.0747	NA	0.063407
ENSG00000171467	NA	NA	NA	0.129	NA	NA	NA	NA	0.0812	NA	NA	NA	NA	NA	NA	0.066705	NA	NA	NA	NA	NA	NA	NA	NA	NA	0.0944	NA	NA	NA	NA	-0.02377	NA	0.0672	NA	0.034724	NA	NA	NA	NA	NA	NA	NA	NA	NA	NA	NA	-0.0573	NA	NA
ENSG00000110047	NA	NA	NA	NA	NA	NA	NA	NA	NA	NA	0.00329	-0.002951	0.00652	NA	NA	NA	-0.00399	NA	NA	NA	NA	NA	NA	0.005677	NA	NA	NA	NA	NA	NA	NA	NA	NA	NA	NA	NA	NA	NA	NA	NA	NA	NA	0.00991	NA	NA	NA	NA	NA	NA
ENSG00000075292	-0.0141	NA	0.00579	-0.0167	NA	NA	-0.00843	NA	NA	NA	NA	NA	NA	0.027379	NA	NA	-0.00622	NA	NA	0.016437	NA	NA	NA	NA	-0.022724	NA	NA	NA	NA	NA	0.020065	NA	NA	0.016543	0.025923	NA	0.007276	0.0192	NA	NA	NA	-0.0269	NA	NA	NA	NA	NA	NA	-0.08141
ENSG00000213672	NA	NA	NA	NA	NA	NA	NA	NA	NA	NA	-0.0915	0.087499	NA	NA	0.057695	NA	NA	NA	NA	NA	NA	NA	NA	NA	NA	NA	NA	NA	NA	NA	NA	NA	NA	NA	NA	NA	NA	-0.1	NA	NA	NA	NA	NA	NA	NA	NA	NA	NA	0.072941
ENSG00000005436	NA	-0.050245	NA	-0.0393	0.0505	NA	NA	NA	NA	NA	NA	NA	NA	0.059991	NA	-0.031352	NA	NA	NA	NA	NA	NA	NA	NA	NA	NA	NA	NA	NA	NA	NA	NA	NA	NA	-0.00681	0.0397	NA	NA	NA	NA	-0.0369	NA	NA	0.067701	NA	NA	NA	NA	NA
ENSG00000166548	NA	NA	NA	-0.0182	NA	0.021599	NA	NA	NA	0.0781	NA	NA	NA	NA	NA	NA	NA	-0.0543	NA	-0.05252	NA	NA	NA	-0.04638	NA	NA	NA	NA	NA	NA	NA	NA	NA	NA	NA	NA	NA	-0.0254	NA	NA	-0.0639	NA	NA	NA	NA	NA	-0.0277	NA	NA
ENSG00000115652	0.0289	-0.120598	NA	-0.124	NA	NA	NA	NA	NA	NA	NA	0.057296	NA	NA	0.09467	NA	NA	-0.0976	NA	NA	NA	NA	NA	NA	NA	-0.0946	NA	NA	NA	NA	NA	NA	-0.105	NA	NA	NA	NA	NA	NA	NA	NA	NA	-0.069	0.047996	NA	0.064064	NA	NA	NA
ENSG00000115109	NA	NA	NA	-0.112	NA	NA	NA	NA	NA	NA	0.0717	NA	NA	0.088198	NA	NA	NA	0.0767	NA	NA	NA	NA	NA	NA	NA	-0.107	NA	NA	NA	NA	NA	NA	NA	NA	NA	0.0817	NA	0.0255	NA	NA	0.0396	NA	0.0965	NA	NA	NA	NA	NA	NA
ENSG00000104341	NA	NA	NA	NA	NA	NA	NA	NA	0.000972	NA	NA	NA	-0.000957	NA	NA	NA	NA	-0.00255	NA	NA	NA	NA	NA	NA	NA	NA	0.002185	NA	NA	NA	NA	-0.004068	NA	NA	NA	NA	NA	NA	0.001004	NA	NA	NA	NA	NA	-0.001685	NA	NA	NA	NA
ENSG00000102580	-0.0969	0.044957	NA	-0.181	NA	NA	NA	NA	NA	NA	NA	NA	NA	0.090787	NA	NA	NA	NA	NA	NA	NA	NA	NA	NA	NA	-0.071	NA	NA	NA	NA	NA	0.098841	NA	NA	NA	0.0908	NA	NA	NA	NA	NA	NA	NA	NA	NA	NA	NA	NA	0.123948
ENSG00000144161	NA	NA	NA	NA	NA	NA	NA	NA	NA	NA	NA	NA	NA	-0.022666	NA	-0.028136	0.0141	0.00964	NA	NA	0.047191	NA	0.01134	NA	-0.030426	NA	NA	-0.0186	NA	NA	NA	-0.014001	0.0556	NA	NA	-0.0319	NA	NA	NA	NA	NA	NA	0.0429	-0.020104	-0.032009	NA	NA	NA	0.022891
ENSG00000144741	NA	NA	0.184	NA	NA	NA	NA	NA	NA	NA	0.0239	NA	NA	0.049319	0.252982	0.011506	NA	0.0165	NA	NA	NA	NA	NA	0.042559	NA	NA	NA	NA	NA	NA	0.02355	-0.085492	0.157	NA	NA	NA	NA	0.0418	NA	NA	NA	NA	0.0336	NA	NA	NA	NA	-0.179527	NA
ENSG00000060237	NA	NA	-0.0268	-0.272	NA	NA	-0.0491	-0.05337	NA	NA	0.0435	NA	NA	0.296211	-0.063204	-0.219303	NA	NA	NA	NA	0.036017	NA	NA	NA	NA	-0.181	NA	NA	NA	NA	0.212849	NA	0.142	NA	NA	0.268	0.072598	-0.0381	NA	0.103104	NA	NA	NA	-0.140464	NA	NA	NA	NA	NA
ENSG00000167699	NA	NA	-0.0255	-0.0299	NA	NA	NA	NA	NA	-0.117	NA	0.034391	NA	-0.026158	0.137058	NA	NA	NA	NA	-0.036865	NA	NA	NA	-0.040771	NA	-0.0219	NA	NA	NA	NA	NA	NA	NA	-0.024422	NA	-0.0232	NA	NA	NA	NA	-0.0365	NA	NA	0.116718	NA	NA	NA	NA	NA
ENSG00000070961	NA	NA	NA	NA	NA	NA	-0.0799	NA	NA	NA	0.0444	NA	NA	NA	NA	NA	NA	NA	NA	NA	NA	NA	NA	NA	NA	NA	NA	NA	NA	NA	NA	NA	NA	NA	NA	NA	NA	NA	NA	NA	NA	-0.099	-0.0501	NA	NA	NA	NA	NA	NA
ENSG00000186010	NA	0.060182	NA	0.0476	NA	NA	NA	NA	NA	0.113	NA	NA	-0.05319	NA	NA	0.082661	NA	NA	NA	NA	NA	NA	NA	NA	NA	0.0794	NA	NA	NA	NA	NA	NA	0.038	NA	NA	NA	NA	NA	0.056052	NA	NA	NA	NA	-0.028317	NA	NA	NA	NA	NA
ENSG00000058056	NA	NA	NA	-0.1	NA	NA	NA	NA	NA	NA	NA	NA	NA	0.053649	NA	NA	0.0433	NA	NA	NA	NA	NA	NA	NA	-0.061914	NA	-0.03396	NA	NA	NA	NA	NA	NA	NA	NA	NA	NA	0.027	NA	NA	NA	NA	NA	NA	NA	0.040966	-0.0342	NA	NA
ENSG00000189339	NA	NA	NA	NA	NA	NA	NA	NA	NA	NA	NA	NA	0.010316	0.013577	NA	NA	NA	NA	0.025531	NA	NA	-0.021566	NA	0.00744	NA	NA	NA	NA	NA	NA	NA	NA	-0.0179	NA	NA	0.0159	NA	NA	0.007398	NA	0.0135	NA	NA	NA	NA	NA	NA	NA	NA
ENSG00000147121	-0.0579	NA	NA	NA	0.0677	NA	NA	NA	NA	NA	-0.119	NA	-0.109181	NA	NA	NA	NA	-0.098	NA	NA	NA	NA	NA	NA	NA	NA	NA	NA	NA	NA	-0.059634	NA	NA	-0.031736	-0.063139	NA	NA	-0.0724	NA	NA	NA	-0.0475	-0.0772	NA	NA	NA	0.0419	NA	NA
ENSG00000147364	NA	0.078326	NA	NA	-0.0466	-0.047513	NA	NA	NA	NA	NA	NA	-0.099472	-0.098882	NA	NA	NA	NA	NA	NA	NA	NA	NA	NA	NA	0.0598	NA	NA	NA	NA	-0.052185	NA	0.0907	NA	NA	-0.0618	NA	NA	NA	NA	NA	0.0304	0.041	NA	NA	NA	NA	NA	NA
ENSG00000136068	NA	NA	NA	-0.0904	NA	NA	-0.0662	NA	NA	NA	0.0891	-0.067477	NA	NA	-0.140848	-0.083798	NA	-0.101	NA	NA	-0.046197	NA	-0.07187	NA	NA	NA	NA	NA	NA	NA	NA	NA	0.238	NA	NA	NA	NA	0.0636	NA	NA	NA	-0.105	-0.0715	-0.372707	NA	NA	NA	NA	NA
ENSG00000185122	NA	NA	NA	NA	NA	NA	NA	NA	NA	NA	NA	NA	0.084679	NA	NA	-0.060006	NA	NA	NA	NA	NA	NA	NA	NA	NA	NA	NA	NA	NA	NA	NA	NA	NA	NA	NA	NA	NA	NA	NA	NA	NA	NA	NA	NA	NA	NA	NA	NA	NA
ENSG00000156471	NA	NA	NA	NA	NA	NA	NA	NA	NA	NA	NA	NA	0.191482	0.283439	NA	NA	NA	NA	NA	NA	NA	NA	NA	NA	NA	NA	NA	NA	NA	NA	NA	NA	NA	NA	NA	0.132	NA	0.153	NA	NA	NA	NA	-0.146	NA	NA	0.266902	0.308	0.285255	NA
ENSG00000100605	NA	NA	NA	-0.104	NA	NA	-0.102	NA	NA	NA	NA	NA	NA	NA	NA	-0.23911	0.151	NA	0.046767	NA	-0.183159	NA	NA	NA	0.208402	-0.301	NA	NA	NA	NA	NA	NA	NA	NA	NA	NA	NA	NA	NA	NA	NA	NA	NA	-0.240359	NA	NA	NA	-0.18711	NA
ENSG00000115827	NA	NA	NA	NA	NA	NA	NA	NA	NA	NA	NA	NA	NA	0.195191	0.209703	NA	NA	NA	NA	0.18472	NA	NA	NA	0.136828	NA	NA	NA	NA	NA	NA	0.249418	NA	NA	NA	NA	0.223	NA	NA	NA	NA	NA	NA	0.216	NA	NA	NA	NA	NA	NA
ENSG00000133657	-0.0439	NA	NA	NA	NA	NA	NA	NA	NA	NA	NA	NA	NA	NA	NA	NA	NA	NA	-0.029006	NA	NA	NA	NA	NA	0.060633	NA	NA	NA	NA	-0.020003	NA	NA	0.0393	NA	NA	NA	NA	NA	NA	NA	NA	NA	NA	NA	NA	NA	NA	NA	NA
ENSG00000088986	NA	NA	0.065	NA	NA	NA	NA	NA	NA	NA	NA	NA	NA	-0.092211	NA	-0.032802	-0.0341	-0.064	NA	-0.101186	NA	NA	-0.02262	-0.12109	NA	-0.0487	NA	NA	NA	NA	NA	0.05323	-0.101	NA	NA	-0.0809	NA	NA	NA	-0.049396	-0.0779	NA	-0.0539	0.031963	0.010121	NA	NA	NA	0.08055
ENSG00000006576	NA	NA	NA	-0.0504	NA	NA	0.0428	NA	NA	-0.0669	NA	NA	0.031877	0.090926	0.041589	NA	NA	NA	NA	NA	NA	NA	NA	NA	NA	-0.0312	-0.024235	NA	NA	NA	0.08022	NA	0.0312	NA	NA	0.0402	NA	NA	NA	NA	NA	0.0267	NA	0.055898	NA	NA	NA	NA	-0.02889
ENSG00000068912	NA	0.193967	NA	NA	NA	NA	NA	NA	NA	NA	NA	-0.062681	NA	0.183414	NA	NA	NA	-0.0499	NA	NA	NA	NA	NA	0.132279	NA	NA	NA	NA	NA	NA	0.04897	0.089391	NA	NA	NA	NA	NA	NA	NA	NA	NA	NA	-0.0745	NA	NA	NA	NA	NA	NA
ENSG00000177200	NA	NA	NA	NA	NA	NA	NA	NA	NA	NA	0.0177	NA	NA	NA	NA	NA	NA	NA	NA	NA	NA	NA	NA	NA	NA	NA	NA	NA	NA	NA	NA	NA	NA	NA	NA	NA	NA	NA	NA	NA	NA	NA	NA	NA	NA	NA	NA	NA	NA
ENSG00000205765	NA	NA	NA	NA	NA	NA	NA	NA	NA	NA	NA	NA	NA	NA	NA	NA	NA	NA	NA	NA	NA	NA	NA	NA	NA	NA	NA	NA	NA	NA	NA	NA	NA	NA	NA	NA	NA	NA	NA	NA	NA	NA	NA	NA	NA	NA	NA	NA	NA
ENSG00000106635	NA	NA	NA	-0.338	NA	NA	NA	NA	NA	NA	NA	NA	NA	NA	-0.332446	NA	NA	NA	NA	NA	NA	NA	NA	NA	NA	NA	NA	NA	NA	NA	NA	-0.156607	-0.158	NA	NA	NA	NA	NA	NA	NA	NA	NA	NA	-0.254145	NA	NA	NA	NA	NA
ENSG00000148444	0.195	NA	NA	NA	NA	0.027287	0.0466	NA	NA	0.123	NA	NA	-0.039373	NA	NA	NA	0.164	NA	NA	0.189121	NA	0.026544	NA	NA	NA	NA	0.122032	NA	NA	NA	NA	NA	NA	NA	NA	0.207	NA	NA	-0.04736	NA	NA	NA	-0.054	NA	NA	NA	NA	NA	NA
ENSG00000135048	NA	NA	NA	-0.0459	0.00608	NA	NA	NA	NA	NA	0.0241	NA	NA	0.132009	0.017103	-0.027272	NA	NA	NA	0.005926	NA	NA	NA	0.024369	NA	-0.0167	NA	NA	NA	NA	0.051429	NA	-0.0197	NA	NA	0.111	NA	0.0203	NA	NA	NA	-0.0183	NA	NA	NA	NA	NA	NA	-0.018137
ENSG00000144580	NA	NA	NA	NA	0.0645	NA	0.0715	NA	0.0186	0.234	-0.0389	NA	-0.05663	0.111793	NA	NA	NA	NA	NA	NA	NA	NA	NA	0.038606	0.081142	NA	NA	NA	NA	NA	NA	NA	-0.0381	0.021559	NA	0.105	NA	-0.0751	NA	NA	NA	-0.0644	-0.0746	NA	NA	NA	-0.0451	NA	NA
ENSG00000127922	NA	-0.022701	NA	0.0198	NA	NA	NA	NA	NA	0.0227	NA	NA	NA	NA	NA	NA	NA	NA	NA	NA	NA	NA	NA	NA	NA	NA	NA	NA	NA	NA	NA	NA	NA	NA	NA	NA	NA	NA	NA	NA	NA	NA	NA	NA	NA	NA	NA	NA	NA
ENSG00000175106	NA	NA	NA	NA	NA	NA	NA	NA	NA	NA	NA	NA	NA	NA	NA	NA	NA	NA	0.05007	NA	NA	NA	NA	NA	NA	NA	NA	NA	NA	-0.050988	0.096951	NA	NA	NA	NA	NA	NA	-0.0633	NA	NA	NA	NA	NA	NA	NA	NA	0.0554	NA	-0.102255
ENSG00000166900	NA	NA	NA	NA	NA	NA	NA	NA	0.0535	-0.139	NA	NA	NA	0.131835	0.059505	NA	NA	NA	NA	NA	NA	NA	NA	NA	NA	-0.0569	NA	NA	NA	NA	NA	NA	NA	0.060428	NA	NA	NA	NA	NA	NA	NA	NA	NA	0.035997	NA	NA	NA	NA	NA
ENSG00000136152	NA	NA	NA	-0.0823	NA	NA	NA	NA	0.0448	NA	0.04	NA	NA	0.134148	NA	-0.028375	NA	NA	NA	NA	NA	NA	NA	NA	NA	-0.0502	NA	0.0445	NA	NA	NA	-0.048491	NA	NA	NA	0.0868	NA	NA	NA	NA	NA	NA	NA	NA	NA	-0.056657	NA	NA	NA
ENSG00000189077	NA	NA	NA	NA	NA	NA	NA	NA	NA	-0.178	0.00863	NA	NA	-0.047214	NA	NA	NA	NA	NA	NA	NA	0.042531	NA	-0.059134	NA	0.0376	NA	NA	NA	NA	NA	NA	NA	NA	NA	-0.0599	NA	NA	NA	NA	NA	NA	NA	NA	NA	NA	NA	NA	NA
ENSG00000147274	NA	NA	-0.0459	0.0201	NA	NA	0.0266	NA	NA	-0.124	0.0901	NA	NA	0.076954	0.047237	-0.030895	0.0389	-0.0235	NA	0.073807	0.011509	NA	NA	0.069435	-0.020991	NA	NA	NA	NA	NA	NA	NA	0.0384	NA	NA	0.0865	0.045704	0.051	NA	NA	NA	NA	0.0405	-0.077346	NA	NA	NA	0.032831	-0.052145
ENSG00000115594	NA	0.020207	NA	NA	0.0354	-0.036304	NA	NA	NA	0.0947	NA	NA	NA	0.082247	NA	NA	0.0363	0.043	NA	NA	NA	NA	NA	NA	-0.056919	NA	NA	NA	NA	NA	0.063852	NA	0.072	NA	NA	0.104	NA	NA	NA	NA	NA	NA	0.0404	NA	NA	NA	-0.0645	NA	NA
ENSG00000185728	-0.0151	NA	NA	-0.326	NA	NA	NA	NA	NA	NA	NA	NA	NA	NA	NA	-0.270533	NA	-0.17	NA	-0.206449	NA	NA	NA	-0.121897	NA	-0.307	NA	NA	NA	NA	0.120386	NA	NA	NA	NA	NA	NA	NA	NA	NA	NA	-0.121	-0.207	NA	NA	NA	NA	-0.043112	NA
ENSG00000198000	NA	NA	NA	NA	NA	NA	NA	NA	NA	NA	NA	NA	NA	NA	0.936496	-0.112085	NA	NA	NA	NA	NA	NA	NA	NA	NA	NA	NA	NA	NA	NA	NA	NA	-0.109	NA	NA	NA	NA	NA	NA	NA	NA	0.0469	NA	0.936491	NA	NA	NA	NA	0.0765
ENSG00000163249	NA	NA	NA	-0.0468	NA	NA	NA	NA	NA	NA	NA	NA	NA	0.062558	NA	NA	NA	NA	NA	-0.077879	NA	NA	NA	-0.067205	NA	NA	NA	NA	NA	NA	0.046158	NA	0.0297	-0.020283	NA	NA	NA	0.0283	NA	NA	NA	NA	NA	NA	NA	NA	NA	NA	0.028805
ENSG00000143379	NA	0.047129	NA	-0.0947	NA	NA	NA	NA	0.0619	NA	NA	NA	0.04478	0.200306	0.080609	-0.044139	NA	0.0476	NA	NA	NA	0.082603	NA	NA	NA	-0.0535	NA	NA	NA	NA	0.095777	NA	NA	NA	NA	0.156	NA	NA	-0.016084	NA	NA	NA	0.0645	NA	NA	NA	NA	NA	NA
ENSG00000118482	NA	NA	0.0288	-0.0521	NA	NA	NA	NA	0.0472	0.0617	0.0192	0.023426	0.048712	0.076087	NA	-0.071122	0.0125	NA	NA	NA	NA	0.066991	NA	-0.01548	0.022875	NA	NA	NA	NA	NA	NA	NA	NA	NA	NA	0.113	NA	NA	NA	-0.022901	NA	NA	0.0405	NA	NA	NA	NA	NA	NA
ENSG00000126858	NA	NA	NA	NA	NA	0.065321	NA	NA	NA	NA	NA	-0.060641	NA	NA	NA	NA	NA	NA	NA	NA	NA	NA	NA	-0.043577	NA	-0.0331	NA	NA	NA	NA	0.033737	NA	NA	NA	NA	NA	NA	NA	NA	NA	NA	NA	-0.0275	-0.014308	NA	0.017481	0.129	NA	NA
ENSG00000183624	-0.0969	NA	NA	NA	0.206	NA	NA	NA	NA	NA	NA	NA	NA	NA	NA	NA	NA	NA	NA	NA	NA	NA	NA	NA	NA	NA	NA	NA	NA	NA	NA	NA	NA	NA	NA	NA	0.091387	-0.0314	NA	NA	NA	-0.0636	NA	NA	NA	NA	NA	NA	NA
ENSG00000141232	NA	NA	NA	-0.00714	NA	NA	NA	NA	NA	NA	NA	0.008265	NA	NA	NA	NA	NA	-0.0147	NA	-0.008959	NA	NA	NA	NA	NA	NA	NA	NA	NA	NA	NA	NA	NA	NA	NA	NA	NA	NA	NA	NA	NA	-0.00176	-0.00915	NA	NA	NA	NA	NA	NA
ENSG00000214013	NA	0.097742	0.129	-0.0745	NA	NA	NA	NA	0.0754	NA	NA	-0.029168	NA	NA	NA	NA	NA	NA	NA	-0.060992	NA	-0.013401	NA	NA	NA	NA	NA	NA	NA	NA	NA	NA	NA	NA	NA	NA	NA	NA	NA	NA	NA	0.116	0.0813	0.074762	NA	NA	NA	NA	NA
ENSG00000137767	NA	NA	NA	-0.0855	NA	NA	NA	NA	NA	NA	0.0458	NA	NA	NA	NA	NA	NA	NA	NA	NA	NA	-0.010241	NA	NA	NA	-0.0198	NA	-0.0635	NA	NA	NA	NA	NA	NA	NA	NA	NA	NA	NA	NA	NA	NA	NA	NA	NA	NA	NA	NA	NA
ENSG00000111231	NA	NA	NA	NA	NA	NA	NA	NA	NA	NA	NA	NA	NA	NA	NA	NA	NA	NA	NA	NA	NA	NA	NA	NA	NA	NA	NA	NA	NA	NA	NA	NA	NA	NA	NA	NA	NA	NA	NA	NA	NA	NA	NA	NA	NA	NA	NA	NA	NA
ENSG00000205629	NA	NA	NA	NA	NA	NA	NA	NA	NA	NA	NA	NA	NA	NA	NA	0.025754	NA	-0.0259	-0.058497	NA	0.075095	NA	0.0522	NA	NA	NA	NA	NA	NA	NA	NA	NA	NA	NA	NA	NA	NA	NA	NA	NA	NA	0.0356	NA	NA	NA	NA	NA	NA	NA
ENSG00000187778	NA	NA	0.0758	NA	NA	NA	NA	NA	NA	NA	NA	NA	NA	NA	0.082619	NA	NA	NA	NA	NA	NA	NA	0.30819	NA	NA	NA	NA	NA	NA	0.169644	NA	NA	0.134	NA	0.057293	NA	NA	NA	NA	NA	NA	NA	NA	0.087364	NA	NA	NA	NA	0.082617
ENSG00000090971	NA	-0.087342	NA	-0.122	NA	NA	NA	NA	NA	NA	-0.11	0.071726	NA	-0.169718	NA	-0.176198	0.0272	-0.0769	NA	-0.138102	NA	NA	NA	-0.11725	-0.214933	-0.106	NA	NA	NA	NA	-0.13918	NA	-0.0891	-0.149545	NA	-0.135	-0.036994	NA	NA	-0.057373	-0.113	-0.192	NA	NA	NA	NA	NA	NA	0.073216
ENSG00000104760	NA	0.070105	0.0856	NA	NA	NA	NA	NA	NA	-0.182	-0.0739	0.120851	-0.058377	-0.082341	0.274709	NA	0.12	-0.0801	NA	-0.077733	NA	NA	NA	-0.063741	NA	NA	NA	NA	NA	NA	0.077835	NA	NA	NA	NA	NA	NA	NA	0.028269	NA	-0.077	NA	-0.0793	NA	NA	NA	NA	NA	NA
ENSG00000108963	NA	NA	NA	NA	NA	NA	NA	NA	NA	NA	0.00939	NA	NA	NA	NA	NA	NA	NA	NA	NA	NA	NA	NA	NA	-0.007806	NA	NA	NA	NA	NA	NA	NA	NA	NA	NA	NA	NA	NA	NA	NA	NA	NA	NA	NA	NA	NA	NA	NA	NA
ENSG00000134644	NA	-0.047246	NA	NA	NA	NA	NA	NA	0.0537	NA	0.156	NA	NA	NA	NA	NA	-0.0839	-0.141	NA	NA	NA	0.044363	NA	NA	NA	-0.102	NA	-0.0466	NA	NA	NA	NA	-0.065	NA	NA	NA	NA	NA	NA	NA	NA	NA	-0.149	NA	NA	NA	NA	NA	NA
ENSG00000196743	NA	NA	NA	-0.127	-0.0275	NA	NA	NA	NA	NA	NA	NA	NA	0.057731	NA	-0.085493	NA	-0.0948	NA	NA	NA	NA	NA	NA	NA	-0.0979	NA	NA	NA	NA	NA	NA	NA	NA	NA	NA	NA	0.0352	NA	NA	NA	NA	-0.0715	NA	NA	NA	NA	NA	NA
ENSG00000181610	NA	NA	NA	-0.0286	NA	NA	NA	NA	NA	-0.0855	NA	NA	NA	NA	0.067568	NA	0.0179	NA	NA	-0.007863	0.03429	NA	NA	NA	0.023877	NA	NA	0.0321	NA	NA	NA	NA	NA	NA	NA	NA	NA	0.0152	NA	NA	NA	0.014	NA	NA	NA	NA	-0.0113	NA	NA
ENSG00000179218	-0.00024	NA	NA	NA	NA	NA	NA	NA	NA	NA	NA	NA	NA	NA	NA	NA	NA	NA	NA	NA	NA	NA	NA	NA	NA	NA	NA	NA	NA	NA	NA	NA	NA	NA	NA	NA	NA	NA	NA	NA	NA	NA	NA	NA	NA	NA	NA	NA	NA
ENSG00000173482	NA	NA	NA	-0.133	NA	NA	-0.147	NA	NA	NA	NA	NA	NA	NA	0.352032	-0.069128	NA	NA	NA	NA	NA	NA	0.12862	NA	NA	NA	NA	NA	NA	NA	NA	NA	NA	NA	NA	NA	NA	NA	NA	NA	NA	NA	NA	0.27898	NA	-0.05591	NA	NA	-0.13972
ENSG00000073712	0.0157	NA	NA	-0.0537	NA	NA	NA	NA	NA	NA	-0.0147	NA	NA	NA	0.06545	-0.033339	NA	NA	NA	NA	NA	NA	NA	NA	NA	-0.0525	NA	NA	NA	NA	0.013953	-0.052093	NA	0.036728	NA	NA	NA	-0.0331	NA	NA	NA	NA	NA	NA	NA	0.027334	NA	NA	NA
ENSG00000170852	NA	NA	NA	NA	NA	NA	NA	NA	NA	NA	NA	NA	NA	NA	NA	NA	NA	-0.00895	NA	NA	NA	NA	NA	NA	NA	NA	NA	NA	NA	NA	NA	NA	NA	NA	NA	NA	NA	NA	NA	NA	NA	NA	NA	NA	NA	NA	NA	NA	NA
ENSG00000134824	NA	NA	NA	NA	NA	NA	0.0238	NA	0.0444	0.104	NA	NA	NA	NA	0.038032	NA	NA	NA	NA	NA	NA	NA	NA	NA	NA	NA	NA	NA	NA	NA	NA	NA	NA	0.033976	NA	NA	NA	NA	NA	NA	NA	-0.0497	-0.0239	NA	NA	NA	NA	NA	NA
ENSG00000072364	NA	0.027459	NA	-0.173	NA	-0.061296	NA	NA	0.0657	NA	0.0406	NA	NA	0.20199	NA	-0.153161	NA	NA	NA	-0.047838	NA	NA	NA	NA	-0.076737	-0.0855	NA	NA	NA	NA	0.054856	NA	NA	NA	NA	0.18	NA	NA	NA	NA	NA	NA	NA	0.055769	NA	NA	NA	NA	NA
ENSG00000147687	NA	NA	NA	-0.0732	NA	NA	NA	NA	NA	NA	-0.0212	NA	-0.126452	NA	NA	-0.026458	NA	NA	-0.076255	-0.113292	NA	NA	NA	-0.082359	NA	-0.0477	NA	NA	NA	NA	NA	NA	NA	NA	NA	NA	NA	NA	NA	NA	NA	0.0375	NA	NA	-0.040065	NA	NA	NA	NA
ENSG00000140876	NA	NA	NA	NA	NA	NA	NA	NA	NA	NA	NA	NA	NA	NA	0.03024	NA	NA	NA	NA	NA	NA	NA	NA	-0.162198	NA	-0.0574	NA	NA	NA	NA	NA	NA	NA	NA	-0.057498	NA	NA	NA	NA	NA	NA	-0.0649	NA	NA	NA	NA	NA	NA	NA
ENSG00000174437	NA	0.015611	NA	-0.0562	NA	NA	-0.00915	NA	0.0227	NA	NA	NA	0.005967	0.092742	0.076641	-0.050155	NA	NA	NA	NA	NA	NA	NA	NA	NA	-0.0333	NA	NA	NA	NA	0.057379	NA	NA	NA	NA	0.0953	NA	NA	NA	NA	NA	NA	NA	NA	NA	NA	NA	NA	NA
ENSG00000182158	-0.0355	NA	NA	-0.164	NA	NA	NA	NA	NA	NA	NA	0.007175	NA	0.118252	NA	-0.11608	-0.0356	NA	NA	-0.070455	NA	NA	NA	-0.02298	-0.038616	-0.124	NA	NA	NA	NA	NA	NA	-0.0801	NA	NA	0.102	0.046721	NA	-0.092689	-0.021115	-0.026	NA	-0.0533	NA	NA	-0.018236	NA	NA	NA
ENSG00000119041	-0.025	NA	NA	-0.055	NA	NA	NA	NA	NA	0.0755	0.0144	NA	0.02982	0.063899	NA	-0.032841	NA	NA	NA	-0.02048	-0.032568	NA	NA	-0.011091	NA	NA	NA	NA	NA	NA	0.048061	NA	NA	NA	NA	0.0544	NA	0.0176	NA	NA	NA	NA	NA	NA	NA	NA	0.0182	NA	NA
ENSG00000181929	NA	NA	NA	NA	NA	NA	NA	NA	NA	0.287	NA	NA	NA	0.160947	0.382756	NA	NA	NA	NA	NA	NA	NA	NA	NA	NA	NA	NA	NA	NA	NA	NA	NA	NA	NA	NA	0.232	NA	NA	NA	NA	NA	NA	NA	0.367578	NA	NA	NA	0.087211	NA
ENSG00000139974	NA	NA	NA	0.0744	NA	NA	0.0329	NA	NA	NA	NA	NA	NA	NA	NA	0.032929	-0.0733	NA	NA	NA	NA	NA	NA	NA	NA	0.0431	NA	NA	NA	NA	NA	NA	0.0582	NA	-0.125798	NA	NA	NA	NA	NA	NA	0.106	NA	-0.036441	NA	NA	NA	NA	NA
ENSG00000180304	NA	NA	NA	NA	NA	NA	NA	NA	NA	NA	NA	NA	-0.116345	NA	NA	-0.103553	NA	-0.0709	NA	NA	NA	NA	NA	NA	NA	NA	NA	NA	NA	NA	NA	NA	0.229	NA	NA	NA	NA	NA	-0.080042	NA	NA	NA	NA	NA	0.052438	NA	0.101	NA	NA
ENSG00000102054	NA	NA	NA	NA	NA	0.035144	NA	NA	NA	NA	NA	NA	NA	NA	NA	0.043243	NA	NA	NA	NA	NA	NA	NA	NA	-0.019157	NA	NA	NA	NA	NA	-0.054514	NA	NA	NA	NA	NA	NA	NA	NA	NA	NA	0.0552	NA	0.063136	NA	NA	NA	NA	0.050166
ENSG00000111530	-0.0167	0.022058	0.0346	-0.00993	NA	NA	NA	NA	NA	NA	NA	NA	NA	NA	0.029402	NA	NA	-0.018	NA	NA	NA	NA	-0.01201	-0.004199	NA	NA	NA	NA	-0.00992	NA	NA	NA	0.0245	-0.012953	NA	-0.00345	NA	0.0114	NA	NA	NA	NA	-0.0168	NA	NA	0.007441	NA	NA	0.028327
ENSG00000029725	NA	NA	NA	NA	NA	NA	0.0427	NA	NA	NA	NA	NA	NA	0.119217	0.064731	NA	0.0822	NA	NA	NA	NA	NA	NA	NA	NA	NA	NA	NA	NA	NA	NA	NA	NA	NA	NA	0.0743	0.038891	NA	NA	NA	NA	0.0271	NA	0.02039	NA	NA	NA	NA	0.0565
ENSG00000055483	NA	NA	0.0132	NA	-0.00669	NA	NA	NA	NA	NA	NA	NA	NA	0.056594	NA	NA	NA	NA	NA	NA	NA	NA	NA	NA	NA	NA	NA	NA	NA	NA	0.05879	-0.011129	-0.0215	NA	NA	0.0619	NA	NA	NA	NA	NA	NA	NA	NA	-0.008227	NA	0.0311	NA	0.014162
ENSG00000165006	-0.099	NA	NA	NA	NA	NA	NA	NA	NA	0.268	NA	0.065517	NA	NA	NA	NA	NA	NA	NA	NA	NA	NA	NA	NA	-0.165748	NA	NA	-0.181	NA	NA	NA	NA	NA	NA	NA	NA	NA	-0.163	NA	NA	NA	-0.163	NA	0.149278	NA	NA	-0.0138	NA	NA
ENSG00000114857	NA	0.138443	NA	-0.215	NA	-0.049471	NA	NA	0.104	NA	NA	NA	-0.106015	0.309676	0.17926	-0.187907	NA	NA	-0.128814	NA	NA	NA	NA	NA	NA	-0.166	NA	NA	NA	NA	0.106599	0.09477	NA	NA	NA	0.288	NA	NA	NA	NA	NA	NA	NA	NA	NA	NA	NA	0.106075	NA
ENSG00000151233	-0.0558	NA	NA	-0.0431	NA	NA	NA	NA	NA	NA	NA	NA	NA	0.139418	-0.070861	NA	NA	-0.236	NA	0.049582	NA	NA	NA	NA	NA	NA	-0.040025	NA	NA	NA	NA	NA	0.111	NA	NA	-0.154	NA	NA	-0.240611	-0.178931	NA	NA	NA	-0.112496	NA	NA	-0.152	NA	0.144226
ENSG00000112062	NA	NA	NA	NA	NA	NA	NA	NA	NA	NA	NA	NA	0.068504	NA	NA	NA	NA	NA	NA	NA	0.094713	NA	NA	NA	NA	NA	NA	NA	NA	NA	NA	0.062534	0.105	NA	NA	NA	NA	0.0438	NA	NA	NA	-0.0206	NA	NA	NA	NA	NA	NA	NA
ENSG00000116641	NA	NA	NA	-0.0222	NA	NA	NA	NA	0.027	NA	NA	NA	NA	0.045166	NA	-0.023441	NA	NA	NA	NA	NA	NA	NA	NA	NA	-0.0256	NA	NA	NA	NA	0.031042	NA	0.0137	NA	NA	0.0339	NA	NA	NA	NA	NA	-0.0173	-0.015	-0.032435	NA	NA	NA	NA	-0.028321
ENSG00000125844	NA	-0.098208	NA	-0.0722	NA	-0.078739	NA	NA	NA	-0.196	NA	NA	NA	NA	NA	-0.064424	NA	NA	NA	NA	NA	NA	NA	NA	-0.092033	-0.0534	NA	NA	NA	NA	NA	NA	-0.126	NA	NA	NA	NA	NA	-0.074831	NA	NA	NA	NA	NA	NA	0.067494	0.0322	NA	NA
ENSG00000163900	NA	NA	NA	-0.159	-0.0467	NA	NA	NA	NA	NA	NA	NA	NA	0.077044	-0.045291	-0.158361	-0.0718	NA	NA	NA	NA	NA	NA	NA	-0.088098	-0.0683	NA	NA	NA	NA	NA	NA	0.0611	NA	NA	NA	NA	NA	NA	NA	NA	-0.135	NA	NA	NA	NA	NA	NA	NA
ENSG00000170854	NA	NA	NA	NA	NA	NA	NA	NA	NA	-0.0844	NA	NA	NA	0.046714	NA	-0.046237	NA	NA	NA	NA	NA	NA	NA	NA	-0.028428	-0.054	NA	NA	NA	NA	NA	NA	NA	NA	NA	0.0441	0.026388	NA	NA	NA	NA	NA	NA	NA	-0.00921	-0.056755	NA	NA	NA
ENSG00000066422	-0.0416	NA	NA	-0.0751	NA	NA	NA	NA	NA	NA	NA	NA	NA	0.093287	-0.040965	-0.092083	NA	-0.0567	NA	NA	NA	NA	NA	NA	NA	-0.121	NA	-0.0523	NA	NA	NA	NA	NA	NA	NA	NA	NA	NA	NA	NA	NA	-0.0996	-0.0552	NA	NA	NA	NA	NA	NA
ENSG00000033867	NA	0.176329	NA	NA	NA	NA	NA	NA	NA	NA	NA	NA	NA	0.347945	0.342762	NA	NA	NA	NA	NA	NA	NA	NA	NA	NA	-0.141	NA	NA	NA	NA	NA	NA	NA	NA	NA	0.348	NA	NA	NA	NA	NA	NA	NA	0.342762	NA	NA	NA	NA	0.204648
ENSG00000196262	NA	NA	NA	NA	NA	NA	NA	NA	NA	NA	NA	0.041336	NA	-0.034864	NA	0.007592	NA	NA	NA	-0.054676	0.03884	NA	NA	-0.049024	NA	NA	NA	NA	NA	NA	NA	-0.016135	NA	NA	NA	NA	NA	0.017	NA	-0.044514	NA	NA	NA	NA	NA	NA	NA	NA	NA
ENSG00000136478	NA	NA	NA	-0.135	NA	NA	NA	NA	NA	NA	NA	NA	NA	NA	NA	NA	NA	NA	NA	-0.009361	NA	NA	NA	-0.011939	NA	NA	NA	NA	NA	NA	NA	NA	0.0162	NA	NA	0.0739	NA	NA	NA	-0.044367	NA	NA	NA	NA	NA	NA	NA	NA	NA
ENSG00000136238	NA	NA	NA	-0.0395	NA	NA	0.103	NA	NA	-0.426	0.0911	NA	NA	NA	0.309074	-0.025823	0.0622	NA	NA	NA	NA	NA	0.0314	NA	NA	NA	NA	-0.0318	NA	NA	-0.013015	NA	NA	-0.038749	NA	NA	NA	NA	NA	NA	NA	0.0543	NA	-0.240844	-0.012196	0.023432	NA	NA	-0.172738
ENSG00000157823	NA	0.033079	NA	NA	NA	NA	NA	NA	NA	NA	-0.0204	NA	NA	-0.033025	0.135153	NA	0.0908	NA	NA	NA	NA	NA	NA	-0.036668	-0.025191	NA	NA	NA	NA	NA	NA	NA	0.0334	NA	NA	-0.0262	NA	-0.0256	NA	-0.049246	-0.0312	NA	NA	NA	NA	NA	-0.031	NA	0.148346
ENSG00000188522	NA	NA	NA	NA	NA	NA	NA	NA	NA	NA	NA	NA	NA	NA	-0.155332	NA	NA	NA	NA	NA	NA	NA	NA	NA	NA	NA	NA	NA	NA	NA	NA	NA	NA	NA	NA	NA	NA	NA	NA	NA	NA	NA	NA	-0.254435	NA	NA	NA	NA	NA
ENSG00000103671	NA	NA	NA	NA	NA	NA	NA	NA	NA	NA	NA	NA	-0.017679	NA	NA	NA	NA	NA	NA	NA	NA	NA	NA	0.018369	NA	NA	NA	NA	NA	NA	0.016756	-0.024226	NA	NA	NA	0.0233	0.030111	NA	NA	NA	0.0225	NA	NA	NA	NA	NA	NA	NA	NA
ENSG00000145833	NA	NA	NA	NA	NA	NA	NA	NA	NA	NA	NA	NA	NA	-0.020065	0.073753	NA	NA	-0.0161	NA	NA	NA	NA	0.01523	NA	NA	0.0256	NA	NA	NA	NA	NA	NA	NA	NA	NA	-0.0128	NA	NA	NA	NA	NA	NA	NA	-0.054036	NA	NA	NA	NA	NA
ENSG00000141562	NA	0.093052	NA	NA	NA	NA	NA	NA	NA	NA	NA	NA	NA	NA	NA	0.15306	-0.124	NA	NA	NA	NA	NA	NA	NA	NA	0.121	NA	NA	NA	NA	NA	NA	NA	NA	NA	NA	NA	NA	NA	NA	NA	-0.0695	NA	NA	NA	NA	NA	NA	NA
ENSG00000047188	NA	NA	NA	NA	NA	NA	0.0999	NA	NA	NA	NA	NA	NA	0.247171	NA	NA	NA	NA	NA	NA	NA	NA	NA	NA	0.037331	NA	NA	NA	NA	NA	0.064952	NA	NA	NA	-0.116896	0.205	NA	NA	NA	NA	NA	NA	NA	NA	NA	NA	NA	NA	NA
ENSG00000011454	-0.00203	NA	NA	NA	NA	NA	NA	NA	NA	NA	0.00394	NA	NA	NA	NA	NA	NA	NA	NA	NA	NA	NA	NA	NA	NA	NA	NA	NA	NA	NA	NA	NA	NA	NA	NA	NA	NA	NA	NA	NA	NA	NA	NA	NA	NA	-0.000614	NA	NA	NA
ENSG00000132716	NA	-0.018332	0.0263	-0.0676	NA	NA	NA	NA	NA	0.137	-0.00495	NA	-0.030985	0.094398	0.076003	-0.05322	NA	-0.0215	NA	NA	NA	NA	NA	NA	NA	-0.0562	NA	NA	NA	NA	NA	NA	NA	NA	NA	0.0985	NA	-0.0281	-0.030451	0.027544	0.0235	-0.0402	-0.0322	0.032353	NA	NA	NA	NA	NA
ENSG00000182287	NA	0.08616	NA	NA	NA	NA	NA	NA	NA	NA	-0.112	0.124331	-0.243387	NA	NA	-0.141967	0.127	NA	-0.251241	NA	NA	NA	NA	NA	0.183794	NA	NA	NA	NA	NA	0.181687	-0.084442	-0.107	NA	NA	NA	NA	NA	NA	NA	NA	NA	NA	NA	NA	NA	NA	NA	NA
ENSG00000204152	0.0411	NA	NA	NA	NA	NA	NA	NA	NA	NA	NA	NA	NA	-0.123716	NA	NA	NA	NA	NA	-0.197796	NA	NA	0.22319	-0.165525	NA	0.0847	NA	0.0694	NA	NA	NA	NA	NA	NA	NA	-0.197	NA	0.14	NA	-0.101112	-0.159	NA	NA	NA	NA	NA	NA	NA	NA
ENSG00000005810	-0.0529	NA	0.126	-0.13	NA	NA	-0.0188	NA	NA	0.21	NA	NA	NA	0.258765	0.156852	-0.176654	NA	NA	NA	NA	NA	NA	NA	NA	NA	-0.221	NA	NA	NA	NA	NA	NA	NA	NA	NA	0.295	NA	NA	NA	NA	-0.0726	NA	NA	0.068494	NA	-0.09202	NA	NA	NA
ENSG00000025434	NA	NA	NA	NA	NA	NA	NA	NA	NA	NA	NA	NA	NA	-0.215079	-0.073376	NA	NA	NA	NA	-0.276314	NA	NA	0.09832	-0.191868	NA	-0.129	NA	NA	NA	NA	0.041071	NA	NA	NA	NA	-0.162	NA	NA	NA	-0.154971	NA	NA	NA	NA	NA	NA	NA	NA	-0.008878
ENSG00000133872	NA	-0.021279	NA	-0.079	0.0292	NA	NA	NA	NA	-0.101	NA	0.022068	NA	0.059315	NA	-0.070126	-0.0323	-0.0455	NA	NA	NA	NA	NA	NA	NA	-0.0447	NA	NA	NA	NA	NA	NA	NA	NA	NA	0.0451	0.032807	NA	NA	0.02986	NA	NA	-0.0563	NA	-0.021404	NA	0.0153	NA	NA
ENSG00000117475	-0.0777	NA	NA	0.0289	NA	NA	NA	NA	NA	NA	NA	NA	NA	0.214795	NA	NA	NA	NA	NA	NA	NA	-0.030406	0.02869	NA	NA	NA	NA	NA	NA	NA	NA	NA	NA	-0.06409	NA	0.105	NA	NA	NA	NA	NA	0.0349	NA	NA	NA	NA	-0.0338	NA	NA
ENSG00000067900	NA	NA	NA	-0.0378	0.0529	NA	NA	NA	NA	NA	NA	NA	0.036986	NA	NA	NA	NA	NA	NA	NA	NA	NA	NA	NA	NA	NA	NA	NA	NA	NA	NA	NA	NA	NA	NA	NA	NA	NA	NA	NA	NA	NA	-0.0812	NA	NA	NA	NA	NA	NA
ENSG00000100722	NA	0.034546	NA	NA	NA	-0.017041	NA	NA	NA	NA	NA	NA	NA	0.016241	0.062601	NA	-0.0141	NA	-0.024832	NA	NA	NA	NA	NA	NA	0.0174	-0.019749	0.00747	NA	NA	NA	NA	0.034	NA	NA	NA	NA	0.0203	NA	NA	NA	0.00193	NA	NA	NA	NA	NA	NA	NA
ENSG00000187446	NA	NA	NA	NA	NA	NA	NA	NA	NA	NA	NA	NA	NA	0.177079	0.015382	NA	NA	0.0293	NA	NA	NA	NA	NA	NA	NA	NA	NA	NA	NA	NA	NA	NA	NA	NA	NA	0.205	NA	NA	NA	NA	NA	NA	NA	-0.030836	NA	NA	NA	NA	-0.081025
ENSG00000102898	-0.00574	NA	NA	-0.00463	NA	-0.006759	NA	NA	NA	NA	-0.00612	NA	NA	NA	0.006823	NA	NA	NA	-0.004964	NA	NA	NA	NA	0.007179	-0.005259	0.00805	NA	-0.00404	NA	NA	NA	0.007933	0.0124	NA	NA	NA	NA	NA	NA	NA	NA	NA	NA	NA	NA	0.005725	0.0042	NA	0.010635
ENSG00000107745	NA	NA	NA	-0.271	NA	NA	NA	NA	NA	NA	NA	0.078191	NA	NA	NA	NA	NA	NA	NA	NA	NA	NA	NA	NA	NA	NA	NA	NA	NA	NA	NA	NA	NA	NA	NA	NA	NA	NA	NA	NA	NA	NA	NA	NA	0.116003	NA	NA	NA	NA
ENSG00000101004	NA	NA	NA	NA	0.395	NA	NA	NA	NA	NA	NA	NA	0.380793	NA	NA	NA	NA	NA	NA	-0.483436	NA	NA	NA	NA	-0.283457	NA	NA	NA	-4.7e-06	NA	NA	NA	NA	NA	NA	NA	NA	NA	NA	NA	NA	NA	NA	NA	NA	NA	NA	NA	NA
ENSG00000165795	NA	NA	NA	NA	NA	-0.044729	NA	NA	NA	NA	0.0922	-0.026951	0.027286	0.091087	NA	NA	NA	NA	NA	0.098388	NA	NA	NA	0.077666	NA	-0.0611	NA	NA	NA	NA	NA	0.024098	0.0508	NA	NA	0.0791	NA	-0.0712	-0.059798	NA	0.074	NA	NA	-0.044124	NA	0.013454	NA	NA	NA
ENSG00000137642	NA	NA	NA	NA	NA	NA	NA	NA	NA	NA	0.16	NA	NA	0.32315	0.17343	-0.052087	0.0816	NA	NA	0.258322	-0.114	NA	NA	NA	NA	NA	NA	-0.0666	NA	NA	0.133793	NA	0.174	NA	NA	0.227	0.197544	0.166	NA	0.21106	0.168	NA	NA	NA	NA	NA	0.249	NA	NA
ENSG00000127980	NA	NA	NA	NA	NA	NA	NA	NA	NA	-0.442	NA	NA	NA	-0.144577	NA	-0.20817	NA	NA	NA	-0.158233	NA	NA	NA	-0.112411	NA	NA	NA	NA	NA	NA	NA	NA	NA	NA	NA	-0.168	NA	NA	NA	NA	NA	NA	NA	NA	NA	NA	NA	NA	NA
ENSG00000151552	NA	NA	NA	-0.0153	NA	NA	-0.0279	NA	NA	NA	NA	NA	NA	NA	NA	NA	NA	NA	NA	NA	NA	NA	-0.02228	NA	NA	NA	NA	NA	NA	NA	NA	NA	0.0108	NA	-0.024776	NA	NA	NA	NA	NA	NA	NA	NA	NA	NA	NA	NA	NA	NA
ENSG00000205213	NA	NA	-0.0528	-0.111	NA	NA	NA	NA	NA	NA	NA	NA	NA	0.192408	NA	-0.083325	NA	NA	NA	NA	NA	NA	NA	NA	NA	-0.0937	NA	NA	NA	NA	0.063344	NA	NA	NA	NA	0.157	NA	NA	NA	NA	NA	-0.0385	NA	NA	NA	NA	NA	NA	NA
ENSG00000177508	NA	NA	NA	-0.173	NA	NA	NA	NA	NA	NA	0.0995	NA	NA	NA	NA	NA	NA	0.0896	NA	NA	NA	NA	-0.23591	NA	NA	-0.273	NA	NA	NA	NA	NA	NA	NA	NA	NA	NA	NA	NA	NA	NA	NA	-0.189	NA	NA	NA	NA	NA	NA	NA
ENSG00000132819	NA	-0.354703	-0.0594	-0.399	-0.0524	NA	NA	NA	-0.237	NA	NA	NA	NA	-0.205521	NA	-0.334109	NA	NA	NA	-0.242385	NA	NA	NA	-0.180331	-0.08104	-0.3	NA	-0.00902	NA	NA	-0.356163	NA	-0.282	-0.310446	NA	-0.219	NA	NA	NA	NA	NA	-0.263	NA	0.105962	NA	NA	0.311	-0.044882	0.063187
ENSG00000127914	NA	0.046382	0.0382	-0.243	NA	-0.058415	NA	NA	NA	NA	NA	NA	NA	0.198345	0.082891	-0.206063	NA	NA	-0.088423	NA	NA	NA	NA	-0.057917	-0.102556	-0.19	NA	NA	NA	-0.063151	0.081361	NA	NA	NA	NA	0.183	NA	NA	-0.043324	NA	NA	NA	NA	0.033985	NA	NA	NA	NA	0.056402
ENSG00000107223	NA	NA	NA	NA	NA	NA	NA	NA	NA	NA	NA	NA	NA	-0.092853	NA	0.056587	NA	-0.0539	NA	NA	NA	NA	NA	NA	NA	0.0485	NA	NA	NA	NA	NA	NA	NA	NA	NA	NA	NA	NA	NA	NA	NA	NA	-0.0244	NA	NA	NA	NA	NA	NA
ENSG00000134049	NA	-0.128163	NA	-0.153	NA	NA	-0.0757	NA	NA	NA	NA	NA	0.178053	-0.160022	0.041977	-0.134771	NA	-0.106	NA	-0.193827	NA	NA	NA	-0.156495	NA	-0.174	NA	NA	NA	NA	NA	NA	-0.132	NA	NA	-0.161	NA	NA	NA	NA	NA	NA	-0.092	0.013399	NA	NA	NA	NA	0.033365
ENSG00000133678	NA	NA	NA	NA	NA	NA	-0.0527	NA	NA	0.373	NA	-0.089879	NA	0.294823	NA	NA	NA	NA	NA	NA	0.094975	NA	NA	NA	0.010874	NA	NA	NA	NA	NA	NA	NA	NA	NA	NA	0.24	NA	0.0231	NA	NA	NA	-0.0912	NA	NA	NA	NA	NA	NA	NA
ENSG00000065243	NA	NA	NA	-0.0594	NA	NA	NA	NA	NA	NA	NA	NA	NA	0.169292	NA	-0.033276	NA	NA	NA	NA	NA	NA	NA	NA	NA	-0.0357	NA	NA	NA	-0.022695	0.033738	NA	NA	NA	NA	0.131	NA	NA	NA	NA	NA	NA	-0.028	NA	0.016894	NA	NA	NA	-0.035998
ENSG00000099250	NA	0.041429	NA	-0.0568	NA	NA	0.0303	NA	NA	NA	NA	NA	0.041607	0.117095	0.047701	-0.026445	-0.0585	NA	NA	NA	NA	NA	NA	NA	-0.114363	-0.017	NA	NA	NA	NA	0.045981	-0.035752	0.0449	NA	NA	0.0443	NA	NA	NA	NA	NA	NA	NA	NA	NA	NA	NA	-0.04231	-0.047384
ENSG00000112367	NA	0.106352	NA	NA	NA	NA	0.135	NA	NA	NA	NA	NA	NA	NA	NA	-0.106392	NA	NA	NA	-0.231384	0.163941	NA	NA	-0.083066	NA	NA	NA	NA	NA	NA	NA	NA	0.185	NA	NA	0.0727	NA	0.114	NA	NA	-0.0637	NA	NA	NA	NA	NA	NA	NA	NA
ENSG00000120798	NA	NA	NA	NA	NA	NA	0.0227	NA	NA	NA	NA	NA	NA	0.037284	0.045041	NA	NA	-0.0126	NA	0.034116	0.02412	NA	0.03233	0.028841	NA	NA	-0.036662	NA	NA	NA	NA	NA	NA	NA	NA	0.0419	NA	NA	-0.02327	NA	0.0273	NA	-0.0416	NA	NA	NA	NA	NA	0.055318
ENSG00000167460	NA	0.070553	NA	-0.0834	NA	NA	0.0449	NA	NA	-0.206	0.0269	NA	NA	0.092936	NA	-0.029276	NA	NA	NA	NA	NA	NA	NA	-0.079683	-0.026564	-0.0561	NA	-0.023	NA	NA	0.076851	NA	0.0533	NA	NA	0.0919	NA	NA	NA	NA	NA	-0.0368	NA	NA	NA	0.030971	NA	NA	NA
ENSG00000166949	NA	NA	NA	-0.107	NA	NA	NA	NA	NA	NA	NA	NA	NA	0.158312	NA	-0.111884	NA	NA	NA	NA	NA	NA	NA	NA	NA	NA	NA	NA	NA	NA	0.064593	NA	NA	NA	NA	0.189	NA	NA	NA	NA	NA	-0.0761	NA	NA	NA	NA	NA	NA	NA
ENSG00000128989	0.0161	NA	NA	NA	NA	NA	-0.0259	NA	NA	NA	NA	NA	NA	0.051181	NA	-0.049266	NA	-0.153	NA	NA	-0.026415	NA	-0.06486	-0.048822	NA	-0.0388	NA	NA	NA	NA	NA	NA	NA	NA	NA	0.0537	NA	NA	NA	NA	NA	-0.0932	-0.113	-0.040399	NA	0.017965	NA	NA	NA
ENSG00000100239	-0.0492	-0.202551	NA	-0.216	NA	NA	-0.0292	NA	NA	NA	0.072	-0.032713	NA	NA	NA	-0.217339	NA	NA	NA	NA	NA	NA	NA	NA	NA	-0.196	NA	NA	NA	NA	-0.185646	NA	-0.176	NA	NA	NA	NA	NA	NA	NA	NA	-0.0457	NA	NA	NA	NA	NA	NA	-0.046587
ENSG00000186635	0.0451	0.052396	NA	NA	NA	NA	NA	NA	NA	0.19	NA	NA	0.084588	-0.011762	0.080763	NA	NA	NA	NA	-0.056251	NA	NA	NA	NA	NA	NA	NA	NA	NA	NA	NA	NA	0.0306	NA	NA	NA	0.034064	NA	0.019426	NA	-0.0389	NA	NA	NA	-0.054071	NA	NA	NA	NA
ENSG00000123349	0.0318	NA	NA	-0.0671	NA	0.059406	NA	NA	NA	-0.103	NA	0.069668	NA	-0.153229	NA	NA	NA	NA	NA	NA	NA	NA	NA	NA	NA	NA	NA	NA	NA	NA	NA	NA	NA	0.090385	NA	-0.128	NA	NA	NA	NA	NA	NA	NA	0.128254	NA	0.033183	-0.0437	NA	0.091351
ENSG00000116679	NA	NA	NA	NA	NA	NA	0.05	NA	NA	NA	NA	NA	NA	0.163402	NA	-0.033345	NA	NA	NA	NA	NA	NA	NA	0.036376	NA	-0.0249	NA	NA	NA	0.008025	0.045132	NA	NA	NA	NA	0.121	NA	NA	-0.029928	NA	NA	NA	NA	-0.087209	NA	NA	NA	NA	-0.058192
ENSG00000110713	NA	0.030379	NA	-0.0605	NA	NA	NA	NA	NA	NA	-0.0525	0.039763	-0.061619	0.038147	NA	-0.047403	0.0351	-0.0451	NA	NA	NA	NA	NA	-0.04692	-0.011898	NA	NA	NA	NA	NA	0.025834	NA	-0.0559	NA	NA	0.0394	NA	-0.0881	-0.05163	NA	NA	-0.0488	NA	NA	NA	NA	-0.0459	NA	NA
ENSG00000163964	NA	NA	NA	NA	NA	NA	NA	NA	NA	NA	NA	NA	NA	0.065443	NA	NA	NA	NA	NA	NA	NA	NA	NA	0.033974	-0.020186	NA	NA	NA	NA	NA	NA	NA	NA	NA	NA	NA	0.049717	-0.0232	NA	NA	NA	NA	NA	-0.072421	NA	NA	-0.0166	NA	NA
ENSG00000117479	NA	NA	NA	NA	NA	NA	NA	NA	NA	NA	NA	NA	NA	NA	NA	NA	NA	NA	NA	NA	NA	NA	NA	NA	NA	NA	NA	NA	NA	NA	NA	NA	-0.259	NA	NA	NA	NA	NA	NA	NA	NA	NA	NA	NA	NA	NA	-0.39	NA	-0.25878
ENSG00000101751	0.0822	0.099254	NA	NA	NA	NA	NA	NA	NA	NA	0.0397	NA	0.046929	-0.035488	-0.091733	NA	NA	NA	NA	NA	NA	NA	NA	NA	NA	NA	NA	NA	NA	NA	NA	NA	0.147	NA	NA	NA	NA	NA	NA	NA	-0.0348	NA	0.0394	NA	NA	NA	NA	NA	NA
ENSG00000136146	NA	0.089185	NA	-0.0566	NA	NA	NA	NA	NA	NA	0.0509	NA	0.06415	0.156463	NA	NA	NA	NA	NA	NA	NA	NA	NA	NA	NA	NA	NA	NA	NA	NA	NA	NA	0.115	NA	NA	0.145	NA	NA	0.055886	NA	NA	NA	-0.0559	NA	-0.109908	NA	NA	NA	NA
ENSG00000125485	NA	NA	NA	-0.0399	NA	NA	NA	NA	NA	NA	0.0828	-0.13305	NA	NA	NA	NA	NA	-0.061	NA	NA	NA	NA	NA	NA	NA	NA	NA	NA	0.106	-0.019782	NA	NA	NA	NA	NA	NA	NA	NA	NA	NA	NA	NA	0.0524	NA	-0.103978	NA	NA	NA	NA
ENSG00000141867	NA	NA	NA	NA	NA	NA	NA	NA	NA	NA	NA	NA	NA	0.04972	NA	-0.059162	NA	NA	NA	NA	NA	NA	NA	-0.082174	NA	-0.0782	-0.0592	NA	NA	NA	0.100962	NA	-0.0158	NA	NA	0.0467	NA	-0.0804	NA	NA	NA	0.0166	-0.0261	-0.092813	NA	NA	NA	NA	NA
ENSG00000068383	-0.0197	0.032095	NA	NA	NA	NA	0.0567	NA	NA	-0.0786	0.0405	NA	NA	NA	NA	NA	NA	NA	NA	NA	0.072159	NA	NA	NA	NA	NA	NA	NA	NA	NA	0.133252	NA	NA	NA	NA	NA	NA	NA	NA	NA	NA	NA	NA	NA	-0.065378	NA	NA	NA	NA
ENSG00000149806	NA	-0.073954	NA	-0.102	0.0312	NA	-0.0314	NA	-0.056	-0.157	NA	NA	NA	NA	NA	-0.071192	NA	NA	NA	-0.039715	NA	-0.049164	-0.05537	-0.02097	NA	-0.0601	NA	NA	-0.0687	NA	NA	NA	NA	-0.077206	NA	NA	NA	NA	NA	NA	NA	NA	NA	NA	NA	NA	NA	NA	NA
ENSG00000170677	NA	NA	NA	-0.0832	NA	NA	NA	NA	NA	NA	NA	NA	-0.253758	0.201842	NA	-0.142763	NA	-0.2	NA	NA	NA	NA	NA	0.152902	NA	-0.172	NA	NA	NA	NA	0.077806	-0.011807	NA	NA	NA	0.202	0.090476	NA	-0.189182	NA	NA	-0.168	NA	-0.381339	NA	NA	NA	NA	NA
ENSG00000065882	-0.0658	NA	NA	NA	NA	NA	NA	NA	NA	NA	NA	NA	-0.03913	NA	NA	NA	NA	-0.0277	NA	NA	NA	NA	NA	NA	-0.031698	NA	NA	NA	NA	0.008241	-0.031128	NA	NA	NA	NA	NA	NA	-0.0491	NA	NA	NA	NA	NA	-0.041652	NA	NA	NA	NA	NA
ENSG00000104824	NA	NA	NA	NA	NA	NA	NA	NA	0.0314	NA	NA	NA	NA	-0.060434	NA	NA	NA	NA	NA	-0.070777	NA	NA	NA	-0.072893	NA	-0.0219	NA	NA	NA	NA	NA	NA	NA	NA	NA	-0.0618	NA	NA	NA	-0.058023	-0.0433	NA	-0.0362	NA	NA	NA	NA	NA	NA
ENSG00000143442	NA	NA	NA	NA	0.0554	NA	NA	NA	NA	NA	NA	NA	NA	0.096672	NA	NA	NA	-0.0756	NA	NA	NA	NA	NA	NA	-0.210125	-0.208	NA	NA	NA	-0.039802	0.025678	NA	NA	NA	NA	0.0967	NA	NA	NA	NA	NA	NA	NA	NA	NA	0.097936	0.203	NA	NA
ENSG00000125037	NA	NA	NA	NA	NA	NA	-0.018	NA	NA	NA	NA	-0.01921	NA	NA	NA	NA	NA	NA	NA	NA	NA	NA	NA	NA	NA	0.016	NA	NA	NA	NA	0.023947	NA	NA	NA	NA	NA	NA	NA	NA	NA	NA	NA	NA	-0.011781	NA	NA	NA	NA	-0.010939
ENSG00000116030	0.0564	0.070589	NA	NA	NA	NA	NA	NA	NA	NA	NA	NA	NA	0.118318	0.338544	-0.031328	NA	NA	NA	NA	NA	NA	NA	NA	NA	NA	NA	NA	NA	NA	NA	NA	NA	NA	NA	0.11	NA	NA	NA	NA	NA	NA	NA	0.242145	NA	NA	NA	NA	NA
ENSG00000114353	NA	0.163491	NA	NA	NA	0.244248	NA	NA	NA	-0.208	NA	NA	NA	NA	NA	0.124607	NA	NA	NA	NA	NA	NA	NA	NA	NA	0.149	NA	NA	NA	NA	0.226834	NA	0.157	0.195629	NA	NA	NA	0.12	0.210222	NA	NA	NA	NA	-0.069808	NA	NA	0.116	NA	-0.083968
ENSG00000120071	NA	NA	NA	NA	NA	NA	NA	NA	NA	-0.548	NA	NA	0.702644	0.67479	NA	NA	NA	-0.549	0.755272	0.636073	NA	NA	NA	0.4034	NA	NA	NA	-0.611	NA	NA	NA	NA	NA	0.669352	NA	0.672	0.112686	NA	NA	0.570519	NA	NA	-0.348	NA	NA	NA	NA	NA	NA
ENSG00000131504	NA	NA	NA	-0.0622	NA	NA	NA	NA	NA	NA	NA	NA	NA	0.203122	NA	NA	NA	NA	NA	NA	NA	NA	NA	NA	NA	-0.0869	NA	NA	NA	NA	0.209533	NA	NA	NA	NA	NA	NA	NA	NA	NA	NA	NA	NA	-0.095747	NA	NA	NA	NA	NA
ENSG00000105778	NA	0.041545	NA	-0.0636	NA	NA	0.0435	NA	0.058	-0.112	0.0392	NA	0.063483	0.156702	-0.086044	NA	-0.0277	0.024	-0.03918	NA	NA	NA	NA	NA	NA	NA	NA	NA	NA	NA	0.074249	NA	0.0596	0.063495	NA	0.125	NA	NA	0.016929	NA	-0.0164	0.0538	0.0684	-0.173618	NA	NA	NA	NA	NA
ENSG00000162923	NA	NA	NA	NA	NA	NA	NA	NA	NA	0.162	NA	NA	NA	-0.173992	NA	NA	NA	NA	NA	NA	NA	NA	NA	NA	NA	NA	NA	NA	NA	NA	NA	NA	-0.11	NA	NA	-0.0883	NA	NA	NA	NA	NA	NA	NA	NA	NA	NA	NA	NA	NA
ENSG00000116857	0.103	NA	NA	NA	NA	NA	NA	NA	NA	NA	0.0761	0.089005	NA	NA	NA	-0.150477	NA	NA	NA	NA	NA	-0.098155	NA	NA	0.058776	-0.1	NA	NA	NA	NA	NA	NA	NA	NA	NA	NA	NA	NA	NA	NA	NA	NA	NA	NA	NA	NA	0.13	NA	-0.127457
ENSG00000073803	NA	NA	NA	-0.0257	NA	0.042251	NA	NA	NA	NA	-0.0523	NA	NA	NA	NA	0.021598	NA	NA	0.024855	-0.057866	NA	NA	NA	-0.02023	NA	0.0275	NA	NA	NA	NA	NA	NA	0.0747	NA	NA	NA	NA	0.0566	NA	NA	-0.0494	-0.0149	NA	0.112185	NA	NA	NA	NA	-0.051727
ENSG00000082258	NA	NA	NA	NA	NA	NA	NA	NA	NA	NA	NA	NA	NA	0.050864	NA	NA	NA	NA	NA	-0.031217	NA	-0.061532	NA	-0.036818	NA	NA	NA	NA	NA	NA	NA	NA	NA	NA	NA	0.063	NA	NA	NA	NA	NA	NA	NA	NA	NA	-0.044416	NA	NA	NA
ENSG00000077616	NA	NA	NA	-0.0195	NA	NA	NA	NA	NA	0.0891	NA	NA	NA	0.129436	0.127231	NA	NA	NA	NA	NA	NA	NA	NA	NA	-0.109318	NA	NA	NA	NA	NA	NA	NA	NA	NA	NA	0.0918	NA	NA	NA	NA	NA	NA	NA	-0.086737	NA	NA	NA	NA	NA
ENSG00000169813	NA	0.01856	NA	NA	0.0102	NA	NA	NA	NA	-0.138	0.0308	NA	NA	0.037646	NA	0.011813	NA	NA	NA	NA	NA	NA	NA	NA	0.064585	-0.0384	NA	NA	NA	NA	0.044745	NA	NA	NA	NA	NA	0.062756	0.0305	NA	NA	NA	NA	NA	NA	NA	NA	NA	NA	NA
ENSG00000117410	NA	NA	NA	NA	NA	NA	-0.202	NA	NA	NA	NA	NA	NA	NA	NA	NA	NA	NA	NA	NA	NA	NA	NA	NA	-0.176445	NA	NA	NA	NA	NA	NA	NA	NA	NA	NA	NA	NA	NA	NA	NA	NA	NA	0.0873	NA	NA	NA	NA	0.212239	NA
ENSG00000165406	NA	NA	-0.0619	-0.205	NA	NA	0.105	NA	NA	NA	NA	NA	NA	NA	NA	NA	NA	NA	NA	NA	NA	NA	NA	NA	NA	NA	NA	NA	NA	NA	0.068546	NA	NA	NA	NA	NA	NA	NA	NA	NA	NA	NA	NA	NA	NA	NA	NA	NA	0.077611
ENSG00000084072	NA	NA	NA	NA	NA	NA	NA	NA	-0.0651	NA	NA	NA	-0.039738	NA	0.117108	0.071957	NA	NA	NA	NA	NA	NA	NA	NA	NA	0.0434	NA	NA	NA	NA	0.044698	NA	NA	NA	NA	NA	NA	NA	NA	NA	0.0472	NA	NA	NA	NA	NA	-0.0637	NA	0.130691
ENSG00000161057	NA	0.041313	NA	NA	NA	NA	0.0474	NA	NA	NA	NA	NA	NA	0.01316	0.205833	0.010037	NA	NA	NA	0.010607	-0.013833	NA	NA	0.023759	NA	0.0198	NA	NA	NA	NA	NA	NA	0.173	NA	NA	0.00984	0.019407	NA	0.013818	0.009148	0.0154	0.0145	NA	NA	NA	NA	NA	NA	NA
ENSG00000156802	0.0689	NA	NA	NA	NA	NA	NA	NA	NA	NA	0.0791	NA	0.080197	NA	NA	0.05015	NA	-0.0592	NA	NA	NA	NA	NA	NA	NA	NA	NA	NA	0.158	NA	NA	NA	NA	NA	NA	NA	NA	NA	-0.044543	NA	NA	NA	NA	-0.185123	NA	NA	NA	NA	NA
ENSG00000126226	-0.196	NA	NA	NA	NA	NA	NA	NA	NA	NA	NA	NA	NA	NA	NA	NA	NA	NA	NA	NA	NA	-0.138831	NA	NA	NA	NA	NA	NA	NA	NA	NA	NA	NA	-0.093404	NA	NA	NA	NA	NA	NA	NA	0.106	NA	NA	NA	-0.472818	NA	NA	NA
ENSG00000177225	NA	NA	NA	NA	NA	NA	-0.0477	NA	0.188	NA	0.0607	NA	NA	NA	NA	NA	NA	NA	NA	NA	0.128978	NA	NA	NA	NA	NA	NA	NA	NA	NA	NA	NA	NA	0.142538	NA	NA	NA	-0.0425	NA	NA	NA	NA	NA	NA	0.049209	NA	0.148	NA	NA
ENSG00000132541	0.331	NA	NA	NA	NA	NA	NA	NA	NA	NA	NA	NA	NA	NA	NA	NA	NA	NA	NA	NA	NA	NA	NA	-0.157181	NA	NA	NA	NA	NA	NA	0.328401	NA	NA	NA	NA	NA	NA	NA	NA	NA	-0.161	-0.158	NA	NA	NA	0.330595	NA	NA	NA
ENSG00000177189	NA	0.061993	0.168	-0.145	NA	NA	NA	NA	NA	NA	0.0194	NA	NA	0.088752	0.182082	NA	NA	-0.087	NA	NA	NA	NA	-0.06907	NA	-0.138256	-0.0821	NA	NA	0.29	NA	NA	-0.030135	0.0798	-0.144407	NA	NA	NA	0.0209	NA	NA	0.1	NA	-0.0426	NA	-0.023164	NA	NA	NA	NA
ENSG00000132313	NA	NA	NA	-0.0573	NA	NA	NA	NA	NA	-0.175	0.068	-0.042425	0.108569	NA	NA	NA	NA	NA	NA	NA	NA	NA	NA	NA	NA	NA	NA	NA	NA	NA	0.079965	NA	NA	NA	NA	NA	NA	0.0661	NA	NA	NA	NA	-0.0361	NA	NA	NA	NA	NA	NA
ENSG00000128512	NA	0.328689	NA	NA	NA	NA	NA	NA	NA	NA	NA	0.080884	NA	-0.133418	NA	NA	NA	-0.12	NA	NA	NA	NA	NA	NA	NA	NA	NA	NA	NA	NA	0.286303	NA	0.274	NA	NA	NA	NA	NA	NA	NA	NA	-0.116	-0.178	NA	NA	NA	NA	NA	NA
ENSG00000047230	NA	NA	NA	NA	NA	NA	NA	NA	NA	NA	NA	0.029982	NA	0.078937	NA	NA	NA	NA	NA	NA	NA	NA	-0.05901	-0.032547	NA	NA	NA	NA	NA	NA	NA	NA	0.0768	NA	NA	0.0888	NA	NA	NA	NA	-0.0863	NA	NA	0.044325	NA	NA	-0.0973	NA	NA
ENSG00000174032	NA	NA	NA	NA	NA	NA	NA	NA	NA	NA	NA	NA	NA	0.144991	NA	NA	NA	NA	NA	0.07846	NA	NA	NA	0.069677	NA	NA	NA	NA	NA	NA	NA	NA	NA	NA	-0.05308	0.167	NA	NA	NA	NA	NA	-0.0497	NA	NA	NA	NA	NA	NA	NA
ENSG00000130821	NA	0.134143	NA	-0.0623	NA	NA	NA	NA	NA	NA	NA	NA	NA	0.107226	NA	NA	NA	-0.051	0.145381	NA	-0.12326	NA	NA	NA	NA	0.0381	NA	NA	NA	NA	0.080256	NA	0.159	NA	NA	NA	NA	-0.0276	NA	0.148168	NA	-0.056	-0.0379	-0.23717	NA	NA	NA	NA	-0.158141
ENSG00000180901	NA	NA	NA	NA	NA	NA	NA	NA	0.0711	0.271	NA	NA	NA	0.125042	0.086609	NA	NA	NA	NA	NA	NA	-0.08043	NA	NA	NA	NA	NA	NA	NA	NA	0.148179	NA	NA	0.079691	NA	NA	NA	-0.0683	NA	NA	NA	NA	NA	NA	NA	NA	NA	NA	NA
ENSG00000145817	NA	NA	NA	NA	NA	NA	NA	NA	NA	NA	NA	-0.088244	NA	NA	NA	NA	NA	NA	NA	NA	NA	NA	NA	0.127193	-0.151411	NA	NA	-0.0164	0.49	NA	NA	NA	0.131	NA	-0.089283	0.0774	NA	NA	NA	NA	NA	-0.0481	-0.0549	-0.269756	NA	NA	NA	NA	NA
ENSG00000110172	0.0466	0.031495	NA	-0.0417	NA	NA	0.0466	NA	NA	NA	NA	NA	NA	0.100466	NA	NA	-0.00771	NA	NA	NA	NA	NA	NA	NA	NA	-0.0462	NA	NA	0.128	NA	NA	NA	0.0724	NA	NA	0.0743	NA	NA	NA	NA	NA	0.0424	NA	NA	NA	NA	NA	NA	NA
ENSG00000141279	NA	0.262756	NA	0.139	NA	NA	NA	NA	0.112	NA	NA	NA	0.056073	NA	NA	NA	NA	NA	NA	NA	NA	NA	NA	NA	NA	0.213	NA	NA	NA	NA	NA	NA	0.263	NA	NA	NA	NA	NA	NA	NA	NA	NA	NA	NA	NA	NA	NA	NA	NA
ENSG00000139842	-0.0531	NA	0.0503	NA	NA	-0.018594	0.0713	NA	NA	NA	0.0339	NA	0.028923	0.047956	NA	-0.09007	NA	-0.0152	NA	NA	-0.066626	NA	NA	NA	NA	NA	NA	NA	NA	NA	NA	NA	NA	NA	NA	NA	NA	NA	NA	-0.060359	NA	0.0328	0.0289	-0.029289	NA	NA	NA	NA	NA
ENSG00000099968	0.0864	NA	NA	NA	NA	NA	NA	NA	NA	NA	NA	NA	NA	NA	NA	NA	NA	NA	NA	NA	0.091438	NA	NA	NA	NA	NA	NA	NA	NA	NA	NA	NA	NA	NA	NA	NA	NA	NA	NA	NA	NA	NA	-0.0735	NA	NA	NA	NA	NA	NA
ENSG00000164347	NA	NA	NA	-0.0555	NA	-0.017205	NA	NA	NA	NA	NA	NA	NA	0.031666	0.042467	-0.042145	NA	NA	-0.016503	NA	NA	NA	NA	NA	NA	-0.0366	NA	NA	NA	NA	NA	NA	NA	NA	NA	NA	NA	0.0201	-0.016111	NA	NA	NA	NA	NA	NA	NA	NA	0.021718	NA
ENSG00000087269	NA	-0.191011	NA	-0.137	NA	-0.125194	NA	NA	NA	NA	NA	NA	NA	NA	NA	-0.114704	-0.085	NA	NA	NA	-0.054084	NA	NA	NA	NA	-0.172	NA	NA	NA	NA	NA	NA	NA	NA	NA	NA	NA	NA	-0.131549	NA	NA	NA	-0.0615	NA	NA	NA	NA	NA	NA
ENSG00000250722	NA	0.030909	NA	-0.0821	NA	0.015512	-0.0432	NA	-0.0139	-0.185	NA	NA	0.028499	-0.08906	NA	-0.026977	0.0167	NA	NA	-0.160209	0.035857	NA	NA	-0.16342	NA	-0.0195	NA	NA	NA	NA	0.117375	NA	NA	NA	NA	-0.111	NA	0.0187	NA	NA	-0.126	0.0315	NA	NA	NA	NA	NA	NA	NA
ENSG00000144455	NA	NA	NA	NA	NA	NA	0.0763	NA	0.0507	NA	NA	0.092143	NA	NA	NA	-0.04863	-0.0507	NA	-0.113928	NA	NA	NA	NA	NA	NA	0.0451	NA	NA	NA	NA	NA	-0.105214	NA	NA	NA	NA	NA	NA	NA	NA	NA	NA	NA	NA	NA	NA	NA	NA	NA
ENSG00000198898	NA	NA	NA	NA	NA	0.017836	NA	NA	-0.0152	0.0839	NA	NA	0.027514	-0.020671	0.05333	-0.021666	NA	NA	NA	-0.050845	NA	NA	NA	-0.031737	NA	-0.0309	NA	0.00323	NA	-0.033961	0.02287	NA	-0.041	NA	NA	-0.0345	NA	NA	NA	NA	NA	NA	NA	0.013831	NA	NA	NA	NA	NA
ENSG00000149547	0.148	NA	NA	NA	NA	-0.064305	NA	NA	NA	NA	0.00527	NA	-0.021196	NA	-0.066645	NA	NA	NA	NA	NA	0.041847	NA	-0.04187	-0.070199	0.037685	NA	NA	NA	0.055	NA	NA	NA	0.105	NA	NA	NA	NA	NA	NA	NA	NA	NA	NA	-0.143519	NA	NA	0.0931	NA	-0.135201
ENSG00000151445	NA	-0.130223	NA	NA	NA	0.057613	NA	NA	0.137	NA	NA	NA	NA	-0.086526	NA	NA	NA	NA	NA	-0.237527	NA	NA	NA	-0.167175	NA	NA	-0.053737	NA	NA	NA	NA	NA	NA	NA	NA	-0.127	-0.200392	NA	NA	-0.213114	NA	NA	NA	NA	-0.088562	0.114942	NA	NA	NA
ENSG00000123552	NA	NA	NA	NA	NA	NA	NA	NA	-0.036	NA	NA	NA	NA	0.055583	NA	-0.030717	NA	NA	NA	NA	NA	NA	NA	NA	NA	NA	NA	NA	NA	NA	0.0829	NA	0.016	NA	NA	NA	NA	NA	NA	0.083231	NA	NA	0.0625	NA	NA	NA	NA	NA	NA
ENSG00000198324	NA	NA	-0.119	NA	NA	NA	-0.0915	NA	NA	NA	NA	NA	NA	-0.165314	-0.201844	-0.111903	NA	NA	NA	-0.183095	NA	NA	0.23681	-0.227314	NA	-0.177	NA	NA	NA	NA	0.056214	NA	NA	NA	NA	-0.191	NA	NA	NA	-0.166718	NA	NA	0.087	-0.192254	NA	NA	NA	NA	-0.073862
ENSG00000001084	NA	NA	-0.0719	NA	NA	NA	NA	NA	NA	NA	0.0515	NA	-0.068534	0.068113	NA	NA	0.0549	NA	NA	NA	NA	NA	NA	NA	0.104327	NA	NA	NA	NA	NA	0.047159	NA	0.0439	NA	NA	0.117	NA	NA	-0.065818	NA	NA	NA	NA	NA	NA	NA	NA	NA	-0.077054
ENSG00000159147	NA	0.024636	NA	-0.0372	NA	NA	NA	NA	NA	-0.14	0.054	NA	NA	NA	NA	NA	NA	NA	NA	-0.01754	NA	NA	NA	NA	NA	NA	NA	NA	NA	NA	0.043272	NA	0.0433	NA	NA	NA	NA	NA	0.038859	NA	NA	0.0721	NA	NA	NA	NA	NA	NA	NA
ENSG00000131871	NA	0.017645	NA	NA	NA	NA	NA	NA	NA	NA	NA	NA	-0.029729	0.024762	NA	NA	NA	NA	NA	NA	NA	NA	NA	NA	NA	NA	NA	NA	NA	NA	NA	NA	NA	NA	NA	NA	NA	-0.0203	NA	NA	NA	NA	NA	NA	NA	NA	NA	-0.018477	NA
ENSG00000078061	-0.0372	NA	NA	NA	NA	NA	NA	NA	NA	NA	NA	NA	-0.060911	NA	0.057832	NA	NA	NA	NA	NA	NA	NA	NA	-0.104295	-0.054688	NA	NA	NA	NA	NA	0.126904	NA	NA	NA	NA	NA	NA	NA	NA	NA	NA	NA	NA	0.097615	NA	NA	NA	NA	NA
ENSG00000166260	NA	NA	-0.0559	NA	NA	NA	NA	NA	NA	NA	NA	NA	NA	NA	0.086194	NA	-0.0394	-0.115	NA	NA	NA	NA	NA	NA	-0.106353	NA	NA	NA	NA	NA	NA	NA	NA	NA	NA	NA	NA	NA	NA	NA	NA	-0.0578	-0.0852	NA	NA	NA	NA	NA	NA
ENSG00000180357	NA	NA	NA	-0.0927	NA	NA	NA	NA	NA	NA	0.039	NA	NA	0.129477	NA	-0.064298	NA	NA	NA	NA	NA	NA	NA	NA	-0.011458	-0.0626	NA	NA	NA	-0.048292	0.043904	NA	NA	NA	NA	0.127	NA	0.0247	NA	NA	NA	-0.0376	NA	NA	NA	NA	0.0295	NA	NA
ENSG00000057935	-0.0124	0.020244	0.0328	0.00594	-0.012	-0.010523	0.0693	NA	NA	NA	0.0399	NA	0.012397	-0.015454	0.014229	0.014028	0.0317	-0.0215	-0.009122	NA	0.009507	NA	NA	-0.019945	NA	0.0379	-0.015117	NA	NA	NA	0.022541	NA	0.0206	-0.020911	NA	NA	NA	0.0191	-0.014985	-0.029559	NA	0.0247	0.0229	NA	NA	0.015839	NA	0.017917	0.029098
ENSG00000136758	NA	NA	NA	-0.0419	NA	0.018565	NA	NA	0.012	NA	NA	NA	0.034369	0.042248	NA	-0.055437	NA	-0.0364	NA	-0.039859	NA	0.017614	NA	-0.014642	0.006472	-0.0439	0.012189	0.00578	NA	-0.025331	NA	0.007426	NA	-0.016772	NA	0.0467	0.024838	NA	NA	NA	NA	NA	-0.0379	-0.028098	NA	NA	0.0311	NA	NA
ENSG00000168958	NA	NA	NA	NA	NA	NA	0.0635	NA	NA	NA	NA	NA	NA	0.009794	0.36391	NA	NA	NA	NA	0.017095	NA	NA	NA	NA	NA	0.046	NA	NA	NA	NA	NA	NA	0.137	0.035113	NA	NA	NA	NA	NA	NA	NA	NA	NA	NA	NA	NA	-0.0236	NA	NA
ENSG00000186523	NA	NA	NA	NA	NA	NA	0.0255	NA	NA	NA	NA	NA	NA	NA	NA	NA	-0.0502	NA	NA	NA	NA	NA	NA	0.043166	-0.040781	NA	NA	NA	NA	NA	NA	NA	NA	NA	NA	0.024	NA	NA	NA	NA	0.0278	NA	-0.0488	NA	NA	NA	NA	NA	-0.146818
ENSG00000168159	NA	NA	NA	-0.0481	NA	NA	NA	NA	NA	NA	NA	NA	NA	NA	NA	0.054988	NA	NA	NA	NA	NA	NA	NA	NA	NA	-0.0112	NA	NA	NA	NA	0.047993	NA	NA	NA	NA	NA	NA	NA	NA	NA	NA	NA	NA	0.075006	NA	NA	NA	NA	0.008164
ENSG00000116198	NA	NA	NA	NA	NA	NA	NA	NA	0.0949	NA	NA	NA	NA	0.038672	0.063596	NA	NA	NA	NA	-0.051945	NA	NA	NA	0.035701	NA	NA	0.066898	NA	NA	NA	0.079166	NA	-0.00856	NA	NA	0.0383	NA	-0.041	NA	NA	NA	-0.0138	NA	NA	NA	NA	NA	NA	NA
ENSG00000129515	NA	NA	NA	NA	NA	NA	NA	NA	NA	NA	NA	0.021138	-0.113485	0.22526	NA	0.072368	0.297	NA	NA	NA	NA	NA	-0.07548	0.029293	0.136069	NA	NA	0.173	NA	NA	NA	NA	NA	NA	NA	0.2	NA	-0.0551	NA	NA	0.0664	-0.0775	0.0701	-0.327679	NA	NA	NA	NA	NA
ENSG00000179933	NA	-0.028359	NA	NA	NA	-0.016193	NA	NA	NA	-0.184	NA	NA	-0.039806	0.059483	NA	NA	NA	-0.0105	NA	0.076007	NA	NA	NA	0.058378	NA	NA	NA	NA	NA	NA	NA	NA	NA	NA	NA	0.0329	NA	NA	NA	NA	NA	NA	NA	NA	NA	NA	NA	NA	NA
ENSG00000163812	NA	0.098137	NA	NA	-0.0705	NA	NA	NA	-0.0385	NA	NA	NA	NA	0.096488	NA	NA	NA	NA	NA	NA	NA	NA	-0.06289	NA	NA	0.1	NA	NA	NA	NA	-0.090176	NA	0.0915	NA	NA	NA	NA	NA	NA	NA	NA	NA	NA	NA	NA	NA	NA	NA	NA
ENSG00000085224	NA	NA	NA	-0.0614	NA	NA	NA	NA	NA	NA	NA	NA	NA	0.066294	0.027459	-0.042546	NA	NA	NA	-0.030017	0.011182	NA	NA	-0.020472	-0.021887	-0.0358	NA	NA	NA	NA	0.031275	NA	-0.0287	NA	NA	0.0521	NA	NA	NA	-0.016305	NA	-0.0247	NA	0.042546	NA	NA	-0.0252	NA	0.033657
ENSG00000163125	NA	NA	NA	-0.119	NA	NA	NA	NA	0.0499	NA	NA	NA	NA	NA	NA	-0.114337	NA	NA	NA	NA	-0.030438	NA	NA	NA	NA	-0.0764	NA	NA	NA	NA	0.108991	NA	NA	NA	NA	NA	NA	NA	-0.036873	NA	NA	NA	-0.0559	NA	NA	NA	0.0259	NA	NA
ENSG00000155329	-0.0281	NA	NA	-0.167	NA	NA	NA	NA	NA	NA	NA	NA	0.072373	-0.084862	NA	NA	NA	NA	NA	-0.089769	NA	NA	-0.09004	NA	NA	-0.0342	NA	NA	NA	NA	NA	NA	NA	NA	NA	-0.0633	NA	-0.0827	0.056275	-0.146693	NA	-0.0905	-0.0567	NA	NA	NA	NA	NA	NA
ENSG00000170634	NA	NA	NA	-0.108	NA	NA	NA	NA	NA	NA	NA	NA	0.076988	0.060947	0.251712	-0.023658	NA	NA	0.068167	-0.085467	NA	NA	NA	NA	NA	-0.0729	NA	NA	0.0898	NA	NA	NA	0.126	NA	NA	0.0609	NA	NA	NA	NA	NA	NA	-0.102	NA	NA	NA	NA	NA	0.089934
ENSG00000100129	NA	NA	NA	0.00294	NA	NA	NA	NA	NA	NA	NA	NA	NA	NA	NA	NA	NA	NA	NA	NA	0.003302	NA	NA	NA	-0.016282	NA	NA	NA	NA	NA	NA	-0.011054	NA	NA	NA	NA	NA	-0.00443	NA	NA	NA	0.0038	NA	NA	NA	NA	NA	NA	NA
ENSG00000100364	NA	-0.172289	NA	-0.148	NA	NA	NA	NA	NA	NA	NA	NA	NA	NA	NA	-0.089132	NA	NA	NA	-0.10031	NA	NA	NA	-0.093648	NA	-0.106	NA	NA	NA	NA	NA	NA	-0.171	NA	NA	-0.0728	NA	NA	NA	NA	NA	-0.0298	NA	NA	NA	NA	NA	NA	NA
ENSG00000162959	-0.0174	NA	-0.066	NA	NA	NA	NA	NA	NA	NA	NA	NA	NA	NA	NA	-0.050017	-0.0227	NA	NA	NA	NA	NA	NA	NA	-0.051378	NA	NA	-0.0258	NA	NA	0.051248	-0.02744	NA	NA	NA	NA	NA	NA	NA	NA	NA	0.0463	-0.0401	NA	NA	NA	NA	NA	NA
ENSG00000102974	NA	NA	NA	NA	NA	NA	NA	NA	NA	NA	NA	NA	NA	NA	NA	NA	NA	NA	NA	NA	NA	NA	NA	NA	NA	NA	NA	NA	NA	NA	NA	NA	NA	NA	NA	NA	NA	NA	NA	NA	NA	NA	NA	NA	NA	NA	NA	NA	NA
ENSG00000118785	0.031	NA	NA	-0.115	NA	NA	NA	NA	NA	NA	NA	NA	NA	NA	-0.031362	NA	NA	-0.112	NA	-0.041397	NA	NA	NA	-0.038263	NA	NA	NA	NA	NA	NA	NA	NA	NA	NA	NA	-0.0328	NA	NA	NA	NA	NA	NA	NA	0.013393	NA	NA	NA	NA	NA
ENSG00000121039	NA	NA	0.0334	NA	NA	NA	NA	NA	NA	NA	NA	NA	NA	NA	0.101066	-0.060568	-0.0368	NA	NA	NA	NA	NA	NA	NA	-0.033561	-0.0758	NA	-0.0404	NA	NA	NA	NA	NA	NA	NA	NA	NA	NA	NA	NA	NA	NA	NA	0.047389	NA	NA	NA	NA	NA
ENSG00000178127	0.0252	NA	NA	NA	NA	NA	NA	NA	-0.0453	NA	NA	NA	NA	-0.061159	NA	-0.023269	NA	-0.0423	NA	-0.095701	NA	NA	NA	-0.069195	NA	-0.033	NA	NA	NA	-0.024639	NA	NA	NA	NA	NA	-0.0612	NA	NA	NA	NA	NA	-0.0234	-0.0289	NA	NA	NA	NA	NA	NA
ENSG00000169359	NA	NA	NA	NA	NA	NA	NA	NA	NA	-0.148	NA	NA	NA	0.110669	NA	NA	NA	NA	NA	NA	NA	NA	NA	NA	NA	NA	NA	NA	NA	NA	NA	NA	NA	NA	-0.038646	0.151	NA	NA	NA	NA	NA	-0.0531	-0.0294	NA	NA	NA	NA	NA	NA
ENSG00000116754	NA	NA	NA	-0.0182	NA	NA	NA	NA	NA	NA	NA	NA	NA	NA	NA	-0.037409	NA	NA	NA	NA	0.051042	NA	NA	NA	NA	-0.0147	NA	NA	NA	NA	0.021464	NA	NA	NA	0.041966	NA	NA	NA	NA	NA	NA	-0.0318	NA	NA	NA	NA	NA	0.029767	NA
ENSG00000096746	NA	0.131708	0.0414	NA	NA	NA	NA	NA	NA	NA	0.0619	NA	0.09892	0.04882	0.466341	NA	0.136	-0.0845	NA	NA	0.076878	NA	0.06291	0.07769	0.176207	0.0179	NA	0.0934	NA	NA	NA	NA	0.123	NA	NA	0.0524	0.084385	0.145	-0.094602	NA	0.0367	0.13	NA	NA	NA	0.081736	NA	NA	0.140339
ENSG00000148358	NA	NA	NA	NA	NA	NA	NA	NA	NA	NA	0.0551	NA	NA	0.201737	NA	-0.120118	NA	NA	NA	NA	NA	NA	NA	NA	NA	NA	NA	NA	NA	NA	NA	NA	0.158	NA	NA	0.175	0.112372	0.151	NA	NA	NA	NA	NA	NA	NA	NA	NA	NA	NA
ENSG00000114127	NA	NA	NA	NA	NA	NA	NA	NA	NA	NA	NA	NA	-0.040319	0.187525	NA	-0.139667	NA	NA	NA	-0.142086	NA	NA	NA	-0.141466	NA	NA	NA	NA	NA	NA	0.159189	NA	NA	NA	NA	NA	NA	0.0812	NA	-0.14849	NA	-0.123	NA	NA	NA	NA	NA	NA	NA
ENSG00000178381	NA	-0.035926	NA	NA	-0.0176	NA	NA	NA	NA	0.035	NA	0.023183	-0.03654	-0.021516	-0.032547	0.022014	NA	NA	NA	NA	NA	NA	NA	-0.028396	-0.026883	NA	NA	NA	NA	NA	-0.03475	0.007221	NA	0.034006	NA	-0.0389	NA	NA	NA	NA	NA	NA	NA	NA	0.018947	NA	NA	NA	-0.024732
ENSG00000164111	-0.0658	NA	-0.113	NA	NA	NA	-0.0729	NA	NA	-0.428	NA	NA	NA	-0.33365	NA	NA	NA	-0.103	NA	NA	NA	NA	NA	NA	NA	NA	NA	NA	NA	NA	NA	NA	NA	NA	-0.164348	-0.313	NA	NA	NA	NA	NA	NA	NA	NA	NA	NA	NA	NA	-0.055196
ENSG00000113048	NA	0.038143	0.0447	-0.00391	NA	NA	NA	NA	NA	0.0961	0.0156	NA	0.01702	0.02527	0.031091	NA	0.0221	NA	NA	-0.032111	NA	NA	NA	NA	NA	NA	NA	0.0193	NA	NA	0.050187	NA	0.0531	0.031268	NA	0.029	NA	NA	NA	NA	NA	NA	NA	NA	NA	NA	NA	NA	NA
ENSG00000132330	NA	0.046765	NA	NA	NA	NA	NA	NA	NA	NA	NA	0.034084	-0.055921	0.113786	NA	NA	NA	NA	NA	NA	NA	NA	NA	NA	-0.047524	NA	NA	NA	NA	NA	0.072113	NA	NA	NA	NA	0.0619	NA	NA	NA	0.017676	NA	NA	NA	NA	NA	NA	NA	NA	NA
ENSG00000205581	-0.0558	NA	NA	-0.105	NA	NA	NA	NA	NA	NA	NA	NA	NA	0.127789	NA	-0.089729	NA	-0.0531	NA	NA	-0.048543	NA	NA	NA	NA	-0.0789	NA	NA	NA	-0.112299	-0.063808	NA	NA	NA	NA	0.0656	NA	-0.114	NA	NA	NA	-0.0612	-0.084	0.089527	NA	-0.072177	NA	NA	NA
ENSG00000122729	NA	NA	NA	0.0123	NA	NA	NA	NA	NA	NA	NA	NA	NA	-0.005591	0.020714	0.013171	0.0414	-0.00331	NA	NA	NA	NA	NA	0.005128	0.036063	0.0115	NA	NA	NA	NA	NA	NA	0.0327	-0.004886	NA	NA	NA	NA	NA	NA	0.0121	NA	-0.0103	NA	NA	NA	0.00971	NA	NA
ENSG00000106355	NA	0.061612	NA	0.0513	NA	NA	0.049	NA	NA	NA	NA	NA	NA	NA	0.068606	NA	NA	-0.00514	NA	NA	NA	NA	NA	NA	NA	0.0395	NA	NA	0.325	NA	NA	NA	0.198	NA	NA	0.0158	NA	NA	0.011207	NA	NA	0.0275	0.00976	NA	NA	NA	NA	NA	NA
ENSG00000178927	NA	0.078363	NA	-0.038	NA	NA	NA	NA	NA	NA	NA	NA	NA	0.11948	NA	0.027758	NA	NA	NA	NA	NA	NA	NA	NA	NA	NA	NA	NA	NA	NA	0.092066	NA	0.0911	NA	NA	NA	NA	NA	NA	NA	NA	0.0444	NA	NA	NA	NA	NA	NA	NA
ENSG00000197694	NA	NA	NA	NA	NA	NA	NA	NA	0.114	NA	NA	NA	NA	0.073591	NA	0.077513	NA	0.0856	NA	0.079532	NA	NA	0.03157	NA	0.015482	0.0809	NA	NA	NA	NA	0.097792	NA	NA	NA	NA	0.0732	NA	NA	NA	NA	NA	NA	0.0705	0.016402	0.022955	NA	-0.0433	NA	-0.075066
ENSG00000111725	NA	-0.2771	NA	-0.226	NA	NA	NA	NA	NA	NA	NA	NA	0.194773	NA	NA	-0.253714	NA	-0.158	NA	-0.200787	NA	NA	NA	-0.11554	NA	-0.223	NA	NA	NA	NA	-0.218737	NA	-0.277	-0.189463	NA	NA	NA	NA	-0.159623	NA	NA	-0.0972	-0.0845	NA	NA	NA	NA	NA	NA
ENSG00000205937	-0.0328	NA	NA	0.0594	NA	NA	NA	NA	0.047	NA	-0.0321	NA	NA	NA	NA	0.07317	NA	NA	NA	NA	-0.112623	NA	NA	NA	-0.029865	0.102	0.060094	-0.0557	NA	NA	NA	NA	NA	0.085399	NA	NA	NA	NA	NA	NA	NA	NA	NA	NA	NA	NA	NA	NA	0.045794
ENSG00000140830	NA	0.116313	NA	-0.0803	NA	NA	NA	NA	NA	NA	NA	NA	NA	0.333702	NA	-0.167431	NA	NA	NA	0.090289	NA	NA	NA	0.067783	-0.207108	-0.123	NA	NA	NA	NA	NA	NA	NA	NA	NA	0.199	NA	NA	NA	NA	NA	NA	NA	NA	NA	NA	NA	NA	NA
ENSG00000101019	0.027	NA	NA	-0.0942	NA	NA	NA	NA	NA	NA	NA	NA	NA	0.070995	-0.15435	NA	NA	NA	0.023115	NA	NA	NA	NA	NA	NA	NA	NA	-0.0582	NA	NA	0.098098	NA	NA	NA	NA	NA	NA	NA	-0.026168	NA	NA	-0.0271	-0.0967	NA	NA	-0.071705	NA	NA	NA
ENSG00000160678	-0.0293	0.024519	-0.149	NA	NA	NA	NA	NA	NA	NA	0.0324	NA	NA	NA	0.048714	NA	-0.0536	-0.0302	NA	-0.040521	NA	NA	NA	NA	NA	NA	NA	0.0339	NA	-0.020226	NA	-0.051541	NA	NA	NA	NA	NA	0.0326	-0.033065	NA	-0.0375	-0.147	-0.0108	0.043573	-0.04595	NA	NA	NA	NA
ENSG00000168734	NA	-0.020521	NA	NA	NA	NA	NA	NA	NA	NA	NA	0.004452	NA	0.009864	NA	NA	0.0098	NA	NA	NA	NA	NA	NA	0.017244	0.008285	NA	NA	NA	NA	NA	NA	NA	-0.00661	NA	NA	0.00708	NA	NA	NA	NA	0.00803	0.0123	NA	NA	NA	NA	NA	NA	NA
ENSG00000183527	NA	0.039833	NA	NA	NA	0.016043	NA	NA	NA	NA	NA	0.014259	NA	0.00507	NA	NA	NA	0.00546	0.01146	NA	NA	NA	NA	NA	-0.038024	0.0102	NA	NA	NA	NA	0.004242	NA	0.0606	NA	NA	NA	-0.00558	NA	NA	-0.008003	NA	NA	NA	NA	NA	0.061762	-0.016	NA	NA
ENSG00000171105	NA	0.052484	0.0679	-0.0993	NA	NA	NA	NA	NA	NA	NA	NA	0.067108	0.200827	0.116123	-0.083801	-0.0273	NA	NA	NA	0.033985	NA	NA	NA	-0.015809	-0.0749	NA	NA	NA	-0.028729	0.126387	0.024815	0.0115	NA	NA	0.182	NA	NA	NA	NA	NA	NA	NA	NA	NA	NA	0.0641	NA	NA
ENSG00000133195	0.0769	NA	NA	NA	NA	NA	NA	NA	NA	NA	NA	NA	NA	0.121357	NA	-0.049612	NA	-0.0215	NA	NA	NA	NA	NA	NA	NA	-0.0416	NA	NA	NA	NA	NA	NA	NA	NA	NA	0.108	NA	0.043	NA	NA	NA	NA	-0.0727	NA	NA	NA	NA	NA	NA
ENSG00000120438	NA	NA	NA	-0.00785	NA	NA	0.00535	NA	NA	NA	NA	NA	0.004156	NA	NA	-0.004881	NA	-0.00797	NA	NA	NA	NA	NA	NA	NA	NA	NA	NA	NA	NA	0.004757	NA	NA	NA	NA	-0.00488	NA	NA	0.001948	NA	NA	0.00734	-0.00372	NA	NA	NA	NA	-0.000689	NA
ENSG00000150961	NA	0.225846	NA	NA	-0.192	NA	NA	NA	NA	-0.511	NA	-0.34639	0.230956	-0.376654	NA	NA	NA	-0.209	NA	0.148545	NA	NA	0.36149	NA	NA	-0.106	NA	NA	-0.48	NA	NA	NA	NA	NA	NA	-0.478	0.149734	NA	NA	0.184935	NA	NA	-0.296	NA	NA	NA	NA	NA	0.196367
ENSG00000135930	-0.091	NA	-0.161	-0.0488	NA	-0.061394	NA	NA	NA	NA	-0.0692	NA	NA	NA	-0.120932	NA	NA	NA	NA	-0.034363	NA	NA	NA	-0.05423	NA	NA	NA	NA	NA	NA	0.012225	NA	-0.0934	NA	NA	-0.0237	NA	NA	NA	NA	NA	NA	NA	NA	NA	NA	NA	NA	NA
ENSG00000108506	NA	NA	NA	-0.0733	NA	NA	0.0529	NA	NA	NA	0.0294	NA	0.034619	0.248536	NA	-0.081908	NA	NA	0.102829	NA	NA	NA	NA	0.07083	NA	-0.101	NA	NA	NA	NA	0.146543	NA	NA	NA	NA	0.217	0.059359	0.0367	0.052825	NA	0.0511	-0.0414	-0.0493	NA	-0.022299	NA	NA	NA	NA
[truncated: 2,788 more rows]
[truncated: 178 more columns]
