# Supplementary material for: LABRAT reveals association of alternative polyadenylation with transcript localization, RNA binding protein expression, transcription speed, and cancer survival
Source: BMC Genomics. 2021 Jun 26;22:476. doi: 10.1186/s12864-021-07781-1 (PMC8234626; doi:10.1186/s12864-021-07781-1)
Supplement: Supplementary file 6 — Additional file 6: Table S2. Delta ψ values (defined as RBP knockdown - control knockdown) for all RBP knockdowns in the ENCODE K562 data. Only genes with significant FDR values (less than 0.05) are shown. Delta ψ for genes that did not meet this threshold are indicated as NA. [file 12864_2021_7781_MOESM6_ESM.xlsx]

## Sheet: K562.sig.dpsi
Gene	DDX21_K562_dpsi	SND1_K562_dpsi	PPIL4_K562_dpsi	PES1_K562_dpsi	XRN2_K562_dpsi	PABPC1_K562_dpsi	RAVER1_K562_dpsi	GTF2F1_K562_dpsi	CKAP4_K562_dpsi	GRSF1_K562_dpsi	FIP1L1_K562_dpsi	DDX55_K562_dpsi	EXOSC9_K562_dpsi	SF3B1_K562_dpsi	TRIM56_K562_dpsi	DDX28_K562_dpsi	RPS3_K562_dpsi	RPS3A_K562_dpsi	AGGF1_K562_dpsi	RBM3_K562_dpsi	AARS_K562_dpsi	PKM_K562_dpsi	SRSF1_K562_dpsi	HNRNPM_K562_dpsi	CCAR1_K562_dpsi	DDX6_K562_dpsi	BOP1_K562_dpsi	AGO1_K562_dpsi	SRSF4_K562_dpsi	CIRBP_K562_dpsi	FMR1_K562_dpsi	SRFBP1_K562_dpsi	NPM1_K562_dpsi	NUSAP1_K562_dpsi	CCAR2_K562_dpsi	PA2G4_K562_dpsi	RRP9_K562_dpsi	GEMIN5_K562_dpsi	PTBP1_K562_dpsi	DHX30_K562_dpsi	TARDBP_K562_dpsi	RCC2_K562_dpsi	HNRNPA0_K562_dpsi	NSUN2_K562_dpsi	RBM25_K562_dpsi	PPIG_K562_dpsi	HNRNPL_K562_dpsi	TROVE2_K562_dpsi	SRP68_K562_dpsi
ENSG00000137288	NA	0.023885	NA	-0.01998	NA	NA	NA	-0.0112	0.026309	NA	NA	NA	NA	0.047156	0.019213	NA	NA	NA	-0.0225	NA	NA	NA	NA	NA	NA	NA	NA	NA	NA	NA	NA	NA	NA	NA	NA	NA	NA	NA	NA	NA	NA	NA	NA	NA	NA	NA	NA	NA	NA
ENSG00000168005	NA	NA	NA	0.092422	NA	NA	NA	NA	NA	NA	NA	NA	NA	NA	NA	NA	NA	NA	0.071	NA	NA	NA	-0.10371	-0.07369	NA	NA	NA	NA	0.0359	NA	-0.063633	NA	NA	NA	-0.014323	0.114887	0.074423	NA	NA	NA	NA	NA	NA	NA	NA	0.040897	NA	NA	0.047058
ENSG00000198242	NA	NA	NA	-0.005349	-0.00618	NA	0.00464	NA	NA	-0.00112	NA	NA	NA	-0.016621	0.002991	NA	NA	NA	NA	NA	0.002734	NA	0.022112	NA	NA	NA	NA	NA	NA	0.004301	-0.013071	NA	NA	0.00397	-0.003788	-0.00203	-0.008266	-0.006852	NA	-0.00299	NA	0.00489	NA	NA	NA	-0.01205	0.0141	NA	NA
ENSG00000134108	NA	NA	NA	NA	NA	NA	NA	NA	0.023188	NA	-0.0588	NA	NA	NA	0.015906	NA	NA	NA	NA	NA	NA	0.0617	NA	NA	NA	-0.0202	NA	NA	NA	-0.020483	NA	NA	NA	0.0578	NA	NA	NA	NA	NA	-0.0484	NA	NA	NA	NA	-0.0203	NA	NA	NA	NA
ENSG00000104889	NA	NA	NA	NA	NA	NA	0.0532	0.0343	NA	NA	NA	NA	-0.009871	NA	NA	NA	NA	NA	NA	NA	NA	NA	NA	NA	NA	NA	NA	NA	NA	NA	NA	NA	NA	NA	NA	NA	NA	NA	NA	0.104	NA	NA	NA	NA	NA	NA	NA	NA	NA
ENSG00000051825	NA	NA	NA	NA	NA	NA	NA	-0.0274	NA	NA	NA	NA	NA	0.060537	NA	NA	NA	NA	0.0698	NA	NA	0.0592	NA	-0.124394	NA	NA	0.052125	NA	NA	NA	0.041085	NA	NA	NA	NA	NA	NA	NA	NA	NA	NA	NA	NA	NA	0.0697	-0.044447	NA	NA	NA
ENSG00000008869	NA	NA	NA	NA	NA	NA	NA	NA	NA	NA	NA	NA	NA	NA	-0.118552	NA	NA	NA	NA	NA	NA	NA	NA	NA	NA	NA	NA	NA	NA	NA	NA	NA	NA	NA	NA	NA	NA	NA	0.20508	NA	NA	NA	NA	NA	NA	NA	NA	NA	NA
ENSG00000157800	NA	NA	NA	NA	NA	NA	NA	NA	NA	0.0431	NA	NA	NA	NA	NA	NA	NA	NA	0.0464	NA	NA	NA	NA	-0.066648	NA	NA	NA	NA	NA	NA	NA	0.0536	NA	NA	NA	0.020766	NA	NA	NA	NA	NA	0.0484	NA	NA	NA	NA	NA	NA	NA
ENSG00000167578	NA	NA	0.238	NA	NA	NA	NA	NA	NA	NA	NA	NA	NA	NA	NA	NA	NA	NA	0.0521	NA	NA	NA	NA	NA	0.164	0.0325	NA	NA	-0.0808	NA	NA	0.186	NA	0.108	NA	NA	NA	NA	NA	0.251	NA	0.181	NA	NA	NA	NA	NA	NA	NA
ENSG00000178904	NA	NA	NA	NA	NA	NA	NA	NA	NA	NA	-0.0519	NA	NA	NA	NA	NA	NA	NA	-0.03	NA	0.026037	NA	NA	NA	NA	NA	NA	NA	NA	NA	NA	NA	NA	NA	NA	NA	NA	NA	NA	NA	NA	NA	NA	NA	NA	NA	NA	NA	NA
ENSG00000118900	NA	NA	NA	NA	NA	NA	NA	NA	NA	NA	-0.038	NA	NA	NA	NA	NA	NA	NA	0.0424	NA	NA	0.118	NA	NA	NA	NA	NA	NA	NA	NA	NA	NA	NA	NA	0.057173	NA	NA	NA	NA	-0.0344	NA	NA	NA	NA	NA	NA	NA	NA	NA
ENSG00000187790	NA	NA	NA	-0.12155	-0.14	NA	NA	0.153	NA	NA	NA	NA	0.111162	NA	0.127886	NA	NA	NA	0.147	-0.128106	NA	NA	NA	NA	NA	NA	NA	NA	0.103	NA	NA	NA	NA	0.125	NA	NA	NA	NA	NA	NA	NA	0.212	NA	NA	NA	NA	0.123	NA	NA
ENSG00000179262	NA	NA	NA	-0.111593	-0.145	NA	NA	NA	NA	NA	NA	NA	NA	NA	NA	NA	NA	NA	NA	NA	NA	NA	-0.084719	NA	NA	NA	NA	NA	NA	-0.073798	NA	NA	NA	NA	NA	NA	NA	-0.094254	-0.06672	NA	-0.132581	NA	NA	NA	NA	NA	NA	NA	-0.123183
ENSG00000006695	NA	NA	NA	NA	NA	NA	NA	NA	NA	-0.0265	NA	NA	NA	NA	0.038078	NA	NA	NA	NA	NA	NA	0.0365	-0.036247	-0.059074	0.0957	NA	NA	NA	NA	NA	-0.037288	NA	NA	NA	NA	NA	NA	NA	NA	NA	NA	0.0341	NA	NA	NA	-0.052977	NA	NA	NA
ENSG00000119487	NA	NA	NA	NA	0.0291	NA	NA	NA	0.053336	NA	NA	NA	NA	-0.046238	NA	NA	NA	NA	NA	NA	NA	NA	0.079323	NA	0.0365	NA	NA	NA	NA	0.042854	NA	0.0972	NA	NA	NA	NA	NA	0.020599	NA	NA	NA	NA	NA	NA	NA	NA	NA	NA	0.024088
ENSG00000105568	NA	NA	NA	-0.035291	-0.0645	NA	NA	NA	NA	NA	NA	NA	NA	NA	NA	NA	NA	NA	NA	0.019977	NA	NA	-0.036489	NA	NA	NA	NA	NA	0.0389	NA	NA	NA	NA	NA	NA	-0.022833	-0.035985	-0.055272	NA	-0.0152	NA	NA	NA	NA	NA	NA	NA	NA	-0.084467
ENSG00000134324	NA	NA	NA	NA	-0.0507	NA	NA	NA	NA	NA	NA	NA	NA	NA	NA	NA	NA	NA	-0.018	NA	NA	0.0342	NA	NA	NA	-0.0327	NA	NA	NA	NA	NA	NA	NA	0.0706	NA	NA	NA	NA	NA	NA	NA	0.0199	NA	NA	-0.0691	NA	NA	-0.028578	-0.058146
ENSG00000084693	NA	NA	NA	0.040805	NA	0.0558	NA	NA	0.045637	NA	NA	NA	0.042597	NA	NA	NA	NA	NA	-0.0314	NA	NA	NA	0.073157	NA	0.072	NA	NA	NA	NA	0.015446	NA	-0.00716	NA	NA	NA	NA	NA	-0.02062	NA	NA	NA	NA	NA	0.0461	NA	NA	0.0517	-0.039594	0.023006
ENSG00000070081	NA	NA	NA	NA	NA	NA	NA	NA	NA	NA	NA	NA	NA	-0.043155	NA	NA	NA	NA	-0.0302	NA	NA	NA	0.029848	NA	NA	NA	-0.076281	NA	NA	NA	-0.047874	NA	NA	NA	NA	NA	NA	NA	NA	NA	NA	NA	NA	-0.034	NA	-0.04358	NA	NA	NA
ENSG00000088179	NA	NA	NA	NA	0.0606	NA	NA	NA	NA	NA	NA	NA	NA	NA	NA	NA	NA	NA	NA	NA	NA	NA	0.061666	NA	NA	0.0835	NA	NA	NA	NA	NA	0.0423	NA	NA	NA	NA	NA	NA	NA	NA	NA	NA	NA	NA	NA	NA	NA	NA	NA
ENSG00000162441	NA	NA	NA	NA	NA	NA	NA	-0.0529	0.087118	NA	NA	NA	NA	NA	0.200343	NA	NA	NA	NA	NA	NA	NA	0.182991	NA	NA	NA	NA	NA	-0.0865	0.041142	NA	NA	NA	NA	0.022185	NA	NA	NA	0.08809	NA	0.155228	NA	NA	NA	NA	NA	NA	NA	NA
ENSG00000196323	NA	-0.01953	NA	NA	NA	NA	NA	NA	NA	-0.0472	NA	NA	NA	NA	-0.079634	NA	NA	NA	NA	NA	NA	0.102	NA	NA	NA	NA	0.060765	0.0359	NA	NA	NA	-0.0758	NA	NA	NA	NA	-0.057617	NA	NA	NA	NA	-0.0794	NA	NA	-0.0635	NA	NA	NA	NA
ENSG00000087502	NA	NA	NA	NA	NA	NA	NA	NA	NA	-0.0103	NA	NA	0.019254	0.023897	NA	NA	NA	NA	NA	NA	NA	NA	NA	-0.016428	0.00377	NA	NA	NA	0.02	NA	NA	NA	NA	NA	NA	NA	NA	NA	NA	NA	NA	NA	NA	0.0209	NA	NA	NA	NA	NA
ENSG00000117054	NA	NA	NA	NA	-0.0231	NA	0.0223	NA	NA	NA	0.069	NA	NA	NA	0.308871	0.035991	NA	NA	NA	NA	NA	NA	0.028281	0.071183	NA	-0.0376	NA	NA	0.0557	NA	NA	0.152	NA	0.313	0.036079	-0.029359	NA	0.080016	NA	0.145	NA	0.188	NA	NA	NA	0.119103	0.049	NA	NA
ENSG00000130559	NA	NA	NA	NA	NA	NA	NA	NA	NA	-0.0565	NA	NA	NA	NA	NA	NA	-0.150831	NA	NA	NA	NA	NA	NA	NA	NA	NA	NA	NA	0.0545	NA	NA	NA	NA	NA	NA	NA	NA	NA	NA	NA	NA	NA	NA	NA	NA	0.029812	-0.00765	NA	-0.106464
ENSG00000009413	0.02031	NA	NA	NA	-0.0455	0.00727	NA	NA	NA	NA	0.0181	NA	NA	NA	-0.056466	-0.019515	0.032239	NA	NA	NA	NA	NA	-0.020123	NA	NA	NA	NA	NA	-0.031	NA	NA	NA	NA	NA	NA	NA	0.07732	NA	NA	NA	NA	NA	-0.0174	-0.0558	NA	NA	-0.0187	NA	NA
ENSG00000097033	-0.01355	NA	0.0196	NA	NA	0.0369	-0.0186	NA	NA	-0.0199	-0.0452	NA	NA	NA	NA	NA	NA	NA	-0.059	NA	NA	NA	0.046973	-0.029192	0.0654	NA	NA	NA	0.0334	NA	NA	NA	NA	NA	NA	NA	NA	NA	NA	NA	NA	-0.0449	0.00876	NA	NA	NA	0.0632	NA	NA
ENSG00000153914	NA	NA	NA	NA	-0.0181	NA	NA	NA	-0.018613	NA	NA	NA	NA	NA	-0.037913	NA	NA	NA	0.0781	NA	NA	0.0415	-0.037067	NA	-0.0444	NA	NA	NA	0.0142	NA	-0.021717	NA	NA	0.0414	0.005664	NA	0.023125	-0.005223	NA	-0.0435	NA	-0.0518	NA	NA	NA	NA	NA	NA	-0.025039
ENSG00000158552	NA	NA	NA	NA	NA	NA	NA	NA	NA	-0.0816	NA	NA	NA	NA	NA	NA	NA	NA	NA	NA	NA	NA	NA	0.007431	NA	NA	NA	NA	NA	NA	NA	NA	NA	NA	NA	NA	NA	0.068563	NA	NA	NA	0.0926	NA	NA	NA	NA	NA	0.056128	NA
ENSG00000161040	NA	NA	NA	NA	NA	NA	NA	NA	NA	NA	NA	NA	NA	NA	NA	NA	NA	NA	NA	NA	NA	NA	NA	NA	NA	NA	NA	NA	NA	NA	NA	NA	NA	NA	NA	NA	NA	NA	NA	NA	NA	NA	NA	NA	NA	NA	NA	NA	NA
ENSG00000072571	NA	NA	NA	NA	NA	NA	NA	NA	NA	0.0784	0.154	NA	NA	NA	NA	NA	NA	NA	NA	NA	NA	NA	NA	NA	NA	0.114	NA	NA	NA	NA	NA	0.179	NA	0.188	NA	NA	NA	NA	NA	NA	0.087037	0.0876	NA	-0.0911	NA	NA	NA	NA	0.11314
ENSG00000177981	NA	NA	NA	-0.033179	NA	NA	NA	NA	NA	-0.0405	NA	NA	NA	NA	0.082538	NA	NA	NA	0.0619	NA	NA	NA	NA	NA	0.0369	NA	-0.083622	NA	NA	NA	-0.116189	NA	NA	NA	NA	NA	NA	-0.066864	NA	NA	NA	0.0486	NA	NA	NA	0.020946	NA	NA	NA
ENSG00000179335	NA	NA	NA	NA	0.0161	NA	NA	NA	NA	0.00802	NA	NA	NA	NA	NA	NA	NA	NA	NA	NA	NA	NA	NA	NA	NA	NA	NA	NA	-0.0361	NA	NA	NA	NA	NA	NA	NA	-0.01439	NA	NA	NA	NA	NA	NA	NA	NA	NA	0.0114	NA	0.019209
ENSG00000120662	NA	NA	-0.0339	NA	NA	NA	NA	NA	NA	NA	NA	NA	NA	NA	NA	NA	NA	NA	-0.0503	NA	NA	NA	NA	-0.013182	0.0643	NA	NA	NA	NA	NA	NA	NA	NA	NA	NA	NA	NA	NA	NA	0.0462	NA	NA	-0.028	NA	NA	-0.040441	0.0238	NA	NA
ENSG00000198015	NA	-0.012724	NA	NA	NA	NA	NA	NA	-0.022181	NA	-0.0236	NA	NA	NA	NA	NA	NA	NA	-0.0173	NA	NA	NA	0.028349	-0.046603	NA	NA	NA	NA	NA	NA	NA	NA	NA	NA	0.013641	NA	NA	NA	NA	NA	NA	NA	NA	NA	NA	-0.03051	-0.0326	NA	NA
ENSG00000159348	NA	NA	NA	NA	NA	NA	NA	NA	NA	NA	NA	NA	NA	NA	NA	NA	NA	NA	-0.0883	NA	NA	NA	NA	NA	-0.0712	NA	NA	NA	NA	NA	NA	NA	NA	NA	0.013846	NA	NA	NA	NA	NA	NA	NA	NA	NA	-0.0939	NA	NA	NA	NA
ENSG00000151746	NA	0.015164	NA	NA	NA	NA	NA	NA	NA	0.0364	-0.15	NA	NA	NA	NA	NA	NA	NA	-0.0589	NA	NA	NA	NA	NA	NA	NA	NA	NA	NA	NA	NA	NA	NA	NA	NA	NA	NA	NA	NA	NA	NA	-0.0332	NA	NA	-0.0397	NA	0.0622	NA	NA
ENSG00000214367	NA	-0.035887	NA	-0.082871	-0.0569	NA	NA	NA	NA	-0.0559	-0.0203	NA	NA	NA	0.053644	-0.046632	-0.08194	NA	-0.114	NA	NA	NA	NA	-0.104002	NA	NA	NA	-0.0965	NA	NA	NA	NA	NA	NA	NA	-0.086349	-0.07892	NA	NA	NA	NA	NA	NA	NA	0.023	NA	-0.133	-0.046128	NA
ENSG00000042429	NA	NA	0.0487	NA	NA	NA	NA	NA	0.022564	NA	NA	NA	NA	NA	NA	NA	NA	NA	NA	NA	0.063373	NA	-0.059719	NA	NA	NA	NA	NA	NA	-0.039706	NA	NA	NA	NA	NA	NA	NA	NA	NA	NA	NA	0.0431	NA	NA	NA	-0.036963	NA	NA	NA
ENSG00000099290	NA	NA	NA	NA	-0.0707	NA	NA	NA	NA	NA	NA	NA	NA	NA	NA	NA	NA	NA	0.0087	NA	NA	NA	0.037377	NA	NA	-0.0669	-0.01322	NA	NA	NA	NA	NA	NA	NA	NA	NA	NA	NA	NA	NA	NA	NA	NA	NA	NA	NA	NA	0.016576	NA
ENSG00000130204	NA	NA	NA	0.308317	0.519	NA	NA	NA	NA	0.11	NA	NA	NA	NA	NA	0.144447	NA	NA	NA	NA	NA	NA	NA	NA	NA	NA	NA	NA	NA	NA	NA	NA	NA	NA	NA	0.245672	0.321928	0.392778	NA	0.0343	NA	NA	NA	NA	NA	NA	NA	NA	0.518228
ENSG00000149577	NA	NA	NA	NA	NA	NA	NA	NA	NA	-0.0257	NA	NA	NA	NA	NA	NA	-0.056172	NA	NA	NA	NA	NA	-0.050337	NA	-0.0389	NA	NA	NA	NA	NA	NA	NA	NA	NA	NA	NA	0.08574	NA	NA	-0.0423	NA	-0.0276	NA	NA	-0.0577	NA	NA	NA	NA
ENSG00000182899	NA	NA	NA	-0.00087	-0.000331	NA	NA	NA	-0.000311	-0.000502	NA	NA	NA	NA	NA	NA	NA	NA	-0.000851	NA	0.003141	NA	0.002421	NA	NA	NA	-0.002154	NA	NA	NA	NA	NA	NA	NA	NA	-0.0006	-0.000897	NA	NA	NA	NA	NA	NA	-0.0011	NA	NA	NA	NA	-0.0006
ENSG00000167193	NA	NA	NA	NA	NA	NA	NA	NA	-0.002508	NA	NA	NA	NA	NA	NA	NA	NA	NA	NA	NA	NA	NA	NA	NA	NA	NA	NA	NA	NA	NA	NA	NA	0.00355	NA	NA	NA	NA	NA	NA	NA	NA	NA	NA	NA	NA	NA	-0.00392	NA	NA
ENSG00000153015	NA	NA	0.0978	NA	-0.091	NA	NA	NA	NA	0.0364	NA	NA	NA	NA	NA	NA	NA	NA	NA	NA	NA	NA	NA	NA	NA	NA	NA	-0.0553	0.0533	NA	0.04545	NA	NA	NA	0.031735	NA	-0.055203	NA	NA	NA	NA	NA	NA	NA	NA	NA	0.0412	NA	-0.109953
ENSG00000115204	NA	NA	NA	0.038483	0.0712	NA	NA	NA	NA	NA	0.0472	NA	-0.040779	NA	NA	NA	NA	NA	NA	NA	0.052661	NA	NA	0.048971	0.0661	NA	NA	0.128	NA	NA	NA	0.0562	NA	NA	NA	NA	0.112165	NA	NA	NA	NA	0.0595	NA	NA	NA	NA	NA	NA	NA
ENSG00000092108	0.02661	0.063755	NA	NA	NA	NA	NA	NA	-0.058163	-0.037	NA	NA	NA	NA	-0.041676	NA	NA	NA	0.0459	NA	NA	NA	0.033388	NA	NA	NA	-0.116045	0.0301	NA	NA	NA	NA	NA	NA	NA	NA	NA	NA	-0.02968	NA	NA	NA	NA	-0.0428	NA	NA	0.0646	NA	NA
ENSG00000119787	NA	NA	NA	NA	NA	NA	NA	NA	NA	NA	NA	NA	NA	NA	-0.049628	NA	-0.067332	NA	0.12	NA	NA	NA	-0.016596	NA	NA	NA	NA	NA	NA	-0.043965	NA	NA	NA	NA	NA	NA	NA	NA	NA	NA	NA	-0.0551	NA	NA	-0.0451	NA	NA	NA	NA
ENSG00000030066	NA	0.027579	NA	NA	NA	NA	0.00807	NA	NA	NA	NA	NA	NA	NA	NA	NA	NA	NA	0.0165	NA	NA	0.0405	NA	NA	-0.0184	NA	NA	NA	NA	NA	NA	NA	NA	NA	NA	NA	NA	NA	NA	-0.0227	NA	NA	NA	NA	-0.0155	NA	NA	-0.017431	-0.01375
ENSG00000131368	0.04003	0.059192	NA	-0.047094	0.0326	NA	NA	0.0796	NA	-0.0645	NA	NA	NA	NA	0.082639	NA	NA	NA	-0.0705	NA	NA	0.0644	-0.171361	-0.187743	0.11	0.00712	NA	NA	0.0587	-0.03205	NA	0.138	NA	0.0824	NA	-0.043049	-0.072904	0.02285	NA	0.112	NA	0.0276	NA	0.0359	NA	-0.098742	NA	NA	NA
ENSG00000137522	NA	NA	NA	NA	NA	NA	NA	NA	NA	NA	NA	NA	NA	NA	NA	NA	NA	NA	NA	NA	NA	0.0329	NA	NA	NA	NA	NA	NA	NA	NA	NA	0.185	NA	NA	NA	NA	NA	NA	NA	NA	NA	NA	NA	NA	-0.214	NA	NA	NA	NA
ENSG00000083937	NA	NA	NA	NA	0.103	NA	NA	NA	NA	NA	NA	NA	-0.078617	NA	NA	NA	NA	NA	-4.79e-06	NA	NA	NA	NA	NA	NA	NA	NA	0.052	-0.0853	NA	NA	NA	NA	NA	-0.070924	NA	NA	NA	NA	4.99e-05	NA	NA	NA	NA	NA	NA	NA	NA	NA
ENSG00000114861	NA	NA	NA	NA	NA	NA	NA	NA	NA	NA	NA	NA	NA	NA	NA	NA	NA	NA	-0.0197	NA	NA	NA	NA	NA	NA	NA	0.014008	NA	NA	NA	NA	NA	NA	NA	NA	NA	NA	NA	NA	-0.0507	NA	NA	NA	NA	NA	0.033511	-0.00915	NA	NA
ENSG00000179632	NA	NA	NA	NA	0.159	NA	NA	NA	0.026522	NA	NA	NA	NA	NA	NA	NA	NA	NA	NA	NA	NA	0.0276	NA	NA	NA	NA	NA	NA	-0.0467	0.121707	NA	NA	NA	NA	-0.015599	NA	NA	NA	0.13495	-0.0194	0.196889	NA	NA	-0.0201	NA	0.052479	NA	NA	0.161539
ENSG00000152942	NA	-0.101668	NA	NA	-0.104	NA	NA	NA	NA	NA	NA	NA	NA	NA	NA	NA	-0.070076	NA	NA	NA	NA	NA	NA	NA	NA	NA	NA	-0.121	0.137	NA	NA	-0.115	NA	NA	NA	-0.095628	-0.072623	-0.097876	NA	NA	NA	NA	NA	NA	NA	NA	NA	NA	-0.165947
ENSG00000074603	NA	NA	NA	NA	NA	NA	NA	NA	0.118397	NA	NA	NA	NA	NA	NA	NA	NA	NA	-0.0434	NA	-0.313386	0.117	NA	0.147105	NA	NA	NA	NA	NA	-0.050509	NA	NA	NA	NA	NA	NA	NA	NA	NA	NA	NA	NA	NA	NA	NA	NA	NA	NA	NA
ENSG00000142396	NA	NA	NA	NA	NA	NA	NA	NA	NA	NA	0.131	NA	NA	NA	-0.107738	NA	NA	NA	-0.245	NA	NA	NA	0.296791	NA	NA	NA	NA	NA	NA	NA	NA	NA	NA	NA	NA	NA	NA	-0.137985	NA	NA	NA	-0.157	NA	NA	NA	NA	-0.167	NA	-0.105893
ENSG00000158411	-0.01541	-0.005832	NA	NA	NA	NA	NA	NA	NA	0.00799	-0.00727	NA	NA	NA	NA	NA	NA	NA	NA	NA	NA	NA	-0.015631	NA	NA	NA	NA	NA	NA	-0.020329	NA	NA	NA	NA	-0.00321	NA	NA	NA	-0.01745	NA	-0.0193	NA	NA	NA	NA	NA	NA	NA	NA
ENSG00000151150	NA	NA	NA	NA	0.0383	NA	NA	NA	0.015146	NA	NA	NA	NA	0.062964	NA	NA	NA	NA	-0.134	NA	NA	NA	NA	NA	0.017	NA	0.067861	NA	NA	NA	0.052852	NA	NA	NA	NA	NA	NA	0.046917	NA	-0.0638	NA	NA	NA	NA	NA	NA	NA	NA	0.054973
ENSG00000121644	NA	NA	NA	NA	NA	NA	NA	NA	NA	NA	NA	NA	NA	NA	NA	NA	NA	NA	NA	NA	NA	NA	NA	NA	NA	NA	NA	NA	NA	NA	NA	NA	NA	NA	NA	NA	NA	NA	NA	NA	NA	NA	NA	NA	NA	NA	NA	NA	NA
ENSG00000085063	NA	NA	NA	NA	-0.021	NA	NA	NA	NA	NA	-0.039	NA	0.030938	NA	NA	NA	NA	NA	NA	NA	NA	NA	NA	NA	0.0459	NA	NA	NA	0.0323	NA	NA	NA	NA	NA	NA	NA	NA	NA	NA	0.0563	NA	0.0223	NA	NA	NA	NA	NA	NA	NA
ENSG00000174444	NA	NA	NA	NA	-0.00054	NA	NA	NA	0.000573	-0.000521	NA	NA	NA	NA	-0.000332	NA	NA	NA	NA	0.000108	NA	NA	0.00126	NA	NA	NA	NA	NA	-0.000483	NA	0.000724	-0.000268	NA	-0.000267	NA	NA	-0.000595	-0.000433	NA	0.000379	NA	NA	NA	-0.000301	NA	-0.000925	NA	NA	NA
ENSG00000138495	NA	-0.002743	NA	NA	NA	NA	NA	NA	NA	NA	NA	NA	NA	NA	NA	NA	NA	NA	NA	NA	NA	-0.0043	0.005089	NA	NA	NA	NA	NA	NA	0.002996	NA	-0.00664	NA	NA	-0.003414	NA	NA	NA	NA	-0.013	NA	NA	-0.00583	NA	NA	NA	NA	NA	NA
ENSG00000198856	NA	NA	NA	NA	NA	NA	NA	NA	NA	NA	0.00335	NA	NA	NA	NA	NA	NA	NA	NA	NA	NA	NA	NA	NA	NA	NA	NA	NA	NA	NA	NA	NA	0.00743	NA	NA	NA	NA	NA	NA	NA	NA	NA	NA	NA	NA	0.003736	NA	NA	NA
ENSG00000175582	NA	NA	NA	NA	NA	NA	NA	NA	-0.018155	NA	NA	NA	-0.018198	NA	0.135115	NA	NA	NA	0.0967	NA	0.017497	0.0281	NA	NA	NA	NA	NA	NA	NA	NA	NA	0.114	NA	0.145	0.034418	NA	NA	NA	NA	NA	NA	0.149	NA	NA	NA	NA	NA	NA	NA
ENSG00000055950	NA	NA	-0.0164	NA	NA	NA	NA	NA	0.009974	NA	NA	NA	NA	NA	0.020364	NA	NA	NA	-0.0659	NA	0.029674	NA	0.017418	NA	NA	-0.0181	NA	0.017	NA	-0.024954	NA	NA	NA	0.0199	NA	NA	NA	NA	NA	NA	NA	NA	NA	NA	NA	-0.027271	0.0315	NA	NA
ENSG00000137770	NA	-0.113145	NA	NA	NA	NA	NA	NA	NA	NA	NA	NA	NA	0.039963	NA	-0.02979	NA	NA	NA	NA	NA	0.108	0.058098	NA	NA	NA	NA	NA	NA	NA	NA	NA	NA	0.133	NA	NA	NA	-0.075825	NA	NA	NA	NA	NA	NA	NA	NA	NA	NA	-0.098941
ENSG00000132781	NA	NA	NA	NA	NA	NA	NA	NA	NA	NA	NA	NA	NA	NA	NA	NA	NA	NA	NA	NA	NA	NA	NA	NA	NA	NA	NA	NA	NA	NA	NA	NA	NA	NA	NA	NA	NA	NA	NA	NA	NA	NA	NA	0.185	NA	NA	NA	NA	NA
ENSG00000204604	NA	NA	NA	-0.20004	NA	NA	NA	NA	0.143482	NA	NA	NA	NA	NA	NA	NA	NA	NA	0.16	NA	NA	NA	NA	NA	NA	NA	NA	NA	NA	NA	NA	-0.0856	NA	-0.186	0.084922	NA	NA	NA	NA	-0.0852	NA	NA	NA	NA	NA	NA	0.176	NA	-0.193583
ENSG00000135451	NA	-0.044158	-0.0127	NA	NA	NA	-0.0337	NA	NA	-0.0502	NA	NA	NA	NA	NA	NA	-0.052147	NA	NA	NA	0.056967	NA	0.09521	NA	NA	-0.0323	NA	-0.0579	NA	NA	NA	NA	NA	NA	NA	NA	NA	NA	NA	NA	NA	NA	NA	NA	-0.0851	-0.032094	-0.0405	NA	NA
ENSG00000130414	NA	-0.024841	NA	-0.03613	-0.0659	NA	NA	NA	NA	-0.0206	NA	NA	0.036437	NA	-0.062522	NA	NA	NA	NA	NA	NA	NA	-0.02407	NA	-0.0577	NA	NA	NA	0.049	NA	NA	-0.0713	NA	NA	0.034713	NA	-0.042308	NA	-0.02164	-0.0347	NA	-0.0537	NA	NA	-0.0283	NA	NA	-0.024443	-0.07455
ENSG00000141576	NA	NA	NA	NA	NA	NA	-0.0911	NA	NA	NA	NA	NA	NA	NA	NA	NA	NA	NA	-0.0825	NA	NA	NA	NA	NA	NA	NA	NA	NA	NA	NA	NA	0.042	NA	NA	-0.007987	NA	NA	NA	NA	-0.0602	NA	NA	NA	NA	-0.101	0.035182	NA	NA	NA
ENSG00000159479	NA	NA	NA	0.056218	0.0342	NA	NA	NA	NA	NA	NA	NA	NA	NA	0.055802	0.041462	NA	0.0671	NA	NA	NA	NA	NA	NA	0.103	NA	NA	NA	NA	NA	NA	NA	NA	NA	NA	0.049681	NA	0.021935	NA	NA	NA	NA	0.0721	NA	NA	NA	-0.0124	NA	NA
ENSG00000139154	NA	NA	NA	NA	NA	NA	NA	NA	NA	NA	NA	NA	NA	NA	-0.083338	NA	NA	NA	NA	NA	NA	NA	NA	NA	0.1	NA	NA	NA	NA	NA	NA	NA	NA	NA	NA	NA	NA	NA	NA	NA	NA	NA	NA	NA	NA	NA	0.0422	-0.007864	NA
ENSG00000168538	NA	-0.149364	NA	NA	NA	NA	NA	NA	-0.05435	NA	NA	NA	NA	NA	NA	NA	NA	NA	NA	NA	NA	NA	NA	NA	NA	NA	NA	NA	NA	NA	NA	NA	NA	NA	NA	NA	NA	NA	NA	NA	NA	NA	NA	NA	NA	NA	NA	NA	NA
ENSG00000132507	NA	-0.029858	NA	NA	0.0793	NA	NA	NA	0.020528	NA	NA	NA	NA	NA	0.136439	NA	-0.016776	NA	0.0207	NA	-0.028077	NA	NA	NA	NA	NA	NA	NA	NA	0.039052	NA	0.189	NA	0.127	NA	NA	0.053361	0.049169	NA	NA	NA	0.179	NA	NA	NA	NA	NA	0.007778	0.091865
ENSG00000185515	0.0431	NA	NA	NA	0.0411	NA	-0.0626	NA	0.029249	NA	NA	NA	NA	NA	NA	NA	NA	NA	-0.159	NA	NA	NA	0.036992	NA	NA	-0.0492	NA	NA	NA	0.030415	NA	NA	NA	NA	NA	NA	0.034363	0.030813	NA	NA	NA	NA	NA	NA	-0.0824	-0.005992	NA	NA	0.028943
ENSG00000213246	NA	NA	NA	NA	NA	-0.0546	NA	NA	NA	-0.0207	NA	NA	NA	NA	NA	0.01851	-0.024969	NA	-0.0374	NA	NA	NA	NA	NA	NA	-0.0347	NA	NA	NA	NA	NA	NA	NA	NA	-0.014008	0.020512	NA	NA	NA	NA	NA	NA	NA	NA	NA	NA	NA	NA	NA
ENSG00000174013	NA	NA	NA	NA	NA	NA	NA	NA	NA	NA	0.00385	-0.03	NA	NA	0.006783	NA	NA	NA	-0.0117	NA	-0.020552	0.0317	NA	-0.037455	-0.0123	NA	NA	NA	NA	NA	NA	NA	NA	NA	NA	NA	NA	0.06359	NA	-0.0214	NA	0.0433	NA	NA	NA	NA	NA	-0.032427	NA
ENSG00000125107	NA	NA	NA	NA	NA	NA	NA	NA	-0.01615	NA	NA	NA	NA	NA	-0.051805	NA	-0.024719	NA	0.0318	NA	NA	NA	-0.014063	NA	NA	NA	NA	NA	0.0445	NA	NA	-0.0238	NA	NA	NA	0.007675	-0.005818	NA	NA	NA	NA	-0.0454	NA	NA	-0.0353	NA	NA	NA	-0.04061
ENSG00000162623	-0.05803	NA	NA	-0.06286	-0.108	0.0436	NA	NA	0.035276	NA	NA	NA	NA	NA	-0.106864	NA	NA	NA	NA	NA	NA	NA	0.088167	-0.172849	0.00652	-0.0504	-0.024344	NA	NA	NA	NA	-0.0531	NA	NA	NA	NA	-0.085825	NA	NA	-0.0345	NA	-0.0463	NA	-0.0358	-0.0086	NA	-0.0161	NA	-0.11296
ENSG00000111247	NA	NA	NA	NA	-0.118	NA	NA	-0.0196	NA	NA	NA	NA	NA	NA	NA	NA	-0.078437	NA	0.0308	NA	0.031305	NA	NA	NA	NA	NA	NA	-0.0683	NA	NA	NA	0.0984	NA	NA	NA	NA	-0.087728	NA	-0.10902	NA	NA	0.063	NA	NA	NA	NA	0.0383	NA	-0.115867
ENSG00000092531	NA	NA	-0.0358	NA	NA	NA	0.0297	NA	-0.039917	NA	-0.069	NA	NA	0.030232	-0.10374	NA	NA	NA	0.0161	0.027303	NA	NA	NA	NA	NA	NA	NA	NA	NA	NA	NA	-0.0649	NA	-0.0579	NA	NA	NA	NA	NA	-0.0349	NA	-0.0469	NA	NA	NA	NA	-0.0524	NA	NA
ENSG00000196510	NA	NA	NA	-0.016759	-0.029	NA	NA	NA	0.037009	NA	NA	NA	0.028451	NA	0.029494	NA	NA	NA	0.0388	NA	-0.025437	NA	-0.155221	NA	NA	NA	NA	NA	-0.00633	NA	NA	0.0596	NA	0.0307	NA	NA	NA	NA	NA	NA	-0.089329	0.0416	NA	NA	NA	NA	NA	NA	NA
ENSG00000174442	NA	NA	NA	NA	NA	NA	NA	NA	NA	NA	NA	NA	NA	NA	NA	NA	NA	NA	NA	NA	0.039368	NA	NA	NA	0.136	0.0171	NA	NA	NA	NA	NA	NA	NA	NA	NA	NA	-0.020942	-0.029622	NA	0.137	NA	NA	NA	0.0321	-0.0314	NA	NA	NA	-0.023732
ENSG00000151366	NA	NA	NA	-0.038269	-0.0671	NA	NA	NA	NA	NA	-0.0193	NA	NA	NA	-0.056985	NA	NA	NA	0.0155	0.031348	NA	NA	-0.030416	NA	NA	NA	NA	NA	NA	NA	NA	-0.0412	NA	-0.0416	NA	NA	NA	-0.04987	NA	NA	-0.03989	-0.0432	NA	NA	NA	-0.031543	NA	NA	-0.067933
ENSG00000165416	-0.00275	NA	0.0252	-0.006323	0.00804	NA	NA	NA	NA	-0.0042	-0.00521	NA	NA	0.007662	0.015846	NA	NA	NA	NA	NA	NA	NA	0.023624	-0.009156	0.0548	NA	NA	-0.00427	NA	-0.002857	NA	NA	NA	NA	NA	NA	-0.010909	0.007161	NA	0.0279	NA	NA	0.0188	NA	NA	-0.005152	0.00596	NA	NA
ENSG00000143033	NA	NA	NA	NA	NA	NA	NA	NA	-0.025267	-0.121	NA	NA	NA	NA	NA	NA	-0.127482	NA	0.15	NA	NA	NA	NA	NA	NA	NA	NA	-0.0964	NA	NA	NA	0.116	NA	0.216	0.072344	NA	NA	NA	NA	NA	NA	0.0821	NA	NA	NA	0.082197	NA	NA	NA
ENSG00000103415	NA	NA	NA	NA	NA	NA	NA	NA	NA	NA	NA	NA	NA	-0.038478	0.024126	0.011368	NA	NA	NA	NA	NA	NA	-0.033994	-0.055118	NA	NA	NA	NA	NA	NA	NA	0.0347	NA	NA	-0.022118	NA	NA	0.006754	NA	NA	NA	NA	NA	NA	NA	NA	-0.0155	NA	NA
ENSG00000166797	NA	NA	NA	NA	-0.0486	NA	NA	NA	NA	NA	NA	NA	NA	0.031157	-0.064566	NA	NA	NA	NA	NA	0.021093	0.0131	-0.026912	NA	-0.0604	NA	NA	NA	0.0488	NA	NA	-0.0608	NA	NA	0.020249	NA	NA	-0.035716	NA	NA	NA	-0.0383	NA	NA	NA	NA	NA	NA	-0.053194
ENSG00000095209	-0.06732	-0.114248	0.144	NA	NA	NA	NA	NA	NA	NA	NA	NA	NA	NA	-0.139273	NA	NA	NA	NA	NA	NA	NA	NA	NA	NA	NA	-0.09367	NA	0.141	0.028725	-0.125169	-0.164	NA	-0.174	0.08853	NA	NA	NA	NA	NA	NA	-0.166	NA	NA	NA	NA	NA	NA	NA
ENSG00000155189	NA	NA	NA	NA	-0.113	NA	NA	NA	-0.042864	NA	NA	NA	NA	NA	NA	NA	NA	NA	NA	NA	NA	NA	NA	NA	0.0859	NA	NA	NA	0.0743	NA	NA	NA	NA	NA	NA	NA	NA	NA	NA	NA	NA	NA	NA	NA	NA	NA	NA	NA	-0.063569
ENSG00000197912	NA	NA	NA	NA	NA	0.0507	NA	NA	NA	NA	NA	NA	NA	-0.044208	NA	NA	NA	NA	NA	NA	NA	NA	NA	NA	NA	NA	NA	NA	NA	NA	NA	NA	NA	NA	0.030105	NA	NA	NA	-0.10526	NA	NA	NA	0.0317	NA	NA	NA	NA	NA	NA
ENSG00000125445	NA	NA	NA	NA	NA	NA	NA	NA	NA	NA	NA	NA	NA	NA	NA	NA	NA	NA	NA	NA	NA	NA	NA	NA	NA	NA	NA	NA	NA	NA	NA	NA	NA	NA	NA	NA	NA	NA	NA	-0.102	NA	NA	0.24	NA	NA	-0.103602	NA	NA	NA
ENSG00000114346	NA	NA	NA	NA	0.113	NA	NA	NA	NA	NA	NA	NA	NA	NA	NA	NA	NA	NA	NA	NA	NA	NA	NA	NA	NA	NA	NA	NA	NA	NA	NA	NA	NA	NA	0.068505	NA	0.133199	NA	NA	NA	NA	NA	NA	-0.146	NA	NA	NA	NA	NA
ENSG00000143183	NA	-0.00626	NA	NA	-0.0247	NA	NA	NA	NA	NA	NA	NA	NA	0.076455	NA	NA	NA	NA	NA	NA	NA	NA	NA	NA	NA	NA	NA	-0.00933	0.0262	NA	NA	-0.0285	NA	NA	0.038691	NA	NA	-0.019996	NA	NA	NA	-0.0391	NA	NA	-0.0274	0.01926	NA	NA	NA
ENSG00000108774	NA	NA	NA	NA	0.0385	NA	NA	NA	NA	NA	NA	NA	NA	NA	NA	0.029653	NA	NA	NA	NA	NA	NA	-0.034002	NA	0.0952	0.0453	NA	NA	NA	NA	NA	0.151	NA	NA	NA	NA	NA	NA	NA	NA	NA	0.078	0.0518	NA	NA	NA	NA	NA	0.05348
ENSG00000135372	NA	NA	NA	NA	-0.0858	NA	NA	NA	NA	NA	NA	NA	NA	NA	NA	NA	NA	NA	NA	NA	-0.03863	NA	0.037886	NA	NA	0.093	NA	NA	NA	NA	NA	NA	NA	0.0514	NA	NA	NA	NA	NA	-0.0522	NA	NA	NA	NA	NA	NA	NA	NA	-0.077079
ENSG00000125447	NA	-0.074223	NA	NA	0.0804	NA	NA	NA	NA	0.0588	0.0761	NA	NA	NA	NA	NA	NA	NA	NA	NA	NA	NA	-0.113506	NA	NA	NA	0.07358	-0.0978	NA	NA	NA	NA	NA	NA	0.050396	NA	NA	NA	NA	0.115	NA	NA	NA	0.0913	NA	NA	NA	NA	-0.044043
ENSG00000278535	NA	NA	NA	NA	NA	-0.163	NA	NA	NA	NA	NA	NA	NA	NA	NA	NA	NA	NA	NA	NA	NA	NA	0.352593	NA	NA	NA	NA	NA	NA	0.186982	NA	NA	NA	NA	NA	NA	NA	NA	NA	NA	NA	NA	NA	NA	NA	NA	NA	NA	0.106354
ENSG00000167088	NA	NA	NA	-0.003799	NA	NA	-0.00147	NA	NA	-0.00611	NA	NA	NA	NA	-0.005419	NA	NA	NA	-0.00872	NA	NA	0.00289	NA	NA	-0.00504	NA	NA	NA	NA	NA	NA	NA	NA	NA	NA	NA	-0.005264	-0.003393	NA	NA	NA	-0.00493	NA	0.00289	-0.00573	NA	NA	NA	-0.006458
ENSG00000004478	NA	NA	-0.0334	NA	NA	-0.0207	NA	-0.0646	0.031979	NA	0.014	NA	NA	NA	NA	NA	NA	NA	NA	NA	NA	-0.0143	NA	0.02013	NA	-0.0186	NA	NA	NA	NA	NA	NA	NA	NA	-0.019218	0.01059	NA	NA	NA	NA	NA	NA	-0.0488	NA	NA	NA	NA	NA	NA
ENSG00000117139	NA	NA	NA	NA	NA	NA	NA	NA	NA	-0.00385	0.00775	NA	NA	NA	NA	NA	NA	NA	-0.00681	NA	NA	-0.0036	0.017356	NA	NA	NA	NA	NA	NA	NA	NA	NA	NA	NA	0.003079	NA	NA	NA	NA	NA	0.004994	NA	NA	NA	NA	NA	NA	NA	NA
ENSG00000107949	-0.05839	0.030775	NA	NA	NA	NA	NA	NA	0.034007	0.0462	NA	NA	NA	NA	NA	NA	NA	-0.0566	NA	NA	NA	NA	0.055321	0.10395	NA	NA	0.062796	NA	NA	NA	0.060274	NA	NA	NA	NA	-0.024447	-0.041025	-0.03397	NA	NA	NA	NA	NA	NA	NA	NA	0.0412	NA	NA
ENSG00000107758	NA	NA	NA	NA	0.0705	NA	0.0901	NA	-0.023813	NA	NA	NA	0.01778	0.110419	NA	NA	NA	NA	-0.0632	NA	NA	0.0244	-0.14511	-0.055194	0.0242	0.0625	NA	NA	0.058	NA	0.084462	NA	NA	NA	-0.007069	NA	NA	NA	NA	0.0508	NA	NA	NA	0.0208	NA	NA	0.0685	NA	0.048
ENSG00000168300	NA	NA	NA	NA	NA	NA	NA	NA	NA	NA	NA	NA	NA	NA	-0.098194	NA	NA	NA	-0.194	-0.031994	NA	NA	0.077043	NA	NA	NA	NA	NA	NA	NA	NA	NA	NA	NA	NA	NA	0.041902	NA	NA	NA	NA	-0.0878	NA	-0.0343	-0.114	NA	-0.0667	NA	NA
ENSG00000176915	NA	NA	0.0311	NA	0.0588	NA	NA	NA	NA	NA	NA	NA	NA	NA	NA	NA	NA	NA	-0.121	NA	NA	NA	NA	0.078753	NA	NA	NA	NA	NA	NA	NA	NA	NA	NA	NA	NA	NA	NA	NA	NA	NA	NA	0.0187	NA	NA	-0.153179	NA	NA	0.061232
ENSG00000126261	NA	NA	NA	-0.065932	-0.113	NA	NA	NA	NA	0.0558	NA	NA	NA	NA	NA	NA	NA	NA	NA	NA	NA	NA	NA	NA	NA	NA	NA	NA	NA	NA	NA	0.0705	NA	NA	NA	-0.024381	-0.099383	-0.076711	NA	NA	NA	NA	NA	NA	NA	NA	0.0743	NA	-0.093656
ENSG00000171763	NA	NA	NA	-0.082649	NA	NA	NA	NA	NA	0.0481	NA	NA	NA	NA	-0.186834	NA	-0.197221	NA	NA	NA	NA	NA	NA	NA	NA	NA	NA	NA	NA	NA	NA	-0.218	0.187	NA	NA	NA	NA	NA	NA	NA	NA	-0.251	NA	NA	NA	NA	NA	NA	-0.083803
ENSG00000242485	-0.01623	NA	NA	NA	-0.1	NA	NA	NA	NA	NA	NA	NA	NA	NA	-0.096134	NA	NA	NA	-0.0215	NA	-0.063899	NA	-0.034322	0.037979	NA	NA	NA	NA	0.104	-0.031692	NA	-0.118	NA	NA	0.037574	NA	NA	-0.038465	NA	NA	NA	-0.103	NA	-0.0502	-0.0515	NA	NA	NA	-0.119464
ENSG00000123836	0.02315	0.064519	-0.0661	NA	-0.0364	NA	NA	NA	NA	NA	NA	NA	NA	-0.0383	NA	NA	NA	NA	NA	NA	NA	NA	NA	-0.143204	NA	NA	NA	-0.0178	NA	NA	NA	NA	NA	NA	NA	NA	NA	NA	NA	NA	NA	-0.0928	NA	-0.0483	NA	NA	NA	NA	-0.026918
ENSG00000028310	NA	NA	NA	NA	NA	NA	NA	NA	NA	NA	NA	NA	NA	NA	NA	NA	NA	NA	NA	NA	NA	NA	NA	NA	NA	NA	NA	NA	NA	NA	NA	NA	NA	NA	NA	NA	NA	NA	NA	NA	NA	NA	NA	NA	NA	NA	NA	NA	NA
ENSG00000151665	NA	NA	NA	NA	NA	NA	NA	NA	NA	NA	NA	NA	NA	-0.190883	0.181123	NA	NA	NA	0.249	NA	NA	NA	-0.147329	NA	NA	NA	-0.201967	NA	NA	NA	NA	NA	NA	NA	NA	NA	NA	NA	NA	NA	NA	NA	NA	NA	NA	0.119423	0.174	NA	NA
ENSG00000173611	NA	NA	NA	NA	NA	NA	NA	NA	NA	NA	NA	NA	NA	NA	NA	NA	-0.083241	NA	-0.0929	NA	0.071703	NA	-0.022341	-0.115786	NA	NA	NA	NA	NA	NA	NA	0.0829	NA	NA	NA	NA	NA	NA	NA	NA	NA	NA	NA	NA	NA	NA	NA	NA	NA
ENSG00000125743	NA	0.001085	NA	NA	-0.00487	NA	NA	NA	NA	NA	0.00124	NA	NA	0.002116	NA	-0.003844	0.00663	NA	NA	NA	NA	NA	NA	NA	NA	NA	NA	NA	NA	NA	NA	0.000605	NA	-0.00291	NA	NA	NA	NA	NA	NA	NA	NA	NA	NA	NA	NA	NA	NA	NA
ENSG00000152683	NA	NA	NA	NA	NA	NA	NA	NA	NA	NA	NA	NA	NA	0.109909	NA	NA	NA	NA	NA	NA	NA	0.0529	0.027545	-0.077255	NA	NA	0.097913	NA	NA	-0.06344	0.134832	NA	NA	NA	NA	NA	NA	NA	NA	0.103	NA	NA	NA	NA	NA	NA	NA	NA	NA
ENSG00000143702	NA	NA	NA	NA	NA	NA	NA	NA	NA	0.0617	NA	NA	NA	NA	NA	NA	NA	NA	0.129	NA	NA	0.105	NA	NA	0.0954	NA	NA	NA	NA	NA	NA	-0.0393	NA	0.134	NA	NA	NA	NA	NA	0.104	NA	NA	NA	NA	NA	0.030808	NA	NA	NA
ENSG00000160216	NA	NA	0.124	NA	0.0681	NA	NA	NA	NA	0.122	NA	NA	NA	NA	NA	NA	NA	NA	0.0562	NA	NA	0.0675	0.128665	NA	0.222	NA	NA	NA	NA	NA	NA	0.159	NA	0.0482	0.01961	NA	NA	0.033074	NA	NA	NA	0.201	NA	NA	NA	NA	NA	NA	0.028742
ENSG00000110721	NA	NA	NA	-0.116149	NA	NA	NA	NA	-0.031956	NA	NA	NA	NA	NA	NA	NA	NA	NA	NA	NA	NA	NA	NA	NA	-0.0474	NA	NA	NA	NA	NA	0.025435	NA	NA	NA	NA	NA	-0.093062	NA	NA	-0.075	NA	NA	NA	NA	-0.123	0.098785	NA	NA	-0.054627
ENSG00000087365	NA	NA	NA	NA	NA	NA	NA	NA	0.097302	NA	NA	NA	NA	NA	-0.032306	NA	-0.060346	NA	NA	NA	0.042758	NA	-0.055415	NA	0.0455	0.0199	NA	NA	NA	NA	NA	NA	NA	NA	NA	NA	NA	NA	NA	NA	NA	NA	NA	0.00934	NA	NA	NA	NA	-0.049935
ENSG00000172469	NA	NA	NA	NA	NA	NA	NA	NA	NA	NA	NA	NA	NA	NA	NA	NA	NA	NA	NA	NA	NA	NA	NA	NA	NA	0.0454	NA	NA	0.0859	NA	NA	NA	NA	0.103	NA	NA	NA	NA	NA	0.116	NA	NA	NA	NA	NA	NA	NA	NA	NA
ENSG00000112078	NA	NA	NA	NA	NA	NA	NA	NA	NA	0.0663	NA	NA	NA	NA	0.156042	NA	NA	NA	0.27	NA	-0.090249	0.182	NA	NA	NA	NA	NA	NA	NA	NA	NA	0.364	NA	0.229	NA	NA	NA	NA	NA	NA	NA	0.188	NA	NA	NA	0.074262	NA	NA	NA
ENSG00000111581	-0.01713	-0.153538	NA	0.294437	0.377	NA	NA	NA	NA	NA	NA	NA	-0.002391	0.006153	NA	NA	NA	NA	-0.00319	NA	-0.002993	NA	NA	-0.003862	NA	NA	NA	NA	-0.00144	NA	NA	-0.00357	NA	NA	NA	NA	0.182917	0.374175	NA	NA	NA	-0.00285	NA	NA	NA	-0.002258	NA	NA	NA
ENSG00000198522	NA	NA	NA	NA	NA	NA	NA	NA	NA	NA	NA	NA	NA	0.024077	0.121841	NA	-0.032734	NA	NA	NA	NA	NA	-0.036081	NA	0.174	NA	0.033247	NA	NA	NA	NA	0.0749	NA	0.0583	NA	NA	NA	NA	NA	0.09	NA	0.0864	NA	0.0297	NA	NA	0.0324	-0.022456	-0.044244
ENSG00000119801	NA	NA	NA	NA	NA	NA	NA	NA	0.049921	0.0452	NA	NA	NA	NA	-0.04648	NA	NA	NA	-0.0875	NA	NA	NA	NA	NA	NA	-0.0959	NA	NA	NA	NA	NA	NA	NA	NA	NA	0.114926	NA	NA	NA	NA	NA	NA	NA	NA	NA	NA	NA	NA	NA
ENSG00000108443	NA	NA	NA	-0.062335	NA	NA	NA	NA	-0.03549	NA	NA	NA	NA	NA	NA	NA	NA	NA	0.0805	NA	NA	NA	NA	NA	NA	NA	NA	NA	NA	NA	NA	NA	NA	NA	NA	NA	NA	-0.063697	NA	NA	NA	NA	NA	NA	NA	NA	-0.0727	NA	NA
ENSG00000164164	NA	NA	NA	0.132179	0.0829	NA	NA	NA	NA	NA	NA	NA	NA	NA	NA	NA	NA	NA	NA	NA	NA	NA	NA	NA	NA	NA	NA	NA	NA	NA	NA	NA	NA	NA	NA	NA	NA	0.060232	NA	NA	NA	-0.0971	NA	NA	NA	NA	NA	NA	NA
ENSG00000114331	NA	NA	NA	NA	NA	NA	NA	NA	NA	NA	NA	NA	NA	NA	NA	NA	NA	NA	0.149	NA	-0.157082	0.07	NA	NA	NA	NA	NA	NA	0.11	NA	0.056828	NA	NA	NA	0.055144	NA	NA	NA	NA	NA	NA	-0.13	NA	0.127	NA	NA	NA	0.074362	NA
ENSG00000139194	NA	NA	NA	NA	NA	NA	NA	NA	NA	NA	NA	NA	NA	NA	NA	NA	NA	NA	0.0333	NA	-0.062097	0.0345	NA	NA	NA	NA	NA	NA	NA	NA	NA	-0.00582	NA	NA	NA	NA	NA	NA	NA	NA	NA	0.015	NA	NA	NA	NA	NA	NA	NA
ENSG00000078140	NA	-0.052127	0.175	NA	-0.0523	NA	-0.138	NA	NA	-0.0877	-0.1	NA	-0.054728	NA	NA	NA	-0.042553	NA	-0.0685	NA	-0.151751	0.044	-0.025731	NA	0.2	NA	NA	-0.0861	0.0524	-0.145695	NA	-0.153	NA	-0.0628	0.040276	NA	-0.095436	NA	NA	0.296	NA	-0.161	NA	NA	NA	-0.142225	0.0686	NA	NA
ENSG00000175309	NA	0.083882	NA	NA	NA	NA	NA	NA	NA	0.0698	NA	NA	NA	NA	NA	NA	NA	NA	0.119	NA	NA	NA	NA	-0.015736	NA	NA	NA	0.127	NA	NA	NA	NA	NA	NA	NA	NA	NA	NA	NA	NA	NA	NA	NA	NA	NA	0.070118	NA	0.089719	NA
ENSG00000106392	NA	NA	NA	NA	NA	-0.0662	NA	NA	NA	NA	NA	NA	NA	0.058431	0.048529	NA	NA	NA	0.135	NA	-0.040382	NA	NA	-0.168881	NA	NA	-0.09749	NA	0.0446	NA	NA	NA	NA	NA	0.011525	NA	NA	NA	NA	NA	NA	-0.045	NA	NA	0.0207	-0.06043	NA	NA	NA
ENSG00000103194	NA	NA	NA	NA	NA	NA	NA	NA	NA	NA	NA	NA	NA	NA	NA	NA	NA	NA	NA	NA	NA	0.0714	NA	NA	NA	NA	0.078713	NA	NA	NA	NA	NA	NA	NA	NA	NA	NA	NA	NA	NA	NA	NA	NA	NA	NA	NA	NA	NA	NA
ENSG00000170180	NA	NA	0.00853	NA	0.0368	-0.0142	NA	-0.0311	0.030147	NA	NA	NA	NA	NA	0.145911	NA	NA	NA	NA	NA	NA	NA	NA	NA	NA	0.0145	NA	NA	-0.0483	NA	NA	0.104	NA	NA	NA	NA	NA	NA	NA	NA	NA	0.0867	0.00866	0.0127	NA	NA	NA	NA	0.037792
ENSG00000112305	NA	0.057339	NA	NA	-0.0849	NA	NA	NA	NA	NA	NA	NA	0.025848	NA	NA	NA	NA	NA	NA	NA	NA	NA	NA	NA	NA	-0.0324	NA	NA	0.00826	0.012726	NA	NA	NA	NA	0.053113	NA	NA	0.024663	NA	NA	NA	NA	NA	NA	NA	NA	NA	NA	-0.062508
ENSG00000187954	NA	NA	NA	NA	NA	NA	NA	NA	0.044049	NA	NA	NA	NA	NA	0.069881	NA	NA	NA	0.0347	NA	NA	NA	NA	NA	NA	NA	0.094465	NA	NA	NA	NA	NA	NA	0.0366	-0.035326	NA	NA	NA	NA	NA	NA	NA	NA	-0.035	0.101	NA	-0.0649	0.050587	NA
ENSG00000143727	NA	NA	NA	NA	NA	NA	NA	NA	NA	NA	NA	NA	NA	NA	-0.053111	NA	NA	NA	NA	NA	NA	0.0485	NA	NA	NA	NA	NA	NA	0.0606	NA	NA	NA	NA	NA	NA	NA	NA	NA	NA	NA	NA	NA	NA	0.0306	NA	NA	NA	NA	-0.054096
ENSG00000082068	NA	NA	NA	NA	NA	NA	NA	NA	NA	NA	NA	NA	NA	NA	0.027227	NA	NA	NA	NA	NA	NA	NA	NA	NA	0.0752	NA	NA	NA	NA	NA	NA	0.112	NA	0.0476	NA	NA	NA	NA	NA	NA	NA	NA	NA	NA	0.053	NA	NA	NA	NA
ENSG00000173409	NA	NA	NA	NA	NA	NA	NA	NA	NA	NA	NA	NA	NA	NA	0.084702	NA	NA	NA	NA	NA	NA	NA	NA	NA	0.0689	NA	NA	NA	NA	0.025103	NA	0.0984	NA	0.0544	NA	0.01237	NA	NA	NA	NA	NA	0.0485	NA	NA	NA	-0.033153	-0.0237	NA	NA
ENSG00000167881	NA	NA	0.311	NA	NA	NA	NA	NA	NA	NA	NA	NA	NA	NA	NA	NA	-0.016873	NA	NA	NA	NA	NA	NA	NA	0.321	NA	NA	NA	0.038	NA	NA	NA	NA	NA	NA	NA	0.023062	NA	NA	0.26	NA	NA	NA	-0.0478	NA	NA	NA	NA	NA
ENSG00000079819	NA	NA	NA	NA	-0.0275	NA	NA	NA	-0.082902	NA	NA	NA	NA	NA	-0.173446	NA	NA	NA	NA	NA	0.055948	NA	NA	NA	NA	NA	NA	-0.0357	NA	NA	NA	NA	NA	NA	NA	NA	NA	NA	NA	NA	NA	NA	NA	NA	-0.0255	NA	NA	NA	NA
ENSG00000134333	NA	NA	NA	NA	-0.045	NA	NA	NA	NA	NA	NA	NA	NA	-0.006612	NA	NA	NA	NA	0.0417	NA	NA	0.0162	NA	NA	NA	NA	NA	NA	NA	NA	NA	-0.014	NA	NA	NA	NA	-0.042933	-0.041626	NA	NA	NA	NA	NA	NA	NA	0.010637	NA	NA	-0.065626
ENSG00000158623	NA	NA	NA	NA	NA	NA	NA	0.0625	NA	NA	NA	NA	0.063152	NA	NA	NA	NA	NA	0.0437	NA	NA	NA	NA	NA	-0.109	NA	NA	NA	0.101	NA	NA	NA	NA	NA	0.060586	NA	NA	NA	NA	-0.105	NA	NA	NA	0.0341	-0.0548	0.069365	0.0421	NA	-0.079944
ENSG00000099341	-0.00569	NA	NA	NA	-0.0273	NA	NA	NA	NA	NA	NA	NA	NA	NA	-0.031084	NA	NA	NA	NA	NA	-0.019484	NA	NA	NA	-0.0288	0.00448	NA	NA	NA	NA	NA	NA	NA	NA	0.021259	NA	NA	NA	0.01701	NA	NA	NA	NA	NA	-0.0164	0.032242	NA	-0.020343	NA
ENSG00000156273	-0.01225	NA	NA	NA	NA	NA	NA	NA	NA	NA	-0.0563	NA	NA	0.017028	NA	NA	NA	NA	NA	NA	NA	0.0138	-0.008632	NA	NA	NA	NA	0.0205	NA	NA	0.034603	NA	NA	NA	NA	NA	NA	NA	NA	NA	NA	NA	NA	NA	NA	-0.033913	NA	NA	NA
ENSG00000135655	NA	NA	-0.047	-0.0327	-0.021	NA	NA	NA	NA	NA	-0.0187	NA	NA	NA	-0.037012	NA	0.03008	NA	NA	NA	NA	NA	-0.061334	0.049157	-0.0574	NA	NA	NA	-0.0222	-0.001431	0.025933	NA	NA	NA	NA	NA	-0.013611	NA	0.05971	-0.0393	NA	-0.0337	NA	-0.0391	-0.0125	0.003721	NA	NA	-0.023401
ENSG00000196655	NA	NA	NA	NA	NA	NA	NA	NA	NA	NA	NA	NA	NA	-0.047235	-0.093512	NA	NA	NA	-0.12	NA	NA	NA	NA	0.04254	0.0983	NA	NA	NA	NA	NA	NA	-0.0832	NA	NA	NA	NA	NA	NA	NA	0.0843	NA	NA	NA	-0.0425	NA	NA	NA	NA	NA
ENSG00000182220	NA	NA	0.0216	NA	-0.0316	NA	NA	NA	NA	NA	NA	NA	0.045851	NA	NA	NA	-0.02766	NA	NA	NA	NA	NA	NA	NA	0.0396	NA	NA	NA	NA	NA	0.00999	NA	NA	NA	NA	NA	NA	NA	NA	0.0448	NA	NA	NA	NA	-0.0199	0.034914	NA	NA	NA
ENSG00000124151	NA	NA	NA	NA	0.28	NA	NA	NA	NA	NA	0.109	NA	NA	NA	NA	NA	NA	NA	0.16	NA	NA	0.135	NA	NA	NA	NA	NA	NA	NA	NA	NA	NA	NA	NA	NA	NA	NA	0.268481	NA	0.265	NA	NA	NA	0.0448	NA	0.069547	NA	NA	0.186768
ENSG00000138614	NA	-0.117045	NA	NA	-0.087	NA	NA	NA	NA	NA	NA	NA	NA	NA	NA	0.096703	-0.099781	NA	NA	NA	NA	NA	NA	NA	-0.0954	NA	NA	NA	NA	NA	NA	0.161	NA	NA	NA	NA	NA	NA	NA	-0.119	NA	NA	NA	NA	NA	NA	NA	NA	-0.086702
ENSG00000228696	NA	NA	0.0779	-0.053605	0.0245	0.0605	0.0801	NA	NA	NA	NA	NA	NA	NA	NA	NA	NA	0.0571	NA	NA	NA	NA	NA	NA	NA	NA	-0.089678	-0.0966	NA	NA	NA	NA	NA	0.063	NA	NA	NA	NA	NA	NA	NA	NA	0.0605	NA	0.1	NA	NA	NA	NA
ENSG00000240344	NA	NA	NA	NA	NA	NA	NA	NA	NA	NA	NA	NA	NA	NA	NA	NA	NA	-0.139	-0.106	NA	NA	NA	NA	NA	NA	NA	NA	NA	NA	NA	NA	NA	NA	NA	NA	NA	NA	NA	NA	NA	NA	NA	NA	NA	NA	NA	NA	NA	NA
ENSG00000115685	NA	NA	NA	NA	NA	NA	NA	NA	NA	NA	NA	NA	NA	NA	NA	NA	NA	NA	-0.0826	NA	NA	NA	0.083098	0.067254	NA	NA	NA	NA	NA	NA	NA	NA	NA	NA	NA	NA	NA	NA	NA	NA	NA	0.091	NA	NA	-0.0152	NA	0.0598	NA	0.04993
ENSG00000122566	NA	NA	NA	NA	NA	NA	NA	NA	NA	0.00592	NA	NA	NA	NA	0.009811	NA	0.007465	NA	NA	NA	NA	0.0225	0.034648	NA	0.0173	0.0142	NA	NA	0.0127	NA	NA	NA	NA	0.0231	NA	NA	NA	NA	NA	0.0181	NA	NA	NA	0.0142	NA	-0.008104	0.00814	NA	NA
ENSG00000125970	NA	NA	NA	NA	NA	NA	NA	NA	NA	NA	NA	NA	NA	NA	NA	-0.003541	0.008848	NA	-0.00298	NA	NA	0.000358	NA	NA	NA	NA	-0.003896	0.0119	NA	NA	NA	NA	NA	0.00498	NA	-0.004705	-0.006075	NA	0.00275	0.00406	0.003499	NA	NA	-0.00262	NA	-0.012897	NA	NA	NA
ENSG00000166411	NA	NA	0.0576	0.022682	0.0231	NA	NA	NA	NA	NA	-0.0263	NA	NA	NA	NA	NA	NA	NA	NA	NA	NA	NA	-0.021314	-0.031858	0.043	NA	NA	NA	NA	NA	NA	0.101	NA	NA	NA	NA	NA	NA	NA	NA	NA	NA	0.0416	NA	-0.0453	NA	NA	NA	0.026112
ENSG00000100029	NA	NA	NA	-0.172008	NA	NA	NA	NA	NA	NA	NA	NA	NA	NA	NA	NA	NA	NA	NA	NA	NA	NA	NA	NA	NA	NA	NA	NA	NA	NA	NA	NA	NA	NA	NA	-0.103547	-0.156759	NA	NA	NA	NA	NA	NA	0.132	NA	NA	NA	-0.066987	NA
ENSG00000116133	NA	NA	NA	NA	NA	NA	NA	NA	NA	NA	NA	NA	NA	NA	NA	NA	NA	NA	NA	NA	NA	NA	NA	NA	-0.00424	NA	NA	NA	NA	NA	NA	NA	NA	NA	NA	NA	-0.004654	NA	NA	NA	NA	NA	NA	NA	NA	NA	NA	NA	NA
ENSG00000005075	NA	NA	NA	NA	NA	NA	NA	NA	NA	0.0518	NA	NA	NA	NA	-0.042584	NA	NA	NA	0.0327	NA	NA	NA	0.09403	NA	-0.049	0.0202	NA	NA	NA	NA	NA	NA	NA	NA	NA	NA	NA	NA	NA	-0.0382	NA	NA	NA	NA	NA	0.033395	NA	NA	NA
ENSG00000149100	NA	NA	NA	NA	NA	NA	-0.00111	NA	NA	-0.00151	NA	NA	NA	NA	0.001799	NA	NA	NA	NA	NA	NA	0.00162	0.006364	-0.00208	0.00434	NA	NA	NA	NA	NA	NA	NA	NA	NA	NA	-0.002503	-0.002774	NA	0.00516	0.00263	NA	NA	NA	NA	NA	-0.002	0.000989	NA	NA
ENSG00000075142	NA	NA	NA	NA	NA	NA	NA	NA	-0.042029	-0.0382	NA	NA	-0.029037	NA	-0.032047	NA	-0.022077	0.0435	-0.032	NA	NA	0.0246	0.05617	NA	NA	NA	NA	-0.0232	NA	NA	-0.016531	NA	NA	-0.0417	NA	NA	0.005636	0.032461	NA	NA	NA	NA	NA	NA	NA	-0.027365	0.0552	NA	-0.023541
ENSG00000130520	NA	NA	NA	NA	NA	NA	NA	NA	0.003177	NA	0.0028	NA	NA	NA	0.002392	NA	NA	NA	NA	NA	NA	NA	0.019037	NA	NA	NA	NA	NA	NA	NA	0.002367	NA	NA	NA	NA	NA	NA	0.006563	0.00329	0.00323	NA	NA	NA	0.00723	0.00354	0.004732	NA	NA	NA
ENSG00000229117	NA	NA	NA	NA	NA	NA	NA	NA	NA	NA	0.000369	NA	-0.000281	-0.00093	7.2e-05	NA	NA	NA	-0.000242	NA	NA	NA	NA	NA	NA	-0.00018	-0.000995	NA	-0.000358	NA	NA	NA	NA	-9.51e-05	-0.000121	NA	NA	NA	NA	0.000578	NA	-9.51e-05	NA	7.14e-05	NA	0.000723	NA	NA	NA
ENSG00000111358	NA	NA	NA	NA	NA	NA	NA	NA	NA	NA	NA	NA	NA	NA	NA	NA	NA	NA	NA	NA	NA	NA	-0.037711	NA	NA	NA	NA	NA	-0.068	-0.017369	NA	NA	NA	NA	NA	NA	NA	NA	NA	NA	NA	NA	NA	NA	NA	NA	NA	NA	NA
ENSG00000103995	NA	NA	NA	NA	NA	NA	NA	NA	NA	0.0377	NA	NA	NA	NA	NA	NA	NA	NA	0.057	NA	NA	NA	NA	NA	NA	NA	NA	0.0742	NA	NA	0.09189	-0.129	-0.0383	NA	NA	NA	NA	NA	NA	NA	NA	NA	NA	NA	NA	NA	NA	NA	NA
ENSG00000187736	NA	NA	NA	NA	NA	NA	NA	NA	NA	-0.0878	NA	NA	NA	NA	NA	NA	NA	NA	-0.0357	NA	NA	0.0772	NA	NA	-0.0239	NA	NA	NA	NA	NA	NA	NA	NA	NA	NA	NA	0.060981	NA	NA	NA	NA	NA	NA	NA	NA	0.044911	NA	0.052801	NA
ENSG00000131558	NA	NA	NA	NA	NA	NA	NA	NA	NA	NA	NA	NA	NA	NA	NA	NA	NA	NA	0.0222	NA	NA	NA	NA	-0.014907	NA	0.0269	NA	NA	NA	NA	NA	0.0936	NA	NA	NA	NA	NA	NA	NA	NA	NA	NA	NA	NA	NA	NA	NA	NA	NA
ENSG00000052841	NA	NA	NA	NA	NA	NA	-0.0736	NA	NA	NA	NA	NA	NA	NA	-0.064482	-0.023564	0.045205	NA	0.0269	NA	NA	0.0337	0.042699	-0.039828	-0.0827	NA	NA	NA	0.0258	NA	NA	-0.0418	NA	NA	0.021518	-0.037027	-0.022253	-0.019885	-0.08603	NA	NA	NA	NA	NA	NA	-0.018098	NA	NA	NA
ENSG00000002586	-0.0984	NA	NA	NA	-0.114	NA	NA	NA	NA	-0.0513	NA	NA	NA	NA	NA	NA	NA	NA	NA	NA	NA	NA	-0.10381	NA	-0.09	NA	NA	0.102	NA	NA	NA	NA	NA	NA	NA	NA	NA	NA	-0.12151	NA	-0.182153	NA	NA	NA	NA	NA	NA	-0.051879	-0.116972
ENSG00000197102	NA	NA	NA	NA	NA	NA	NA	NA	NA	0.0409	NA	NA	NA	NA	NA	NA	NA	NA	0.0668	NA	NA	0.0453	NA	NA	0.0429	0.0055	NA	NA	NA	NA	NA	0.031	NA	0.0306	0.031004	NA	NA	NA	NA	0.0237	NA	NA	NA	NA	NA	NA	NA	NA	-0.019579
ENSG00000101104	NA	NA	NA	NA	NA	0.0322	NA	NA	NA	NA	NA	NA	NA	NA	NA	NA	-0.029459	0.0318	0.0209	NA	NA	NA	NA	NA	NA	NA	0.078179	NA	0.0235	NA	NA	NA	NA	NA	NA	NA	NA	NA	NA	NA	NA	NA	0.0217	NA	NA	NA	0.0257	NA	NA
ENSG00000110696	NA	-0.030158	NA	NA	NA	NA	NA	NA	0.029702	0.0261	NA	NA	NA	NA	NA	NA	-0.070417	NA	NA	NA	NA	NA	NA	NA	NA	NA	NA	-0.0472	NA	NA	NA	NA	NA	NA	NA	NA	NA	NA	NA	NA	NA	NA	NA	NA	NA	0.039036	NA	NA	-0.064856
ENSG00000066697	NA	NA	-0.0497	-0.096727	-0.181	NA	NA	NA	NA	NA	NA	NA	NA	NA	NA	NA	NA	-0.0819	NA	NA	-0.143199	NA	NA	NA	NA	NA	NA	NA	NA	NA	-0.112584	NA	NA	NA	NA	NA	NA	NA	NA	NA	-0.16669	NA	NA	NA	NA	NA	NA	NA	-0.138179
ENSG00000068885	NA	NA	NA	NA	NA	NA	NA	NA	NA	NA	NA	NA	NA	NA	0.033907	NA	NA	NA	NA	NA	NA	NA	NA	NA	NA	NA	NA	NA	NA	NA	NA	NA	NA	NA	NA	NA	NA	NA	-0.05765	NA	NA	NA	NA	NA	NA	NA	0.0637	NA	-0.043636
ENSG00000184787	NA	NA	NA	NA	NA	NA	NA	NA	NA	-0.0355	NA	NA	NA	NA	0.202907	NA	NA	NA	0.149	NA	NA	NA	NA	NA	0.179	NA	NA	NA	NA	NA	NA	0.262	NA	0.177	-0.048794	NA	NA	NA	NA	0.219	NA	0.154	NA	NA	NA	NA	NA	NA	NA
ENSG00000160563	NA	NA	NA	0.060647	NA	NA	NA	NA	NA	NA	NA	NA	NA	NA	NA	NA	NA	NA	-0.0404	NA	NA	0.0752	NA	NA	NA	-0.0676	-0.052017	NA	NA	NA	NA	NA	NA	NA	NA	NA	NA	NA	NA	NA	NA	NA	NA	NA	NA	NA	NA	NA	NA
ENSG00000006042	NA	NA	NA	NA	NA	NA	NA	NA	NA	NA	NA	NA	NA	NA	NA	NA	NA	-0.0375	-0.0405	-0.028533	-0.060482	NA	NA	-0.057904	NA	NA	NA	NA	NA	NA	NA	-0.097	NA	NA	-0.02506	NA	NA	NA	NA	-0.0235	NA	-0.0915	NA	0.0561	0.0585	NA	NA	0.032539	NA
ENSG00000176171	NA	NA	NA	NA	-0.0209	NA	NA	NA	-0.012446	NA	NA	NA	NA	NA	-0.065949	NA	NA	NA	-0.0617	NA	0.016054	NA	0.037974	NA	-0.0351	NA	NA	NA	NA	NA	NA	-0.0378	NA	-0.0327	0.019187	NA	NA	-0.015678	NA	-0.0271	NA	-0.0228	-0.0484	-0.0451	NA	NA	NA	NA	NA
ENSG00000112651	-0.02625	0.059737	NA	NA	-0.141	NA	NA	NA	NA	-0.0419	-0.0566	NA	NA	NA	-0.128002	NA	NA	NA	-0.0206	NA	NA	NA	-0.060894	-0.057938	-0.0713	-0.0321	NA	NA	0.0853	-0.05084	NA	-0.0682	NA	-0.0807	0.034436	NA	NA	NA	NA	NA	NA	-0.0971	NA	NA	-0.0582	-0.061967	NA	-0.02144	-0.129104
ENSG00000149923	NA	NA	NA	NA	NA	NA	NA	NA	NA	NA	NA	NA	NA	NA	NA	NA	NA	NA	NA	NA	0.138969	0.058	NA	NA	NA	NA	NA	NA	NA	NA	NA	NA	NA	-0.0918	NA	NA	NA	NA	NA	0.00144	NA	-0.0918	NA	NA	NA	NA	NA	NA	NA
ENSG00000129083	NA	NA	NA	NA	NA	NA	NA	0.44	NA	NA	NA	NA	NA	NA	-0.266359	NA	NA	NA	NA	NA	-0.266562	0.0687	NA	NA	0.177	NA	NA	NA	NA	0.228312	NA	-0.266	NA	-0.266	NA	NA	NA	NA	NA	NA	NA	NA	NA	NA	NA	NA	-0.647	NA	NA
ENSG00000149925	NA	NA	NA	0.062321	-0.0534	NA	NA	NA	NA	0.0199	NA	NA	0.075773	NA	NA	NA	0.049015	NA	NA	NA	NA	NA	-0.053409	NA	-0.136	NA	NA	NA	0.0722	NA	NA	NA	NA	NA	NA	NA	NA	NA	NA	-0.128	NA	NA	NA	NA	NA	NA	NA	NA	NA
ENSG00000118260	NA	NA	NA	NA	0.0273	NA	-0.0538	NA	NA	NA	NA	NA	NA	NA	NA	0.036427	NA	NA	-0.152	NA	NA	NA	NA	NA	0.0519	NA	NA	NA	NA	NA	-0.034658	NA	NA	NA	0.012943	NA	NA	0.05646	NA	0.0609	NA	NA	NA	NA	-0.125	NA	NA	NA	NA
ENSG00000054983	NA	NA	NA	0.016902	NA	NA	NA	NA	NA	NA	NA	NA	NA	NA	NA	NA	NA	NA	NA	NA	NA	0.0474	NA	0.013722	0.13	-0.0205	NA	NA	0.0525	-0.05763	NA	NA	NA	NA	NA	-0.019661	NA	-0.047013	NA	NA	NA	NA	NA	NA	NA	NA	NA	0.022998	NA
ENSG00000112200	NA	NA	NA	NA	-0.0439	NA	NA	NA	NA	NA	NA	NA	NA	NA	-0.053116	0.010559	NA	NA	0.0843	NA	NA	0.101	NA	NA	0.0542	NA	0.029036	NA	NA	NA	NA	NA	NA	NA	0.031104	NA	NA	NA	-0.13809	0.0922	NA	-0.05	NA	NA	NA	NA	NA	NA	-0.047266
ENSG00000010404	NA	0.02234	NA	NA	-0.0166	NA	NA	NA	NA	NA	NA	NA	NA	NA	NA	NA	0.011033	NA	NA	NA	NA	NA	NA	-0.044376	0.0351	-0.0164	NA	NA	NA	NA	NA	NA	NA	NA	0.011641	0.013712	NA	0.033189	-0.04426	0.0332	NA	-0.0624	NA	NA	-0.0586	NA	NA	NA	0.008556
ENSG00000101236	NA	NA	NA	NA	0.132	NA	NA	NA	-0.015168	-0.141	-0.0479	NA	-0.043184	NA	NA	NA	NA	NA	0.0549	NA	0.083555	0.133	NA	NA	NA	NA	NA	NA	NA	NA	NA	NA	NA	NA	NA	NA	NA	NA	NA	NA	NA	0.0407	-0.0343	NA	NA	NA	0.0969	NA	NA
ENSG00000113360	NA	NA	NA	NA	NA	NA	NA	NA	NA	NA	NA	NA	0.003295	NA	NA	NA	NA	NA	NA	NA	NA	0.0075	NA	NA	NA	NA	NA	NA	0.00283	NA	NA	NA	NA	NA	0.006424	0.00866	NA	NA	NA	NA	NA	0.00487	NA	NA	NA	NA	NA	NA	0.009004
ENSG00000099385	NA	NA	NA	NA	NA	NA	NA	NA	0.03341	NA	NA	NA	NA	NA	-0.006841	NA	NA	NA	-0.0243	NA	NA	NA	NA	NA	0.0211	NA	NA	NA	NA	NA	NA	-0.0222	NA	NA	NA	NA	NA	NA	NA	0.0303	-0.039938	NA	NA	NA	-0.0474	NA	0.0526	NA	NA
ENSG00000108510	NA	NA	NA	NA	NA	NA	NA	NA	NA	NA	NA	NA	-0.039072	NA	NA	NA	-0.058083	NA	-0.0513	NA	NA	0.0964	NA	0.017755	0.0775	NA	NA	-0.0591	NA	NA	NA	NA	NA	0.0779	NA	NA	NA	NA	NA	0.0729	NA	NA	NA	NA	NA	NA	NA	NA	NA
ENSG00000161904	0.03113	0.040259	0.153	NA	NA	NA	NA	NA	NA	NA	NA	NA	NA	NA	NA	NA	NA	0.121	NA	NA	NA	NA	0.066666	-0.078476	NA	0.0633	NA	NA	-0.0417	0.038023	0.030153	0.118	NA	NA	NA	NA	NA	NA	NA	NA	NA	NA	0.108	NA	NA	NA	NA	NA	NA
ENSG00000120868	NA	NA	NA	NA	NA	NA	-0.0294	NA	NA	NA	NA	NA	NA	NA	NA	NA	NA	NA	NA	NA	NA	NA	NA	NA	0.0883	NA	NA	NA	NA	NA	NA	NA	NA	NA	0.021906	NA	NA	NA	-0.05597	0.0611	NA	NA	NA	NA	-0.0609	NA	0.0315	NA	NA
ENSG00000111196	NA	NA	NA	NA	-0.0498	NA	NA	NA	NA	NA	-0.0277	NA	NA	NA	0.024501	NA	NA	NA	NA	NA	NA	0.0157	NA	-0.024651	0.055	NA	NA	NA	0.0432	NA	NA	0.0594	NA	0.0557	NA	NA	-0.04141	NA	NA	NA	NA	0.0605	NA	NA	NA	NA	NA	NA	-0.056919
ENSG00000071082	NA	NA	NA	NA	NA	NA	0.014	NA	NA	NA	NA	NA	NA	0.026824	NA	NA	NA	NA	NA	NA	NA	0.00199	0.050118	NA	0.06	NA	NA	NA	NA	NA	NA	-0.0268	NA	NA	NA	NA	NA	NA	NA	0.0492	NA	NA	NA	0.0211	NA	NA	0.0847	NA	-0.014952
ENSG00000156467	NA	NA	NA	NA	-0.0244	NA	NA	NA	NA	0.0175	NA	NA	NA	NA	NA	NA	NA	NA	-0.00971	0.017342	0.015579	NA	0.01552	NA	NA	NA	NA	NA	NA	NA	NA	NA	NA	NA	0.019325	NA	NA	-0.014735	NA	-0.00969	NA	NA	NA	0.00819	-0.00886	NA	NA	NA	-0.025802
ENSG00000108094	NA	NA	NA	NA	NA	NA	NA	NA	NA	NA	NA	NA	NA	NA	NA	NA	NA	NA	0.0316	NA	NA	NA	NA	NA	0.0903	NA	NA	NA	NA	NA	NA	NA	NA	NA	NA	NA	NA	NA	NA	0.265	NA	NA	NA	NA	NA	NA	NA	NA	NA
ENSG00000100473	NA	NA	NA	NA	0.0176	-0.0288	NA	NA	NA	NA	NA	NA	NA	NA	NA	NA	NA	NA	NA	NA	NA	NA	0.049438	NA	NA	NA	0.058303	NA	NA	NA	-0.04233	NA	NA	NA	-0.03451	NA	NA	NA	NA	NA	NA	NA	NA	NA	0.0698	NA	NA	NA	0.044766
ENSG00000132964	NA	NA	NA	NA	-0.0737	NA	-0.0488	NA	NA	NA	NA	NA	NA	NA	NA	NA	NA	NA	0.0613	NA	NA	0.0985	NA	NA	-0.09	NA	NA	NA	NA	NA	NA	NA	NA	NA	NA	NA	NA	NA	NA	-0.186	NA	NA	NA	NA	-0.0923	0.118331	0.0721	NA	NA
ENSG00000166710	NA	0.015145	NA	-0.012861	-0.0229	NA	NA	NA	NA	NA	NA	NA	NA	NA	-0.044984	NA	NA	NA	NA	NA	NA	NA	NA	NA	-0.0422	NA	NA	NA	0.0232	NA	NA	NA	NA	NA	NA	-0.014248	-0.020453	-0.024836	NA	-0.0133	NA	-0.0278	NA	NA	-0.0231	NA	NA	NA	-0.043978
ENSG00000137074	NA	NA	NA	NA	NA	NA	NA	NA	NA	NA	NA	NA	NA	NA	-0.089757	NA	NA	NA	-0.18	NA	NA	NA	0.129185	NA	NA	NA	NA	NA	NA	NA	NA	-0.199	NA	NA	NA	NA	NA	NA	NA	NA	NA	-0.173	NA	NA	NA	NA	-0.12	NA	NA
ENSG00000152700	NA	NA	0.169	NA	NA	NA	0.0272	NA	NA	NA	0.11	NA	NA	NA	NA	NA	-0.089672	NA	NA	0.080663	NA	NA	NA	NA	0.262	NA	-0.028876	NA	NA	NA	NA	NA	NA	NA	NA	NA	NA	NA	NA	NA	NA	NA	NA	NA	NA	NA	NA	NA	-0.104306
ENSG00000140743	NA	NA	NA	NA	-0.0937	NA	-0.0662	NA	NA	NA	NA	NA	NA	NA	-0.059478	NA	NA	NA	NA	NA	NA	NA	NA	0.066645	NA	NA	NA	NA	NA	NA	NA	NA	NA	0.0277	0.03739	NA	-0.053095	-0.078857	NA	NA	NA	NA	NA	NA	NA	NA	0.0351	NA	-0.084022
ENSG00000173598	-0.00891	0.007907	NA	NA	0.0216	NA	NA	NA	0.012266	NA	NA	NA	NA	NA	0.023338	NA	0.022353	NA	NA	NA	NA	0.0138	0.009728	-0.031937	NA	NA	NA	0.0087	-0.00733	-0.006277	NA	0.0223	NA	0.04	-0.011022	NA	NA	0.009803	NA	0.0262	NA	0.0253	NA	0.00631	NA	NA	NA	0.004223	0.028404
ENSG00000168303	NA	NA	NA	-0.005652	0.011	NA	NA	NA	NA	NA	NA	NA	NA	NA	0.014142	NA	NA	NA	-0.00858	NA	-0.006642	NA	0.019928	NA	0.0181	0.00109	0.011854	NA	NA	NA	NA	0.00465	NA	NA	-0.003498	NA	NA	0.010621	NA	NA	NA	NA	NA	0.0139	NA	NA	NA	NA	0.010931
ENSG00000062598	NA	-0.074058	NA	NA	NA	NA	NA	NA	NA	0.0525	-0.0193	NA	NA	NA	NA	NA	NA	NA	NA	NA	NA	0.0219	0.057262	NA	NA	NA	NA	-0.0494	NA	NA	NA	NA	NA	NA	NA	NA	NA	NA	NA	NA	NA	NA	NA	NA	NA	NA	-0.031	NA	NA
ENSG00000132680	NA	NA	NA	-0.030045	NA	NA	NA	0.0188	NA	NA	NA	NA	NA	-0.021801	NA	NA	-0.039772	NA	NA	NA	NA	0.00964	NA	NA	NA	0.00622	NA	NA	NA	NA	NA	NA	NA	NA	0.022252	NA	NA	NA	NA	-0.0422	NA	NA	NA	NA	NA	0.034712	0.0251	NA	-0.023376
ENSG00000076053	NA	NA	NA	NA	NA	NA	NA	0.0223	NA	NA	NA	NA	0.017933	NA	NA	NA	NA	NA	NA	NA	NA	NA	NA	NA	NA	NA	NA	NA	0.0434	NA	0.035726	NA	NA	NA	NA	NA	NA	NA	NA	NA	NA	NA	NA	NA	NA	NA	NA	NA	NA
ENSG00000113569	NA	NA	NA	NA	NA	NA	NA	NA	NA	NA	NA	NA	-0.048959	NA	-0.158312	NA	NA	NA	NA	NA	0.268291	NA	NA	NA	NA	-0.05	NA	NA	NA	NA	NA	-0.169	NA	-0.096	0.055877	NA	NA	NA	NA	NA	NA	-0.165	NA	NA	NA	NA	0.0658	0.061712	NA
ENSG00000088727	NA	NA	NA	NA	0.00685	NA	NA	NA	0.007221	NA	NA	NA	NA	NA	NA	NA	NA	0.0128	-0.00293	NA	NA	NA	-0.003113	NA	NA	NA	NA	NA	NA	NA	NA	-0.00576	NA	NA	-0.004927	0.021445	NA	NA	NA	NA	NA	NA	NA	0.0061	NA	NA	NA	NA	NA
ENSG00000180822	NA	NA	NA	NA	0.0232	NA	NA	NA	NA	NA	-0.0466	NA	NA	NA	NA	NA	NA	NA	NA	NA	NA	NA	-0.032547	-0.047191	NA	NA	0.052637	NA	NA	NA	0.064053	NA	NA	NA	NA	NA	NA	0.038541	NA	NA	NA	NA	NA	NA	NA	-0.043063	NA	NA	NA
ENSG00000125651	NA	-0.145268	NA	NA	NA	NA	NA	NA	NA	NA	NA	NA	NA	NA	NA	NA	-0.081872	NA	NA	NA	NA	NA	-0.165049	NA	-0.162	NA	NA	-0.183	NA	-0.17731	NA	NA	NA	0.187	NA	NA	NA	NA	NA	NA	-0.30575	0.141	NA	NA	NA	NA	NA	-0.140431	NA
ENSG00000189266	NA	NA	NA	NA	NA	NA	NA	NA	NA	NA	NA	NA	NA	-0.06504	-0.089622	NA	NA	NA	NA	NA	NA	NA	NA	NA	-0.168	NA	NA	NA	NA	NA	NA	NA	NA	NA	NA	NA	NA	NA	NA	-0.215	NA	NA	NA	NA	NA	0.094815	NA	NA	NA
ENSG00000100852	NA	NA	NA	NA	-0.0561	NA	-0.0805	NA	-0.082706	NA	NA	NA	NA	NA	0.069307	NA	NA	NA	NA	NA	0.059531	0.12	NA	NA	NA	NA	NA	NA	0.127	NA	NA	NA	NA	0.0901	NA	NA	NA	NA	NA	NA	NA	0.07	NA	NA	NA	NA	-0.0352	NA	NA
ENSG00000143374	NA	0.044526	NA	NA	NA	NA	NA	NA	NA	0.00723	NA	NA	NA	0.047721	0.024396	NA	NA	NA	NA	NA	NA	NA	NA	NA	NA	NA	NA	NA	NA	NA	NA	NA	NA	NA	NA	NA	NA	NA	NA	NA	NA	NA	NA	NA	NA	NA	0.0238	NA	NA
ENSG00000117682	NA	NA	NA	NA	NA	NA	NA	NA	0.050976	0.0342	NA	NA	NA	NA	NA	NA	NA	NA	-0.0812	NA	NA	NA	0.083535	NA	NA	NA	NA	NA	NA	NA	NA	NA	NA	NA	NA	NA	NA	NA	NA	NA	NA	NA	NA	NA	NA	NA	NA	0.030427	NA
ENSG00000145916	NA	0.044509	NA	NA	0.0339	NA	NA	NA	0.095722	NA	NA	NA	NA	NA	NA	NA	0.078612	NA	-0.0279	NA	NA	NA	NA	NA	NA	NA	NA	0.0214	NA	-0.02616	0.114375	NA	NA	NA	NA	NA	-0.024258	NA	NA	NA	NA	NA	NA	NA	NA	-0.095953	0.0896	NA	0.038167
ENSG00000130396	NA	NA	NA	NA	NA	NA	-0.0238	NA	NA	NA	NA	NA	NA	NA	-0.035081	0.014121	NA	NA	NA	NA	NA	0.0442	-0.040352	NA	NA	NA	NA	NA	NA	NA	NA	NA	NA	0.0203	0.013923	0.023802	0.029783	NA	-0.0791	NA	NA	NA	NA	-0.0158	NA	NA	NA	-0.025185	NA
ENSG00000174197	NA	NA	NA	NA	NA	NA	NA	NA	NA	NA	NA	NA	NA	NA	NA	NA	NA	NA	0.0372	NA	NA	NA	NA	NA	NA	NA	NA	NA	NA	NA	NA	0.0735	NA	NA	NA	NA	NA	NA	NA	0.0336	NA	0.0934	NA	NA	NA	NA	0.0189	NA	NA
ENSG00000166164	NA	NA	NA	NA	0.0133	NA	NA	NA	NA	0.00928	NA	NA	NA	NA	0.018968	NA	NA	NA	-0.00954	NA	NA	NA	0.010539	NA	NA	NA	NA	-0.00491	-0.00921	NA	NA	NA	NA	NA	0.003289	NA	-0.00951	NA	NA	0.0324	NA	0.0179	NA	NA	-0.0038	NA	NA	NA	0.009023
ENSG00000175643	0.03473	NA	NA	NA	NA	NA	NA	NA	NA	NA	NA	NA	NA	NA	-0.0741	-0.016407	NA	NA	-0.0335	NA	NA	NA	NA	NA	-0.264	NA	NA	NA	NA	NA	NA	NA	NA	NA	0.012823	NA	-0.013872	-0.05194	NA	-0.188	NA	NA	NA	NA	0.0236	NA	NA	NA	-0.055122
ENSG00000197008	NA	NA	NA	NA	NA	NA	NA	NA	NA	-0.214	NA	NA	NA	NA	0.165994	NA	NA	NA	NA	NA	-0.053463	NA	NA	0.100525	NA	NA	NA	NA	NA	NA	NA	-0.117	NA	NA	NA	NA	NA	NA	NA	NA	NA	0.12	NA	NA	NA	NA	NA	NA	NA
ENSG00000182372	NA	NA	NA	NA	NA	NA	NA	NA	0.04976	NA	NA	NA	NA	NA	NA	NA	NA	NA	-0.101	NA	NA	NA	NA	NA	0.16	-0.0975	NA	NA	NA	NA	NA	NA	NA	NA	NA	NA	NA	NA	NA	NA	NA	NA	NA	NA	NA	NA	NA	NA	NA
ENSG00000122359	NA	NA	NA	NA	NA	NA	NA	NA	NA	NA	NA	NA	NA	-0.058896	NA	NA	NA	NA	-0.056	NA	NA	NA	0.05663	NA	NA	NA	-0.018957	NA	NA	NA	NA	NA	NA	NA	-0.035354	NA	0.044438	NA	NA	NA	0.028381	NA	NA	0.0581	NA	0.067222	NA	NA	NA
ENSG00000148606	NA	NA	NA	NA	NA	NA	NA	NA	NA	0.00967	NA	NA	NA	NA	NA	NA	NA	NA	NA	NA	NA	0.0376	NA	NA	NA	NA	NA	NA	NA	NA	NA	-0.0429	NA	NA	NA	NA	NA	NA	NA	NA	NA	NA	NA	NA	NA	NA	-0.0158	NA	NA
ENSG00000136631	NA	NA	NA	NA	NA	NA	-0.0592	NA	NA	NA	NA	NA	NA	NA	NA	NA	NA	NA	NA	NA	0.083434	0.105	NA	NA	0.0853	NA	NA	NA	NA	NA	NA	0.0954	NA	NA	NA	NA	NA	NA	NA	0.136	NA	NA	NA	0.0261	NA	NA	NA	NA	NA
ENSG00000092931	NA	0.034389	NA	NA	NA	NA	NA	NA	0.039197	NA	NA	NA	NA	NA	0.102951	NA	NA	NA	NA	NA	NA	0.0367	0.044553	NA	NA	NA	0.069349	NA	NA	NA	NA	NA	NA	NA	NA	NA	NA	NA	NA	NA	NA	NA	NA	NA	NA	NA	NA	NA	NA
ENSG00000066777	NA	NA	NA	0.014891	0.0266	NA	0.0226	NA	0.028445	NA	NA	NA	NA	NA	NA	NA	NA	NA	-0.0224	NA	NA	-0.0142	-0.008099	NA	NA	NA	NA	NA	NA	0.013915	NA	0.0255	NA	0.0232	NA	NA	NA	0.017388	NA	NA	NA	0.019	NA	NA	-0.0103	NA	0.0671	NA	NA
ENSG00000243335	NA	NA	NA	NA	NA	NA	NA	NA	NA	0.0249	NA	NA	NA	NA	-0.073811	NA	NA	NA	NA	NA	NA	NA	NA	NA	-0.11	NA	NA	0.00844	0.00959	NA	NA	NA	NA	NA	NA	NA	NA	NA	NA	NA	NA	NA	NA	NA	NA	NA	0.0156	NA	NA
ENSG00000171853	NA	NA	NA	NA	NA	NA	NA	NA	NA	NA	NA	NA	NA	NA	NA	NA	NA	NA	NA	NA	NA	NA	NA	NA	NA	NA	NA	NA	NA	NA	NA	NA	NA	NA	NA	NA	NA	NA	NA	NA	NA	NA	NA	0.0534	NA	NA	NA	NA	NA
ENSG00000102034	NA	0.172988	NA	NA	NA	0.117	NA	NA	NA	NA	NA	NA	NA	NA	NA	NA	NA	NA	NA	NA	NA	NA	0.337186	NA	-0.224	NA	NA	NA	NA	NA	NA	NA	NA	NA	NA	NA	NA	NA	NA	-0.193	NA	-0.106	NA	NA	NA	NA	NA	NA	0.446339
ENSG00000159140	NA	NA	-0.0287	NA	-0.0238	NA	NA	NA	NA	NA	-0.0338	NA	NA	0.060624	-0.076332	NA	NA	NA	-0.108	NA	0.025252	NA	NA	-0.011249	NA	NA	NA	NA	NA	-0.029714	NA	-0.0475	NA	-0.0144	0.016776	NA	-0.008152	NA	-0.01373	NA	NA	-0.0799	-0.0476	-0.0303	-0.0796	-0.010196	-0.057	NA	-0.027688
ENSG00000119392	NA	NA	NA	NA	NA	NA	NA	NA	NA	-0.0581	NA	NA	NA	NA	NA	NA	NA	NA	NA	NA	0.045271	NA	NA	NA	0.149	NA	NA	NA	NA	NA	NA	0.0468	NA	NA	NA	NA	NA	NA	NA	0.141	NA	NA	NA	NA	-0.0711	NA	-0.0513	NA	NA
ENSG00000135241	NA	NA	NA	NA	NA	NA	NA	NA	NA	NA	NA	NA	NA	NA	NA	NA	-0.028177	NA	NA	NA	NA	NA	NA	NA	NA	NA	NA	NA	NA	NA	NA	NA	NA	NA	0.026795	NA	NA	NA	NA	NA	NA	NA	NA	NA	NA	NA	NA	NA	NA
ENSG00000164221	-0.16682	NA	NA	NA	0.226	NA	NA	NA	NA	NA	NA	NA	NA	NA	0.464543	NA	NA	NA	NA	NA	NA	NA	NA	NA	NA	-0.118	NA	NA	NA	NA	NA	NA	NA	NA	NA	NA	0.026692	-0.067368	NA	NA	-0.245853	NA	NA	NA	NA	NA	NA	NA	NA
ENSG00000134759	NA	NA	NA	-0.051396	-0.0376	NA	NA	NA	0.090062	NA	NA	NA	-0.018812	NA	NA	NA	NA	NA	NA	NA	NA	NA	0.153499	NA	NA	NA	NA	NA	NA	NA	NA	NA	NA	NA	NA	NA	-0.06812	NA	0.06808	NA	-0.024921	NA	NA	0.0979	-0.0441	NA	NA	NA	-0.045167
ENSG00000067225	NA	NA	NA	-0.167028	-0.196	NA	NA	NA	NA	-0.0691	NA	NA	NA	NA	NA	NA	NA	NA	NA	NA	0.216558	NA	-0.202947	NA	NA	NA	NA	NA	0.119	-0.141723	NA	NA	NA	NA	NA	NA	NA	-0.175029	NA	NA	-0.219718	NA	NA	0.029	NA	NA	NA	NA	-0.163512
ENSG00000140307	NA	NA	NA	NA	NA	NA	NA	NA	NA	NA	NA	NA	NA	NA	NA	NA	NA	NA	NA	NA	NA	NA	NA	NA	NA	NA	NA	NA	NA	NA	0.002561	0.00322	NA	NA	NA	NA	NA	NA	NA	NA	NA	NA	NA	NA	NA	NA	0.00601	NA	NA
ENSG00000135047	NA	NA	0.0276	NA	NA	NA	NA	NA	-0.043403	NA	NA	NA	NA	NA	-0.036961	NA	0.055734	NA	NA	NA	0.053244	NA	NA	NA	NA	NA	NA	0.0242	NA	NA	NA	-0.0967	NA	NA	NA	NA	NA	NA	NA	0.0801	NA	-0.0548	NA	NA	NA	NA	NA	NA	NA
ENSG00000075790	NA	NA	NA	NA	0.0778	NA	NA	NA	-0.00258	0.0221	NA	NA	NA	NA	NA	NA	NA	NA	NA	NA	NA	NA	NA	NA	NA	NA	NA	NA	-0.00819	NA	NA	NA	NA	NA	NA	NA	NA	NA	NA	NA	NA	NA	NA	NA	0.0949	NA	0.0796	NA	0.062918
ENSG00000170291	NA	NA	NA	-0.047011	-0.0829	NA	NA	NA	NA	0.0331	NA	NA	NA	NA	-0.06538	-0.053735	NA	NA	-0.018	NA	0.061926	NA	NA	NA	NA	NA	-0.0457	NA	NA	NA	NA	NA	NA	NA	NA	-0.047494	NA	-0.078438	NA	0.0536	NA	NA	NA	NA	NA	-0.045383	NA	NA	-0.085948
ENSG00000163479	NA	NA	NA	NA	NA	-0.0855	NA	NA	0.014681	NA	NA	NA	0.019145	NA	NA	NA	NA	NA	NA	NA	NA	-0.0261	-0.065901	NA	NA	NA	NA	NA	-0.00443	NA	NA	NA	NA	0.0282	NA	NA	NA	-0.025462	NA	0.018	NA	0.0386	NA	NA	NA	NA	NA	NA	NA
ENSG00000145996	-0.0974	NA	NA	NA	NA	NA	NA	NA	0.027831	NA	NA	NA	NA	NA	NA	NA	NA	NA	-0.157	-0.063876	NA	NA	-0.082866	NA	NA	NA	NA	NA	NA	NA	NA	0.127	NA	NA	NA	NA	NA	NA	NA	NA	NA	NA	NA	-0.0507	NA	NA	NA	NA	NA
ENSG00000177731	NA	NA	NA	NA	NA	NA	NA	NA	NA	NA	NA	NA	-0.066402	NA	NA	-0.061794	NA	NA	NA	NA	NA	NA	NA	NA	NA	NA	NA	NA	-0.0432	NA	NA	NA	NA	NA	-0.076883	NA	-0.029087	NA	NA	0.0918	NA	NA	NA	NA	NA	NA	NA	NA	0.007941
ENSG00000121749	NA	0.076776	NA	-0.101457	-0.0732	NA	NA	NA	-0.029011	NA	NA	NA	NA	NA	-0.087711	-0.064752	NA	NA	NA	NA	-0.006445	NA	NA	0.028805	NA	0.0591	NA	NA	NA	NA	NA	-0.0547	NA	NA	NA	-0.067779	-0.111147	NA	NA	NA	NA	-0.0425	NA	NA	NA	NA	NA	NA	NA
ENSG00000215193	NA	NA	NA	NA	NA	NA	NA	NA	0.032945	NA	NA	NA	NA	0.062345	0.049849	NA	NA	NA	NA	NA	0.033829	NA	NA	NA	0.0787	NA	NA	NA	-0.0195	NA	NA	NA	NA	0.0532	NA	NA	NA	NA	NA	0.0769	NA	NA	NA	-0.0383	NA	NA	0.0613	NA	NA
ENSG00000137713	NA	NA	NA	NA	NA	NA	-0.0413	NA	NA	NA	0.0379	NA	0.072609	0.041388	0.060604	NA	NA	NA	-0.0625	NA	NA	NA	0.052958	NA	NA	0.0558	NA	NA	0.0673	NA	NA	NA	NA	0.0313	NA	NA	NA	NA	NA	NA	NA	NA	NA	NA	-0.0855	NA	-0.0425	NA	NA
ENSG00000034677	NA	NA	NA	NA	NA	0.286	NA	NA	NA	0.306	NA	NA	NA	NA	NA	NA	NA	NA	NA	NA	NA	0.184	NA	NA	NA	NA	0.242598	NA	NA	NA	0.210287	NA	NA	NA	0.110969	NA	NA	NA	NA	NA	NA	NA	0.325	NA	NA	NA	NA	NA	NA
ENSG00000133961	NA	NA	NA	NA	-0.0853	NA	NA	NA	NA	NA	NA	NA	NA	NA	NA	NA	NA	NA	NA	NA	NA	NA	NA	NA	NA	NA	NA	NA	0.0867	NA	NA	-0.135	NA	NA	NA	NA	NA	NA	NA	NA	NA	-0.104	NA	NA	NA	NA	NA	NA	-0.101297
ENSG00000120451	NA	NA	NA	-0.01524	-0.0134	NA	NA	NA	NA	NA	NA	NA	0.012272	NA	NA	0.023444	NA	NA	0.0226	NA	-0.029277	NA	NA	NA	NA	NA	NA	NA	NA	-0.029992	NA	NA	NA	-0.00832	0.029653	NA	NA	NA	NA	NA	NA	NA	NA	NA	-0.0642	NA	NA	NA	-0.026028
ENSG00000221968	NA	NA	NA	0.086529	0.119	NA	NA	NA	NA	NA	NA	NA	NA	NA	NA	NA	NA	NA	-0.0798	NA	NA	NA	NA	NA	NA	NA	-0.233344	NA	-0.2	NA	NA	NA	NA	NA	-0.088838	NA	NA	NA	NA	0.179	NA	NA	NA	NA	NA	0.160539	0.0743	NA	0.095869
ENSG00000115170	NA	NA	NA	-0.165219	-0.193	NA	NA	NA	NA	-0.05	NA	NA	NA	NA	NA	NA	NA	NA	NA	NA	NA	NA	-0.090249	NA	NA	NA	NA	NA	NA	-0.093628	NA	NA	NA	NA	0.145255	NA	-0.101204	NA	NA	NA	NA	NA	NA	NA	NA	NA	NA	-0.105275	NA
ENSG00000117133	NA	NA	NA	NA	-0.0482	NA	NA	NA	NA	NA	NA	NA	NA	NA	-0.067996	NA	NA	NA	0.0304	0.03822	NA	NA	NA	NA	NA	NA	0.037528	NA	NA	NA	NA	-0.0435	NA	NA	NA	NA	NA	-0.042984	NA	NA	NA	-0.0476	NA	NA	NA	NA	NA	NA	-0.046677
ENSG00000109111	NA	NA	NA	-0.093406	-0.187	NA	NA	NA	-0.044392	0.0201	NA	NA	NA	NA	-0.063831	NA	-0.094626	NA	NA	NA	NA	NA	-0.199231	NA	-0.0522	-0.0783	NA	NA	0.0757	NA	NA	-0.0596	NA	NA	0.038818	NA	-0.071219	-0.143667	NA	-0.0492	NA	-0.0394	NA	NA	NA	NA	NA	NA	-0.189572
ENSG00000102309	NA	NA	NA	NA	-0.0202	NA	NA	NA	NA	NA	NA	NA	NA	NA	NA	NA	-0.004031	NA	NA	NA	NA	NA	NA	NA	-0.00998	NA	NA	NA	NA	NA	-0.007699	NA	NA	NA	NA	NA	-0.017561	NA	NA	NA	NA	NA	NA	NA	NA	NA	0.014	NA	-0.019613
ENSG00000113732	NA	NA	NA	NA	-0.0341	NA	0.0271	NA	NA	NA	NA	NA	NA	NA	-0.020657	NA	NA	NA	NA	NA	-0.003141	NA	NA	NA	0.0437	NA	NA	NA	0.0195	NA	0.025416	NA	NA	NA	NA	NA	-0.04546	NA	NA	0.0665	-0.03474	NA	NA	NA	NA	NA	NA	NA	-0.037673
ENSG00000117616	NA	NA	NA	NA	NA	NA	NA	NA	NA	0.0135	NA	NA	-0.009233	-0.024056	NA	NA	0.017423	NA	0.0576	NA	NA	NA	-0.047719	NA	NA	-0.0118	NA	0.0304	0.0202	NA	0.020471	NA	NA	0.0323	NA	NA	NA	NA	NA	NA	NA	-0.0528	NA	NA	NA	NA	NA	NA	NA
ENSG00000137161	NA	NA	NA	NA	NA	NA	NA	NA	NA	0.0278	NA	NA	NA	-0.061728	0.074716	NA	NA	NA	NA	NA	NA	NA	NA	0.07488	0.119	NA	NA	NA	NA	-0.040996	NA	0.122	NA	NA	NA	NA	NA	NA	NA	NA	NA	0.0672	NA	NA	NA	NA	NA	NA	NA
ENSG00000118246	NA	NA	NA	-0.162962	NA	NA	NA	NA	NA	0.0255	-0.0312	NA	NA	NA	NA	NA	NA	NA	-0.0285	NA	NA	NA	NA	0.046936	NA	NA	NA	NA	NA	NA	NA	NA	NA	NA	NA	NA	NA	NA	NA	NA	NA	NA	NA	NA	0.0411	NA	NA	NA	NA
ENSG00000112081	NA	NA	NA	NA	0.0474	NA	NA	NA	0.015878	NA	NA	NA	NA	NA	0.057194	NA	0.007272	NA	NA	NA	NA	NA	NA	NA	0.171	NA	NA	NA	NA	NA	NA	NA	NA	NA	-0.018217	NA	0.010523	NA	NA	0.155	NA	NA	NA	0.0162	NA	NA	NA	NA	0.027124
ENSG00000102606	NA	NA	NA	0.034807	NA	NA	NA	NA	NA	NA	NA	NA	NA	NA	NA	0.050484	NA	NA	0.0494	NA	NA	NA	NA	NA	-0.0579	NA	NA	NA	NA	NA	NA	NA	NA	0.0249	NA	NA	NA	NA	NA	NA	NA	NA	NA	NA	NA	NA	NA	NA	0.057051
ENSG00000167842	-0.09821	NA	0.102	NA	NA	NA	NA	NA	NA	0.0288	NA	NA	NA	NA	NA	NA	NA	NA	-0.0926	NA	NA	NA	-0.438985	NA	NA	NA	NA	NA	NA	NA	NA	0.162	NA	NA	NA	NA	NA	NA	NA	NA	NA	NA	NA	NA	NA	NA	NA	NA	NA
ENSG00000146918	NA	NA	NA	NA	-0.0256	NA	NA	-0.0216	NA	NA	NA	NA	NA	NA	NA	NA	NA	NA	NA	NA	0.045894	NA	NA	-0.136103	0.272	0.0125	NA	NA	NA	NA	NA	0.0364	NA	NA	NA	NA	NA	NA	NA	0.324	NA	NA	NA	NA	-0.045	-0.05568	NA	NA	-0.022455
ENSG00000180694	NA	NA	NA	NA	NA	NA	NA	NA	NA	NA	0.138	NA	NA	NA	0.133903	NA	NA	NA	NA	NA	NA	NA	NA	0.225172	NA	NA	-0.026225	NA	NA	NA	NA	NA	NA	0.18	NA	NA	NA	NA	NA	NA	NA	NA	NA	NA	NA	NA	NA	NA	NA
ENSG00000135297	NA	NA	NA	NA	NA	NA	NA	0.0224	-0.042024	0.0713	NA	NA	NA	NA	-0.092672	NA	NA	NA	NA	NA	NA	NA	NA	NA	NA	NA	NA	NA	NA	NA	NA	-0.102	NA	NA	NA	NA	NA	NA	NA	NA	NA	-0.0688	NA	NA	NA	NA	NA	NA	-0.09375
ENSG00000173926	NA	NA	NA	NA	NA	NA	NA	NA	NA	NA	0.028	NA	NA	NA	-0.020463	NA	NA	NA	-0.0738	NA	0.061515	NA	NA	NA	NA	NA	NA	NA	0.0346	NA	NA	0.0414	NA	NA	0.023675	NA	NA	NA	NA	0.0311	NA	0.0305	NA	NA	NA	NA	NA	-0.013765	NA
ENSG00000121579	NA	NA	NA	NA	0.0273	NA	NA	NA	NA	NA	0.0537	NA	NA	-0.069733	NA	NA	NA	NA	NA	NA	NA	NA	0.032093	0.014012	NA	NA	NA	NA	NA	NA	NA	NA	NA	NA	NA	NA	NA	NA	NA	NA	NA	NA	NA	NA	NA	0.083706	NA	NA	NA
ENSG00000125703	NA	NA	NA	NA	NA	NA	NA	NA	NA	NA	NA	NA	NA	NA	NA	NA	NA	NA	NA	NA	NA	0.0875	0.104128	NA	NA	NA	NA	NA	0.0888	NA	NA	NA	NA	0.0707	NA	NA	NA	NA	NA	0.127	NA	NA	NA	NA	NA	NA	NA	NA	NA
ENSG00000096080	NA	-0.079624	NA	NA	NA	NA	NA	NA	-0.041899	NA	NA	NA	NA	NA	0.028989	NA	NA	NA	NA	NA	NA	NA	0.058353	NA	NA	NA	NA	-0.0341	NA	NA	NA	0.0792	NA	0.0862	NA	NA	NA	NA	NA	NA	NA	0.0732	NA	NA	NA	NA	NA	NA	NA
ENSG00000260916	NA	NA	-0.0168	NA	NA	0.0161	NA	NA	-0.009854	NA	NA	NA	NA	0.02194	NA	NA	0.044811	NA	-0.0473	NA	NA	NA	0.079334	-0.094374	-0.0456	NA	NA	-0.0318	NA	NA	NA	NA	NA	NA	NA	NA	-0.037932	0.047735	0.05141	NA	NA	NA	NA	NA	NA	NA	0.0143	NA	NA
ENSG00000177889	NA	NA	NA	NA	NA	NA	NA	NA	-0.028761	0.0233	NA	NA	NA	NA	-0.060955	NA	NA	NA	0.035	NA	NA	NA	NA	NA	-0.0841	NA	NA	NA	0.0238	NA	NA	-0.0683	NA	NA	NA	NA	NA	NA	NA	-0.0627	NA	-0.0549	NA	NA	NA	NA	NA	NA	NA
ENSG00000022556	NA	NA	NA	NA	NA	NA	NA	NA	0.055049	0.0358	NA	NA	NA	NA	NA	NA	NA	NA	NA	NA	NA	0.077	NA	NA	NA	NA	NA	NA	NA	NA	NA	NA	NA	NA	NA	NA	NA	NA	NA	NA	NA	NA	NA	NA	NA	NA	NA	NA	NA
ENSG00000169057	NA	NA	NA	-0.040326	NA	NA	NA	NA	-0.035178	-0.0605	-0.0385	NA	-0.0401	NA	-0.058708	NA	NA	NA	-0.0668	NA	NA	-0.0184	0.060219	-0.086404	NA	NA	NA	NA	-0.0265	NA	NA	NA	NA	NA	NA	NA	-0.039575	NA	NA	NA	0.044126	NA	NA	-0.044	NA	-0.074072	NA	NA	NA
ENSG00000165609	NA	NA	0.00992	NA	0.0278	NA	NA	NA	NA	-0.0218	NA	NA	NA	NA	NA	NA	NA	0.0199	NA	NA	NA	NA	NA	NA	NA	NA	NA	NA	NA	NA	NA	NA	NA	NA	NA	0.022846	NA	NA	NA	0.0232	NA	NA	0.0224	-0.0099	NA	NA	NA	NA	NA
ENSG00000196290	NA	NA	NA	NA	NA	NA	-0.0877	NA	0.091331	NA	NA	NA	NA	NA	NA	NA	NA	NA	NA	NA	NA	NA	NA	NA	NA	NA	NA	NA	NA	NA	NA	NA	NA	0.142	NA	NA	NA	NA	NA	NA	NA	NA	NA	NA	NA	NA	NA	NA	NA
ENSG00000174446	NA	0.045332	NA	NA	NA	NA	NA	NA	NA	NA	NA	NA	NA	NA	-0.040904	NA	0.024691	NA	-0.0331	-0.019644	NA	NA	NA	NA	NA	NA	NA	NA	NA	NA	NA	-0.016	NA	NA	NA	NA	NA	NA	NA	NA	NA	NA	NA	NA	NA	NA	0.0448	NA	-0.039257
ENSG00000169018	NA	NA	NA	NA	NA	-0.0776	NA	NA	NA	NA	NA	NA	NA	NA	NA	NA	NA	NA	-0.0517	NA	NA	NA	-0.097035	NA	NA	NA	NA	NA	NA	NA	NA	NA	NA	NA	NA	NA	NA	NA	NA	NA	NA	-0.0361	NA	NA	NA	NA	-0.0859	NA	NA
ENSG00000009844	NA	NA	NA	-0.008914	NA	NA	NA	NA	0.0312	NA	NA	NA	NA	NA	0.021083	NA	NA	NA	NA	NA	NA	NA	-0.022123	NA	NA	NA	NA	NA	0.0244	-0.017192	NA	NA	NA	NA	NA	NA	NA	NA	-0.01898	NA	NA	NA	NA	NA	NA	NA	NA	0.038231	NA
ENSG00000123219	NA	NA	NA	NA	NA	NA	NA	NA	NA	NA	NA	NA	NA	NA	NA	NA	NA	NA	NA	NA	0.107967	NA	NA	NA	0.184	-0.0912	NA	NA	NA	NA	NA	NA	NA	NA	NA	NA	NA	NA	NA	0.105	NA	NA	NA	NA	NA	NA	NA	NA	NA
ENSG00000122545	NA	NA	NA	-0.045353	-0.0745	NA	NA	NA	0.041298	NA	NA	NA	NA	NA	NA	NA	NA	NA	NA	-0.029004	NA	NA	-0.032789	NA	0.129	NA	NA	NA	NA	NA	NA	0.0834	NA	NA	NA	NA	-0.049525	-0.053724	NA	NA	NA	NA	NA	NA	NA	NA	NA	0.024675	-0.082137
ENSG00000109118	NA	NA	NA	NA	NA	NA	-0.0506	NA	NA	NA	NA	NA	NA	NA	NA	NA	NA	NA	-0.0616	NA	NA	NA	NA	NA	NA	-0.0155	-0.060117	NA	NA	NA	-0.048651	NA	NA	NA	0.019096	NA	NA	NA	NA	NA	NA	0.0294	NA	NA	-0.0752	NA	NA	NA	NA
ENSG00000033627	NA	0.060582	NA	NA	NA	NA	NA	NA	NA	0.0242	NA	NA	NA	NA	NA	NA	0.055261	NA	0.016	NA	NA	NA	NA	NA	NA	NA	NA	0.0346	NA	NA	NA	NA	NA	NA	0.010503	NA	NA	NA	NA	NA	NA	0.0137	NA	NA	-0.0353	NA	NA	-0.002743	NA
ENSG00000100226	NA	0.146591	NA	NA	NA	NA	-0.0911	NA	NA	NA	NA	NA	-0.056222	NA	-0.038358	NA	-0.06838	NA	-0.178	NA	NA	NA	NA	-0.18925	NA	NA	NA	NA	NA	NA	NA	NA	NA	NA	NA	NA	-0.110913	NA	NA	NA	0.119656	NA	NA	NA	-0.0904	-0.068055	NA	NA	NA
ENSG00000169554	NA	NA	NA	NA	NA	NA	NA	NA	0.017806	NA	NA	NA	NA	NA	NA	NA	NA	0.0626	-0.0668	NA	NA	NA	NA	NA	NA	-0.0449	NA	NA	NA	NA	NA	NA	NA	NA	0.025355	NA	NA	NA	NA	NA	NA	NA	NA	-0.0311	-0.0268	NA	NA	-0.037088	NA
ENSG00000121766	NA	NA	NA	NA	NA	NA	NA	NA	NA	NA	NA	NA	NA	NA	NA	NA	NA	NA	0.0497	NA	NA	NA	0.06104	NA	NA	NA	NA	NA	NA	NA	NA	NA	NA	NA	NA	NA	NA	NA	NA	NA	NA	NA	NA	NA	NA	NA	0.0569	NA	NA
ENSG00000125746	NA	NA	NA	NA	NA	NA	NA	NA	NA	NA	NA	NA	NA	NA	0.103713	NA	NA	NA	NA	NA	NA	NA	NA	NA	NA	NA	NA	NA	NA	NA	NA	NA	NA	0.118	NA	NA	0.078562	0.082499	NA	NA	NA	NA	NA	NA	NA	NA	NA	NA	0.097167
ENSG00000205758	NA	NA	0.0457	NA	NA	NA	NA	NA	NA	NA	-0.0281	NA	NA	NA	NA	NA	0.052365	NA	-0.0749	NA	NA	NA	NA	NA	NA	NA	NA	NA	NA	0.027839	NA	NA	NA	NA	NA	NA	NA	NA	NA	NA	NA	NA	NA	NA	-0.0231	NA	NA	NA	NA
ENSG00000196678	NA	-0.032614	NA	NA	-0.0363	NA	NA	NA	NA	0.0389	NA	NA	NA	NA	NA	-0.093174	NA	NA	NA	NA	NA	NA	-0.025551	NA	-0.111	NA	NA	NA	NA	NA	NA	NA	NA	NA	NA	NA	NA	NA	NA	-0.138	NA	NA	NA	NA	NA	NA	-0.0663	NA	-0.086598
ENSG00000146373	NA	NA	NA	NA	NA	NA	NA	NA	-0.020471	-0.184	NA	NA	NA	NA	NA	NA	NA	NA	NA	-0.032154	NA	NA	NA	NA	-0.14	NA	NA	-0.0684	NA	NA	NA	NA	NA	NA	NA	0.058028	NA	0.0994	NA	-0.0933	NA	NA	NA	-0.0724	NA	NA	NA	NA	NA
ENSG00000100138	NA	-0.015722	NA	-0.033926	-0.048	NA	NA	NA	NA	0.0271	NA	NA	NA	NA	NA	NA	NA	NA	NA	NA	NA	0.0169	NA	NA	NA	NA	NA	NA	0.051	NA	NA	-0.0396	NA	NA	NA	NA	-0.050555	-0.036248	NA	NA	NA	NA	NA	0.0225	-0.024	NA	-0.0401	-0.038299	-0.071391
ENSG00000109339	NA	NA	NA	NA	NA	NA	NA	NA	NA	NA	NA	NA	NA	0.002132	0.000282	NA	NA	NA	NA	NA	NA	NA	NA	NA	NA	NA	NA	NA	NA	NA	0.000951	NA	NA	NA	NA	NA	0.000326	NA	NA	NA	NA	0.000182	0.000509	NA	NA	NA	NA	NA	0.00092
ENSG00000095794	NA	NA	NA	NA	NA	NA	NA	NA	NA	-0.0415	NA	NA	NA	0.057069	NA	NA	NA	NA	NA	NA	NA	NA	NA	NA	NA	-0.0259	NA	NA	NA	0.04133	0.060533	NA	NA	NA	NA	NA	NA	0.028878	NA	NA	NA	NA	-0.0423	NA	NA	0.01823	NA	NA	0.021575
ENSG00000122674	0.00373	NA	NA	NA	NA	NA	NA	NA	0.00097	NA	NA	NA	NA	NA	NA	NA	NA	NA	NA	NA	NA	NA	NA	NA	-0.0016	NA	NA	NA	NA	NA	NA	-0.00193	NA	-0.000859	NA	NA	NA	NA	NA	-0.00161	NA	NA	NA	NA	NA	0.000139	NA	NA	NA
ENSG00000023041	NA	NA	NA	-0.168098	-0.0927	NA	NA	NA	NA	NA	NA	NA	NA	NA	0.003316	NA	NA	NA	NA	NA	NA	NA	0.076966	NA	NA	NA	NA	NA	NA	NA	NA	NA	NA	NA	-0.059483	-0.096877	NA	-0.13511	NA	NA	NA	NA	NA	NA	-0.0473	NA	NA	NA	-0.013702
ENSG00000136643	NA	0.054461	NA	NA	NA	NA	NA	NA	NA	-0.0203	NA	NA	NA	NA	0.052384	NA	NA	NA	0.0208	NA	NA	NA	0.066816	NA	0.0748	NA	NA	NA	NA	NA	-0.063253	NA	NA	NA	NA	NA	NA	NA	NA	NA	NA	NA	NA	NA	NA	NA	-0.0574	NA	NA
ENSG00000269190	NA	NA	NA	NA	NA	NA	NA	NA	0.14817	0.0993	NA	NA	NA	NA	0.182759	NA	NA	NA	0.14	0.043299	NA	-0.067	NA	NA	0.0601	-0.0763	0.159364	-0.13	NA	NA	NA	0.103	NA	NA	-0.036112	0.08212	0.057671	NA	NA	NA	NA	NA	NA	NA	NA	0.11984	-0.0474	NA	NA
ENSG00000167904	NA	NA	NA	NA	NA	NA	NA	NA	NA	NA	NA	NA	NA	NA	NA	NA	NA	NA	0.0739	NA	NA	NA	-0.120383	-0.129642	NA	NA	NA	-0.0481	NA	NA	NA	NA	NA	NA	-0.030865	NA	NA	NA	NA	NA	NA	NA	NA	-0.0369	NA	0.021489	NA	NA	NA
ENSG00000111639	NA	0.007534	NA	NA	NA	NA	NA	NA	NA	0.00206	NA	NA	NA	NA	NA	NA	NA	NA	0.00899	NA	NA	NA	-0.009671	NA	NA	NA	NA	0.0107	NA	NA	NA	NA	NA	NA	NA	NA	NA	NA	NA	0.00898	NA	NA	0.0303	NA	NA	NA	0.015	NA	0.009284
ENSG00000147439	NA	NA	NA	NA	-0.0362	NA	NA	NA	0.034144	0.0301	NA	NA	0.047583	NA	NA	NA	NA	NA	0.0555	NA	NA	NA	NA	-0.046904	NA	NA	NA	NA	0.0297	NA	-0.02135	NA	NA	NA	NA	NA	-0.029809	-0.036457	NA	NA	NA	0.0388	NA	NA	NA	-0.012173	NA	NA	NA
ENSG00000151353	NA	NA	0.0493	NA	-0.059	NA	NA	NA	NA	NA	NA	NA	NA	NA	NA	NA	-0.047233	NA	-0.02	NA	NA	NA	NA	NA	0.0558	NA	NA	NA	NA	NA	NA	NA	NA	NA	0.018627	NA	-0.064433	NA	NA	0.0365	NA	NA	0.0442	NA	NA	NA	NA	NA	-0.077794
ENSG00000138430	NA	NA	NA	0.013841	NA	NA	NA	NA	NA	NA	NA	NA	NA	0.102368	NA	NA	NA	NA	NA	NA	NA	NA	NA	NA	0.0514	0.019	NA	NA	NA	NA	NA	0.132	NA	NA	NA	NA	0.024389	0.028585	NA	NA	NA	0.11	NA	NA	NA	NA	-0.0212	NA	0.029951
ENSG00000090382	NA	NA	NA	NA	NA	NA	NA	NA	-0.013869	NA	0.044	NA	NA	NA	-0.081867	NA	NA	NA	NA	NA	0.052413	NA	NA	NA	NA	NA	NA	NA	0.0535	NA	NA	-0.0463	NA	-0.0587	NA	NA	NA	NA	NA	NA	NA	NA	NA	NA	NA	NA	NA	NA	NA
ENSG00000089916	NA	0.018942	NA	NA	0.0345	NA	NA	NA	NA	NA	NA	NA	NA	NA	0.022356	NA	NA	NA	NA	NA	-0.023747	NA	-0.104539	-0.089389	NA	NA	NA	NA	NA	NA	NA	0.0336	NA	NA	NA	NA	NA	NA	NA	0.0553	NA	NA	NA	0.0272	NA	NA	NA	0.028292	0.016348
ENSG00000132383	NA	NA	NA	NA	NA	NA	NA	NA	NA	NA	NA	NA	NA	NA	NA	NA	NA	NA	NA	NA	NA	NA	NA	-0.002693	NA	NA	NA	NA	NA	NA	NA	NA	NA	NA	NA	NA	NA	NA	NA	NA	NA	NA	NA	NA	NA	NA	-0.00298	0.004789	NA
ENSG00000123066	NA	NA	NA	NA	NA	NA	NA	NA	NA	NA	NA	NA	NA	NA	NA	NA	NA	NA	NA	NA	NA	NA	-0.028096	NA	0.0521	-0.0373	NA	-0.0328	NA	-0.02421	NA	NA	NA	NA	NA	NA	NA	NA	NA	0.0678	NA	NA	NA	NA	NA	NA	NA	NA	NA
ENSG00000035928	NA	NA	NA	0.040085	0.0492	NA	-0.0224	NA	NA	NA	NA	NA	NA	NA	0.091098	NA	-0.038229	NA	NA	NA	NA	NA	NA	NA	NA	NA	NA	-0.0383	NA	NA	NA	0.0899	NA	0.0848	NA	NA	NA	0.062259	NA	NA	NA	0.126	NA	NA	NA	NA	NA	NA	0.033323
ENSG00000154310	-0.05534	NA	NA	-0.038432	-0.0285	NA	NA	NA	NA	NA	NA	NA	NA	NA	NA	0.012562	NA	NA	0.0849	NA	NA	0.0392	-0.065114	NA	0.0539	NA	NA	NA	NA	-0.035842	NA	NA	NA	0.1	NA	-0.016386	NA	-0.049352	NA	NA	NA	NA	NA	NA	NA	NA	NA	NA	-0.036438
ENSG00000139687	NA	NA	NA	NA	-0.0557	NA	NA	NA	NA	NA	NA	NA	-0.091471	0.040992	NA	-0.045813	NA	NA	NA	NA	NA	0.0379	-0.049239	NA	NA	NA	NA	NA	-0.0926	NA	0.061669	NA	NA	NA	-0.041098	-0.075713	-0.049017	NA	NA	NA	NA	NA	NA	NA	NA	NA	NA	NA	-0.086017
ENSG00000143319	NA	NA	NA	0.121112	0.0739	NA	NA	NA	NA	NA	NA	NA	NA	NA	NA	NA	NA	NA	0.0267	NA	NA	NA	NA	NA	NA	NA	NA	NA	NA	NA	NA	NA	NA	NA	NA	0.094654	NA	0.108856	NA	NA	NA	NA	NA	NA	NA	0.049481	NA	NA	NA
ENSG00000140905	NA	0.081653	NA	NA	NA	NA	NA	NA	NA	NA	NA	NA	NA	NA	0.06762	NA	0.045142	NA	-0.0259	NA	NA	NA	NA	NA	NA	NA	NA	0.0555	NA	NA	NA	NA	NA	NA	NA	NA	NA	NA	NA	0.0568	NA	NA	NA	NA	NA	NA	NA	NA	NA
ENSG00000128039	NA	NA	NA	NA	0.0376	NA	NA	NA	NA	NA	NA	NA	NA	NA	NA	NA	NA	NA	NA	NA	NA	NA	0.075959	NA	NA	-0.05	NA	NA	NA	NA	NA	NA	NA	NA	NA	NA	NA	NA	NA	NA	NA	NA	NA	NA	NA	NA	0.117	NA	NA
ENSG00000078124	NA	0.112136	NA	NA	NA	NA	NA	NA	NA	NA	NA	NA	NA	NA	NA	NA	NA	NA	-0.0434	NA	NA	NA	NA	NA	0.123	NA	NA	NA	NA	NA	NA	NA	NA	NA	NA	NA	NA	NA	NA	0.0306	NA	NA	NA	0.0532	NA	NA	NA	NA	NA
ENSG00000070367	NA	NA	NA	NA	NA	NA	-0.0236	NA	0.004595	NA	NA	NA	NA	NA	-0.01742	NA	NA	NA	NA	NA	-0.009382	0.0475	NA	-0.029567	NA	0.0253	NA	NA	NA	NA	0.022211	NA	NA	0.039	NA	NA	NA	NA	NA	NA	NA	NA	NA	0.0171	NA	NA	0.0249	NA	NA
ENSG00000172262	NA	NA	NA	NA	NA	NA	NA	NA	NA	0.0556	NA	NA	-0.041907	0.026128	0.024011	NA	NA	NA	NA	NA	NA	0.0882	NA	NA	NA	NA	NA	-0.0736	NA	NA	NA	NA	NA	0.0673	NA	NA	NA	NA	NA	NA	NA	NA	NA	NA	NA	0.053043	NA	NA	NA
ENSG00000003056	NA	NA	NA	0.032894	NA	NA	NA	NA	NA	0.00881	NA	NA	NA	NA	NA	NA	-0.042536	NA	NA	NA	0.058388	NA	0.039324	NA	-0.0415	-0.0431	NA	-0.0324	NA	NA	-0.014669	NA	NA	NA	NA	NA	NA	NA	NA	-0.0542	NA	-0.0484	NA	NA	NA	NA	NA	NA	NA
ENSG00000143748	NA	NA	NA	NA	NA	NA	NA	NA	NA	NA	NA	NA	NA	NA	NA	NA	NA	NA	NA	NA	NA	-0.0571	NA	NA	NA	NA	NA	NA	NA	NA	NA	NA	NA	NA	-0.149373	-0.235966	-0.154183	NA	NA	NA	NA	NA	NA	NA	NA	NA	0.103	NA	-0.234806
ENSG00000159202	NA	NA	NA	NA	NA	NA	NA	NA	0.01998	NA	0.0333	NA	-0.042032	NA	NA	NA	NA	NA	-0.0422	NA	NA	NA	NA	NA	NA	NA	NA	NA	-0.0397	NA	NA	0.0898	NA	NA	NA	NA	NA	NA	NA	0.0563	NA	NA	NA	0.0306	NA	NA	NA	NA	NA
ENSG00000111669	NA	NA	NA	NA	0.0689	NA	NA	NA	NA	NA	0.0718	NA	-0.047331	NA	NA	NA	NA	NA	NA	NA	0.10797	NA	NA	0.069083	NA	NA	NA	NA	-0.0682	NA	NA	0.114	NA	0.0898	NA	NA	NA	NA	NA	-0.101	NA	NA	NA	NA	NA	0.072269	NA	NA	0.077029
ENSG00000063601	NA	NA	NA	NA	NA	-0.117	NA	NA	NA	NA	NA	NA	NA	NA	NA	NA	NA	-0.121	NA	NA	NA	NA	0.023186	-0.066422	0.145	NA	NA	NA	NA	NA	NA	NA	NA	NA	NA	NA	NA	NA	NA	NA	NA	NA	-0.0736	NA	-0.0293	-0.038534	-0.0316	NA	NA
ENSG00000121486	NA	NA	NA	NA	NA	NA	-0.0426	NA	NA	NA	NA	NA	NA	-0.029715	0.131636	NA	NA	NA	-0.119	NA	NA	NA	0.081196	NA	0.172	NA	NA	-0.0326	NA	NA	NA	NA	NA	NA	-0.027131	NA	NA	NA	NA	0.148	NA	NA	NA	NA	NA	NA	NA	NA	0.047478
ENSG00000137210	NA	NA	NA	NA	-0.0347	NA	NA	NA	NA	NA	NA	NA	NA	NA	NA	NA	NA	NA	NA	NA	NA	NA	-0.07658	NA	0.0552	NA	-0.026695	NA	NA	NA	NA	-0.0256	NA	NA	NA	NA	NA	-0.016299	NA	0.0494	NA	-0.0345	NA	-0.0357	NA	NA	NA	NA	-0.028892
ENSG00000167900	NA	NA	NA	-0.012951	NA	NA	NA	NA	NA	NA	NA	NA	NA	NA	0.118619	NA	NA	NA	NA	NA	NA	NA	-0.065811	NA	0.0845	0.0423	0.027838	NA	NA	NA	NA	0.173	NA	NA	NA	NA	NA	-0.045953	NA	NA	NA	0.0964	NA	NA	NA	NA	NA	NA	NA
ENSG00000166822	NA	NA	NA	NA	NA	NA	NA	NA	NA	-0.0691	NA	NA	NA	NA	NA	NA	NA	NA	NA	-0.051593	NA	NA	NA	NA	NA	NA	NA	NA	NA	NA	NA	NA	NA	NA	NA	NA	NA	NA	NA	0.086	NA	NA	NA	NA	NA	NA	NA	NA	NA
ENSG00000128951	NA	NA	NA	-0.009663	0.0405	NA	NA	NA	NA	NA	NA	NA	NA	NA	0.079562	-0.027773	NA	NA	NA	NA	NA	NA	NA	NA	0.0638	0.0363	NA	NA	NA	NA	NA	0.0423	NA	NA	-0.022284	NA	NA	0.027464	NA	0.065	NA	0.0344	NA	NA	NA	NA	NA	NA	NA
ENSG00000105364	NA	NA	NA	NA	NA	NA	NA	NA	NA	NA	NA	NA	NA	NA	0.067639	NA	NA	NA	-0.0426	NA	-0.077621	NA	NA	NA	NA	NA	NA	NA	NA	NA	NA	0.0696	NA	NA	NA	NA	NA	NA	NA	NA	NA	NA	NA	NA	NA	NA	NA	NA	NA
ENSG00000122512	NA	NA	NA	NA	NA	NA	NA	NA	NA	NA	NA	NA	NA	NA	NA	NA	NA	NA	-0.297	NA	NA	NA	NA	NA	-0.251	NA	NA	NA	NA	NA	NA	NA	NA	NA	NA	NA	NA	NA	NA	NA	NA	NA	NA	NA	NA	NA	NA	NA	NA
ENSG00000119403	NA	NA	NA	NA	-0.00559	NA	NA	NA	NA	-0.0325	NA	NA	NA	NA	NA	0.006855	-0.002213	NA	-0.0743	NA	NA	0.0214	NA	-0.056155	0.035	NA	NA	NA	NA	NA	NA	NA	NA	NA	NA	NA	NA	0.007687	NA	NA	NA	NA	NA	NA	-0.0559	NA	-0.0746	NA	NA
ENSG00000124795	NA	NA	NA	NA	-0.0429	NA	NA	NA	NA	NA	NA	NA	NA	NA	NA	NA	NA	NA	NA	NA	NA	NA	-0.023407	NA	NA	NA	NA	NA	0.041	NA	NA	NA	NA	NA	0.051416	NA	-0.040122	-0.067353	NA	NA	NA	NA	NA	NA	-0.039	NA	0.0568	NA	-0.062247
ENSG00000147164	NA	NA	NA	NA	NA	NA	0.0721	NA	NA	NA	NA	NA	NA	NA	NA	NA	NA	NA	0.0309	NA	NA	NA	NA	NA	NA	NA	NA	NA	NA	NA	NA	NA	NA	NA	NA	NA	NA	NA	NA	NA	NA	NA	NA	NA	-0.114	NA	NA	NA	NA
ENSG00000003147	NA	0.029067	-0.0221	0.025017	NA	NA	NA	NA	NA	NA	NA	NA	0.020175	NA	-0.020685	NA	0.009054	NA	NA	NA	NA	NA	NA	NA	-0.0303	NA	NA	NA	NA	NA	NA	NA	NA	NA	NA	NA	NA	NA	NA	-0.0224	NA	NA	-0.017	NA	0.0188	0.019143	NA	NA	NA
ENSG00000141568	NA	NA	NA	NA	-0.122	NA	NA	NA	NA	-0.0535	NA	NA	NA	-0.063547	-0.064291	NA	-0.130018	NA	-0.104	NA	NA	NA	NA	NA	NA	NA	0.006486	NA	NA	-0.067195	NA	NA	NA	NA	NA	NA	NA	NA	-0.06988	NA	NA	NA	NA	NA	NA	-0.04223	NA	NA	-0.128226
ENSG00000136169	NA	NA	NA	NA	NA	NA	NA	NA	NA	NA	NA	NA	NA	NA	NA	NA	NA	NA	-0.028	NA	NA	NA	NA	NA	NA	NA	NA	-0.0289	NA	NA	NA	NA	NA	0.0241	NA	NA	NA	NA	NA	NA	NA	NA	NA	NA	NA	-0.026302	NA	NA	NA
ENSG00000149257	NA	NA	NA	0.034079	NA	NA	NA	NA	-0.013432	NA	NA	NA	NA	NA	NA	NA	0.032521	NA	NA	NA	NA	NA	NA	NA	NA	NA	-0.01187	NA	NA	NA	-0.04126	NA	NA	NA	-0.016558	NA	0.03298	NA	NA	NA	NA	0.0495	NA	NA	NA	NA	NA	NA	0.039514
ENSG00000023734	NA	NA	NA	NA	NA	NA	NA	NA	NA	NA	NA	NA	NA	NA	0.032675	-0.03102	NA	NA	NA	NA	NA	NA	NA	NA	0.0744	NA	NA	NA	NA	NA	NA	NA	NA	NA	NA	NA	-0.048483	NA	NA	0.094	NA	NA	NA	NA	NA	NA	NA	NA	-0.037512
ENSG00000134987	NA	NA	NA	NA	NA	NA	NA	NA	NA	NA	NA	NA	NA	NA	-0.093865	NA	NA	NA	NA	NA	NA	NA	NA	NA	NA	NA	NA	NA	NA	NA	NA	-0.104	NA	-0.091	0.064135	NA	0.101755	NA	NA	0.181	NA	NA	NA	-0.0455	NA	0.058375	NA	NA	NA
ENSG00000143774	NA	NA	NA	NA	0.0728	NA	NA	NA	NA	0.0225	NA	NA	NA	0.084455	NA	-0.043953	NA	NA	NA	NA	0.029933	NA	NA	NA	NA	NA	NA	NA	-0.0481	NA	NA	NA	NA	NA	0.004769	NA	NA	NA	NA	NA	NA	NA	NA	NA	NA	NA	NA	NA	0.066767
ENSG00000035403	NA	-0.003177	NA	NA	NA	NA	NA	NA	0.001123	NA	-0.00168	NA	NA	NA	NA	NA	NA	NA	NA	NA	NA	NA	0.00212	NA	NA	NA	NA	NA	NA	NA	NA	NA	NA	-0.00127	NA	NA	NA	NA	NA	NA	NA	NA	NA	NA	NA	NA	0.00284	NA	NA
ENSG00000108654	NA	0.021251	NA	NA	NA	NA	NA	NA	NA	NA	NA	NA	NA	NA	NA	NA	0.016041	NA	-0.0255	-0.015688	-0.00627	0.0276	-0.009894	NA	0.0221	NA	NA	0.0228	NA	NA	NA	0.0298	NA	0.0267	NA	NA	NA	NA	NA	0.0198	NA	0.0337	NA	0.0141	-0.0193	NA	NA	NA	NA
ENSG00000139624	NA	NA	NA	NA	NA	NA	-0.0513	NA	NA	NA	NA	NA	NA	NA	NA	NA	NA	NA	-0.0228	NA	NA	NA	NA	NA	NA	NA	NA	NA	NA	NA	NA	NA	NA	NA	-0.014397	NA	NA	0.03567	NA	NA	NA	NA	0.0691	NA	NA	-0.028319	NA	-0.004533	NA
ENSG00000112697	NA	NA	NA	NA	NA	NA	NA	NA	NA	NA	NA	NA	0.074358	NA	0.04369	NA	NA	NA	0.212	NA	-0.16017	0.185	-0.092173	NA	NA	NA	NA	NA	0.154	NA	NA	NA	NA	0.218	NA	NA	NA	NA	NA	0.173	NA	NA	NA	NA	NA	NA	NA	0.056485	NA
ENSG00000154710	NA	NA	NA	NA	NA	NA	NA	NA	NA	-0.0673	NA	NA	NA	NA	-0.02083	NA	NA	NA	-0.056	NA	-0.032335	0.0722	NA	NA	NA	NA	NA	NA	0.0538	NA	NA	-0.0566	0.0298	NA	0.047172	NA	NA	NA	NA	NA	NA	NA	NA	NA	NA	NA	NA	NA	NA
ENSG00000188690	0.02168	NA	NA	-0.043423	0.0584	NA	NA	NA	NA	-0.0563	-0.0337	NA	NA	NA	NA	NA	NA	NA	NA	NA	NA	NA	0.069598	NA	NA	NA	NA	NA	NA	NA	NA	NA	NA	NA	NA	NA	NA	NA	NA	NA	NA	NA	NA	0.0596	NA	NA	NA	NA	NA
ENSG00000085871	NA	NA	NA	NA	NA	-0.371	NA	NA	NA	NA	NA	NA	NA	NA	NA	NA	NA	NA	NA	NA	NA	NA	NA	NA	NA	NA	NA	0.0228	NA	NA	NA	NA	NA	NA	NA	NA	NA	NA	NA	NA	NA	NA	NA	NA	-0.0284	NA	NA	NA	NA
ENSG00000119314	NA	NA	NA	NA	NA	NA	-0.0333	NA	-0.000541	NA	NA	NA	0.000628	NA	NA	NA	NA	0.000928	NA	NA	NA	NA	NA	NA	NA	0.000801	NA	NA	NA	NA	NA	NA	NA	NA	NA	NA	NA	NA	NA	NA	NA	NA	NA	NA	NA	NA	0.00211	NA	NA
ENSG00000166619	NA	NA	NA	NA	NA	NA	NA	NA	NA	NA	0.0419	NA	NA	-0.116351	-0.05946	NA	NA	NA	NA	NA	NA	NA	NA	NA	NA	NA	-0.018769	NA	-0.0486	NA	NA	NA	-0.0287	NA	NA	NA	NA	NA	NA	NA	NA	NA	NA	-0.0638	NA	0.027651	NA	NA	NA
ENSG00000138658	-0.06971	NA	NA	NA	NA	NA	-0.0495	NA	NA	0.0713	NA	NA	NA	NA	-0.148439	NA	NA	NA	0.113	NA	NA	NA	NA	NA	NA	NA	NA	-0.0585	NA	NA	NA	NA	NA	NA	NA	NA	-0.051876	-0.089201	NA	NA	NA	-0.157	NA	-0.0193	NA	NA	NA	NA	-0.159121
ENSG00000204580	NA	0.098805	NA	NA	NA	NA	NA	NA	NA	NA	-0.0198	NA	NA	NA	NA	NA	NA	NA	0.0314	NA	NA	NA	-0.066597	NA	NA	NA	NA	0.0335	NA	NA	NA	0.0679	NA	NA	NA	NA	NA	NA	NA	NA	NA	NA	NA	NA	NA	NA	0.0205	NA	NA
ENSG00000265241	NA	NA	0.0322	NA	NA	0.0279	NA	NA	NA	0.0119	0.0131	NA	NA	0.032482	0.037274	NA	NA	NA	-0.0489	NA	-0.010391	0.00642	0.028441	-0.020944	0.0253	NA	0.030605	NA	0.0111	NA	0.019723	NA	NA	0.00772	NA	NA	NA	0.021516	NA	0.0386	NA	NA	0.0172	0.0234	NA	-0.017639	NA	NA	NA
ENSG00000145741	NA	NA	NA	NA	NA	NA	NA	NA	NA	NA	NA	NA	NA	NA	0.017756	NA	NA	NA	-0.00196	NA	NA	NA	0.005404	NA	0.0822	NA	NA	NA	-0.003	NA	NA	NA	NA	NA	0.002913	NA	NA	NA	NA	0.0522	NA	0.0213	NA	NA	-0.00265	0.005415	0.00288	NA	NA
ENSG00000078043	NA	NA	NA	NA	NA	NA	NA	NA	NA	NA	NA	NA	NA	NA	NA	NA	NA	NA	0.109	NA	-0.070013	NA	-0.036104	NA	NA	NA	NA	NA	NA	NA	NA	NA	NA	NA	-0.015021	NA	NA	NA	NA	NA	NA	-0.0479	NA	0.0261	NA	NA	NA	-0.031969	NA
ENSG00000104047	NA	NA	NA	-0.044326	NA	NA	NA	NA	NA	NA	NA	NA	NA	NA	NA	-0.042423	NA	NA	NA	NA	NA	NA	0.044065	NA	-0.0333	NA	NA	NA	NA	NA	NA	NA	0.0333	NA	NA	NA	NA	NA	NA	NA	NA	NA	NA	NA	-0.0248	NA	NA	NA	-0.054204
ENSG00000146757	NA	NA	NA	NA	-0.192	NA	NA	NA	NA	-0.0576	NA	NA	NA	NA	NA	NA	NA	NA	NA	NA	NA	NA	0.065187	NA	0.251	NA	NA	NA	NA	NA	NA	0.279	NA	NA	NA	NA	NA	NA	NA	NA	NA	NA	NA	NA	NA	NA	NA	NA	NA
ENSG00000196705	NA	NA	NA	NA	NA	NA	NA	NA	NA	NA	NA	NA	NA	NA	0.022742	NA	-0.049155	NA	NA	NA	-0.022105	NA	0.123771	NA	NA	NA	NA	NA	NA	NA	NA	NA	NA	NA	NA	NA	NA	NA	NA	NA	NA	NA	NA	NA	0.037	NA	NA	NA	NA
ENSG00000127564	NA	NA	NA	NA	NA	NA	NA	-0.0458	NA	NA	0.0342	NA	NA	NA	NA	NA	NA	NA	0.0296	NA	NA	NA	0.041514	NA	NA	NA	NA	NA	-0.0278	NA	NA	NA	NA	NA	NA	NA	0.020651	0.03249	NA	-0.0139	NA	NA	NA	NA	NA	0.050192	NA	NA	NA
ENSG00000144840	NA	NA	NA	-0.018858	NA	NA	NA	NA	NA	0.101	-0.134	NA	NA	NA	NA	-0.047607	NA	NA	NA	NA	NA	NA	NA	NA	0.525	NA	NA	NA	-0.211	NA	NA	NA	NA	NA	NA	0.110975	NA	NA	NA	0.19	NA	NA	NA	NA	NA	NA	NA	NA	-0.066952
ENSG00000203667	NA	NA	NA	NA	NA	NA	NA	NA	NA	NA	0.0126	NA	NA	NA	NA	NA	NA	NA	-0.0427	NA	NA	NA	-0.021941	-0.020746	0.0235	0.00648	0.017112	NA	NA	NA	0.017613	NA	NA	NA	NA	NA	NA	0.023861	NA	NA	NA	NA	NA	NA	NA	NA	0.00768	NA	0.012648
ENSG00000083099	NA	NA	NA	NA	NA	NA	0.0173	NA	NA	NA	NA	NA	NA	NA	NA	NA	NA	NA	0.0133	-0.008653	NA	NA	0.062134	NA	NA	NA	NA	NA	NA	NA	NA	NA	NA	NA	NA	NA	NA	NA	NA	NA	NA	NA	NA	NA	NA	NA	NA	NA	NA
ENSG00000102119	-0.07111	NA	NA	NA	-0.133	NA	NA	NA	-0.048819	-0.0413	NA	NA	NA	NA	-0.064078	NA	NA	NA	-0.0283	NA	NA	NA	-0.122935	NA	NA	NA	NA	NA	NA	-0.103072	NA	NA	NA	NA	0.047866	NA	NA	NA	-0.09677	-0.0554	NA	NA	NA	NA	-0.133	NA	NA	NA	-0.184769
ENSG00000138073	NA	NA	NA	NA	NA	NA	NA	NA	-0.061668	NA	0.0728	NA	-0.041933	NA	NA	NA	NA	NA	NA	NA	NA	NA	-0.051699	NA	NA	-0.0475	NA	NA	-0.0641	NA	NA	NA	NA	NA	NA	NA	NA	NA	NA	NA	NA	NA	NA	NA	NA	NA	NA	NA	NA
ENSG00000176715	NA	NA	NA	NA	NA	NA	NA	NA	NA	NA	NA	NA	NA	NA	NA	NA	NA	NA	NA	NA	NA	NA	NA	NA	NA	0.0296	NA	NA	NA	NA	NA	NA	NA	NA	NA	NA	NA	NA	NA	NA	NA	NA	NA	NA	NA	NA	NA	NA	NA
ENSG00000135390	NA	NA	NA	NA	-0.214	NA	NA	NA	0.027966	0.0541	NA	NA	0.043289	NA	NA	NA	-0.090039	NA	NA	NA	NA	NA	NA	NA	-0.0501	NA	NA	NA	0.0439	NA	NA	NA	NA	0.0216	NA	NA	NA	NA	NA	-0.0468	NA	0.0229	NA	NA	NA	NA	NA	NA	-0.208884
ENSG00000188419	NA	NA	NA	NA	-0.0396	NA	NA	-0.0137	-0.013479	-0.0407	NA	NA	NA	NA	NA	NA	-0.056422	NA	-0.0278	NA	NA	0.0169	NA	NA	NA	NA	NA	NA	-0.0197	NA	NA	NA	NA	NA	NA	NA	NA	NA	NA	-0.0168	-0.040817	NA	NA	-0.0216	NA	NA	NA	-0.005614	NA
ENSG00000205707	NA	NA	NA	NA	-0.0231	0.0319	NA	NA	-0.016283	NA	NA	NA	NA	NA	-0.050353	NA	NA	NA	NA	NA	NA	NA	NA	NA	NA	NA	NA	0.019	NA	NA	NA	NA	NA	NA	NA	NA	NA	NA	NA	-0.0972	NA	NA	NA	NA	-0.0186	NA	NA	NA	NA
ENSG00000143756	NA	NA	NA	NA	NA	NA	0.0603	NA	NA	NA	NA	NA	NA	NA	NA	NA	NA	NA	NA	NA	NA	NA	NA	NA	NA	NA	NA	NA	NA	NA	NA	NA	NA	NA	NA	NA	NA	NA	NA	NA	NA	NA	NA	0.136	NA	NA	NA	NA	NA
ENSG00000073969	NA	NA	NA	NA	NA	NA	NA	NA	-0.111156	NA	NA	NA	-0.067824	NA	0.342132	NA	NA	NA	NA	NA	NA	NA	-0.064301	0.159981	0.314	NA	NA	NA	-0.0527	NA	NA	0.178	NA	0.443	NA	NA	NA	NA	NA	0.314	NA	0.187	NA	NA	NA	NA	NA	NA	NA
ENSG00000090615	NA	NA	NA	0.028452	0.0501	NA	NA	NA	0.032601	0.0256	NA	NA	NA	NA	NA	NA	-0.051868	NA	NA	NA	NA	0.0443	NA	NA	NA	NA	NA	NA	0.0328	NA	NA	NA	NA	0.0724	NA	NA	0.045546	NA	NA	NA	NA	NA	NA	NA	-0.0676	0.067345	NA	NA	NA
ENSG00000063245	-0.06584	NA	NA	NA	0.177	NA	NA	NA	NA	NA	NA	NA	NA	NA	0.026242	NA	NA	NA	NA	NA	-0.05709	NA	NA	NA	-0.083	NA	NA	NA	NA	NA	NA	NA	NA	NA	NA	NA	NA	NA	NA	-0.0595	NA	0.0363	NA	NA	NA	0.051865	NA	NA	0.158951
ENSG00000118971	NA	NA	NA	0.038816	-0.0626	NA	NA	NA	NA	NA	-0.0429	NA	NA	NA	NA	NA	NA	NA	NA	NA	NA	NA	0.02629	NA	0.0545	NA	NA	NA	NA	NA	NA	NA	NA	NA	NA	NA	0.029822	0.031677	NA	0.189	NA	NA	NA	NA	NA	-0.048106	0.0659	NA	NA
ENSG00000134802	NA	NA	NA	NA	NA	NA	NA	NA	NA	0.0315	NA	NA	NA	NA	NA	NA	NA	NA	0.0382	NA	NA	NA	-0.089161	NA	NA	-0.0354	NA	NA	NA	NA	NA	NA	NA	NA	0.02422	NA	NA	NA	NA	NA	NA	NA	NA	NA	NA	0.030327	NA	NA	NA
ENSG00000051009	NA	NA	NA	NA	NA	NA	NA	NA	NA	NA	NA	NA	0.060087	-0.025179	-0.10352	NA	NA	NA	0.0837	NA	NA	NA	NA	NA	NA	NA	NA	NA	0.0607	NA	NA	NA	NA	NA	0.034513	NA	NA	NA	NA	-0.111	NA	NA	NA	NA	NA	NA	NA	NA	-0.101775
ENSG00000089682	0.13257	NA	NA	NA	NA	0.0865	-0.0611	NA	NA	NA	NA	NA	NA	0.098642	-0.010077	NA	NA	0.0836	-0.0572	NA	0.040131	-0.0198	0.091289	NA	NA	NA	0.032735	NA	0.0337	0.016588	NA	-0.024	NA	NA	NA	NA	NA	NA	NA	NA	NA	NA	NA	0.0682	NA	NA	-0.0429	NA	NA
ENSG00000151849	NA	NA	NA	NA	NA	NA	NA	NA	NA	NA	NA	NA	NA	NA	NA	NA	NA	NA	0.045	NA	NA	NA	NA	NA	NA	NA	NA	NA	NA	NA	NA	0.0247	NA	NA	NA	NA	NA	NA	NA	NA	NA	NA	0.0132	NA	NA	NA	0.0583	0.041827	NA
ENSG00000125686	NA	NA	NA	0.065933	NA	NA	NA	-0.0198	NA	0.0623	0.0505	NA	NA	NA	NA	NA	NA	NA	0.134	NA	NA	0.0905	NA	NA	-0.0353	NA	NA	-0.00923	NA	NA	NA	NA	NA	0.0539	NA	0.069757	0.045999	0.025624	NA	-0.0498	NA	NA	NA	NA	NA	0.080926	0.0472	NA	0.040138
ENSG00000127616	NA	NA	NA	-0.018115	-0.0379	NA	NA	NA	NA	NA	NA	NA	NA	NA	-0.027406	-0.017785	NA	NA	NA	NA	-0.008278	NA	NA	NA	-0.0334	NA	0.02154	NA	0.026	NA	NA	-0.0158	NA	-0.0151	NA	-0.014709	-0.026322	-0.024536	NA	NA	NA	-0.0276	NA	NA	NA	NA	0.0121	NA	-0.03591
ENSG00000185721	NA	0.110228	NA	NA	NA	0.119	0.0681	NA	-0.094358	-0.0754	NA	NA	NA	NA	NA	NA	0.088379	NA	NA	NA	-0.128746	NA	-0.209782	NA	NA	NA	NA	0.104	NA	NA	NA	NA	NA	NA	NA	NA	NA	NA	-0.13979	NA	NA	NA	NA	NA	NA	NA	NA	NA	0.06023
ENSG00000154001	NA	NA	NA	NA	NA	NA	NA	NA	NA	NA	NA	NA	NA	NA	NA	NA	NA	NA	NA	NA	NA	0.0362	NA	-0.055354	0.156	NA	NA	NA	NA	NA	NA	NA	NA	NA	NA	NA	NA	NA	NA	NA	NA	NA	-0.019	NA	NA	NA	NA	0.029091	NA
ENSG00000158092	-0.03966	NA	-0.0271	NA	0.132	NA	NA	NA	NA	NA	NA	NA	NA	NA	NA	0.076999	NA	NA	-0.0499	NA	NA	NA	NA	NA	-0.0569	NA	NA	NA	NA	NA	NA	NA	NA	NA	NA	NA	0.069729	0.056528	NA	NA	-0.060215	NA	NA	0.0356	0.0715	0.030989	-0.0275	NA	0.056784
ENSG00000100519	NA	NA	NA	NA	NA	NA	NA	NA	NA	NA	NA	NA	NA	NA	0.014134	NA	NA	NA	NA	NA	NA	NA	NA	NA	NA	NA	NA	NA	NA	-0.001446	NA	NA	NA	NA	0.001095	NA	NA	NA	NA	NA	NA	NA	NA	NA	NA	NA	NA	NA	NA
ENSG00000244462	NA	NA	NA	0.106944	0.125	NA	NA	NA	NA	NA	NA	NA	NA	NA	NA	NA	NA	NA	NA	NA	-0.112944	NA	0.1311	NA	NA	0.0621	NA	NA	NA	NA	NA	NA	NA	NA	NA	0.065631	0.081194	NA	NA	NA	NA	NA	NA	NA	NA	NA	NA	NA	0.130509
ENSG00000110066	NA	NA	NA	NA	NA	NA	NA	NA	NA	NA	NA	NA	NA	NA	NA	NA	NA	NA	-0.0197	NA	NA	NA	NA	NA	NA	NA	NA	NA	NA	NA	-0.032312	-0.0434	NA	0.0447	0.038097	NA	0.032709	NA	NA	NA	NA	NA	NA	NA	NA	NA	NA	NA	NA
ENSG00000171163	NA	NA	NA	NA	NA	NA	NA	NA	NA	NA	0.356	NA	NA	NA	NA	NA	NA	NA	NA	NA	NA	NA	-0.078679	0.334455	NA	NA	NA	NA	NA	NA	NA	NA	NA	NA	NA	NA	NA	NA	NA	NA	NA	NA	NA	NA	NA	0.327978	NA	NA	NA
ENSG00000153922	NA	NA	NA	NA	NA	NA	NA	NA	NA	NA	NA	NA	NA	NA	NA	NA	NA	NA	-0.0265	NA	NA	NA	NA	NA	NA	NA	NA	NA	NA	-0.024132	NA	NA	NA	NA	NA	NA	NA	NA	NA	NA	NA	-0.0163	NA	NA	NA	-0.008402	-0.0158	NA	NA
ENSG00000111850	NA	NA	NA	NA	NA	NA	NA	NA	NA	-0.0292	NA	NA	NA	NA	NA	NA	NA	NA	-0.0514	NA	NA	NA	0.052067	NA	NA	NA	NA	NA	NA	NA	NA	NA	NA	NA	NA	NA	NA	NA	NA	NA	NA	NA	NA	NA	NA	NA	-0.0417	NA	NA
ENSG00000133318	NA	NA	NA	NA	NA	NA	-0.0306	NA	0.080717	NA	NA	NA	NA	NA	0.233594	NA	NA	NA	NA	NA	-0.118075	NA	NA	NA	NA	NA	NA	NA	NA	NA	NA	0.19	NA	0.139	NA	NA	-0.033784	NA	NA	NA	NA	0.209	NA	NA	-0.0513	NA	NA	NA	NA
ENSG00000105793	-0.06001	NA	NA	-0.042117	NA	NA	-0.0672	NA	NA	-0.0735	NA	NA	NA	0.067316	NA	NA	-0.047109	NA	-0.0723	NA	NA	NA	NA	-0.093734	0.0206	-0.0659	NA	-0.0903	0.0733	-0.031712	NA	-0.0464	NA	NA	NA	NA	-0.07967	NA	NA	NA	NA	-0.029	NA	NA	NA	-0.054311	NA	-0.051401	NA
ENSG00000138756	NA	NA	NA	NA	-0.0751	NA	NA	NA	NA	-0.0425	-0.145	NA	NA	NA	-0.097499	NA	-0.039065	NA	-0.241	NA	NA	-0.0368	NA	NA	NA	NA	NA	NA	NA	NA	NA	-0.0885	NA	NA	NA	NA	-0.092912	NA	NA	NA	NA	-0.0795	NA	-0.0703	NA	NA	NA	-0.073698	-0.063352
ENSG00000074201	NA	NA	NA	NA	0.035	-0.0132	NA	NA	NA	NA	NA	NA	NA	NA	0.033398	NA	0.035902	NA	NA	NA	NA	NA	NA	NA	NA	NA	-0.016111	NA	NA	NA	NA	0.0158	NA	0.0249	NA	NA	NA	NA	NA	0.0217	NA	0.0263	NA	NA	0.029	NA	NA	NA	NA
ENSG00000172269	NA	NA	NA	NA	NA	NA	NA	NA	0.053929	NA	NA	NA	NA	NA	NA	NA	NA	NA	NA	NA	NA	NA	NA	NA	NA	NA	NA	NA	0.094	NA	NA	NA	NA	NA	NA	NA	NA	-0.053604	NA	NA	NA	NA	NA	NA	NA	NA	NA	NA	NA
ENSG00000198301	NA	-0.113599	NA	0.098222	0.134	NA	NA	NA	NA	NA	0.112	NA	NA	NA	NA	NA	NA	NA	NA	NA	NA	NA	NA	0.119503	NA	NA	NA	-0.157	NA	NA	0.05583	NA	NA	NA	0.033895	NA	0.07104	NA	NA	NA	NA	0.202	NA	NA	NA	0.123325	NA	NA	NA
ENSG00000159199	NA	NA	NA	-0.02875	-0.0601	NA	NA	NA	NA	NA	NA	NA	NA	NA	-0.081641	0.02178	NA	NA	NA	NA	NA	NA	NA	NA	-0.0335	NA	NA	NA	0.0383	NA	NA	-0.0659	NA	-0.056	0.020611	NA	-0.03366	-0.045084	0.04819	-0.0236	0.030769	-0.0641	NA	NA	NA	NA	NA	NA	-0.068236
ENSG00000092140	-0.12524	NA	NA	NA	NA	NA	NA	NA	NA	NA	NA	NA	NA	NA	-0.084797	NA	NA	NA	NA	NA	NA	NA	NA	NA	NA	NA	NA	NA	NA	NA	-0.196419	-0.108	NA	NA	NA	NA	NA	NA	-0.12234	NA	NA	-0.151	NA	NA	-0.0991	NA	NA	NA	NA
ENSG00000204822	NA	NA	NA	0.202916	0.177	NA	NA	NA	NA	NA	NA	NA	NA	NA	NA	0.239972	0.203595	NA	NA	NA	0.047995	NA	0.082273	NA	NA	NA	NA	NA	NA	NA	NA	0.105	NA	NA	NA	NA	NA	NA	NA	NA	NA	0.069	NA	NA	NA	NA	-0.0237	NA	0.122144
ENSG00000249115	NA	NA	NA	NA	NA	NA	NA	NA	NA	-0.0398	NA	NA	NA	NA	NA	0.14751	NA	NA	-0.0874	NA	NA	0.0655	-0.221243	NA	NA	NA	NA	NA	0.126	NA	NA	NA	NA	NA	NA	NA	NA	NA	NA	NA	NA	NA	NA	NA	NA	NA	NA	0.024062	NA
ENSG00000163156	NA	NA	NA	NA	0.00199	NA	NA	NA	NA	NA	NA	NA	-0.003508	NA	NA	NA	NA	NA	NA	NA	NA	NA	-0.005098	NA	NA	NA	NA	-0.00619	-0.0031	NA	NA	NA	NA	NA	NA	NA	NA	0.004871	NA	NA	-0.005036	NA	NA	NA	-0.00349	-0.001105	NA	NA	NA
ENSG00000124942	NA	NA	NA	NA	NA	NA	NA	NA	NA	NA	NA	NA	NA	-0.02736	-0.03811	NA	NA	NA	0.0618	-0.015883	NA	NA	0.05266	0.037122	0.053	-0.032	NA	NA	NA	NA	-0.025658	NA	NA	-0.0301	NA	NA	NA	NA	NA	NA	NA	NA	NA	NA	NA	NA	NA	NA	NA
ENSG00000134152	NA	NA	NA	NA	NA	NA	NA	NA	NA	NA	0.0918	NA	NA	-0.040016	NA	NA	NA	NA	-0.0548	NA	0.0336	NA	0.118051	NA	NA	NA	NA	NA	NA	NA	0.052986	NA	NA	0.0359	NA	0.057879	NA	NA	NA	NA	NA	0.0533	-0.119	NA	NA	NA	0.0447	0.089767	NA
ENSG00000198947	NA	NA	NA	NA	NA	NA	NA	NA	NA	NA	NA	NA	NA	NA	NA	-0.093491	-0.077727	NA	NA	NA	NA	NA	-0.066314	NA	NA	NA	NA	NA	NA	NA	NA	NA	NA	NA	NA	NA	NA	NA	NA	NA	NA	NA	NA	0.0511	NA	NA	NA	NA	NA
ENSG00000128050	NA	NA	NA	NA	0.00179	NA	NA	NA	NA	NA	NA	NA	-0.001249	NA	-0.000856	NA	0.000899	NA	-0.00132	NA	NA	NA	0.001264	NA	NA	NA	NA	NA	NA	-0.000435	0.000593	-0.00173	NA	NA	0.000529	-0.001104	-0.001805	0.001422	NA	NA	NA	-0.00147	NA	0.00064	NA	NA	0.00611	NA	NA
ENSG00000130734	NA	NA	NA	-0.141368	-0.242	NA	NA	NA	NA	NA	NA	NA	NA	NA	-0.034075	NA	-0.237423	NA	NA	NA	0.065579	NA	NA	NA	NA	NA	NA	-0.226	NA	NA	NA	-0.0151	NA	0.0189	NA	-0.082409	-0.139849	-0.079198	NA	NA	NA	NA	NA	NA	NA	NA	NA	NA	-0.237137
ENSG00000203705	NA	NA	NA	NA	NA	NA	NA	NA	NA	-0.0131	NA	NA	NA	NA	-0.019752	NA	0.01894	NA	NA	NA	NA	NA	NA	NA	0.131	NA	NA	NA	NA	-0.019543	NA	NA	-0.0334	NA	NA	NA	NA	NA	NA	0.081	NA	NA	NA	NA	-0.0345	NA	NA	NA	NA
ENSG00000184220	NA	NA	NA	NA	0.00956	0.0171	NA	NA	NA	-0.00369	NA	NA	NA	0.026706	0.011479	NA	NA	NA	-0.011	NA	-0.007306	NA	NA	-0.007556	0.0149	NA	NA	NA	NA	NA	0.015527	NA	NA	NA	NA	NA	-0.010305	NA	NA	NA	NA	0.00798	NA	0.019	NA	NA	NA	NA	NA
ENSG00000133316	NA	NA	NA	NA	NA	NA	NA	NA	NA	NA	NA	NA	NA	NA	NA	NA	NA	NA	-0.06	NA	NA	NA	NA	NA	NA	0.0247	NA	NA	NA	NA	NA	NA	NA	NA	NA	NA	NA	NA	NA	NA	NA	NA	NA	NA	0.143	NA	NA	NA	NA
ENSG00000087206	NA	NA	NA	0.146756	NA	NA	NA	NA	NA	NA	NA	NA	NA	NA	NA	NA	NA	NA	NA	NA	NA	-0.12	NA	NA	NA	NA	0.389934	NA	NA	NA	NA	NA	NA	NA	NA	NA	NA	NA	NA	NA	NA	NA	NA	0.194	NA	-0.396529	NA	0.366381	NA
ENSG00000055070	NA	NA	NA	NA	-0.204	NA	NA	NA	NA	-0.084	NA	NA	NA	NA	NA	NA	NA	NA	-0.0212	NA	-0.161319	NA	-0.160077	NA	NA	NA	NA	NA	0.179	-0.116638	0.149548	NA	NA	NA	NA	NA	NA	NA	NA	NA	NA	NA	NA	NA	NA	0.047472	NA	NA	-0.160538
ENSG00000165671	-0.08744	NA	NA	NA	-0.0404	NA	-0.123	NA	NA	NA	NA	NA	NA	NA	NA	NA	NA	NA	-0.0876	NA	NA	0.0611	NA	-0.087764	NA	-0.0809	NA	NA	NA	NA	NA	NA	NA	0.0911	0.027011	NA	NA	-0.030622	NA	NA	NA	NA	NA	NA	NA	NA	NA	NA	NA
ENSG00000121957	NA	NA	NA	NA	NA	NA	-0.0299	NA	NA	NA	NA	NA	NA	NA	-0.046178	NA	NA	NA	NA	0.017546	NA	NA	NA	NA	NA	NA	NA	NA	NA	NA	-0.030848	NA	NA	NA	0.019991	NA	NA	NA	NA	NA	NA	NA	NA	NA	NA	NA	NA	NA	NA
ENSG00000169246	NA	NA	NA	-0.024467	-0.0326	NA	-0.023	NA	NA	NA	NA	NA	NA	NA	NA	NA	NA	NA	0.00637	NA	NA	NA	NA	NA	NA	NA	NA	NA	NA	NA	NA	NA	NA	NA	0.024199	NA	NA	-0.024912	NA	NA	NA	NA	NA	NA	NA	NA	NA	NA	-0.033701
ENSG00000106785	NA	NA	NA	NA	NA	0.0388	NA	NA	NA	NA	NA	NA	NA	0.076586	NA	NA	-0.035825	NA	NA	NA	NA	NA	NA	NA	NA	NA	NA	NA	NA	NA	NA	NA	NA	NA	-0.012368	NA	NA	NA	NA	NA	NA	NA	NA	NA	NA	NA	NA	NA	NA
ENSG00000125459	NA	NA	NA	0.03002	0.0328	NA	NA	NA	NA	NA	NA	NA	NA	NA	NA	NA	NA	0.115	-0.0662	NA	NA	NA	-0.131346	NA	0.0693	NA	NA	NA	NA	NA	NA	NA	NA	NA	NA	0.028578	0.070277	NA	NA	NA	-0.08128	NA	NA	-0.0437	0.0431	NA	NA	NA	NA
ENSG00000164615	NA	NA	NA	NA	NA	NA	NA	NA	NA	NA	NA	NA	NA	NA	NA	NA	NA	NA	NA	NA	NA	NA	-0.007329	NA	NA	NA	NA	NA	NA	NA	NA	NA	NA	NA	NA	NA	NA	0.015863	0.01958	NA	NA	-0.0177	NA	NA	NA	NA	0.0291	NA	NA
ENSG00000166734	NA	NA	NA	-0.039441	-0.0265	NA	NA	NA	NA	NA	NA	NA	NA	NA	NA	NA	NA	NA	0.0838	NA	NA	NA	NA	NA	0.361	NA	NA	NA	NA	NA	-0.132044	NA	-0.0516	NA	NA	NA	-0.032178	-0.027231	NA	NA	NA	NA	NA	NA	NA	NA	NA	NA	NA
ENSG00000132740	NA	NA	NA	NA	-0.0296	NA	NA	NA	NA	NA	NA	NA	NA	NA	NA	NA	NA	NA	0.0939	NA	NA	NA	NA	NA	NA	NA	NA	NA	NA	NA	NA	NA	NA	NA	NA	NA	-0.064579	NA	NA	NA	NA	0.0988	NA	NA	NA	0.019425	NA	NA	-0.074536
ENSG00000138032	NA	0.048076	NA	NA	NA	NA	NA	NA	-0.04638	-0.0425	NA	NA	-0.067744	-0.126679	NA	NA	NA	NA	-0.11	NA	0.107201	0.0583	0.106704	NA	NA	NA	NA	0.0667	-0.0979	0.053716	NA	-0.0248	-0.0459	0.0629	NA	NA	NA	NA	0.13051	-0.0914	NA	NA	NA	-0.0857	NA	NA	NA	NA	NA
ENSG00000198218	NA	NA	NA	NA	-0.0765	NA	NA	NA	NA	NA	NA	NA	NA	NA	-0.119437	NA	NA	NA	0.111	NA	NA	NA	NA	NA	-0.128	NA	NA	NA	NA	NA	NA	NA	NA	NA	0.049327	NA	-0.143494	-0.134415	0.12621	-0.125	NA	NA	NA	NA	-0.143	NA	NA	NA	-0.139045
ENSG00000147224	NA	NA	NA	NA	-0.034	NA	0.0265	NA	0.012332	NA	NA	NA	NA	NA	NA	NA	NA	NA	0.0305	NA	0.066948	NA	NA	NA	NA	NA	NA	NA	NA	NA	NA	NA	NA	NA	NA	NA	NA	-0.035668	NA	NA	NA	NA	NA	NA	-0.0269	NA	NA	NA	-0.024628
ENSG00000014216	NA	NA	NA	NA	NA	NA	NA	NA	NA	NA	NA	NA	NA	NA	NA	NA	NA	NA	NA	NA	NA	NA	NA	NA	0.0868	NA	NA	NA	NA	NA	NA	NA	NA	NA	NA	NA	NA	NA	NA	NA	NA	0.0671	NA	-0.00481	NA	NA	NA	NA	NA
ENSG00000172809	NA	0.030346	NA	-0.018919	-0.0204	NA	NA	NA	NA	NA	NA	NA	0.016585	NA	-0.052064	NA	NA	NA	-0.0111	NA	NA	NA	NA	NA	0.0266	NA	NA	NA	NA	-0.014066	NA	NA	NA	-0.03	NA	-0.016667	-0.026669	-0.011818	NA	0.0421	NA	-0.035	NA	NA	NA	-0.042968	-0.0321	NA	-0.027131
ENSG00000198589	NA	NA	0.0212	NA	NA	NA	-0.0664	NA	NA	0.0372	NA	NA	-0.015535	0.052291	NA	NA	-0.067468	0.0416	-0.0425	NA	NA	NA	NA	0.069436	NA	-0.0434	NA	NA	NA	NA	NA	-0.0419	NA	NA	NA	NA	NA	NA	NA	NA	NA	NA	NA	-0.0478	-0.0878	NA	NA	NA	NA
ENSG00000234545	NA	NA	NA	NA	-0.049	NA	NA	NA	-0.035436	NA	NA	NA	NA	NA	-0.081942	NA	NA	NA	0.062	NA	NA	NA	NA	NA	-0.038	0.0165	NA	NA	NA	NA	NA	NA	NA	NA	NA	NA	NA	-0.041912	NA	-0.0298	NA	NA	NA	NA	NA	NA	NA	NA	-0.086366
ENSG00000127947	NA	-0.168037	NA	NA	-0.2	NA	NA	NA	NA	NA	NA	NA	NA	NA	NA	NA	-0.108222	NA	NA	NA	NA	NA	NA	NA	NA	NA	NA	-0.119	0.068	NA	NA	NA	NA	NA	0.062644	NA	NA	NA	NA	NA	NA	NA	NA	NA	NA	NA	NA	NA	NA
ENSG00000188243	NA	NA	NA	NA	NA	NA	NA	NA	NA	NA	NA	NA	NA	NA	NA	NA	NA	NA	0.00114	NA	NA	0.000509	NA	NA	NA	NA	NA	NA	NA	NA	0.002207	NA	-0.00108	NA	NA	NA	NA	NA	NA	NA	NA	NA	NA	NA	NA	NA	NA	NA	NA
ENSG00000196704	NA	-0.058395	NA	0.113494	0.0548	NA	NA	NA	NA	-0.0363	NA	NA	NA	NA	NA	0.134823	NA	NA	0.115	NA	NA	NA	-0.149439	NA	NA	0.06	NA	NA	NA	NA	NA	NA	NA	NA	NA	NA	0.150101	0.084763	NA	0.133	NA	NA	NA	NA	NA	NA	NA	NA	NA
ENSG00000173559	NA	-0.043812	NA	NA	NA	NA	NA	NA	NA	NA	NA	NA	-0.091218	NA	NA	NA	NA	NA	NA	NA	NA	NA	0.067562	NA	0.186	NA	NA	NA	-0.0327	NA	0.034054	NA	NA	NA	0.043124	NA	NA	NA	NA	0.171	NA	NA	NA	NA	NA	NA	NA	NA	NA
ENSG00000159461	NA	NA	NA	NA	-0.592	NA	NA	NA	NA	NA	NA	NA	NA	NA	-0.477267	NA	NA	NA	NA	NA	NA	NA	-0.334034	NA	NA	-0.283	NA	NA	NA	NA	NA	NA	NA	NA	NA	-0.404705	NA	NA	NA	0.00967	NA	-0.532	NA	NA	NA	-0.266848	NA	NA	-0.728042
ENSG00000106615	NA	NA	-0.00402	NA	NA	NA	NA	NA	NA	NA	NA	NA	NA	NA	-0.01981	0.007184	NA	NA	NA	NA	NA	NA	NA	NA	-0.00805	-0.00977	NA	NA	NA	NA	NA	-0.0193	NA	-0.018	0.003733	NA	NA	0.013098	NA	-0.0103	NA	-0.0147	-0.00325	NA	NA	NA	-0.0147	NA	NA
ENSG00000113742	NA	NA	NA	NA	NA	NA	NA	NA	NA	NA	NA	NA	NA	NA	NA	NA	NA	NA	-0.0174	NA	0.075387	NA	NA	NA	NA	NA	NA	NA	NA	NA	NA	NA	NA	NA	NA	NA	NA	NA	NA	NA	NA	NA	0.109	NA	NA	NA	-0.0765	NA	NA
ENSG00000111371	NA	NA	-0.0247	-0.053504	NA	NA	NA	NA	-0.015914	NA	NA	NA	NA	NA	NA	NA	NA	NA	-0.0216	NA	NA	NA	0.035267	NA	-0.0454	NA	NA	NA	NA	NA	NA	NA	NA	NA	NA	NA	NA	NA	NA	-0.0407	NA	NA	-0.0209	NA	-0.162	NA	0.0102	NA	-0.056754
ENSG00000187555	NA	NA	NA	NA	NA	-0.0534	NA	NA	0.021044	NA	NA	NA	NA	NA	-0.020201	NA	NA	NA	NA	NA	NA	NA	NA	NA	NA	NA	NA	-0.024	NA	NA	NA	NA	NA	NA	0.025365	NA	NA	NA	NA	0.0602	NA	NA	NA	NA	NA	NA	NA	NA	NA
ENSG00000185475	NA	NA	NA	NA	NA	NA	NA	NA	NA	NA	NA	NA	-0.031397	NA	NA	NA	NA	NA	NA	NA	NA	NA	NA	NA	NA	NA	-0.049935	NA	NA	NA	NA	NA	NA	0.0523	NA	NA	NA	NA	NA	NA	-0.068005	NA	NA	NA	NA	NA	NA	NA	NA
ENSG00000198265	NA	-0.244248	NA	NA	NA	NA	NA	NA	-0.13727	NA	NA	NA	NA	NA	-0.204793	NA	-0.201993	NA	-0.399	NA	NA	NA	NA	NA	0.18	NA	NA	-0.167	NA	NA	NA	NA	NA	NA	NA	NA	NA	NA	0.2661	0.243	NA	NA	NA	-0.204	NA	NA	NA	NA	NA
ENSG00000163902	NA	NA	NA	NA	NA	NA	NA	NA	0.16413	NA	NA	NA	NA	NA	NA	NA	-0.1251	NA	NA	NA	NA	NA	NA	NA	0.206	NA	NA	NA	NA	NA	NA	NA	NA	NA	NA	NA	NA	NA	NA	NA	NA	NA	NA	NA	NA	NA	NA	NA	NA
ENSG00000173120	NA	NA	NA	-0.070693	-0.125	NA	NA	NA	NA	NA	NA	NA	NA	NA	NA	-0.063451	NA	NA	NA	NA	NA	NA	NA	NA	-0.0565	NA	NA	NA	NA	NA	NA	-0.0376	NA	NA	NA	-0.028381	-0.049889	NA	NA	NA	NA	NA	NA	NA	-0.153	NA	0.0437	NA	-0.174406
ENSG00000240682	NA	-0.05562	NA	NA	0.101	NA	NA	NA	NA	NA	NA	NA	NA	NA	NA	NA	NA	NA	NA	-0.048917	NA	NA	NA	NA	NA	NA	NA	-0.066	NA	NA	NA	NA	NA	NA	NA	NA	NA	NA	NA	NA	NA	NA	NA	NA	NA	NA	NA	NA	NA
ENSG00000160949	-0.15924	NA	0.0751	-0.192039	-0.291	0.0471	NA	NA	NA	-0.0764	-0.0829	NA	NA	NA	NA	NA	-0.234777	NA	0.0719	NA	NA	NA	-0.301608	NA	NA	-0.0752	NA	NA	NA	-0.181926	0.13538	NA	NA	NA	NA	NA	NA	NA	-0.24376	-0.037	-0.391838	NA	NA	NA	NA	NA	NA	NA	-0.267352
ENSG00000152359	NA	NA	NA	NA	-0.143	NA	NA	NA	NA	0.0191	NA	NA	NA	NA	NA	NA	NA	NA	NA	NA	NA	NA	NA	NA	NA	NA	NA	NA	NA	NA	NA	-0.0579	NA	-0.0445	NA	NA	NA	NA	NA	NA	NA	NA	NA	NA	-0.088	NA	NA	NA	NA
ENSG00000118564	NA	NA	NA	NA	NA	NA	NA	NA	NA	-0.0613	NA	NA	NA	NA	NA	NA	NA	NA	0.0547	NA	NA	NA	NA	NA	NA	NA	NA	NA	NA	NA	NA	NA	NA	NA	0.02277	NA	NA	NA	NA	NA	NA	NA	NA	NA	NA	NA	NA	NA	NA
ENSG00000142669	NA	NA	NA	NA	NA	NA	NA	NA	NA	NA	NA	NA	NA	NA	NA	NA	NA	NA	-0.0237	NA	NA	NA	-0.098293	NA	NA	NA	NA	0.0641	0.0475	-0.045795	NA	NA	NA	NA	NA	NA	NA	NA	NA	NA	NA	NA	NA	NA	NA	NA	NA	NA	-0.039775
ENSG00000213865	NA	NA	NA	NA	-0.0286	NA	NA	NA	NA	NA	NA	NA	NA	NA	-0.080735	-0.025586	NA	NA	NA	NA	-0.033153	-0.0265	-0.053701	NA	NA	NA	NA	NA	NA	NA	NA	-0.11	NA	NA	NA	NA	-0.081451	-0.050297	NA	NA	NA	-0.124	NA	NA	NA	NA	-0.094	-0.061357	NA
ENSG00000135469	NA	NA	NA	NA	NA	NA	NA	NA	NA	NA	NA	NA	NA	NA	-0.186761	NA	NA	NA	NA	NA	NA	NA	0.113227	NA	NA	NA	NA	NA	NA	NA	NA	NA	NA	NA	NA	NA	NA	NA	NA	NA	NA	-0.223	NA	NA	NA	NA	NA	NA	NA
ENSG00000105397	NA	NA	0.0308	NA	-0.0489	NA	NA	NA	-0.027133	-0.0237	NA	NA	NA	NA	NA	NA	NA	NA	NA	NA	NA	NA	NA	NA	-0.0213	NA	NA	NA	NA	NA	NA	NA	NA	0.0371	NA	NA	NA	NA	NA	-0.0137	NA	NA	0.0421	NA	NA	NA	NA	NA	-0.04682
ENSG00000001167	NA	-0.100006	NA	NA	-0.11	NA	NA	NA	NA	NA	NA	NA	NA	NA	-0.153682	NA	-0.142753	NA	NA	NA	NA	0.0579	NA	NA	NA	NA	NA	NA	NA	NA	NA	-0.213	NA	NA	NA	NA	NA	NA	NA	NA	NA	NA	NA	NA	NA	NA	NA	NA	-0.125666
ENSG00000089006	NA	0.031123	NA	NA	NA	NA	NA	NA	NA	-0.0622	NA	NA	-0.023182	NA	NA	NA	-0.02512	NA	NA	NA	NA	NA	-0.049448	NA	NA	NA	NA	NA	0.0451	NA	NA	-0.047	NA	NA	NA	NA	NA	NA	NA	NA	NA	-0.0713	NA	-0.0393	NA	NA	NA	-0.028497	NA
ENSG00000188739	NA	NA	NA	NA	NA	NA	NA	NA	NA	NA	NA	NA	NA	NA	NA	NA	NA	NA	NA	NA	NA	NA	-0.014614	-0.013444	NA	NA	NA	NA	NA	NA	NA	NA	NA	NA	NA	NA	NA	NA	NA	NA	NA	0.032	NA	NA	NA	0.007365	NA	NA	NA
ENSG00000104884	NA	NA	NA	NA	-0.102	NA	NA	NA	-0.018639	NA	NA	NA	NA	NA	-0.035351	NA	NA	NA	-0.0104	NA	-0.025248	NA	NA	NA	-0.0459	NA	NA	NA	0.0235	NA	NA	-0.0226	NA	NA	0.032634	NA	-0.093076	NA	NA	-0.0498	NA	-0.017	NA	NA	NA	NA	0.0144	NA	-0.08977
ENSG00000112584	NA	NA	NA	NA	0.0462	NA	NA	NA	NA	0.0563	NA	NA	NA	NA	NA	NA	NA	NA	-0.0744	NA	NA	NA	NA	NA	NA	NA	NA	NA	NA	NA	0.078357	NA	NA	NA	NA	NA	NA	0.171721	NA	NA	NA	NA	-0.0473	NA	NA	NA	NA	NA	NA
ENSG00000100804	NA	NA	NA	NA	NA	NA	NA	-0.0332	NA	NA	NA	NA	-0.049272	NA	-0.175803	NA	NA	NA	NA	NA	NA	NA	NA	NA	NA	NA	NA	NA	NA	NA	NA	-0.186	NA	-0.214	NA	NA	NA	NA	NA	NA	NA	-0.146	NA	NA	NA	NA	NA	0.049669	NA
ENSG00000143437	NA	NA	NA	NA	NA	NA	NA	NA	NA	NA	NA	NA	NA	NA	NA	NA	-0.127926	NA	NA	NA	NA	NA	NA	NA	NA	NA	NA	NA	NA	NA	NA	NA	NA	NA	0.094744	NA	NA	NA	NA	NA	NA	NA	NA	NA	NA	NA	NA	NA	NA
ENSG00000123983	-0.03252	NA	NA	NA	NA	NA	NA	NA	NA	-0.0332	NA	NA	-0.041762	NA	-0.038566	-0.021232	NA	NA	-0.109	NA	NA	NA	-0.005997	NA	NA	NA	NA	NA	NA	-0.030222	NA	NA	NA	0.0261	0.007343	-0.017545	-0.032582	NA	NA	0.0361	0.079719	NA	NA	NA	0.029	NA	-0.0412	NA	-0.012092
ENSG00000253710	NA	NA	NA	0.071732	NA	NA	NA	NA	NA	-0.0793	NA	NA	NA	-0.196951	NA	NA	NA	NA	-0.158	NA	NA	-0.139	0.047468	NA	NA	NA	NA	NA	-0.132	NA	-0.152178	NA	NA	NA	NA	0.115718	0.122155	0.045852	NA	NA	NA	NA	NA	-0.136	NA	NA	NA	NA	0.093725
ENSG00000178104	NA	NA	NA	NA	-0.00488	NA	NA	-0.00943	NA	-0.0173	-0.0132	NA	NA	NA	NA	NA	NA	NA	0.0096	NA	NA	NA	NA	-0.012231	0.0138	NA	NA	-0.0119	NA	NA	NA	0.00987	NA	0.00952	NA	NA	-0.008131	NA	NA	NA	NA	0.0112	NA	NA	-0.0128	-0.014627	-0.0044	NA	NA
ENSG00000004700	NA	NA	NA	NA	NA	NA	NA	NA	NA	NA	0.132	NA	NA	NA	0.217559	NA	NA	NA	0.0627	NA	NA	NA	NA	NA	0.344	NA	NA	NA	NA	NA	NA	NA	NA	NA	NA	NA	NA	NA	NA	0.138	NA	NA	NA	0.0543	NA	0.100838	NA	NA	NA
ENSG00000136842	NA	NA	NA	NA	NA	NA	NA	NA	NA	NA	NA	NA	NA	0.039606	NA	-0.03187	NA	NA	NA	NA	NA	NA	0.068683	NA	NA	NA	NA	NA	NA	NA	NA	NA	NA	NA	NA	NA	-0.01774	NA	NA	-0.0325	NA	NA	NA	NA	NA	NA	NA	NA	-0.014961
ENSG00000159111	NA	NA	NA	NA	NA	NA	NA	NA	NA	NA	NA	NA	-0.140049	NA	NA	NA	NA	NA	NA	NA	NA	NA	-0.060273	NA	NA	NA	NA	NA	-0.149	NA	NA	0.101	NA	NA	NA	NA	NA	NA	NA	NA	NA	NA	NA	NA	-0.183	NA	NA	NA	NA
ENSG00000137812	0.02249	-0.017228	NA	NA	NA	NA	NA	NA	NA	0.039	NA	NA	NA	NA	NA	NA	-0.033091	NA	0.0999	0.021222	NA	0.0904	0.029409	NA	-0.0895	NA	NA	NA	0.0184	0.004914	NA	NA	NA	0.0811	NA	NA	0.012634	-0.021226	NA	-0.0877	NA	NA	-0.0108	NA	-0.0237	NA	0.0256	NA	NA
ENSG00000071054	NA	NA	NA	NA	-0.0283	NA	NA	NA	NA	NA	NA	NA	NA	NA	NA	NA	NA	NA	-0.0185	NA	NA	NA	0.041652	NA	NA	NA	NA	NA	NA	NA	NA	NA	NA	NA	NA	NA	-0.03248	NA	NA	NA	NA	NA	NA	NA	NA	NA	NA	0.021225	-0.036907
ENSG00000164506	NA	NA	NA	NA	-0.0308	NA	-0.0991	NA	NA	-0.0117	-0.0932	NA	NA	NA	NA	-0.036694	NA	NA	-0.142	NA	NA	NA	0.049987	NA	0.0508	NA	NA	NA	NA	NA	NA	NA	NA	NA	NA	NA	NA	-0.017271	-0.06444	0.0537	NA	NA	NA	NA	-0.0791	NA	NA	-0.030042	-0.037674
ENSG00000163297	-0.17175	NA	NA	NA	NA	NA	NA	NA	NA	NA	0.271	NA	NA	NA	NA	NA	NA	NA	-0.0363	NA	NA	NA	-0.180341	NA	NA	NA	NA	NA	NA	-0.159009	NA	0.0695	NA	0.0715	NA	NA	NA	NA	-0.18463	NA	-0.208639	0.0858	NA	NA	-0.0178	0.225004	-0.123	NA	NA
ENSG00000141127	NA	NA	NA	NA	NA	-0.0868	NA	NA	NA	0.0286	NA	NA	NA	NA	NA	NA	NA	NA	NA	NA	NA	-0.0819	0.057616	NA	0.172	NA	NA	NA	NA	NA	NA	NA	NA	NA	NA	0.075063	0.071261	NA	NA	NA	NA	NA	NA	-0.101	NA	NA	NA	NA	NA
ENSG00000145495	NA	NA	NA	NA	NA	NA	-0.0157	-0.0103	-0.059914	NA	NA	NA	NA	NA	NA	NA	NA	NA	NA	NA	NA	NA	0.076518	NA	-0.214	NA	NA	NA	0.0157	NA	NA	NA	NA	NA	0.007038	NA	NA	NA	NA	-0.202	NA	-0.0953	NA	NA	-0.0201	0.080759	NA	NA	NA
ENSG00000053770	NA	NA	NA	-0.075611	NA	NA	NA	0.0497	NA	NA	NA	NA	NA	NA	NA	NA	NA	NA	-0.0726	NA	NA	NA	NA	-0.040971	NA	NA	NA	NA	NA	NA	NA	NA	NA	NA	NA	NA	NA	NA	NA	NA	NA	NA	NA	NA	NA	NA	NA	NA	NA
ENSG00000141258	NA	NA	NA	NA	NA	NA	NA	NA	NA	NA	-0.0429	NA	NA	NA	NA	NA	NA	NA	NA	NA	NA	0.058	-0.067285	-0.045108	NA	NA	NA	NA	NA	NA	NA	NA	NA	NA	NA	NA	NA	NA	-0.13076	NA	NA	NA	NA	NA	NA	NA	NA	NA	NA
ENSG00000164815	NA	-0.05067	-0.0865	NA	NA	NA	NA	NA	NA	NA	NA	NA	NA	NA	NA	NA	-0.025834	NA	NA	NA	-0.034485	NA	NA	NA	NA	NA	NA	-0.0258	NA	NA	NA	0.119	NA	0.0533	0.069163	NA	-0.065256	-0.0404	NA	NA	NA	NA	-0.0631	NA	NA	NA	NA	0.034566	NA
ENSG00000120265	NA	NA	NA	NA	-0.0446	NA	NA	NA	NA	0.0141	NA	NA	NA	NA	-0.044696	NA	NA	NA	-0.0564	NA	NA	-0.0286	0.097979	NA	NA	NA	NA	NA	NA	-0.036131	NA	NA	NA	NA	0.022757	-0.017016	-0.038152	NA	NA	-0.0327	NA	-0.0536	NA	NA	-0.0261	NA	NA	NA	-0.05555
ENSG00000143384	NA	0.054708	NA	NA	NA	NA	NA	NA	NA	NA	NA	NA	NA	NA	NA	NA	-0.038385	NA	0.0361	NA	NA	NA	-0.072187	NA	NA	-0.0394	NA	NA	0.0468	NA	NA	NA	NA	NA	NA	NA	NA	NA	NA	-0.0102	NA	NA	NA	NA	NA	0.036854	NA	NA	NA
ENSG00000115750	NA	0.026396	NA	NA	NA	NA	NA	NA	NA	NA	NA	NA	NA	NA	NA	NA	NA	NA	NA	NA	NA	NA	-0.06805	NA	NA	NA	NA	NA	NA	-0.056637	NA	NA	NA	NA	NA	NA	NA	NA	NA	NA	-0.062206	NA	NA	-0.0886	NA	NA	NA	NA	NA
ENSG00000162244	NA	NA	NA	0.044198	-0.0367	NA	NA	NA	NA	0.0292	NA	NA	0.071198	NA	NA	NA	NA	NA	NA	NA	NA	NA	NA	NA	0.0557	NA	NA	NA	0.0506	NA	NA	NA	NA	NA	NA	NA	NA	NA	NA	0.0607	NA	NA	NA	NA	NA	NA	NA	NA	-0.035213
ENSG00000159445	NA	NA	NA	NA	0.0609	NA	NA	NA	NA	NA	NA	NA	NA	NA	NA	NA	NA	NA	NA	NA	NA	NA	NA	-0.05609	NA	NA	NA	NA	NA	NA	NA	NA	NA	NA	NA	NA	NA	NA	NA	0.106	0.071605	NA	NA	NA	NA	NA	NA	NA	NA
ENSG00000130202	NA	0.063764	NA	NA	-0.0529	NA	NA	NA	NA	-0.123	NA	NA	-0.0632	NA	0.034252	-0.046904	NA	NA	-0.0618	0.044734	NA	NA	0.169424	NA	0.087	-0.0758	NA	NA	NA	NA	NA	0.0298	NA	NA	-0.050669	NA	-0.043505	NA	NA	NA	NA	0.032	NA	-0.0764	NA	NA	0.128	NA	NA
ENSG00000133612	NA	0.048475	NA	NA	-0.104	NA	NA	0.0627	NA	NA	NA	NA	0.063337	NA	0.013396	NA	NA	NA	-0.0496	NA	NA	NA	-0.018811	NA	-0.283	NA	NA	NA	0.096	NA	NA	-0.0241	NA	0.0403	NA	NA	NA	-0.095249	NA	-0.0976	NA	NA	NA	NA	NA	NA	-0.0733	NA	-0.076717
ENSG00000188186	NA	NA	NA	NA	-0.0275	NA	NA	NA	NA	0.0311	NA	NA	0.032925	NA	-0.057048	NA	0.023191	NA	NA	NA	NA	NA	NA	NA	NA	NA	NA	NA	0.0377	NA	NA	-0.0422	NA	NA	0.016734	NA	NA	NA	NA	0.0253	NA	NA	NA	NA	-0.0629	-0.047501	NA	NA	NA
ENSG00000122068	NA	NA	NA	NA	NA	NA	NA	NA	NA	NA	NA	NA	NA	NA	0.18486	NA	NA	NA	0.0357	-0.009506	NA	NA	0.023199	NA	NA	NA	NA	NA	NA	NA	NA	NA	NA	NA	NA	NA	NA	NA	NA	NA	NA	NA	NA	NA	NA	NA	NA	NA	0.041654
ENSG00000101347	NA	NA	NA	NA	NA	NA	NA	NA	NA	NA	NA	NA	NA	NA	0.112096	NA	NA	NA	0.0396	NA	NA	NA	NA	NA	0.0476	NA	0.089797	NA	NA	NA	NA	0.0519	NA	NA	NA	NA	NA	NA	-0.06512	NA	NA	0.0954	NA	NA	NA	NA	NA	NA	NA
ENSG00000144712	NA	NA	NA	-0.086904	-0.0971	NA	NA	NA	NA	NA	NA	NA	NA	NA	NA	NA	NA	NA	0.0861	NA	NA	NA	-0.079682	NA	NA	NA	NA	NA	NA	0.098531	NA	NA	NA	NA	0.056273	NA	NA	NA	-0.10205	NA	-0.10935	0.12	NA	NA	NA	NA	NA	NA	-0.071771
ENSG00000186480	NA	NA	NA	-0.110256	-0.175	NA	NA	NA	-0.033962	-0.0318	NA	NA	NA	NA	-0.152625	-0.049303	NA	NA	-0.0448	NA	NA	NA	NA	NA	-0.07	-0.0746	NA	NA	NA	NA	NA	NA	NA	NA	0.088541	NA	-0.122075	-0.051707	NA	NA	NA	-0.0964	-0.0686	-0.0374	NA	NA	NA	-0.047705	-0.183816
ENSG00000095261	NA	NA	NA	-0.023189	NA	NA	NA	NA	NA	NA	NA	NA	-0.034795	NA	NA	NA	NA	NA	-0.0195	NA	NA	NA	-0.041965	NA	NA	NA	NA	NA	NA	NA	NA	NA	NA	0.0604	NA	NA	NA	NA	-0.05967	NA	NA	NA	NA	-0.0121	NA	NA	NA	NA	-0.014765
ENSG00000183495	NA	NA	NA	-0.023176	-0.0306	NA	0.0256	NA	0.02201	0.0283	NA	NA	NA	NA	NA	NA	NA	NA	0.0613	NA	NA	0.03	NA	0.032345	NA	NA	NA	NA	NA	NA	NA	NA	NA	NA	NA	NA	NA	-0.024798	NA	NA	NA	0.0364	NA	0.0204	NA	0.038033	0.0122	NA	-0.032807
ENSG00000155438	NA	NA	0.0452	-0.033198	-0.069	0.0253	NA	NA	NA	-0.0443	NA	NA	NA	NA	NA	NA	NA	NA	-0.0678	NA	NA	NA	NA	NA	NA	NA	NA	-0.115	NA	NA	NA	-0.0712	NA	NA	NA	NA	NA	-0.072398	NA	NA	NA	NA	NA	NA	-0.0458	NA	NA	0.045293	-0.082867
ENSG00000128463	NA	NA	0.0244	NA	NA	NA	NA	NA	NA	NA	NA	NA	NA	NA	NA	NA	NA	0.0354	-0.0446	NA	NA	NA	NA	NA	0.0469	NA	NA	NA	NA	NA	NA	-0.0307	NA	NA	0.005386	0.0554	0.044295	NA	NA	0.0482	NA	NA	NA	-0.017	NA	NA	NA	NA	-0.032117
ENSG00000169905	NA	NA	NA	-0.030624	-0.0235	-0.0186	NA	NA	NA	NA	NA	NA	NA	0.111482	0.041173	NA	-0.048549	NA	0.0585	NA	NA	0.0368	NA	-0.051707	NA	NA	NA	NA	NA	NA	NA	NA	0.0381	NA	-0.028047	-0.058493	-0.069504	-0.039286	NA	NA	NA	0.0198	NA	0.0271	-0.00917	-0.057346	0.0349	NA	-0.01027
ENSG00000111540	NA	NA	-0.0476	NA	0.0479	NA	NA	NA	NA	NA	NA	NA	NA	NA	NA	0.032245	-0.050915	NA	NA	NA	NA	NA	NA	NA	NA	NA	NA	NA	NA	NA	NA	0.0712	NA	0.0818	NA	0.036597	NA	NA	NA	NA	NA	NA	NA	NA	NA	NA	NA	0.046082	0.036283
ENSG00000126749	NA	NA	NA	NA	NA	NA	NA	NA	NA	NA	NA	NA	NA	NA	NA	NA	NA	NA	-0.0319	NA	NA	NA	NA	-0.048653	NA	NA	0.034397	NA	NA	0.007211	NA	-0.0396	NA	NA	NA	NA	NA	NA	NA	NA	NA	-0.036	NA	NA	NA	-0.049386	-0.0433	NA	NA
ENSG00000110442	NA	NA	0.0157	NA	NA	NA	NA	NA	0.015647	NA	0.00364	NA	NA	NA	0.006664	NA	NA	NA	0.00926	NA	0.010306	NA	NA	NA	-0.0129	NA	NA	NA	NA	NA	NA	NA	NA	NA	0.006563	NA	NA	NA	NA	NA	NA	NA	0.0187	0.0162	NA	NA	NA	NA	-0.012562
ENSG00000150527	NA	NA	NA	NA	NA	NA	NA	NA	NA	NA	NA	NA	NA	NA	NA	NA	NA	NA	NA	NA	NA	NA	NA	NA	NA	NA	NA	NA	NA	NA	NA	-0.0677	NA	NA	0.038992	NA	NA	NA	NA	NA	NA	-0.0881	NA	NA	NA	NA	0.0155	NA	NA
ENSG00000197063	NA	NA	0.121	NA	NA	0.123	NA	-0.118	NA	NA	0.166	NA	-0.100266	0.077698	NA	NA	NA	0.139	0.136	NA	NA	NA	NA	-0.114924	NA	NA	NA	NA	NA	NA	NA	NA	NA	NA	NA	NA	NA	NA	NA	NA	NA	NA	0.0766	NA	0.0891	0.179501	0.184	NA	NA
ENSG00000036054	NA	NA	NA	-0.169703	-0.123	NA	NA	NA	NA	0.0687	NA	NA	NA	NA	NA	-0.124036	NA	NA	0.039	NA	NA	NA	NA	NA	0.248	NA	NA	NA	NA	NA	NA	NA	NA	NA	NA	NA	-0.10911	-0.172923	NA	NA	NA	NA	NA	NA	NA	NA	NA	NA	-0.171455
ENSG00000153107	NA	NA	NA	NA	NA	NA	NA	NA	NA	-0.0623	NA	NA	0.037468	NA	NA	NA	NA	NA	0.0703	NA	NA	0.102	-0.159082	NA	NA	NA	NA	NA	NA	NA	NA	NA	NA	NA	NA	NA	NA	NA	NA	-0.0897	NA	NA	NA	NA	NA	NA	-0.0668	NA	0.078647
ENSG00000178105	NA	NA	NA	NA	-0.015	NA	NA	NA	NA	NA	NA	NA	NA	NA	0.00459	NA	NA	NA	NA	NA	NA	0.00786	NA	NA	0.0116	NA	0.004975	NA	NA	NA	NA	NA	NA	NA	NA	NA	0.006854	NA	NA	NA	NA	0.00634	NA	NA	NA	NA	0.00994	NA	-0.008634
ENSG00000085982	NA	NA	NA	NA	NA	NA	NA	NA	NA	NA	NA	NA	NA	NA	NA	NA	NA	NA	0.0608	NA	NA	NA	-0.042788	NA	NA	NA	NA	NA	NA	NA	NA	0.113	NA	NA	NA	NA	NA	NA	-0.08785	NA	NA	0.15	NA	NA	-0.0773	NA	NA	NA	0.121325
ENSG00000158796	NA	0.035818	NA	0.05157	NA	-0.077	NA	NA	NA	NA	NA	NA	NA	NA	NA	NA	NA	NA	NA	NA	NA	NA	NA	NA	NA	NA	NA	NA	NA	NA	NA	NA	NA	NA	NA	0.024876	NA	NA	NA	NA	NA	NA	NA	NA	NA	NA	NA	NA	NA
ENSG00000196792	NA	NA	NA	-0.131116	NA	NA	NA	NA	NA	NA	NA	NA	NA	NA	-0.231902	NA	NA	NA	NA	NA	NA	NA	NA	-0.288657	NA	NA	NA	NA	0.179	NA	NA	NA	NA	NA	NA	-0.048601	-0.145968	-0.062182	NA	NA	NA	NA	NA	NA	NA	NA	NA	NA	-0.25755
ENSG00000064419	NA	NA	NA	NA	0.0537	NA	NA	NA	0.079042	NA	NA	NA	NA	NA	NA	NA	NA	NA	NA	NA	NA	NA	NA	NA	0.088	0.0246	NA	NA	NA	NA	NA	NA	NA	NA	NA	NA	NA	NA	NA	0.0506	NA	NA	NA	NA	NA	NA	-0.0625	0.026588	NA
ENSG00000170906	NA	NA	0.0825	-0.027453	-0.0607	NA	NA	NA	NA	NA	NA	NA	NA	0.073563	-0.077426	NA	NA	NA	-0.0214	NA	NA	NA	NA	NA	NA	NA	NA	-0.0787	NA	NA	NA	-0.0723	NA	-0.0699	NA	NA	-0.030447	NA	NA	NA	NA	-0.0905	NA	NA	-0.0524	NA	NA	NA	NA
ENSG00000250317	NA	NA	NA	NA	NA	NA	NA	NA	NA	NA	NA	NA	NA	0.212669	NA	NA	NA	NA	NA	NA	NA	NA	NA	0.116987	NA	NA	-0.122869	NA	NA	NA	NA	NA	NA	NA	NA	NA	NA	NA	0.06369	NA	NA	NA	NA	NA	NA	NA	NA	NA	NA
ENSG00000090339	NA	NA	NA	NA	NA	NA	NA	NA	NA	NA	0.253	NA	NA	-0.156443	0.18988	NA	NA	NA	NA	NA	NA	NA	0.066731	NA	NA	NA	NA	NA	NA	0.152063	-0.078395	NA	NA	NA	NA	NA	NA	NA	NA	NA	NA	NA	NA	NA	NA	0.308918	NA	NA	NA
ENSG00000151779	NA	NA	NA	NA	NA	NA	NA	NA	NA	NA	NA	NA	NA	NA	0.058189	NA	NA	NA	0.0521	NA	NA	NA	NA	NA	NA	0.0164	NA	NA	NA	NA	NA	NA	NA	0.122	0.046822	NA	NA	NA	NA	NA	NA	NA	NA	NA	NA	NA	NA	NA	NA
ENSG00000196683	NA	NA	NA	NA	NA	NA	NA	-0.000236	NA	NA	NA	NA	NA	NA	NA	NA	NA	NA	NA	NA	NA	NA	0.000328	NA	NA	NA	NA	NA	NA	NA	NA	NA	NA	NA	NA	NA	NA	NA	NA	NA	NA	NA	NA	NA	NA	NA	NA	NA	NA
ENSG00000117569	NA	NA	NA	NA	NA	NA	NA	NA	NA	NA	NA	NA	NA	NA	NA	NA	NA	NA	-0.0172	NA	NA	NA	-0.018145	NA	NA	NA	NA	NA	NA	NA	NA	NA	NA	NA	NA	NA	-0.024186	NA	NA	-0.0112	NA	NA	-0.00638	NA	NA	NA	-0.00243	0.005642	NA
ENSG00000165891	NA	NA	NA	-0.067834	-0.0478	NA	NA	NA	NA	NA	NA	NA	NA	NA	0.080587	-0.031714	NA	NA	-0.0437	NA	NA	0.0614	NA	NA	NA	NA	NA	NA	NA	NA	NA	NA	NA	NA	NA	-0.06972	-0.066443	NA	NA	NA	NA	NA	NA	NA	-0.0594	NA	NA	NA	-0.080369
ENSG00000134470	NA	NA	NA	NA	NA	NA	0.0654	NA	NA	NA	NA	NA	NA	NA	NA	NA	NA	NA	NA	NA	NA	NA	NA	-0.050879	NA	-0.0648	NA	NA	NA	NA	NA	NA	NA	NA	NA	NA	NA	NA	NA	NA	NA	NA	-0.0405	NA	NA	NA	NA	NA	NA
ENSG00000215817	NA	-0.066149	NA	NA	NA	NA	NA	NA	NA	NA	NA	NA	NA	NA	0.053042	NA	-0.024804	NA	-0.109	NA	NA	-0.0691	NA	0.062242	NA	NA	NA	NA	NA	NA	NA	0.0535	NA	NA	NA	NA	NA	NA	0.02992	NA	NA	NA	NA	NA	NA	NA	NA	NA	NA
ENSG00000143252	NA	NA	NA	NA	NA	0.0472	NA	NA	NA	NA	0.00287	NA	NA	NA	NA	NA	0.04268	NA	NA	NA	NA	NA	NA	NA	0.0347	NA	NA	NA	NA	NA	NA	NA	NA	NA	-0.011309	NA	NA	NA	NA	0.0193	NA	NA	NA	NA	NA	NA	NA	NA	NA
ENSG00000112715	0.02232	NA	NA	NA	NA	NA	-0.114	NA	-0.012526	NA	NA	NA	NA	NA	NA	NA	NA	NA	-0.175	NA	0.00953	-0.0755	0.036803	NA	-0.0119	NA	NA	NA	-0.118	NA	0.012814	NA	NA	0.0313	-0.03649	NA	NA	NA	NA	NA	NA	0.0124	NA	NA	NA	NA	NA	NA	NA
ENSG00000170142	NA	-0.040678	0.0505	NA	-0.093	NA	NA	NA	NA	NA	NA	NA	0.04976	NA	NA	NA	-0.053111	NA	NA	NA	0.024946	NA	NA	NA	NA	NA	NA	NA	0.0554	NA	NA	NA	NA	NA	0.037891	NA	NA	NA	NA	NA	NA	NA	NA	NA	-0.0488	NA	NA	NA	-0.078635
ENSG00000160200	NA	NA	NA	NA	NA	NA	NA	NA	NA	NA	0.112	NA	NA	NA	NA	-0.079605	NA	NA	NA	NA	-0.130338	-0.176	NA	0.054738	NA	NA	NA	NA	NA	NA	NA	NA	NA	NA	NA	NA	NA	0.045793	NA	NA	NA	-0.279	NA	NA	NA	0.07927	NA	NA	NA
ENSG00000081237	NA	NA	NA	NA	-0.0554	-0.0716	NA	NA	NA	NA	NA	NA	0.074054	NA	-0.130703	NA	NA	NA	0.0325	NA	NA	0.0637	NA	NA	NA	NA	NA	NA	0.12	NA	-0.039021	-0.142	NA	NA	0.05933	NA	NA	NA	NA	0.0542	NA	-0.157	NA	NA	-0.0757	NA	NA	NA	-0.064622
ENSG00000100802	NA	NA	NA	NA	NA	NA	NA	NA	NA	NA	NA	NA	NA	NA	NA	NA	NA	NA	NA	NA	NA	NA	NA	NA	NA	NA	NA	NA	NA	NA	0.033262	NA	NA	NA	NA	NA	NA	NA	NA	NA	NA	NA	NA	NA	NA	NA	NA	NA	NA
ENSG00000157426	NA	NA	NA	NA	NA	NA	NA	NA	NA	NA	NA	NA	-0.048886	NA	NA	NA	NA	NA	NA	NA	NA	NA	NA	NA	NA	NA	NA	NA	NA	NA	NA	NA	NA	NA	NA	NA	NA	NA	NA	-0.053	NA	NA	NA	NA	NA	NA	NA	NA	NA
ENSG00000197323	NA	NA	NA	NA	NA	NA	NA	NA	NA	NA	NA	NA	NA	NA	NA	NA	NA	NA	0.0505	NA	NA	0.0762	0.056314	NA	NA	NA	NA	0.0254	NA	NA	0.033206	NA	NA	0.0433	NA	NA	0.028559	NA	NA	NA	NA	-0.0522	NA	NA	NA	0.047298	0.0642	NA	NA
ENSG00000054523	NA	NA	NA	NA	NA	NA	NA	NA	-0.028198	NA	NA	NA	NA	-0.04765	NA	NA	NA	NA	0.0208	NA	NA	0.07	0.035486	NA	-0.0428	NA	NA	NA	NA	NA	NA	NA	NA	NA	NA	NA	-0.05281	NA	NA	-0.0362	NA	NA	NA	NA	NA	NA	NA	NA	NA
ENSG00000138326	NA	NA	NA	NA	NA	NA	-5.38e-05	NA	NA	NA	4.61e-05	NA	NA	0.000307	0.000428	NA	NA	NA	0.000139	NA	NA	3.3e-05	0.000467	-0.000136	0.000261	NA	NA	-2.89e-05	5.4e-05	NA	NA	0.000283	0.000123	NA	NA	NA	NA	NA	NA	0.00014	-0.000122	0.000162	6.07e-05	0.000115	NA	NA	8.61e-05	NA	NA
ENSG00000119599	NA	-0.072703	NA	NA	NA	NA	NA	NA	NA	NA	NA	NA	NA	NA	NA	NA	-0.160602	NA	-0.0652	NA	NA	NA	-0.068037	0.076282	NA	NA	NA	-0.0279	0.146	NA	NA	-0.173	NA	NA	NA	0.044887	NA	NA	NA	-0.141	NA	NA	0.044	NA	NA	0.11248	NA	NA	-0.115642
ENSG00000130725	NA	-0.051426	-0.0422	NA	NA	-0.0569	NA	0.00445	NA	NA	NA	NA	0.020966	NA	NA	NA	NA	NA	NA	NA	NA	NA	0.01006	NA	NA	NA	NA	-0.0143	-0.00532	0.017979	NA	0.0621	NA	NA	0.018493	NA	NA	NA	NA	NA	NA	0.052	NA	NA	NA	NA	NA	NA	NA
ENSG00000165325	NA	NA	0.0233	NA	NA	NA	NA	NA	NA	0.0315	NA	NA	NA	NA	NA	NA	NA	NA	NA	NA	NA	NA	NA	NA	NA	NA	NA	NA	NA	NA	NA	NA	NA	NA	NA	NA	NA	NA	NA	NA	NA	NA	NA	NA	NA	NA	NA	NA	NA
ENSG00000163682	NA	NA	NA	NA	NA	NA	NA	NA	-0.000341	-0.000421	NA	NA	NA	NA	0.001586	NA	NA	NA	NA	NA	-0.000395	NA	0.002265	NA	0.00365	NA	-0.001617	NA	NA	NA	NA	NA	NA	NA	NA	NA	-0.000386	0.000148	NA	0.00281	NA	0.000557	NA	NA	NA	NA	0.000892	NA	NA
ENSG00000108469	NA	NA	NA	NA	NA	NA	NA	NA	-0.019923	NA	NA	NA	NA	NA	NA	NA	NA	NA	0.0991	NA	0.103382	NA	NA	-0.101465	-0.0446	NA	NA	NA	NA	NA	NA	NA	NA	NA	NA	NA	NA	NA	NA	-0.0466	NA	NA	NA	NA	-0.0794	NA	NA	NA	NA
ENSG00000197081	NA	NA	NA	NA	NA	NA	NA	NA	NA	NA	NA	NA	NA	-0.033252	NA	NA	NA	NA	NA	NA	0.028964	NA	NA	NA	NA	NA	-0.0289	-0.0177	NA	NA	NA	NA	NA	NA	NA	NA	NA	NA	NA	NA	NA	NA	NA	NA	NA	NA	-0.0166	NA	NA
ENSG00000154582	NA	NA	NA	NA	0.0123	NA	NA	NA	NA	NA	NA	NA	NA	NA	NA	0.018108	NA	NA	NA	NA	NA	NA	0.032416	NA	0.235	NA	NA	NA	NA	NA	NA	-0.00984	NA	NA	0.011153	NA	NA	NA	NA	NA	NA	-0.00664	NA	NA	NA	NA	NA	0.023064	NA
ENSG00000108406	NA	NA	NA	NA	NA	NA	NA	NA	NA	NA	0.15	NA	NA	NA	NA	NA	NA	NA	NA	NA	NA	NA	NA	NA	NA	NA	NA	NA	NA	NA	NA	NA	NA	0.0963	NA	NA	NA	NA	NA	NA	NA	NA	NA	NA	-0.161	NA	NA	NA	NA
ENSG00000136485	NA	NA	NA	NA	NA	NA	NA	NA	NA	NA	NA	NA	NA	NA	NA	NA	NA	NA	NA	NA	NA	0.154	NA	NA	0.222	NA	NA	NA	NA	NA	NA	NA	NA	0.232	NA	0.133539	0.084686	NA	NA	0.202	NA	NA	NA	NA	NA	NA	NA	NA	0.095205
ENSG00000155366	NA	NA	NA	0.05413	0.0687	NA	NA	NA	NA	NA	NA	NA	NA	NA	0.195406	0.055752	NA	NA	NA	NA	-0.064394	NA	NA	NA	NA	NA	NA	-0.0743	NA	NA	NA	0.238	NA	0.2	NA	NA	NA	NA	NA	-0.152	NA	0.211	NA	NA	NA	0.146747	NA	NA	NA
ENSG00000111321	NA	NA	NA	NA	NA	NA	NA	NA	NA	NA	NA	NA	NA	NA	NA	NA	NA	NA	NA	NA	NA	NA	NA	NA	-0.0197	NA	NA	NA	NA	NA	NA	NA	0.0108	NA	NA	NA	NA	NA	NA	-0.0221	NA	NA	NA	0.00567	NA	0.00911	0.0147	NA	NA
ENSG00000052749	NA	NA	NA	NA	-0.118	NA	NA	NA	NA	-0.0313	NA	NA	NA	NA	-0.086441	NA	NA	NA	NA	NA	NA	NA	NA	NA	NA	-0.0634	NA	NA	0.123	NA	NA	-0.0966	NA	NA	NA	NA	NA	NA	NA	-0.0766	NA	-0.0977	NA	NA	NA	NA	NA	NA	-0.120352
ENSG00000013306	-0.04226	NA	0.426	NA	NA	NA	NA	NA	NA	NA	NA	NA	NA	NA	0.108182	NA	-0.120682	NA	NA	NA	NA	0.0319	-0.163139	NA	0.285	NA	NA	NA	NA	NA	NA	0.276	NA	NA	NA	NA	NA	-0.080007	-0.19291	NA	-0.228757	0.246	0.328	NA	NA	-0.154458	NA	NA	-0.07605
ENSG00000120742	NA	NA	NA	NA	NA	NA	NA	NA	-0.039116	-0.0569	NA	NA	NA	NA	NA	NA	NA	NA	-0.0509	NA	NA	NA	NA	NA	-0.108	-0.0378	NA	NA	NA	-0.056691	NA	NA	NA	NA	NA	NA	NA	NA	NA	NA	NA	NA	NA	NA	NA	NA	NA	-0.033462	NA
ENSG00000152904	NA	-0.080612	NA	-0.167852	NA	NA	NA	NA	NA	NA	NA	NA	NA	0.123237	0.180595	-0.151983	NA	NA	NA	NA	0.117315	NA	NA	0.116258	0.301	NA	NA	-0.151	NA	0.035115	NA	NA	NA	NA	NA	NA	-0.202319	NA	NA	NA	NA	0.0995	NA	NA	NA	NA	-0.0188	NA	-0.088882
ENSG00000172795	NA	NA	NA	NA	NA	NA	-0.11	NA	NA	NA	NA	NA	NA	NA	NA	NA	NA	NA	0.278	NA	NA	0.183	NA	NA	-0.22	NA	NA	-0.163	NA	NA	NA	NA	NA	NA	NA	NA	NA	NA	NA	NA	NA	-0.177	NA	NA	-0.14	NA	NA	NA	-0.163326
ENSG00000040275	NA	NA	NA	NA	NA	NA	NA	NA	NA	NA	0.0617	NA	NA	NA	0.071049	NA	NA	NA	NA	NA	NA	NA	NA	NA	0.201	0.0111	NA	NA	NA	NA	NA	0.114	NA	NA	0.016406	NA	NA	NA	NA	NA	NA	0.128	NA	NA	NA	NA	NA	NA	-0.078732
ENSG00000134453	NA	NA	NA	NA	NA	NA	NA	NA	NA	0.00348	NA	NA	NA	NA	NA	NA	NA	NA	NA	NA	NA	NA	NA	NA	NA	NA	NA	NA	NA	NA	NA	NA	NA	NA	NA	NA	NA	NA	NA	NA	NA	NA	NA	NA	NA	NA	-0.000748	NA	NA
ENSG00000088812	NA	0.023838	NA	NA	-0.0304	NA	0.0437	NA	NA	NA	NA	NA	NA	0.051943	NA	NA	0.038239	NA	-0.03	NA	NA	0.022	0.092858	NA	NA	NA	NA	NA	NA	-0.013097	NA	NA	NA	NA	0.020547	NA	NA	-0.030543	NA	-0.0106	NA	NA	NA	NA	-0.0445	NA	-0.0531	-0.041843	NA
ENSG00000133818	NA	-0.09761	NA	NA	NA	NA	NA	NA	-0.134262	NA	NA	NA	NA	NA	NA	NA	NA	NA	-0.0413	NA	NA	NA	NA	NA	NA	-0.142	NA	NA	NA	NA	0.199798	NA	NA	NA	NA	NA	NA	NA	-0.14371	NA	NA	NA	NA	NA	NA	NA	NA	NA	NA
ENSG00000162600	NA	NA	NA	NA	NA	NA	NA	NA	NA	NA	0.00518	NA	NA	0.004226	NA	NA	NA	NA	NA	NA	NA	NA	NA	NA	NA	NA	NA	NA	NA	NA	NA	NA	NA	NA	NA	NA	NA	0.011283	NA	NA	NA	NA	NA	NA	NA	NA	NA	NA	NA
ENSG00000116337	-0.02188	0.099876	NA	NA	NA	0.0316	NA	NA	NA	NA	NA	NA	NA	NA	NA	NA	NA	NA	NA	NA	NA	-0.0123	-0.040334	NA	-0.125	NA	NA	NA	NA	-0.038178	NA	NA	NA	NA	-0.06403	NA	NA	NA	NA	-0.154	NA	0.0815	NA	NA	NA	NA	NA	NA	NA
ENSG00000147677	NA	NA	NA	NA	NA	-0.00101	NA	NA	NA	NA	NA	NA	NA	NA	NA	NA	-0.001657	NA	-0.00118	NA	-0.000881	NA	0.004594	NA	NA	-0.00111	-0.001544	-0.00118	NA	NA	NA	-0.00124	NA	NA	NA	NA	-0.001546	NA	NA	NA	NA	-0.00075	NA	NA	NA	NA	0.00285	NA	-0.001992
ENSG00000138778	NA	-0.31727	NA	NA	-0.448	NA	NA	NA	NA	NA	NA	NA	NA	NA	NA	NA	NA	NA	NA	NA	NA	NA	NA	NA	-0.417	-0.335	NA	-0.311	NA	NA	NA	NA	NA	NA	0.05051	NA	-0.415845	NA	NA	NA	NA	NA	NA	NA	0.197	NA	NA	NA	-0.508115
ENSG00000149262	NA	NA	NA	NA	NA	NA	NA	NA	NA	NA	NA	NA	0.052172	NA	NA	NA	NA	NA	0.0228	NA	NA	NA	NA	NA	NA	NA	NA	NA	0.0259	-0.023783	NA	NA	NA	0.0619	NA	NA	NA	NA	-0.04268	0.0187	NA	NA	0.0658	NA	NA	NA	NA	0.029794	-0.053782
ENSG00000102181	NA	-0.047247	NA	NA	NA	0.057	NA	NA	NA	NA	NA	NA	NA	-0.139708	NA	NA	NA	NA	NA	NA	NA	NA	0.031742	-0.030917	NA	NA	NA	NA	NA	-0.038559	-0.070686	NA	NA	NA	NA	NA	NA	NA	NA	NA	NA	NA	NA	NA	NA	NA	NA	NA	NA
ENSG00000140416	NA	NA	NA	NA	0.0729	NA	NA	NA	NA	0.0311	NA	NA	NA	NA	NA	NA	NA	NA	-0.0992	NA	NA	-0.0874	NA	NA	NA	0.0481	NA	NA	-0.0947	NA	0.031159	0.0698	NA	NA	NA	NA	NA	NA	NA	NA	NA	NA	NA	NA	NA	NA	NA	NA	0.073979
ENSG00000180776	NA	NA	NA	NA	NA	NA	NA	NA	NA	NA	NA	NA	NA	NA	NA	NA	NA	NA	NA	NA	NA	NA	NA	NA	0.214	NA	NA	NA	NA	NA	NA	0.222	NA	NA	NA	NA	NA	NA	NA	NA	NA	0.215	NA	NA	NA	0.163423	0.0771	NA	-0.208003
ENSG00000140382	NA	NA	NA	NA	NA	NA	NA	NA	NA	NA	NA	NA	NA	NA	NA	NA	NA	NA	0.0434	NA	NA	NA	NA	NA	NA	NA	NA	NA	0.0385	NA	NA	NA	NA	NA	NA	NA	NA	NA	NA	0.0471	NA	NA	NA	NA	NA	NA	NA	NA	NA
ENSG00000137494	NA	NA	NA	NA	NA	NA	NA	NA	NA	NA	NA	NA	NA	NA	NA	NA	NA	NA	NA	NA	NA	NA	NA	NA	NA	NA	NA	NA	NA	NA	NA	NA	NA	NA	NA	NA	NA	NA	0.05133	NA	NA	NA	NA	NA	NA	NA	NA	NA	NA
ENSG00000060749	NA	NA	NA	-0.016908	-0.028	NA	NA	NA	0.023102	0.00564	NA	NA	NA	NA	NA	NA	-0.020545	NA	NA	NA	NA	NA	NA	NA	NA	NA	NA	NA	0.0235	NA	-0.036321	NA	-0.0236	NA	NA	NA	0.010482	NA	NA	-0.0493	NA	NA	NA	-0.0284	NA	NA	NA	NA	-0.03844
ENSG00000169764	NA	NA	NA	-0.246723	NA	NA	NA	NA	NA	NA	NA	NA	NA	NA	NA	NA	-0.086969	NA	NA	NA	NA	NA	NA	NA	NA	NA	NA	0.0437	NA	NA	NA	NA	NA	NA	NA	NA	NA	NA	NA	NA	NA	NA	NA	NA	NA	NA	NA	NA	NA
ENSG00000116497	NA	NA	NA	NA	NA	NA	NA	-0.038	NA	NA	NA	NA	NA	NA	NA	NA	0.021588	NA	NA	NA	NA	NA	NA	NA	NA	NA	NA	0.0216	NA	NA	NA	NA	NA	NA	0.105082	NA	NA	NA	NA	NA	NA	NA	NA	NA	NA	NA	NA	NA	NA
ENSG00000091039	NA	NA	NA	NA	NA	NA	NA	NA	NA	NA	NA	NA	0.048425	NA	NA	NA	NA	NA	0.174	NA	0.039407	NA	NA	NA	NA	NA	NA	NA	NA	NA	0.088814	0.111	NA	0.39	NA	NA	NA	NA	NA	NA	NA	NA	NA	NA	NA	NA	NA	NA	NA
ENSG00000101255	NA	NA	NA	NA	NA	NA	NA	NA	NA	NA	NA	NA	NA	NA	NA	NA	NA	NA	NA	NA	NA	NA	NA	NA	NA	NA	NA	NA	NA	NA	NA	NA	NA	NA	NA	NA	NA	NA	NA	NA	NA	NA	NA	NA	NA	NA	NA	NA	NA
ENSG00000162604	NA	NA	NA	-0.052585	-0.0867	NA	NA	NA	NA	NA	NA	NA	NA	NA	-0.235424	-0.030151	NA	NA	-0.0761	NA	NA	NA	NA	NA	-0.13	NA	NA	NA	NA	NA	NA	NA	NA	NA	NA	NA	NA	-0.083892	NA	-0.175	NA	-0.141	NA	-0.049	-0.114	NA	NA	NA	-0.078194
ENSG00000189159	NA	0.090991	NA	NA	-0.126	NA	NA	NA	NA	-0.077	NA	NA	NA	NA	-0.055929	NA	NA	NA	-0.0426	NA	NA	NA	NA	NA	NA	NA	NA	NA	NA	NA	NA	NA	NA	NA	0.023849	NA	NA	-0.124593	NA	0.138	NA	-0.0793	NA	-0.0358	-0.0503	NA	-0.0479	NA	NA
ENSG00000066117	NA	NA	NA	-0.071763	-0.0569	NA	NA	NA	NA	NA	NA	NA	NA	0.064876	NA	NA	NA	NA	NA	NA	NA	NA	NA	NA	NA	NA	NA	NA	0.0758	NA	NA	0.168	NA	NA	0.05204	NA	-0.083244	NA	NA	NA	NA	NA	NA	NA	-0.0657	NA	NA	NA	-0.09272
ENSG00000049656	NA	NA	NA	NA	NA	NA	NA	NA	NA	0.0458	NA	NA	NA	NA	-0.179156	NA	NA	NA	NA	NA	NA	NA	NA	NA	NA	NA	NA	NA	NA	NA	NA	NA	NA	NA	0.072076	NA	NA	NA	NA	NA	NA	NA	NA	NA	NA	NA	NA	NA	NA
ENSG00000131626	NA	NA	NA	NA	NA	NA	NA	NA	NA	-0.033	NA	NA	NA	0.030821	NA	NA	NA	NA	-0.0303	NA	0.044603	NA	-0.01642	NA	NA	NA	NA	NA	NA	NA	NA	0.0583	NA	NA	NA	NA	NA	NA	NA	NA	NA	NA	NA	NA	NA	NA	-0.0372	0.016317	NA
ENSG00000115415	NA	NA	NA	NA	NA	NA	0.0563	NA	NA	NA	0.0226	NA	NA	NA	0.030875	NA	NA	NA	NA	NA	-0.028889	NA	NA	NA	NA	NA	NA	NA	NA	NA	NA	-0.0545	NA	NA	0.028963	NA	NA	NA	NA	NA	NA	NA	NA	NA	0.0228	-0.027519	-0.0591	NA	-0.071983
ENSG00000274523	NA	NA	NA	NA	NA	NA	NA	NA	0.013501	0.0115	NA	NA	NA	NA	NA	0.033927	NA	NA	NA	NA	NA	NA	NA	NA	0.0204	NA	NA	-0.0126	NA	NA	NA	NA	NA	NA	0.022266	-0.008404	-0.023395	NA	NA	NA	NA	NA	NA	NA	NA	NA	NA	NA	NA
ENSG00000126581	NA	NA	NA	NA	0.0226	NA	NA	NA	0.023712	NA	NA	NA	NA	NA	NA	0.028985	-0.026232	NA	0.0472	NA	0.035697	NA	NA	NA	NA	NA	NA	NA	NA	NA	NA	NA	NA	0.0377	NA	0.033722	0.035811	NA	NA	NA	NA	NA	NA	NA	NA	NA	NA	NA	NA
ENSG00000156110	NA	NA	NA	NA	NA	NA	NA	-0.0363	NA	0.0304	NA	NA	NA	NA	0.042446	NA	NA	NA	-0.0361	NA	0.022618	NA	0.0673	NA	NA	NA	NA	NA	NA	NA	NA	0.0407	NA	0.0257	-0.010107	NA	NA	NA	NA	NA	NA	NA	NA	NA	NA	NA	NA	NA	NA
ENSG00000102144	NA	NA	NA	-0.006615	NA	NA	0.00949	NA	NA	-0.00544	NA	NA	0.003101	NA	0.038704	NA	NA	NA	0.0131	NA	NA	0.00518	0.004703	NA	0.0444	NA	-0.04076	-0.00835	NA	-0.005713	NA	0.0155	NA	NA	NA	-0.011942	-0.015631	0.008815	NA	0.0551	NA	NA	0.0597	0.0203	0.00848	NA	NA	NA	NA
ENSG00000180257	NA	NA	-0.0411	NA	NA	NA	NA	NA	NA	NA	NA	NA	NA	NA	NA	NA	NA	NA	NA	NA	NA	NA	NA	-0.062551	NA	NA	NA	NA	0.0461	NA	NA	NA	NA	NA	NA	NA	NA	NA	NA	NA	NA	NA	NA	NA	NA	NA	NA	0.064015	NA
ENSG00000138757	NA	NA	NA	NA	NA	NA	NA	NA	NA	NA	NA	NA	NA	0.049005	NA	NA	-0.074943	NA	NA	NA	NA	0.0934	NA	NA	-0.0884	NA	NA	-0.0675	NA	NA	NA	NA	NA	NA	NA	NA	NA	NA	NA	NA	NA	NA	NA	NA	NA	NA	NA	NA	-0.085567
ENSG00000112851	NA	NA	NA	NA	NA	NA	NA	NA	0.026561	NA	NA	NA	NA	NA	NA	NA	-0.042469	NA	NA	NA	NA	0.0158	NA	NA	0.031	NA	NA	NA	NA	NA	NA	0.0251	NA	0.0473	NA	NA	NA	NA	NA	-0.0954	NA	NA	NA	NA	NA	NA	NA	NA	NA
ENSG00000186001	NA	NA	NA	NA	-0.0585	0.0248	NA	NA	NA	NA	-0.0326	NA	NA	NA	0.037797	NA	NA	NA	NA	NA	NA	NA	NA	NA	NA	NA	NA	NA	NA	NA	0.056154	0.0353	NA	NA	NA	NA	NA	NA	-0.07482	NA	NA	NA	NA	NA	NA	-0.024971	NA	NA	-0.045338
ENSG00000150756	NA	NA	NA	NA	0.0366	NA	NA	NA	0.123759	NA	0.169	NA	NA	NA	NA	NA	-0.085648	NA	NA	0.069939	NA	NA	NA	NA	NA	NA	NA	NA	NA	NA	NA	NA	NA	NA	NA	NA	0.029802	NA	NA	NA	NA	NA	NA	0.0712	NA	NA	NA	NA	NA
ENSG00000145388	NA	NA	0.0341	NA	NA	NA	NA	NA	NA	NA	NA	NA	NA	NA	NA	NA	NA	NA	-0.0622	NA	NA	NA	NA	NA	NA	NA	NA	NA	NA	NA	NA	NA	NA	NA	NA	NA	NA	-0.04637	NA	NA	NA	NA	NA	NA	-0.0245	NA	NA	NA	NA
ENSG00000088682	NA	NA	NA	NA	NA	NA	NA	NA	-0.05213	NA	NA	NA	NA	NA	NA	NA	NA	NA	NA	NA	NA	NA	0.095562	NA	NA	NA	NA	NA	NA	NA	NA	NA	NA	NA	-0.053109	NA	NA	NA	NA	NA	NA	NA	NA	NA	NA	NA	NA	NA	NA
ENSG00000122557	NA	NA	NA	NA	0.2	NA	NA	NA	NA	NA	NA	NA	NA	NA	NA	NA	NA	NA	NA	NA	NA	NA	NA	NA	NA	NA	NA	NA	NA	NA	NA	NA	NA	NA	NA	NA	NA	NA	NA	NA	NA	NA	NA	NA	-0.169	NA	NA	NA	0.208196
ENSG00000086200	NA	-0.024687	NA	-0.096668	-0.143	NA	NA	NA	NA	NA	NA	NA	NA	NA	NA	NA	NA	NA	0.066	NA	NA	0.0832	-0.090789	NA	NA	0.0613	NA	-0.0595	0.176	NA	NA	NA	NA	NA	0.02932	NA	-0.095337	-0.112643	NA	NA	NA	NA	NA	NA	-0.0904	-0.077497	NA	NA	-0.159753
ENSG00000151923	-0.00548	NA	NA	NA	NA	NA	-0.00757	NA	NA	NA	NA	NA	NA	NA	-0.011351	-0.004108	NA	0.00882	-0.0101	NA	NA	NA	0.039138	-0.019121	0.0106	NA	NA	NA	NA	NA	NA	-0.011	NA	-0.00959	NA	NA	NA	0.007569	NA	0.00892	NA	-0.0122	NA	NA	NA	-0.018449	NA	NA	NA
ENSG00000119509	NA	NA	NA	NA	NA	NA	NA	0.039	NA	NA	NA	NA	NA	NA	-0.044958	NA	NA	NA	-0.105	NA	NA	NA	0.103587	NA	NA	NA	NA	NA	NA	NA	NA	NA	NA	NA	NA	NA	NA	NA	NA	NA	NA	NA	NA	NA	NA	NA	NA	NA	-0.131225
ENSG00000090863	NA	NA	NA	NA	NA	NA	NA	NA	NA	-0.0162	NA	NA	NA	0.01338	-0.014102	NA	NA	NA	-0.0166	NA	NA	NA	NA	NA	NA	-0.0134	NA	NA	0.0109	NA	0.015497	NA	0.0117	NA	NA	NA	NA	NA	NA	NA	NA	-0.00263	NA	NA	NA	NA	0.00834	NA	NA
ENSG00000124092	NA	NA	NA	-0.019663	-0.0227	NA	NA	NA	NA	NA	-0.0185	NA	NA	NA	-0.025918	NA	NA	NA	-0.0394	NA	NA	NA	NA	NA	NA	NA	NA	NA	NA	NA	NA	NA	NA	NA	NA	NA	-0.025939	NA	NA	NA	NA	NA	NA	NA	-0.0821	NA	0.0122	NA	-0.042334
ENSG00000170581	NA	NA	NA	NA	NA	NA	NA	NA	NA	NA	NA	NA	NA	NA	NA	NA	NA	NA	0.0549	NA	NA	NA	NA	NA	0.0971	NA	NA	NA	NA	NA	NA	NA	NA	NA	NA	NA	NA	NA	NA	0.107	NA	NA	NA	NA	NA	NA	NA	0.025048	NA
ENSG00000076513	NA	NA	NA	NA	-0.0571	NA	NA	NA	NA	NA	NA	NA	NA	NA	0.117476	NA	NA	NA	NA	NA	0.122288	0.0519	NA	NA	NA	NA	NA	NA	NA	NA	NA	0.0358	NA	NA	NA	NA	NA	-0.071385	NA	NA	NA	NA	NA	NA	NA	NA	NA	NA	NA
ENSG00000009307	NA	NA	NA	NA	-0.0673	NA	NA	NA	-0.03582	NA	NA	NA	NA	NA	-0.193073	0.02311	NA	NA	-0.0314	NA	NA	0.0254	NA	NA	NA	NA	NA	NA	0.0839	NA	NA	-0.205	NA	NA	0.064656	-0.016894	NA	NA	NA	NA	-0.117564	-0.176	NA	-0.0272	-0.0695	NA	NA	NA	-0.064914
ENSG00000138760	NA	NA	NA	NA	NA	NA	NA	NA	0.016341	NA	NA	NA	NA	NA	NA	NA	0.08446	NA	-0.0601	NA	NA	NA	NA	NA	NA	NA	NA	NA	NA	NA	NA	NA	NA	NA	NA	NA	NA	NA	NA	NA	NA	0.12	NA	NA	NA	NA	NA	NA	NA
ENSG00000065548	NA	NA	NA	NA	NA	NA	NA	NA	NA	-0.0119	NA	NA	NA	-0.036447	-0.051771	NA	NA	NA	-0.234	NA	0.043013	-0.0265	0.024856	NA	NA	NA	NA	NA	NA	NA	-0.02213	NA	NA	NA	NA	NA	NA	NA	NA	NA	NA	-0.0547	NA	NA	-0.0965	NA	NA	NA	NA
ENSG00000134109	NA	NA	NA	NA	NA	NA	NA	NA	NA	NA	NA	NA	NA	NA	NA	NA	NA	NA	0.0452	NA	-0.07333	NA	0.047462	NA	0.222	NA	NA	-0.0338	NA	NA	NA	NA	NA	NA	NA	NA	NA	NA	NA	NA	NA	NA	NA	NA	NA	NA	NA	NA	NA
ENSG00000103363	NA	NA	NA	-0.019529	-0.0185	NA	NA	NA	NA	NA	NA	NA	NA	NA	NA	NA	NA	NA	NA	NA	NA	NA	0.067621	NA	0.0174	NA	NA	NA	0.00973	NA	NA	NA	NA	NA	NA	NA	NA	0.003593	NA	0.0149	NA	NA	NA	NA	NA	NA	NA	NA	NA
ENSG00000100596	NA	NA	0.108	-0.026691	0.0608	NA	NA	NA	0.075537	-0.0768	NA	NA	NA	NA	NA	NA	NA	NA	-0.129	NA	NA	NA	NA	NA	NA	NA	NA	NA	NA	NA	NA	NA	NA	NA	NA	NA	NA	NA	NA	0.0789	NA	NA	0.0881	NA	NA	NA	-0.0872	NA	0.017401
ENSG00000065060	NA	NA	NA	NA	NA	NA	NA	NA	NA	NA	0.0397	NA	NA	NA	NA	NA	NA	NA	NA	-0.055761	NA	NA	NA	0.017796	NA	-0.0178	NA	NA	NA	NA	NA	NA	NA	NA	NA	NA	NA	NA	NA	-0.0636	NA	NA	-0.031	NA	NA	-0.017413	0.0468	NA	NA
ENSG00000117650	NA	NA	NA	NA	0.0138	NA	NA	NA	NA	NA	0.0383	NA	NA	NA	NA	NA	NA	NA	NA	NA	0.003832	NA	NA	0.059677	NA	NA	NA	-0.04	NA	NA	NA	NA	NA	-0.0254	NA	0.015257	NA	NA	NA	NA	NA	NA	NA	NA	NA	NA	NA	NA	NA
ENSG00000153560	NA	NA	NA	NA	NA	NA	NA	NA	NA	NA	NA	NA	NA	NA	NA	NA	-0.124091	NA	NA	NA	NA	NA	NA	NA	NA	NA	NA	NA	NA	NA	NA	NA	NA	NA	NA	NA	NA	NA	NA	NA	NA	NA	NA	NA	NA	NA	NA	NA	-0.215529
ENSG00000141076	NA	NA	NA	NA	-0.0238	NA	NA	NA	NA	NA	NA	NA	NA	NA	NA	NA	NA	NA	NA	NA	NA	NA	NA	NA	-0.0888	NA	NA	NA	0.0259	0.012323	NA	NA	NA	NA	NA	NA	NA	NA	NA	-0.0744	NA	NA	NA	NA	NA	NA	NA	NA	-0.029151
ENSG00000156831	0.07961	0.030538	NA	NA	NA	-0.128	NA	NA	NA	NA	NA	NA	NA	NA	NA	NA	NA	NA	NA	NA	NA	NA	0.040518	NA	-0.092	NA	NA	NA	NA	0.052079	NA	NA	NA	NA	NA	NA	NA	NA	0.08866	-0.116	NA	NA	NA	NA	NA	NA	NA	NA	NA
ENSG00000249915	NA	NA	NA	NA	NA	NA	NA	NA	-0.028612	NA	NA	NA	NA	NA	-0.035222	NA	NA	NA	NA	-0.020181	0.046959	NA	NA	NA	-0.0496	-0.077	NA	NA	0.0462	NA	NA	-0.02	NA	-0.0247	NA	NA	NA	NA	-0.04076	-0.0403	NA	NA	NA	-0.038	-0.0738	NA	NA	NA	-0.079023
ENSG00000155980	-0.03808	NA	NA	0.103284	0.0204	NA	NA	NA	NA	NA	NA	NA	NA	NA	-0.087654	0.061163	NA	NA	0.0748	NA	NA	NA	-0.072319	NA	-0.0792	NA	NA	NA	NA	NA	NA	NA	NA	NA	0.073691	0.143841	0.113842	0.046514	NA	-0.0872	NA	NA	NA	NA	NA	NA	NA	NA	NA
ENSG00000104660	NA	NA	NA	NA	NA	NA	NA	NA	NA	NA	NA	NA	NA	-0.014275	NA	NA	NA	NA	-0.0211	NA	NA	NA	NA	-0.035821	NA	NA	NA	NA	NA	NA	NA	-0.0654	NA	NA	NA	NA	NA	NA	NA	NA	NA	-0.0706	NA	NA	NA	-0.008199	-0.00804	NA	NA
ENSG00000107789	NA	NA	NA	NA	NA	NA	NA	NA	NA	NA	NA	NA	NA	NA	NA	NA	NA	NA	NA	NA	0.170692	NA	NA	NA	-0.105	NA	NA	NA	NA	NA	NA	-0.0423	NA	-0.0423	NA	NA	0.018709	NA	NA	-0.0611	NA	NA	NA	NA	NA	NA	NA	NA	NA
ENSG00000140553	NA	NA	NA	NA	NA	NA	NA	NA	NA	NA	NA	NA	NA	-0.27703	NA	NA	NA	NA	NA	NA	NA	NA	NA	NA	0.15	NA	NA	NA	NA	NA	NA	NA	0.126	0.0428	NA	NA	NA	NA	NA	NA	NA	NA	0.177	NA	NA	NA	NA	NA	NA
ENSG00000150403	NA	NA	NA	NA	NA	NA	NA	NA	NA	NA	NA	NA	NA	NA	0.024274	NA	NA	NA	-0.0508	NA	NA	NA	NA	NA	-0.0151	NA	NA	NA	NA	NA	NA	NA	NA	NA	NA	NA	NA	NA	NA	-0.0421	NA	NA	NA	NA	NA	NA	-0.0375	NA	NA
ENSG00000143575	NA	NA	NA	NA	NA	NA	NA	NA	NA	NA	NA	NA	NA	NA	0.123365	NA	NA	NA	NA	NA	-0.066277	NA	NA	NA	-0.282	-0.034	NA	NA	NA	NA	NA	0.178	NA	0.138	NA	NA	NA	NA	NA	-0.29	NA	0.211	NA	NA	NA	NA	NA	NA	NA
ENSG00000100526	NA	NA	NA	NA	NA	NA	NA	NA	NA	NA	-0.0185	NA	NA	NA	-0.05723	NA	NA	NA	-0.018	NA	NA	NA	NA	NA	-0.038	-0.0176	NA	NA	NA	NA	NA	NA	NA	NA	NA	NA	NA	NA	NA	NA	NA	NA	NA	-0.0245	NA	NA	NA	NA	NA
ENSG00000120889	NA	NA	0.0516	NA	NA	-0.0458	NA	NA	NA	0.0517	NA	NA	NA	NA	0.125018	NA	NA	-0.0453	NA	NA	NA	NA	NA	NA	NA	NA	NA	NA	NA	NA	NA	0.124	NA	0.181	NA	NA	NA	NA	-0.10337	NA	NA	0.0416	-0.00626	NA	NA	NA	NA	-0.035355	NA
ENSG00000132128	NA	NA	NA	NA	NA	NA	NA	0.0269	NA	0.00994	NA	NA	NA	0.053701	-0.001699	NA	NA	NA	0.00912	NA	0.007225	NA	0.023315	NA	NA	-0.00261	NA	NA	NA	NA	NA	NA	NA	-0.00614	NA	NA	NA	NA	NA	NA	NA	0.00646	NA	NA	NA	-0.011324	NA	NA	NA
ENSG00000166136	NA	NA	NA	0.036988	NA	NA	NA	NA	NA	NA	0.0277	NA	NA	NA	NA	NA	0.029032	NA	-0.0337	NA	NA	-0.0305	NA	NA	NA	NA	NA	0.0404	NA	NA	NA	NA	NA	NA	NA	NA	0.033192	NA	0.03122	NA	0.044914	NA	NA	NA	NA	NA	NA	NA	0.029444
ENSG00000129187	NA	-0.045412	NA	NA	NA	NA	NA	NA	NA	NA	NA	NA	NA	NA	NA	NA	-0.048266	NA	NA	NA	NA	NA	NA	NA	NA	NA	NA	-0.044	NA	NA	NA	NA	NA	NA	NA	NA	NA	NA	NA	-0.0373	NA	NA	NA	NA	-0.0344	NA	-0.039	NA	-0.035263
ENSG00000186184	-0.04493	NA	NA	-0.036335	-0.054	NA	NA	NA	-0.017738	-0.049	-0.0582	NA	NA	NA	NA	NA	NA	NA	NA	NA	0.036223	NA	0.2491	-0.105323	NA	NA	-0.064542	-0.0278	NA	-0.018477	NA	-0.0224	NA	-0.0278	NA	-0.031321	-0.039653	-0.025735	NA	NA	NA	-0.0392	NA	-0.0637	NA	-0.054474	-0.0388	NA	-0.024181
ENSG00000221978	NA	NA	NA	0.041723	0.0657	NA	NA	NA	0.064351	0.0323	NA	NA	NA	NA	NA	NA	NA	NA	NA	NA	NA	0.0538	0.13714	NA	NA	NA	-0.032408	NA	-0.058	NA	NA	0.0939	NA	0.115	NA	NA	NA	NA	NA	NA	NA	NA	NA	NA	NA	NA	-0.0291	NA	0.031947
ENSG00000053371	NA	NA	NA	NA	NA	NA	NA	NA	NA	NA	NA	NA	NA	NA	0.200537	NA	NA	NA	NA	NA	-0.098333	NA	NA	NA	NA	0.0866	NA	NA	NA	-0.124132	NA	NA	NA	NA	NA	NA	NA	NA	NA	0.137	NA	NA	NA	NA	NA	NA	NA	NA	NA
ENSG00000161638	NA	NA	NA	NA	NA	NA	NA	NA	NA	0.075	NA	NA	NA	NA	-0.158295	NA	NA	NA	0.0813	NA	NA	0.0645	NA	NA	0.0692	NA	NA	NA	NA	-0.057284	0.044772	NA	NA	NA	0.09065	NA	NA	NA	NA	0.196	NA	NA	NA	NA	NA	NA	NA	NA	NA
ENSG00000144283	NA	NA	NA	-0.002325	NA	NA	NA	NA	NA	NA	NA	NA	NA	NA	NA	-0.002458	NA	NA	NA	NA	NA	NA	0.001787	NA	0.00336	-0.00196	NA	NA	NA	NA	NA	NA	NA	NA	NA	NA	NA	NA	NA	NA	NA	NA	NA	NA	NA	NA	NA	NA	-0.001893
ENSG00000196428	NA	NA	NA	NA	NA	NA	NA	NA	NA	NA	NA	NA	NA	NA	NA	NA	0.0071	-0.0122	0.0516	NA	NA	NA	-0.0361	0.02076	NA	NA	NA	NA	NA	NA	NA	NA	NA	NA	NA	NA	NA	NA	NA	-0.0329	NA	NA	NA	NA	NA	NA	NA	NA	NA
ENSG00000133997	NA	NA	NA	NA	NA	NA	NA	NA	0.011159	NA	NA	NA	NA	NA	NA	NA	NA	NA	NA	NA	NA	-0.0415	-0.05848	NA	NA	NA	NA	NA	0.0596	NA	NA	-0.092	NA	NA	NA	NA	NA	NA	NA	NA	NA	-0.0543	0.078	NA	NA	NA	-0.0654	NA	NA
ENSG00000123106	NA	NA	NA	NA	-0.0182	NA	NA	NA	NA	NA	NA	NA	NA	NA	0.045702	NA	0.020713	NA	NA	NA	NA	NA	-0.019018	NA	0.0409	NA	NA	NA	NA	NA	NA	NA	NA	0.0321	NA	NA	NA	NA	NA	NA	NA	NA	NA	NA	-0.017	NA	NA	NA	NA
ENSG00000048028	NA	NA	NA	NA	NA	NA	NA	NA	NA	NA	NA	NA	NA	NA	NA	NA	-0.099759	NA	NA	NA	NA	NA	NA	NA	0.102	NA	-0.041784	NA	NA	NA	NA	NA	NA	NA	NA	NA	NA	NA	NA	0.0906	NA	NA	NA	NA	NA	NA	NA	NA	NA
ENSG00000138190	NA	NA	NA	-0.029196	-0.0386	NA	-0.113	NA	NA	NA	-0.1	NA	NA	NA	NA	NA	NA	NA	-0.209	NA	NA	NA	NA	NA	NA	NA	NA	NA	NA	NA	NA	NA	NA	NA	NA	-0.021774	NA	NA	NA	NA	NA	NA	NA	NA	-0.126	NA	NA	NA	-0.033665
ENSG00000083223	NA	-0.043113	NA	NA	NA	NA	NA	NA	NA	0.0776	NA	NA	NA	NA	NA	NA	NA	NA	NA	NA	0.077705	NA	NA	NA	NA	NA	NA	-0.0629	NA	NA	NA	NA	NA	NA	NA	NA	NA	NA	NA	NA	NA	0.048	NA	NA	-0.0644	NA	NA	NA	NA
ENSG00000150787	NA	NA	NA	NA	NA	NA	NA	NA	NA	NA	NA	NA	NA	NA	NA	NA	NA	NA	NA	NA	NA	NA	NA	NA	NA	NA	NA	-0.0767	-0.529	NA	NA	NA	NA	NA	NA	NA	NA	-0.030011	NA	NA	NA	-0.108	NA	0.306	NA	NA	NA	NA	-0.030011
ENSG00000108107	NA	NA	NA	NA	NA	NA	NA	NA	NA	0.0287	NA	NA	NA	NA	NA	NA	NA	NA	NA	NA	NA	0.0215	0.043387	NA	-0.0086	NA	NA	NA	NA	0.031655	NA	NA	NA	NA	0.021969	NA	NA	NA	0.06076	NA	NA	NA	NA	NA	NA	NA	NA	NA	NA
ENSG00000175895	NA	NA	NA	NA	NA	-0.0643	NA	NA	NA	NA	0.175	NA	NA	-0.172329	NA	NA	NA	NA	NA	NA	NA	NA	NA	NA	NA	NA	-0.137145	NA	NA	NA	-0.208816	NA	NA	NA	NA	NA	NA	NA	NA	NA	NA	NA	NA	0.0225	NA	0.164647	NA	NA	NA
ENSG00000064703	NA	NA	NA	NA	NA	NA	NA	NA	NA	-0.0552	NA	NA	NA	NA	NA	NA	NA	NA	-0.129	NA	0.126834	NA	NA	NA	0.229	NA	NA	NA	NA	NA	NA	NA	NA	NA	NA	0.064625	0.144411	NA	NA	NA	NA	NA	NA	NA	NA	NA	NA	-0.076276	NA
ENSG00000123124	NA	NA	NA	NA	NA	NA	-0.0944	NA	NA	0.0758	NA	NA	NA	NA	NA	NA	NA	NA	NA	NA	NA	-0.0229	0.16898	NA	NA	NA	NA	NA	NA	NA	NA	NA	NA	NA	NA	NA	-0.071793	NA	NA	NA	NA	NA	NA	NA	NA	NA	0.0954	NA	NA
ENSG00000073111	NA	NA	NA	NA	NA	NA	NA	NA	NA	NA	NA	NA	NA	NA	NA	NA	0.152001	NA	NA	NA	NA	0.126	NA	NA	-0.243	NA	NA	NA	NA	NA	NA	NA	NA	NA	NA	-0.086135	-0.086372	NA	NA	-0.252	NA	NA	-0.223	NA	NA	NA	NA	NA	-0.061841
ENSG00000128340	NA	0.087372	NA	NA	-0.0399	NA	NA	NA	NA	NA	NA	NA	NA	NA	NA	NA	NA	NA	NA	NA	0.054583	NA	NA	NA	NA	-0.0229	NA	NA	NA	NA	NA	0.0299	NA	NA	NA	NA	NA	-0.036981	NA	-0.0409	NA	NA	NA	NA	NA	NA	NA	NA	-0.041093
ENSG00000112855	NA	NA	NA	NA	NA	NA	NA	NA	NA	NA	NA	NA	NA	NA	NA	NA	-0.067636	NA	NA	NA	NA	NA	NA	0.065181	0.186	NA	-0.158623	NA	NA	NA	-0.157851	NA	NA	NA	NA	NA	NA	NA	NA	NA	NA	NA	NA	NA	NA	NA	NA	NA	NA
ENSG00000136718	NA	NA	NA	0.009531	0.00953	NA	NA	NA	NA	-0.00964	NA	NA	NA	-0.012545	NA	NA	NA	NA	NA	NA	NA	NA	NA	NA	NA	NA	NA	NA	NA	NA	-0.044087	NA	NA	-0.029	NA	NA	0.009531	NA	NA	NA	NA	NA	NA	NA	NA	NA	NA	NA	NA
ENSG00000168078	NA	NA	NA	NA	NA	NA	NA	NA	NA	NA	NA	NA	NA	NA	NA	NA	NA	NA	NA	NA	NA	0.0333	-0.044541	NA	NA	NA	NA	NA	NA	NA	NA	NA	NA	NA	NA	NA	0.021424	-0.020075	NA	NA	-0.057435	NA	NA	-0.0273	NA	NA	NA	NA	-0.014781
ENSG00000114779	NA	NA	NA	NA	-0.032	NA	0.0265	NA	NA	NA	NA	NA	NA	NA	NA	NA	NA	NA	NA	NA	NA	NA	-0.040149	NA	NA	-0.00517	NA	0.0222	0.0257	NA	NA	NA	NA	NA	NA	NA	NA	NA	NA	NA	NA	NA	NA	NA	NA	NA	NA	NA	-0.020152
ENSG00000124783	-0.04503	NA	NA	0.022199	0.0519	NA	NA	NA	0.024619	-0.024	NA	NA	NA	NA	0.055476	NA	NA	NA	-0.0141	NA	NA	0.0139	NA	NA	0.0463	NA	NA	NA	NA	NA	NA	0.0457	NA	NA	NA	NA	NA	NA	-0.02595	0.0458	NA	0.0545	NA	NA	NA	NA	NA	NA	0.034044
ENSG00000050393	NA	NA	NA	NA	NA	NA	NA	NA	-0.01701	NA	NA	NA	NA	NA	NA	NA	NA	NA	NA	NA	NA	NA	NA	NA	NA	NA	NA	0.085	NA	NA	NA	NA	NA	NA	NA	NA	NA	NA	NA	NA	NA	NA	NA	NA	NA	NA	NA	NA	NA
ENSG00000117298	NA	-0.024044	NA	NA	NA	-0.0969	NA	NA	NA	NA	NA	NA	NA	NA	NA	NA	NA	NA	NA	NA	NA	NA	NA	NA	NA	NA	NA	NA	NA	NA	NA	0.134	NA	0.129	NA	NA	NA	NA	NA	NA	NA	0.127	NA	NA	NA	NA	NA	NA	NA
ENSG00000177963	NA	NA	NA	NA	NA	NA	NA	NA	NA	0.0547	NA	NA	NA	NA	NA	NA	NA	NA	NA	NA	NA	NA	-0.041664	NA	NA	NA	NA	NA	NA	NA	NA	NA	NA	NA	NA	NA	NA	NA	NA	NA	NA	NA	NA	NA	NA	NA	NA	0.07156	NA
ENSG00000013375	NA	NA	0.0367	NA	NA	NA	NA	NA	NA	NA	NA	NA	NA	NA	-0.025263	NA	NA	0.0485	-0.0542	NA	NA	NA	NA	NA	0.0664	NA	0.02841	-0.0351	0.0145	NA	NA	-0.0613	NA	NA	NA	NA	NA	NA	NA	0.0687	NA	-0.0397	NA	NA	-0.0156	NA	0.0246	NA	NA
ENSG00000101901	NA	NA	NA	NA	NA	NA	NA	NA	NA	NA	NA	NA	NA	NA	NA	NA	-0.04857	NA	0.0566	NA	NA	0.105	NA	NA	-0.101	NA	NA	NA	NA	NA	NA	NA	NA	NA	NA	NA	NA	NA	-0.14082	-0.0596	NA	NA	NA	0.0771	NA	NA	NA	NA	NA
ENSG00000100372	NA	NA	NA	NA	NA	NA	NA	NA	NA	NA	NA	NA	0.021915	NA	NA	NA	NA	NA	NA	NA	NA	NA	NA	NA	NA	NA	NA	NA	NA	NA	NA	NA	NA	NA	NA	NA	NA	NA	NA	NA	NA	NA	NA	NA	NA	NA	-0.0503	NA	NA
ENSG00000162695	NA	NA	NA	0.031151	0.0122	NA	NA	NA	NA	NA	NA	NA	NA	0.027304	NA	NA	NA	NA	0.0613	NA	NA	NA	NA	NA	NA	NA	NA	-0.0596	NA	NA	NA	NA	NA	0.095	0.051063	0.044392	NA	0.032927	-0.04722	NA	NA	0.0774	NA	NA	NA	NA	NA	NA	0.031435
ENSG00000101310	NA	NA	NA	NA	NA	NA	NA	NA	NA	NA	NA	NA	NA	NA	NA	NA	NA	NA	-0.088	NA	NA	NA	NA	NA	NA	NA	NA	NA	NA	NA	NA	NA	NA	NA	NA	NA	NA	NA	NA	0.0907	NA	NA	NA	NA	NA	-0.196677	NA	NA	-0.075366
ENSG00000155368	NA	NA	0.442	NA	NA	NA	NA	NA	NA	NA	NA	NA	NA	NA	-0.082024	NA	NA	NA	NA	NA	NA	NA	NA	NA	0.115	NA	-0.198092	NA	0.125	NA	NA	NA	NA	NA	NA	NA	NA	NA	NA	NA	NA	-0.0903	0.168	NA	NA	-0.048044	-0.0573	NA	NA
ENSG00000151743	NA	NA	NA	-0.066472	NA	NA	NA	NA	NA	-0.0391	NA	NA	NA	NA	NA	NA	NA	NA	NA	NA	NA	NA	NA	NA	NA	NA	NA	NA	-0.0142	NA	NA	NA	NA	NA	NA	NA	NA	NA	NA	NA	NA	NA	NA	NA	NA	-0.034887	NA	NA	NA
ENSG00000062650	NA	NA	NA	NA	NA	NA	NA	NA	-0.099037	0.122	NA	NA	NA	NA	-0.187573	NA	NA	NA	-0.191	NA	NA	0.0725	0.120147	NA	NA	NA	NA	NA	NA	NA	NA	NA	NA	NA	NA	NA	NA	NA	-0.10286	NA	NA	NA	NA	NA	NA	NA	NA	NA	NA
ENSG00000132254	NA	NA	NA	NA	NA	NA	NA	NA	NA	NA	NA	NA	0.007283	NA	-0.026572	NA	NA	NA	NA	NA	NA	NA	NA	NA	NA	-0.0183	NA	NA	NA	NA	NA	NA	NA	-0.0279	NA	NA	NA	NA	NA	NA	NA	NA	NA	0.0187	NA	NA	NA	NA	NA
ENSG00000142751	NA	NA	NA	NA	NA	0.178	0.0989	NA	NA	NA	NA	NA	NA	NA	NA	NA	NA	NA	NA	NA	NA	0.0595	0.104534	NA	NA	NA	NA	NA	NA	NA	NA	NA	NA	NA	0.015256	-0.038699	NA	0.102171	NA	NA	NA	NA	NA	0.118	0.123	NA	NA	NA	0.03209
ENSG00000142541	NA	NA	NA	NA	-0.0259	NA	NA	NA	NA	NA	-0.0232	NA	NA	NA	NA	NA	-0.031768	NA	NA	NA	-0.011065	NA	NA	NA	NA	NA	NA	NA	-0.0062	NA	NA	0.0187	NA	NA	-0.022086	NA	NA	NA	-0.05165	-0.0116	NA	0.0125	NA	NA	NA	NA	0.0116	NA	NA
ENSG00000182518	NA	NA	NA	NA	NA	NA	NA	NA	NA	NA	NA	NA	NA	NA	NA	NA	NA	NA	NA	NA	NA	0.0822	0.09471	NA	NA	NA	NA	NA	0.0536	NA	NA	NA	NA	NA	NA	NA	-0.069964	NA	NA	NA	NA	NA	NA	NA	NA	NA	NA	NA	NA
ENSG00000167553	NA	0.02347	0.0402	NA	NA	NA	NA	NA	0.032254	0.02	NA	NA	NA	NA	NA	NA	NA	NA	0.00698	NA	NA	NA	NA	NA	0.047	-0.0105	NA	NA	NA	NA	NA	NA	NA	NA	NA	NA	NA	-0.018705	NA	0.0469	NA	NA	NA	0.00837	-0.0206	NA	-0.0197	NA	-0.017014
ENSG00000124596	NA	NA	NA	NA	NA	NA	NA	NA	NA	NA	NA	NA	0.040463	NA	NA	NA	NA	NA	NA	NA	NA	0.0293	-0.031087	NA	-0.0246	NA	NA	NA	0.0794	NA	NA	-0.0648	NA	NA	NA	NA	NA	NA	NA	0.0247	NA	-0.0771	NA	NA	NA	NA	NA	NA	NA
ENSG00000136021	NA	NA	NA	NA	-0.152	NA	NA	NA	-0.137302	NA	-0.112	NA	NA	-0.153024	-0.195258	NA	NA	NA	-0.075	NA	NA	NA	0.173462	NA	NA	NA	NA	NA	NA	NA	NA	-0.181	NA	-0.107	NA	NA	NA	NA	0.08808	NA	NA	-0.188	NA	NA	NA	NA	NA	NA	-0.139339
ENSG00000102786	NA	NA	NA	NA	NA	NA	NA	NA	-0.064469	NA	NA	NA	NA	NA	NA	NA	-0.035187	NA	NA	NA	0.125137	NA	NA	NA	NA	NA	NA	NA	NA	NA	NA	NA	NA	0.108	NA	NA	NA	NA	NA	NA	NA	NA	NA	NA	NA	NA	NA	NA	NA
ENSG00000164117	NA	NA	NA	NA	0.173	NA	NA	NA	-0.806282	NA	NA	NA	NA	NA	NA	NA	NA	NA	NA	-0.269465	NA	NA	NA	NA	NA	NA	NA	NA	NA	NA	NA	NA	NA	NA	NA	NA	NA	NA	NA	NA	NA	NA	NA	NA	NA	-0.198102	NA	NA	NA
ENSG00000151876	NA	NA	NA	NA	NA	NA	NA	NA	NA	NA	NA	NA	NA	NA	NA	NA	NA	NA	NA	NA	NA	NA	NA	NA	NA	NA	NA	NA	NA	NA	NA	NA	NA	NA	NA	NA	NA	NA	NA	NA	NA	NA	NA	NA	-0.126	NA	NA	NA	NA
ENSG00000107929	NA	NA	NA	NA	NA	NA	NA	NA	NA	NA	NA	NA	NA	NA	NA	NA	NA	NA	-0.0238	NA	NA	0.0311	-0.027743	NA	-0.0333	NA	NA	NA	NA	NA	NA	NA	NA	NA	0.027052	NA	NA	NA	-0.02787	-0.0294	NA	NA	NA	NA	-0.0501	NA	NA	NA	NA
ENSG00000278615	NA	NA	0.0795	NA	-0.0963	NA	NA	NA	NA	NA	NA	NA	NA	NA	NA	NA	NA	NA	NA	NA	NA	NA	-0.150906	NA	NA	NA	NA	NA	0.0899	-0.076999	NA	NA	NA	NA	NA	NA	NA	-0.101869	NA	NA	-0.089743	NA	NA	NA	-0.0656	NA	NA	NA	-0.130327
ENSG00000168036	NA	-0.033563	NA	NA	-0.0305	NA	-0.0357	NA	NA	NA	-0.0315	NA	NA	NA	-0.079901	NA	-0.022458	NA	-0.0356	NA	NA	NA	NA	-0.034377	-0.0948	NA	NA	NA	NA	NA	NA	NA	NA	NA	NA	NA	NA	NA	NA	NA	NA	NA	NA	NA	-0.0797	-0.051554	-0.0497	NA	NA
ENSG00000116793	NA	NA	-0.0245	-0.055833	-0.068	NA	-0.037	NA	NA	0.0406	NA	NA	-0.0555	NA	NA	NA	NA	NA	-0.0939	NA	NA	NA	NA	NA	-0.0787	NA	NA	NA	-0.0582	NA	0.043407	NA	-0.0295	NA	NA	-0.09156	-0.103007	NA	NA	NA	NA	NA	-0.031	NA	NA	NA	NA	-0.034318	-0.140418
ENSG00000075340	NA	NA	NA	NA	NA	NA	NA	NA	0.034147	NA	NA	NA	NA	NA	0.053838	NA	-0.04247	NA	NA	NA	NA	NA	NA	NA	0.0842	-0.0372	NA	NA	NA	NA	NA	0.0705	NA	0.0496	NA	NA	NA	NA	NA	0.0586	NA	0.043	NA	NA	NA	NA	NA	-0.014414	NA
ENSG00000168228	NA	NA	NA	NA	NA	NA	NA	NA	-0.033381	NA	NA	NA	NA	NA	NA	NA	NA	NA	-0.015	NA	-0.037909	NA	NA	NA	NA	NA	NA	NA	NA	NA	0.067167	NA	NA	NA	NA	NA	NA	NA	NA	NA	NA	-0.0685	NA	NA	NA	NA	NA	NA	-0.053004
ENSG00000108439	NA	NA	NA	NA	NA	NA	NA	NA	NA	NA	NA	NA	NA	NA	NA	NA	NA	NA	NA	NA	0.057564	NA	NA	NA	NA	NA	NA	NA	NA	NA	NA	NA	NA	-0.0323	NA	NA	NA	NA	NA	NA	NA	NA	NA	NA	NA	NA	NA	NA	NA
ENSG00000110880	NA	NA	NA	-0.106307	-0.147	NA	NA	NA	NA	NA	NA	NA	NA	NA	NA	NA	NA	NA	0.0472	NA	NA	NA	0.065998	NA	-0.0692	NA	NA	NA	NA	NA	NA	NA	NA	NA	NA	NA	-0.055478	NA	NA	-0.102	NA	NA	NA	NA	NA	0.098221	NA	NA	-0.105227
ENSG00000070785	NA	NA	NA	NA	NA	NA	NA	NA	NA	NA	NA	NA	NA	NA	-0.055747	0.01773	NA	NA	NA	NA	NA	NA	NA	NA	NA	-0.0191	NA	NA	NA	NA	NA	-0.0383	NA	NA	NA	NA	NA	NA	NA	NA	NA	NA	NA	NA	NA	NA	NA	NA	-0.027553
ENSG00000167118	NA	NA	NA	NA	NA	NA	0.06	NA	NA	NA	NA	NA	NA	NA	NA	NA	0.092479	NA	NA	NA	NA	NA	NA	NA	NA	NA	NA	0.108	NA	NA	NA	0.0985	NA	NA	NA	NA	NA	NA	0.10001	NA	NA	NA	NA	NA	NA	NA	NA	NA	NA
ENSG00000187134	NA	NA	NA	NA	0.0116	NA	NA	NA	0.005287	NA	NA	NA	NA	0.012769	NA	NA	NA	NA	-0.00665	NA	NA	0.00281	NA	NA	NA	NA	0.013207	NA	0.0122	NA	NA	NA	NA	NA	NA	NA	NA	0.00965	NA	NA	NA	NA	NA	0.00695	-0.00796	NA	0.00802	NA	0.002546
ENSG00000020256	NA	NA	NA	NA	-0.113	NA	NA	NA	NA	NA	NA	NA	NA	NA	NA	NA	NA	NA	0.0509	0.05608	NA	NA	-0.078523	NA	0.0487	NA	NA	NA	NA	NA	NA	NA	0.0419	NA	NA	NA	-0.143904	NA	NA	NA	NA	NA	NA	NA	NA	NA	NA	NA	NA
ENSG00000116977	NA	NA	NA	NA	-0.0566	0.0841	NA	NA	0.042797	NA	-0.013	NA	NA	NA	0.16076	NA	NA	NA	-0.0826	NA	NA	NA	0.11568	-0.06482	NA	NA	0.051811	-0.0689	-0.0116	NA	0.048538	0.0596	NA	0.0971	0.039087	NA	-0.077027	-0.043808	NA	NA	NA	0.102	NA	NA	NA	-0.029543	0.0751	NA	-0.075945
ENSG00000151881	NA	NA	NA	NA	NA	NA	NA	NA	NA	NA	NA	NA	NA	NA	NA	NA	-0.048557	NA	NA	NA	NA	NA	NA	NA	NA	NA	-0.062376	NA	NA	NA	-0.114677	NA	NA	NA	NA	NA	NA	NA	NA	NA	NA	NA	NA	NA	NA	NA	NA	NA	NA
ENSG00000185420	NA	NA	NA	NA	NA	NA	0.0298	0.0289	NA	NA	NA	NA	0.017566	NA	NA	NA	NA	NA	-0.0248	NA	NA	NA	-0.031231	NA	NA	NA	NA	NA	0.026	NA	0.026686	NA	NA	NA	NA	NA	-0.064779	NA	NA	NA	NA	NA	NA	NA	NA	NA	NA	NA	-0.036749
ENSG00000185262	NA	NA	NA	NA	-0.0687	NA	NA	NA	NA	NA	NA	NA	NA	NA	NA	NA	NA	NA	-0.0459	NA	NA	NA	NA	NA	-0.132	NA	0.096166	NA	NA	NA	NA	NA	NA	NA	NA	NA	NA	NA	NA	-0.162	NA	NA	NA	-0.1	NA	NA	NA	-0.099808	NA
ENSG00000134371	NA	NA	NA	NA	NA	-0.0793	NA	NA	NA	NA	NA	NA	NA	NA	NA	NA	NA	-0.0062	-0.00858	NA	NA	0.215	NA	-0.235882	NA	NA	NA	NA	NA	NA	NA	-0.371	NA	NA	NA	NA	NA	NA	NA	NA	NA	NA	NA	NA	NA	NA	NA	NA	NA
ENSG00000162642	NA	NA	NA	NA	NA	NA	NA	NA	NA	NA	NA	NA	NA	NA	NA	NA	NA	NA	NA	NA	NA	NA	NA	NA	0.236	NA	-0.132478	NA	NA	NA	NA	NA	NA	NA	NA	NA	0.109081	NA	NA	NA	NA	NA	NA	NA	NA	NA	NA	NA	-0.136772
ENSG00000146530	NA	NA	NA	NA	NA	NA	NA	NA	NA	NA	NA	NA	NA	NA	NA	NA	NA	NA	NA	NA	NA	NA	0.471822	NA	NA	NA	NA	NA	NA	NA	NA	NA	NA	NA	NA	NA	NA	NA	NA	NA	0.565475	NA	NA	NA	0.29	NA	NA	NA	NA
ENSG00000164758	NA	NA	NA	NA	-0.217	NA	NA	NA	NA	NA	NA	NA	NA	-0.172038	-0.091099	NA	NA	NA	NA	NA	NA	NA	NA	NA	-0.194	NA	NA	NA	NA	NA	NA	NA	NA	NA	0.028019	NA	NA	NA	NA	-0.175	NA	-0.161	NA	NA	NA	NA	0.0451	NA	-0.193444
ENSG00000177485	NA	NA	NA	NA	0.0125	NA	-0.00796	NA	NA	NA	NA	NA	NA	NA	NA	NA	NA	-0.0513	NA	NA	-0.004107	NA	NA	NA	NA	NA	0.023938	NA	NA	NA	NA	NA	NA	0.00871	NA	NA	NA	NA	NA	-0.114	NA	NA	NA	NA	NA	NA	NA	NA	NA
ENSG00000001461	NA	NA	NA	NA	NA	0.11	NA	-0.0918	0.080696	NA	-0.119	NA	-0.086206	NA	NA	NA	NA	NA	-0.199	NA	NA	-0.0369	0.161543	NA	NA	-0.0602	0.149071	-0.108	-0.0745	NA	0.130645	NA	NA	NA	NA	NA	NA	NA	NA	NA	NA	NA	-0.0451	NA	-0.134	NA	NA	-0.070075	NA
ENSG00000022840	NA	NA	NA	NA	NA	NA	NA	NA	NA	NA	NA	NA	-0.018063	NA	NA	NA	NA	NA	-0.03	NA	0.025914	NA	NA	NA	0.0167	NA	-0.063735	NA	-0.0175	NA	NA	NA	NA	0.00951	NA	NA	NA	NA	NA	0.0174	NA	NA	NA	NA	0.0173	-0.046769	-0.0198	0.021555	NA
ENSG00000143303	NA	NA	NA	NA	NA	-0.072	NA	NA	NA	NA	NA	NA	NA	NA	NA	NA	-0.064679	-0.0597	NA	-0.069065	0.138119	NA	-0.0875	NA	NA	NA	NA	-0.0803	0.0128	NA	NA	NA	NA	NA	0.019962	NA	NA	NA	-0.08927	NA	-0.115172	NA	NA	0.0168	NA	NA	NA	NA	NA
ENSG00000129255	NA	NA	NA	NA	NA	NA	NA	NA	NA	0.0155	NA	NA	NA	0.073515	NA	NA	0.051727	NA	NA	NA	NA	NA	0.019183	NA	NA	NA	NA	NA	NA	-0.010013	-0.028508	0.0436	NA	NA	NA	NA	NA	NA	NA	NA	NA	NA	NA	NA	NA	NA	NA	NA	NA
ENSG00000105640	NA	NA	5.93e-05	NA	NA	-3.08e-05	NA	NA	NA	NA	NA	NA	NA	NA	NA	NA	-0.000142	-2.71e-05	-5.31e-05	NA	NA	8.71e-05	NA	NA	NA	NA	NA	NA	NA	NA	-0.000123	NA	-7.26e-05	NA	NA	NA	NA	NA	NA	NA	NA	NA	NA	NA	-0.000667	NA	NA	NA	NA
ENSG00000105197	NA	NA	0.0394	NA	NA	NA	NA	NA	NA	0.00998	NA	NA	NA	NA	NA	NA	NA	0.0538	-0.0239	NA	-0.011059	NA	0.136427	-0.020586	NA	NA	NA	NA	-0.024	NA	0.06001	NA	NA	NA	NA	NA	NA	NA	NA	NA	NA	NA	NA	NA	NA	-0.018421	NA	NA	NA
ENSG00000112514	NA	0.081247	NA	NA	NA	NA	NA	NA	NA	NA	NA	NA	NA	NA	0.088921	NA	NA	NA	NA	NA	NA	NA	NA	NA	NA	NA	NA	0.0477	NA	NA	NA	0.0907	NA	0.0755	NA	NA	NA	-0.049249	NA	NA	NA	0.0907	NA	-0.0103	NA	NA	NA	NA	NA
ENSG00000044115	NA	NA	NA	NA	NA	NA	NA	NA	NA	NA	0.0466	NA	NA	NA	NA	NA	NA	NA	NA	NA	NA	NA	NA	NA	NA	NA	NA	NA	NA	NA	NA	-0.0932	NA	NA	NA	NA	NA	NA	NA	NA	NA	NA	NA	-0.0079	NA	0.098056	NA	NA	0.037137
ENSG00000078269	NA	0.12061	NA	NA	NA	0.0883	NA	NA	NA	NA	-0.0856	NA	NA	NA	-0.088202	NA	-0.083192	0.0601	-0.252	NA	NA	NA	0.183258	-0.250106	NA	-0.111	NA	-0.106	NA	NA	NA	NA	NA	NA	NA	NA	NA	NA	NA	NA	NA	-0.0441	NA	NA	-0.229	NA	-0.0575	-0.091135	-0.074398
ENSG00000172062	NA	0.083772	NA	NA	NA	NA	NA	NA	NA	0.0125	NA	NA	NA	0.073643	0.042469	NA	NA	NA	NA	NA	0.014075	NA	NA	NA	NA	NA	0.034335	NA	NA	NA	NA	0.117	NA	NA	NA	NA	NA	NA	NA	NA	NA	0.0811	NA	NA	NA	NA	NA	NA	NA
ENSG00000229833	-0.02732	NA	NA	NA	NA	NA	NA	NA	NA	-0.0182	NA	NA	NA	NA	NA	NA	NA	NA	NA	NA	NA	NA	NA	NA	NA	NA	NA	NA	NA	NA	NA	NA	NA	-0.024	NA	NA	NA	NA	NA	-0.0207	NA	NA	NA	NA	-0.00546	NA	NA	NA	NA
ENSG00000172340	NA	NA	NA	NA	0.0263	-0.0116	NA	NA	NA	NA	-0.0136	NA	NA	NA	NA	NA	0.043258	NA	NA	NA	NA	NA	NA	NA	NA	NA	-0.018126	NA	NA	NA	NA	NA	NA	NA	0.007598	-0.022996	NA	NA	NA	NA	NA	NA	NA	0.01	NA	-0.014407	-0.00816	NA	NA
ENSG00000165637	NA	NA	NA	NA	0.0185	NA	NA	NA	0.028985	NA	NA	NA	NA	NA	NA	NA	NA	NA	NA	NA	NA	NA	NA	NA	0.03	NA	NA	NA	NA	-0.025632	NA	NA	NA	NA	NA	NA	NA	NA	NA	NA	NA	NA	NA	NA	NA	0.017096	0.0267	NA	NA
ENSG00000111237	NA	NA	NA	NA	-0.0641	NA	NA	NA	NA	NA	NA	NA	NA	NA	NA	NA	-0.042966	NA	-0.0219	NA	NA	NA	0.033166	NA	NA	NA	NA	NA	0.032	0.005034	NA	NA	NA	NA	NA	NA	-0.041511	-0.031704	NA	NA	NA	NA	NA	NA	NA	NA	NA	NA	-0.052271
ENSG00000181019	NA	NA	NA	NA	NA	NA	NA	NA	0.007439	-0.0202	NA	NA	NA	NA	NA	NA	-0.02851	NA	-0.0197	NA	NA	NA	NA	NA	0.0366	NA	NA	NA	NA	-0.021047	NA	NA	NA	NA	NA	NA	NA	-0.014218	NA	0.0506	NA	NA	NA	-0.0227	NA	NA	NA	-0.011198	NA
ENSG00000167397	NA	NA	NA	NA	NA	NA	-0.0625	NA	NA	NA	NA	NA	NA	NA	NA	NA	0.055806	NA	NA	NA	NA	NA	NA	NA	NA	NA	NA	NA	NA	NA	NA	NA	NA	NA	NA	NA	NA	NA	NA	NA	NA	NA	NA	NA	NA	NA	-0.0358	NA	NA
ENSG00000143851	NA	NA	NA	NA	NA	NA	NA	NA	-0.012949	NA	NA	NA	NA	NA	NA	NA	NA	NA	NA	NA	NA	NA	NA	NA	-0.0168	NA	NA	NA	NA	NA	NA	NA	NA	NA	0.034047	NA	NA	NA	NA	-0.0115	NA	NA	NA	NA	NA	NA	NA	NA	NA
ENSG00000137100	NA	-0.1027	NA	NA	0.0312	NA	0.0138	NA	NA	NA	NA	NA	NA	NA	NA	NA	-0.068639	NA	NA	NA	NA	NA	0.031923	NA	NA	NA	NA	NA	NA	NA	NA	NA	NA	NA	NA	NA	NA	NA	NA	NA	NA	NA	NA	NA	NA	NA	NA	NA	NA
ENSG00000100764	NA	NA	NA	NA	NA	NA	NA	NA	NA	NA	NA	NA	NA	NA	NA	NA	-0.006855	NA	0.00535	NA	NA	NA	-0.008267	NA	NA	NA	NA	NA	NA	NA	NA	NA	NA	NA	-0.00331	NA	NA	NA	NA	NA	NA	NA	NA	NA	NA	NA	NA	NA	NA
ENSG00000076944	NA	NA	NA	NA	NA	NA	NA	NA	-0.072214	0.0531	-0.0387	NA	0.034076	NA	NA	NA	NA	NA	0.0182	NA	-0.075395	NA	NA	NA	-0.101	NA	NA	NA	0.0364	0.042917	NA	NA	NA	NA	NA	NA	NA	NA	0.11364	-0.0515	NA	-0.0255	NA	NA	NA	NA	0.0473	NA	NA
ENSG00000165914	NA	NA	NA	NA	0.0568	NA	NA	-0.00368	NA	NA	NA	NA	NA	0.030669	0.017302	NA	NA	NA	NA	NA	NA	NA	NA	NA	0.0163	NA	NA	NA	NA	NA	NA	NA	NA	NA	-0.027888	NA	NA	0.048998	NA	0.0304	NA	0.0295	NA	NA	NA	NA	NA	NA	0.040618
ENSG00000157350	0.02487	NA	NA	NA	NA	NA	NA	NA	NA	NA	-0.0254	NA	-0.03996	NA	-0.043568	NA	NA	NA	NA	NA	0.042099	NA	0.03222	NA	NA	NA	NA	NA	NA	NA	NA	-0.0314	NA	NA	NA	NA	NA	NA	NA	NA	NA	NA	NA	NA	-0.0421	-0.035313	NA	-0.012778	NA
ENSG00000143545	NA	NA	NA	NA	NA	NA	NA	NA	NA	NA	NA	NA	0.054213	NA	NA	NA	NA	NA	-0.103	NA	NA	NA	NA	NA	NA	NA	NA	NA	NA	NA	NA	NA	NA	NA	NA	NA	NA	NA	NA	1.37e-07	NA	NA	NA	NA	NA	NA	NA	NA	NA
ENSG00000173933	NA	0.020704	NA	NA	0.0266	NA	NA	NA	NA	NA	NA	NA	NA	NA	NA	NA	NA	NA	-0.0847	NA	NA	NA	NA	NA	NA	0.0178	NA	NA	NA	NA	0.02925	0.0331	NA	NA	NA	NA	-0.021193	-0.019181	NA	NA	NA	NA	NA	NA	NA	NA	NA	NA	NA
ENSG00000117862	NA	NA	NA	NA	NA	NA	NA	NA	0.012549	NA	NA	NA	NA	NA	0.037372	NA	NA	NA	0.0118	-0.025781	NA	NA	NA	-0.002997	NA	NA	NA	NA	NA	NA	NA	0.026	NA	0.0213	NA	NA	NA	NA	NA	NA	NA	0.0153	NA	NA	NA	-0.019013	NA	NA	NA
ENSG00000147526	NA	NA	NA	NA	NA	NA	NA	NA	0.147006	NA	NA	NA	NA	NA	0.068575	NA	NA	NA	NA	NA	NA	NA	0.09197	NA	0.424	NA	NA	NA	NA	NA	NA	NA	NA	NA	NA	NA	NA	NA	NA	NA	NA	NA	NA	NA	NA	NA	NA	NA	NA
ENSG00000062194	NA	NA	NA	NA	NA	NA	NA	NA	NA	-0.0119	-0.0189	NA	NA	NA	NA	NA	NA	NA	-0.0414	NA	NA	NA	0.076315	NA	0.116	NA	NA	NA	NA	NA	NA	NA	NA	NA	NA	NA	NA	NA	NA	0.0857	NA	NA	NA	NA	-0.00847	NA	0.0366	NA	-0.011213
ENSG00000080503	NA	NA	0.0378	NA	NA	NA	NA	NA	NA	-0.0697	-0.124	NA	NA	NA	NA	NA	-0.059141	NA	-0.196	NA	NA	NA	0.044549	-0.141721	NA	NA	NA	-0.0361	NA	NA	NA	NA	NA	NA	NA	NA	NA	NA	NA	NA	NA	-0.0865	NA	NA	-0.185	-0.066679	NA	-0.051233	-0.129312
ENSG00000165699	NA	NA	NA	NA	NA	NA	NA	NA	NA	NA	NA	NA	NA	NA	-0.029442	NA	NA	NA	-0.059	NA	0.025154	0.029	0.089886	NA	NA	NA	NA	NA	NA	NA	NA	NA	NA	NA	NA	NA	NA	NA	NA	-0.0328	NA	-0.0136	NA	NA	NA	-0.031739	-0.0126	NA	NA
ENSG00000108395	NA	NA	0.0549	NA	NA	NA	0.0344	NA	NA	NA	NA	NA	NA	NA	0.11607	NA	NA	NA	0.0906	NA	NA	0.0466	NA	NA	0.128	NA	NA	NA	0.0545	NA	NA	0.132	NA	0.101	0.039106	NA	-0.008629	NA	NA	0.106	NA	0.0724	NA	NA	NA	NA	NA	NA	-0.040966
ENSG00000186283	NA	NA	NA	NA	NA	NA	NA	NA	NA	NA	NA	NA	NA	NA	NA	NA	NA	NA	-0.0596	NA	NA	NA	NA	NA	NA	NA	0.147207	NA	NA	NA	0.056447	NA	NA	NA	NA	NA	NA	NA	NA	NA	NA	NA	NA	0.0649	NA	0.01796	NA	NA	NA
ENSG00000162980	NA	-0.01415	NA	NA	0.101	NA	NA	-0.0472	NA	-0.0528	NA	NA	-0.059469	NA	0.190918	NA	-0.021692	NA	NA	NA	-0.050893	NA	NA	-0.060781	NA	-0.0501	NA	NA	NA	NA	NA	0.207	NA	0.142	NA	NA	NA	0.053103	NA	0.0633	NA	0.115	NA	NA	NA	0.055039	NA	NA	0.109783
ENSG00000101596	NA	NA	NA	NA	NA	NA	NA	NA	NA	NA	NA	NA	NA	NA	-0.091934	NA	NA	NA	0.034	NA	NA	0.0412	-0.045611	NA	NA	NA	NA	NA	NA	NA	NA	-0.074	NA	NA	NA	NA	NA	NA	NA	NA	NA	NA	NA	NA	NA	NA	NA	NA	-0.034062
ENSG00000042088	NA	NA	NA	NA	0.11	NA	NA	NA	-0.0082	NA	NA	NA	NA	NA	NA	NA	NA	NA	NA	NA	NA	NA	NA	NA	NA	NA	NA	NA	NA	NA	NA	NA	NA	NA	-0.040888	NA	NA	NA	NA	NA	NA	NA	NA	NA	NA	NA	NA	NA	NA
ENSG00000164611	NA	NA	NA	NA	-0.128	NA	NA	NA	0.053474	NA	NA	NA	NA	NA	NA	NA	NA	NA	NA	NA	0.029997	NA	NA	NA	-0.0267	-0.0846	NA	NA	NA	NA	NA	NA	NA	NA	NA	NA	-0.134212	-0.128141	NA	NA	NA	0.0245	NA	NA	NA	NA	NA	NA	-0.192865
ENSG00000088247	NA	NA	0.0547	NA	NA	NA	NA	NA	NA	NA	NA	NA	NA	NA	NA	NA	NA	NA	NA	NA	NA	NA	NA	NA	0.115	-0.0209	NA	NA	NA	NA	NA	0.0757	NA	NA	NA	NA	NA	NA	NA	0.12	NA	NA	NA	NA	-0.0544	NA	NA	NA	NA
ENSG00000126561	NA	0.059422	NA	NA	NA	NA	NA	NA	-0.041987	0.0139	NA	NA	NA	NA	-0.112117	NA	NA	NA	NA	NA	NA	NA	NA	NA	-0.117	NA	NA	NA	0.0501	NA	NA	-0.113	NA	NA	NA	NA	NA	NA	0.06597	-0.0798	NA	-0.0862	NA	NA	NA	NA	NA	NA	NA
ENSG00000272886	NA	NA	NA	NA	NA	NA	NA	NA	NA	0.161	NA	NA	NA	NA	NA	NA	NA	NA	0.221	NA	NA	NA	NA	NA	NA	NA	NA	NA	NA	NA	0.017808	NA	NA	0.136	-0.04138	NA	NA	NA	NA	-0.129	NA	NA	NA	NA	NA	NA	NA	NA	NA
ENSG00000137200	NA	NA	NA	NA	NA	NA	NA	NA	NA	NA	NA	NA	NA	0.099936	NA	NA	NA	NA	NA	NA	NA	NA	NA	NA	NA	NA	NA	NA	NA	NA	NA	NA	NA	NA	NA	NA	NA	NA	0.08757	NA	NA	NA	NA	NA	NA	NA	NA	NA	NA
ENSG00000111879	NA	NA	NA	NA	-0.0865	NA	NA	NA	NA	NA	NA	NA	NA	NA	NA	NA	NA	NA	-0.0386	NA	0.027015	NA	NA	NA	NA	NA	NA	NA	NA	NA	NA	NA	NA	NA	NA	NA	-0.067212	NA	NA	0.0494	NA	NA	NA	NA	NA	NA	NA	NA	NA
ENSG00000137106	NA	0.007816	NA	NA	NA	NA	-0.00727	NA	NA	0.00507	NA	NA	NA	-0.010931	0.002976	NA	-0.011142	NA	NA	NA	NA	-0.00534	NA	NA	NA	0.00344	-0.002432	NA	NA	NA	NA	0.00483	NA	NA	-0.003209	NA	0.01043	NA	NA	NA	NA	NA	NA	-0.00847	NA	NA	-0.00562	NA	0.007937
ENSG00000120158	-0.03914	NA	NA	NA	NA	NA	NA	NA	NA	-0.0253	NA	NA	NA	NA	0.027488	NA	NA	NA	0.0424	NA	NA	NA	NA	NA	NA	NA	NA	NA	NA	-0.050808	NA	0.091	NA	0.0595	NA	NA	-0.034561	NA	-0.04292	NA	NA	NA	NA	NA	NA	NA	NA	NA	-0.037093
ENSG00000166788	NA	NA	NA	NA	NA	NA	NA	-0.0382	NA	NA	NA	NA	NA	NA	-0.114703	NA	NA	NA	NA	NA	NA	0.0391	NA	NA	NA	NA	NA	NA	NA	NA	NA	-0.115	NA	-0.115	NA	NA	NA	0.056579	NA	NA	NA	-0.115	NA	NA	NA	NA	NA	NA	NA
ENSG00000163002	NA	NA	NA	NA	NA	NA	NA	NA	NA	NA	NA	NA	NA	NA	NA	NA	NA	NA	NA	NA	NA	NA	NA	NA	NA	NA	NA	NA	NA	NA	NA	NA	NA	NA	NA	NA	NA	NA	NA	NA	NA	NA	NA	NA	NA	NA	NA	NA	NA
ENSG00000133943	NA	NA	NA	NA	-0.0524	NA	NA	0.0432	NA	0.0307	NA	NA	0.036133	NA	NA	NA	NA	NA	NA	NA	NA	0.0451	NA	NA	NA	NA	NA	NA	0.139	NA	NA	NA	NA	NA	NA	NA	NA	NA	NA	NA	NA	NA	NA	NA	-0.0821	NA	NA	NA	-0.079034
ENSG00000156017	NA	NA	-0.106	NA	NA	-0.113	NA	0.0926	NA	NA	0.0236	NA	NA	NA	0.145191	NA	NA	NA	NA	NA	NA	NA	NA	NA	NA	NA	NA	NA	NA	0.019347	-0.034802	0.0692	NA	0.185	0.030101	NA	NA	NA	-0.05612	NA	NA	NA	NA	NA	NA	0.091117	NA	NA	NA
ENSG00000179950	NA	NA	-0.0343	NA	-0.148	NA	NA	NA	NA	NA	NA	NA	NA	NA	NA	NA	NA	NA	0.0571	NA	NA	NA	NA	NA	-0.0462	NA	NA	NA	0.0472	NA	NA	NA	NA	NA	NA	NA	NA	-0.083683	NA	-0.0562	NA	NA	-0.0132	NA	NA	NA	NA	NA	-0.128349
ENSG00000115091	NA	NA	NA	-0.011548	-0.0254	NA	NA	NA	NA	NA	NA	NA	NA	NA	NA	NA	NA	NA	0.0236	NA	NA	NA	NA	0.011993	0.0835	0.0154	NA	NA	NA	NA	NA	NA	NA	NA	NA	-0.019446	-0.017326	NA	NA	NA	NA	NA	NA	NA	NA	-0.008854	-0.0159	NA	-0.018067
ENSG00000125826	NA	NA	NA	NA	NA	NA	NA	NA	-0.03423	-0.0802	NA	NA	NA	NA	NA	NA	0.089341	NA	NA	NA	NA	NA	0.047966	-0.128739	NA	NA	NA	NA	NA	NA	NA	NA	0.012	0.0845	NA	NA	-0.048861	NA	NA	NA	NA	NA	NA	NA	NA	NA	-0.122	NA	NA
ENSG00000257103	NA	NA	NA	NA	NA	NA	NA	NA	NA	NA	NA	NA	NA	NA	0.058535	NA	NA	NA	-0.0652	NA	-0.045954	NA	0.158869	NA	NA	0.012	NA	NA	NA	NA	0.053912	NA	NA	NA	0.03927	NA	NA	NA	0.10232	0.00176	NA	NA	NA	NA	0.071	NA	0.0702	NA	NA
ENSG00000074582	NA	NA	NA	-0.028443	NA	NA	NA	NA	NA	NA	NA	NA	NA	NA	0.283083	NA	NA	NA	NA	NA	0.390142	NA	NA	NA	NA	NA	NA	NA	NA	NA	NA	0.359	NA	0.359	NA	NA	NA	NA	NA	NA	NA	0.39	NA	-0.0897	NA	NA	NA	NA	NA
ENSG00000163950	-0.05406	NA	0.143	-0.152778	NA	NA	NA	0.12	NA	NA	NA	NA	NA	NA	-0.105122	NA	NA	NA	-0.0392	NA	-0.056961	NA	NA	0.087539	NA	NA	NA	NA	0.144	NA	NA	NA	NA	NA	NA	NA	-0.145293	-0.156981	NA	NA	NA	-0.17	NA	NA	NA	NA	NA	NA	-0.142265
ENSG00000116455	NA	NA	NA	NA	NA	NA	NA	NA	NA	NA	NA	NA	NA	-0.068885	NA	NA	NA	NA	NA	NA	NA	NA	NA	NA	0.13	NA	NA	NA	NA	NA	NA	NA	NA	NA	NA	0.027262	NA	NA	NA	0.117	-0.060034	-0.0642	NA	NA	NA	NA	0.0408	-0.020011	NA
ENSG00000164070	NA	NA	NA	NA	NA	NA	NA	NA	NA	NA	NA	NA	NA	NA	-0.042345	NA	NA	NA	-0.0678	NA	NA	0.168	NA	-0.041639	NA	NA	NA	-0.132	NA	NA	NA	NA	NA	NA	NA	NA	NA	NA	NA	NA	NA	NA	NA	NA	NA	NA	0.0348	NA	NA
ENSG00000138375	NA	NA	NA	NA	-0.446	NA	-0.598	NA	NA	0.497	NA	NA	NA	NA	NA	NA	NA	NA	NA	NA	NA	-0.586	NA	NA	NA	NA	0.774394	-0.539	NA	NA	NA	NA	NA	NA	NA	NA	NA	-0.684378	NA	1.58e-07	NA	NA	NA	0.254	NA	NA	NA	NA	NA
ENSG00000178802	NA	NA	NA	NA	NA	NA	NA	NA	NA	NA	NA	NA	NA	NA	NA	NA	NA	NA	NA	NA	NA	NA	NA	NA	NA	NA	NA	NA	0.0398	0.020697	NA	0.0311	NA	NA	NA	NA	NA	NA	NA	0.0349	NA	0.0341	NA	NA	NA	NA	NA	NA	NA
ENSG00000106399	NA	-0.044424	NA	NA	NA	NA	NA	NA	NA	NA	NA	NA	NA	NA	-0.11227	NA	NA	NA	-0.0609	NA	NA	NA	NA	NA	NA	-0.0544	NA	NA	NA	NA	NA	NA	NA	-0.124	0.017898	NA	NA	-0.038772	NA	NA	NA	NA	0.0545	NA	NA	NA	-0.0652	NA	-0.053044
ENSG00000090372	NA	NA	NA	NA	NA	NA	NA	NA	0.056585	NA	NA	NA	NA	NA	0.09306	NA	NA	NA	NA	NA	NA	0.036	NA	NA	0.077	NA	NA	NA	0.044	NA	NA	NA	NA	0.0645	NA	NA	NA	NA	NA	0.0624	NA	0.0995	0.119	0.0247	NA	NA	NA	NA	-0.104095
ENSG00000122966	NA	0.042453	NA	NA	NA	0.0619	NA	NA	0.049464	NA	NA	NA	NA	NA	0.064649	NA	NA	NA	-0.13	NA	NA	NA	NA	NA	NA	NA	NA	NA	NA	-0.014449	NA	0.114	NA	0.101	NA	NA	NA	NA	NA	NA	NA	0.0453	NA	NA	NA	NA	NA	NA	NA
ENSG00000140391	NA	NA	NA	NA	-0.138	NA	NA	NA	NA	NA	NA	NA	NA	NA	NA	NA	-0.094797	NA	0.0874	NA	NA	NA	-0.113077	NA	NA	NA	NA	NA	NA	NA	NA	NA	NA	NA	NA	NA	NA	NA	NA	0.11	NA	NA	NA	NA	NA	NA	NA	NA	-0.123959
ENSG00000101544	NA	NA	NA	NA	NA	NA	NA	NA	NA	NA	NA	NA	NA	NA	NA	NA	NA	NA	NA	NA	NA	NA	0.052645	NA	0.0155	NA	NA	NA	NA	NA	NA	NA	NA	NA	NA	NA	0.08995	0.08995	NA	0.0238	NA	NA	NA	-0.0652	NA	NA	NA	NA	NA
ENSG00000131051	NA	NA	NA	-0.030478	-0.0522	NA	NA	NA	NA	-0.0339	NA	NA	NA	-0.027783	NA	NA	NA	NA	NA	NA	NA	0.0279	0.038716	NA	-0.0429	NA	NA	NA	NA	NA	-0.010663	NA	NA	NA	NA	NA	NA	-0.037875	-0.05788	-0.0488	NA	-0.00996	NA	NA	NA	NA	NA	NA	-0.055169
ENSG00000091592	NA	NA	NA	NA	NA	NA	0.0111	NA	NA	NA	NA	NA	NA	NA	NA	NA	NA	NA	NA	-0.041488	NA	NA	NA	NA	0.11	NA	NA	NA	NA	-0.033844	NA	NA	NA	NA	NA	NA	NA	-0.025409	NA	0.0889	NA	NA	NA	NA	NA	NA	-0.0985	NA	NA
ENSG00000076043	NA	NA	NA	NA	NA	NA	NA	NA	NA	0.0166	NA	NA	NA	NA	0.151392	NA	NA	NA	NA	NA	NA	0.026	NA	NA	0.0564	NA	NA	NA	NA	NA	NA	0.144	NA	0.139	NA	NA	NA	NA	NA	NA	NA	0.144	NA	NA	NA	NA	NA	NA	NA
ENSG00000033030	NA	NA	NA	-0.133972	NA	-0.172	NA	NA	NA	-0.149	NA	NA	NA	NA	NA	NA	NA	NA	NA	NA	NA	NA	NA	NA	NA	NA	NA	NA	0.0467	NA	NA	NA	NA	NA	NA	-0.075664	-0.177872	-0.0786	NA	NA	NA	NA	NA	NA	NA	NA	NA	NA	-0.08464
ENSG00000100865	NA	NA	NA	0.055672	0.185	NA	NA	NA	NA	NA	NA	NA	NA	NA	0.144627	NA	NA	NA	NA	NA	NA	NA	NA	NA	NA	NA	NA	NA	NA	NA	NA	0.138	NA	0.123	NA	NA	-0.045758	NA	NA	NA	0.190812	0.131	NA	NA	NA	NA	NA	NA	0.178536
ENSG00000069702	NA	NA	NA	NA	NA	NA	NA	NA	NA	NA	NA	NA	NA	NA	NA	NA	NA	NA	NA	NA	NA	NA	NA	NA	NA	NA	NA	-0.298	-0.117	NA	NA	NA	NA	NA	NA	NA	NA	NA	NA	NA	NA	NA	NA	-0.124	NA	NA	NA	NA	NA
ENSG00000170275	NA	NA	NA	NA	0.00806	NA	0.0176	NA	-0.013698	0.0116	-0.022	NA	NA	NA	-0.021172	NA	NA	NA	-0.0228	NA	-0.018926	0.0114	0.069254	-0.045073	-0.0148	NA	NA	NA	0.0114	-0.022991	NA	-0.0243	NA	-0.0158	0.020638	NA	NA	0.02231	NA	NA	NA	-0.0337	NA	NA	NA	-0.010664	NA	-0.006424	NA
ENSG00000130935	NA	NA	NA	NA	NA	NA	NA	NA	NA	NA	NA	NA	NA	NA	0.28735	NA	NA	NA	0.0333	NA	NA	NA	NA	NA	0.374	-0.0599	NA	NA	NA	NA	NA	NA	NA	NA	NA	NA	NA	NA	NA	NA	NA	NA	0.0497	NA	NA	NA	NA	NA	0.28576
ENSG00000117859	NA	NA	NA	NA	NA	NA	NA	NA	0.046217	NA	0.0473	NA	NA	-0.042093	NA	NA	NA	NA	NA	NA	NA	NA	NA	NA	0.144	NA	NA	NA	NA	NA	NA	NA	NA	NA	NA	NA	NA	NA	NA	0.0622	NA	NA	NA	NA	NA	0.032074	NA	0.021749	-0.024161
ENSG00000213614	NA	NA	NA	NA	-0.0261	NA	NA	NA	NA	NA	NA	NA	0.014626	0.013852	-0.024522	NA	NA	NA	0.0101	NA	NA	NA	NA	NA	-0.0409	NA	NA	NA	0.0197	NA	NA	-0.0367	NA	NA	NA	NA	NA	NA	-0.00942	NA	NA	-0.0229	NA	NA	NA	NA	NA	NA	-0.022223
ENSG00000164414	NA	NA	NA	NA	NA	NA	NA	NA	NA	NA	NA	NA	NA	NA	NA	NA	NA	NA	0.247	NA	NA	NA	NA	NA	NA	NA	NA	NA	0.146	NA	0.230127	0.0677	NA	0.296	NA	NA	NA	NA	NA	0.266	NA	-0.154	NA	NA	NA	NA	NA	-0.111758	NA
ENSG00000116044	NA	NA	NA	NA	0.0239	NA	NA	NA	NA	NA	NA	NA	NA	NA	NA	NA	NA	NA	0.0461	NA	NA	NA	-0.033068	NA	-0.0197	0.00786	NA	NA	NA	NA	NA	NA	NA	NA	NA	NA	NA	0.012094	NA	NA	NA	NA	NA	0.0185	NA	NA	NA	NA	NA
ENSG00000162885	NA	0.030156	NA	NA	NA	NA	NA	NA	NA	NA	-0.0822	NA	NA	0.081983	NA	NA	NA	NA	NA	NA	NA	NA	NA	NA	-0.0966	0.0669	NA	0.0637	0.0304	NA	NA	NA	NA	-0.0389	NA	NA	-0.031377	0.027183	NA	NA	NA	NA	NA	NA	NA	NA	NA	NA	NA
ENSG00000106868	NA	NA	NA	NA	NA	NA	NA	NA	NA	NA	NA	NA	NA	NA	NA	NA	NA	NA	NA	NA	NA	0.146	NA	NA	NA	NA	NA	NA	NA	NA	NA	NA	NA	NA	NA	NA	NA	NA	NA	NA	NA	NA	NA	0.128	NA	NA	NA	NA	NA
ENSG00000136682	NA	NA	NA	NA	NA	NA	NA	NA	NA	NA	NA	NA	NA	0.060421	NA	NA	-0.144396	NA	NA	NA	NA	-0.254	NA	NA	NA	NA	NA	NA	NA	NA	NA	-0.506	NA	NA	NA	NA	NA	NA	NA	NA	NA	-0.36	NA	NA	NA	NA	0.673	NA	NA
ENSG00000007202	NA	NA	0.141	NA	NA	NA	NA	NA	NA	NA	NA	NA	NA	NA	0.198741	NA	0.020347	NA	NA	NA	NA	NA	NA	NA	NA	NA	NA	NA	NA	NA	NA	NA	NA	NA	NA	NA	NA	NA	NA	0.321	NA	0.238	NA	NA	-0.0801	NA	-0.0723	NA	-0.149496
ENSG00000141198	NA	NA	NA	NA	NA	-0.0445	NA	NA	NA	NA	NA	NA	NA	NA	NA	NA	NA	NA	NA	NA	0.025164	NA	NA	NA	NA	NA	NA	NA	NA	NA	NA	NA	NA	NA	NA	NA	NA	NA	NA	NA	NA	NA	NA	NA	-0.0443	NA	NA	NA	NA
ENSG00000189308	NA	NA	0.136	NA	NA	NA	NA	NA	NA	NA	NA	NA	NA	NA	NA	NA	NA	NA	NA	NA	NA	NA	NA	NA	0.172	NA	NA	NA	NA	NA	NA	NA	NA	NA	NA	NA	-0.252241	-0.088788	NA	NA	NA	NA	0.134	NA	NA	NA	NA	NA	-0.05329
ENSG00000172992	NA	NA	NA	NA	NA	NA	NA	NA	NA	NA	NA	NA	-0.160086	NA	NA	NA	NA	NA	NA	NA	NA	NA	-0.152939	NA	-0.14	NA	0.200568	NA	NA	NA	NA	-0.0811	NA	0.226	NA	NA	NA	NA	NA	-0.201	NA	NA	NA	NA	NA	0.187508	NA	NA	NA
ENSG00000102900	NA	NA	NA	NA	NA	NA	NA	NA	NA	NA	NA	NA	NA	NA	NA	NA	-0.021487	NA	0.0296	NA	NA	0.0333	-0.02451	NA	NA	NA	NA	NA	NA	NA	NA	0.0471	NA	0.0469	NA	NA	NA	NA	-0.03078	-0.0146	NA	NA	NA	0.0212	NA	0.013711	NA	NA	NA
ENSG00000119718	NA	NA	NA	NA	NA	NA	NA	NA	NA	NA	NA	NA	0.040153	NA	NA	NA	NA	NA	NA	NA	NA	NA	NA	NA	NA	-0.0649	NA	NA	0.0468	NA	NA	NA	NA	NA	NA	NA	NA	NA	NA	NA	NA	NA	NA	NA	NA	NA	NA	NA	-0.045682
ENSG00000001631	0.04822	-0.057557	0.0916	NA	NA	NA	NA	NA	NA	NA	NA	NA	NA	NA	NA	0.092376	-0.09198	0.139	NA	NA	NA	-0.0781	0.089409	NA	0.133	NA	NA	-0.0771	NA	NA	-0.04405	NA	NA	NA	NA	NA	NA	NA	NA	NA	NA	NA	0.0873	NA	NA	NA	NA	NA	NA
ENSG00000185813	NA	NA	NA	NA	NA	-0.0476	NA	NA	NA	0.0405	NA	NA	NA	NA	NA	NA	NA	NA	NA	NA	NA	NA	0.047706	NA	0.0501	NA	NA	NA	NA	0.056655	0.05062	NA	NA	NA	0.005478	NA	NA	NA	NA	0.0384	NA	NA	NA	NA	NA	NA	-0.0605	-0.0503	NA
ENSG00000197969	NA	NA	0.0222	NA	NA	0.0568	NA	NA	0.035903	0.0351	NA	NA	NA	NA	NA	-0.019716	NA	NA	-0.024	NA	NA	0.0103	-0.02888	NA	0.0306	NA	NA	NA	NA	NA	NA	NA	NA	0.0263	NA	NA	NA	NA	NA	NA	NA	NA	NA	0.0261	NA	NA	NA	NA	NA
ENSG00000152256	NA	NA	NA	NA	-0.0254	NA	NA	NA	NA	NA	NA	NA	NA	NA	NA	NA	NA	NA	0.0234	NA	NA	0.0351	NA	NA	NA	NA	NA	NA	NA	NA	NA	NA	NA	NA	NA	NA	-0.010679	NA	NA	0.0106	NA	NA	NA	NA	NA	NA	-0.0417	NA	NA
ENSG00000011295	NA	NA	NA	NA	NA	NA	NA	NA	NA	NA	NA	NA	NA	NA	NA	NA	NA	NA	-0.0185	NA	NA	NA	NA	NA	NA	NA	NA	NA	NA	NA	NA	-0.0257	NA	NA	0.03294	NA	NA	NA	NA	NA	NA	NA	NA	NA	NA	NA	NA	0.02188	NA
ENSG00000146701	NA	NA	NA	NA	-0.153	NA	NA	NA	NA	-0.0408	-0.0278	NA	NA	NA	-0.115774	NA	NA	NA	-0.0328	0.059881	NA	NA	-0.07503	NA	-0.133	-0.037	NA	NA	0.117	-0.073264	NA	-0.144	NA	NA	NA	NA	NA	NA	NA	-0.0889	NA	-0.11	NA	NA	NA	NA	NA	-0.044981	-0.15129
ENSG00000143515	NA	0.034063	NA	NA	NA	NA	NA	NA	NA	NA	NA	NA	NA	NA	NA	NA	NA	NA	0.0922	0.027852	NA	0.052	-0.038251	NA	NA	NA	NA	-0.0199	NA	NA	NA	NA	NA	0.0713	NA	NA	NA	NA	NA	-0.0343	NA	NA	NA	NA	NA	NA	NA	NA	NA
ENSG00000137207	NA	NA	NA	NA	-0.21	NA	NA	NA	NA	NA	NA	NA	NA	NA	-0.19602	NA	NA	NA	NA	NA	NA	NA	-0.043534	NA	NA	NA	NA	NA	NA	NA	0.092869	NA	NA	NA	NA	NA	-0.099943	NA	NA	NA	NA	-0.2	NA	NA	NA	NA	NA	NA	NA
ENSG00000055118	0.06624	NA	NA	NA	NA	NA	NA	NA	NA	NA	0.0511	NA	NA	NA	NA	NA	NA	NA	-0.0456	NA	-0.014415	NA	0.152128	NA	NA	-0.0184	NA	NA	NA	NA	NA	0.0251	NA	0.021	-0.016315	NA	NA	NA	NA	NA	NA	NA	NA	-0.0238	-0.071	NA	-0.0592	NA	NA
ENSG00000132466	NA	NA	NA	-0.042961	NA	NA	NA	NA	NA	NA	NA	NA	NA	NA	NA	NA	NA	NA	-0.0247	NA	NA	NA	NA	NA	NA	NA	NA	NA	NA	NA	NA	-0.0787	NA	NA	NA	NA	NA	NA	NA	0.03	NA	NA	0.0483	NA	NA	NA	-0.0711	NA	NA
ENSG00000129055	NA	-0.101449	NA	NA	NA	NA	NA	NA	NA	NA	NA	NA	NA	NA	NA	NA	-0.128531	NA	NA	NA	NA	NA	-0.114199	NA	NA	NA	NA	NA	-0.0758	NA	NA	NA	NA	NA	NA	NA	NA	NA	NA	NA	NA	NA	NA	NA	NA	NA	NA	NA	NA
ENSG00000145725	-0.04163	NA	NA	NA	NA	NA	NA	NA	NA	NA	NA	NA	NA	NA	NA	NA	NA	-0.0574	0.125	NA	NA	0.0513	-0.033027	NA	NA	NA	NA	-0.0111	NA	NA	NA	0.0275	NA	NA	-0.011407	NA	NA	NA	NA	NA	NA	NA	NA	NA	0.0133	NA	0.0646	NA	NA
ENSG00000187630	0.04425	-0.046534	NA	0.040272	NA	NA	NA	NA	NA	NA	NA	NA	-0.045861	NA	NA	0.031688	NA	NA	NA	NA	NA	NA	NA	NA	NA	NA	NA	NA	-0.04	NA	NA	0.0649	NA	NA	-0.033003	NA	NA	0.023891	NA	-0.07	NA	NA	0.0555	NA	NA	0.037775	NA	NA	0.048861
ENSG00000085382	NA	NA	NA	NA	-0.187	NA	NA	NA	NA	NA	NA	NA	NA	NA	NA	NA	NA	NA	NA	NA	0.094635	0.108	NA	NA	NA	NA	NA	NA	0.118	NA	NA	NA	NA	NA	NA	NA	NA	NA	NA	NA	NA	NA	NA	NA	NA	NA	NA	NA	-0.260967
ENSG00000049541	NA	NA	NA	NA	NA	NA	-0.0244	NA	NA	NA	NA	NA	NA	NA	NA	NA	NA	NA	-0.0103	NA	NA	NA	NA	NA	-0.0225	NA	NA	NA	NA	-0.024326	NA	NA	NA	-0.0286	NA	NA	NA	NA	NA	NA	NA	NA	NA	NA	NA	NA	NA	NA	NA
ENSG00000058673	NA	NA	0.0635	NA	-0.256	NA	NA	0.126	NA	NA	NA	NA	0.122101	NA	NA	NA	-0.310652	NA	NA	NA	0.173226	NA	NA	NA	0.0382	NA	NA	NA	0.0778	NA	NA	NA	NA	NA	NA	NA	NA	-0.119729	NA	NA	NA	NA	NA	NA	NA	0.07366	NA	0.045338	-0.163963
ENSG00000138029	NA	NA	NA	NA	NA	NA	NA	NA	NA	NA	NA	NA	NA	NA	-0.036673	NA	NA	NA	NA	NA	NA	NA	NA	NA	NA	NA	NA	NA	0.154	NA	NA	NA	NA	NA	NA	NA	NA	NA	NA	NA	NA	NA	NA	NA	0.0822	NA	-0.179	NA	NA
ENSG00000198252	NA	-0.148864	NA	NA	NA	NA	NA	NA	NA	NA	-0.108	NA	NA	NA	0.213876	NA	-0.148864	NA	NA	NA	NA	NA	-0.327837	-0.10758	NA	NA	0.112374	NA	NA	-0.294327	0.126773	-3.95e-07	0.321	NA	NA	NA	NA	NA	NA	8.34e-07	NA	-2.82e-07	NA	NA	-0.15	NA	NA	NA	NA
ENSG00000198954	NA	NA	NA	NA	-0.139	NA	NA	NA	NA	NA	NA	NA	NA	NA	-0.174703	NA	NA	NA	0.311	NA	NA	NA	NA	NA	NA	NA	NA	NA	NA	NA	NA	NA	NA	-0.253	-0.194323	NA	NA	-0.118144	NA	NA	NA	-0.189	NA	0.247	NA	NA	NA	NA	-0.104071
ENSG00000167721	NA	NA	NA	NA	0.0267	NA	0.015	NA	NA	0.0492	NA	NA	NA	NA	NA	NA	NA	NA	NA	NA	NA	0.0501	NA	NA	NA	NA	NA	NA	NA	NA	NA	NA	NA	NA	NA	NA	NA	NA	-0.04728	NA	NA	NA	NA	NA	NA	NA	0.0387	NA	NA
ENSG00000115286	NA	NA	NA	NA	-0.203	NA	NA	NA	NA	-0.0381	NA	NA	-0.032808	NA	0.14743	NA	-0.235354	NA	0.086	NA	-0.074187	NA	-0.22333	NA	NA	NA	NA	NA	NA	NA	NA	0.143	NA	NA	-0.03936	NA	NA	NA	-0.19477	NA	-0.179082	NA	NA	NA	NA	NA	NA	NA	NA
ENSG00000124356	NA	-0.011031	0.00635	NA	NA	0.00642	NA	NA	NA	NA	-0.0193	NA	NA	NA	NA	NA	NA	0.0181	-0.0117	NA	NA	NA	NA	-0.032706	-0.0135	NA	NA	-0.0213	NA	NA	NA	NA	NA	NA	NA	NA	NA	NA	NA	NA	NA	NA	0.0103	NA	-0.0251	NA	NA	NA	-0.010488
ENSG00000180228	NA	NA	NA	-0.092359	-0.124	NA	NA	0.0599	NA	NA	NA	NA	NA	NA	-0.057519	NA	-0.066729	NA	NA	NA	NA	NA	NA	NA	NA	NA	NA	NA	0.0957	NA	NA	NA	NA	0.119	NA	NA	NA	-0.103666	NA	NA	NA	NA	NA	NA	NA	0.067881	NA	NA	-0.19019
ENSG00000159128	NA	NA	NA	-0.002482	NA	NA	NA	NA	-0.002979	NA	NA	NA	NA	-0.003643	NA	NA	NA	NA	NA	NA	NA	NA	NA	NA	NA	NA	NA	NA	NA	NA	-0.003643	NA	NA	0.00778	NA	NA	NA	NA	0.0087	NA	NA	NA	NA	NA	NA	NA	NA	NA	NA
ENSG00000089597	NA	NA	NA	NA	0.0904	NA	NA	NA	NA	NA	NA	NA	NA	NA	NA	NA	NA	NA	NA	NA	NA	NA	NA	NA	NA	-0.0337	NA	NA	-0.079	NA	NA	NA	NA	NA	NA	NA	NA	NA	NA	NA	NA	NA	NA	NA	NA	0.007995	NA	0.007628	0.083702
ENSG00000141873	NA	0.030808	NA	NA	-0.0403	NA	NA	NA	-0.032049	NA	NA	NA	NA	-0.097917	-0.04783	NA	0.027051	0.0513	-0.101	NA	NA	NA	NA	NA	NA	NA	NA	NA	NA	NA	NA	NA	NA	-0.0412	NA	NA	NA	NA	NA	-0.0376	-0.061042	NA	NA	-0.0389	NA	NA	-0.0541	-0.040731	NA
ENSG00000058272	NA	-0.175346	NA	NA	NA	0.056	NA	NA	NA	NA	NA	NA	NA	NA	NA	NA	NA	NA	0.11	NA	NA	NA	NA	NA	0.343	NA	NA	-0.143	NA	NA	NA	NA	NA	NA	NA	NA	NA	NA	NA	0.265	NA	NA	NA	NA	NA	NA	NA	NA	NA
ENSG00000100083	NA	NA	NA	NA	NA	NA	NA	NA	NA	NA	NA	NA	NA	NA	NA	NA	NA	NA	0.0401	NA	NA	0.0353	NA	NA	-0.0234	NA	NA	NA	NA	NA	NA	NA	NA	NA	NA	NA	NA	NA	NA	NA	NA	NA	NA	NA	NA	NA	NA	NA	NA
ENSG00000161654	NA	NA	NA	NA	NA	NA	0.0184	NA	NA	NA	NA	NA	NA	NA	NA	NA	NA	NA	-0.0252	NA	0.021738	NA	NA	NA	NA	NA	NA	-0.0424	NA	NA	NA	NA	NA	NA	NA	NA	NA	NA	NA	NA	NA	NA	NA	NA	0.0226	NA	NA	0.016632	NA
ENSG00000125952	NA	NA	NA	NA	NA	NA	NA	NA	NA	NA	NA	NA	NA	NA	-0.064924	NA	NA	NA	0.0341	NA	NA	NA	NA	NA	-0.0806	NA	NA	NA	NA	NA	NA	NA	NA	NA	0.019208	NA	NA	0.048962	NA	-0.0518	NA	NA	NA	-0.0141	NA	NA	0.0243	NA	0.029146
ENSG00000111252	NA	NA	NA	NA	NA	NA	NA	NA	NA	NA	NA	NA	NA	NA	NA	NA	NA	NA	NA	NA	NA	NA	NA	NA	NA	NA	NA	NA	NA	NA	NA	NA	NA	NA	NA	NA	NA	NA	NA	NA	NA	NA	NA	NA	NA	NA	NA	NA	NA
ENSG00000002016	NA	-0.043333	NA	-0.068057	-0.0938	-0.0528	NA	NA	NA	NA	NA	NA	NA	NA	NA	NA	-0.041219	NA	0.0445	NA	NA	NA	NA	NA	NA	NA	NA	NA	NA	NA	NA	NA	NA	NA	0.05782	NA	NA	-0.094798	NA	NA	NA	NA	NA	NA	-0.0375	NA	0.073	NA	NA
ENSG00000167978	NA	NA	NA	NA	NA	NA	NA	NA	NA	0.0243	NA	NA	NA	0.0348	0.025488	NA	NA	NA	-0.0176	NA	0.023	0.0335	0.023224	NA	0.0284	-0.0172	NA	NA	NA	NA	NA	0.0397	NA	0.0247	NA	NA	NA	NA	NA	0.0361	0.02815	0.0389	NA	NA	-0.0628	NA	-0.0299	0.016144	NA
ENSG00000105939	NA	NA	NA	-0.100004	NA	NA	NA	NA	NA	-0.11	NA	NA	NA	NA	-0.059539	NA	NA	0.0649	-0.26	NA	NA	NA	0.112289	NA	NA	NA	NA	0.0221	NA	NA	NA	NA	NA	NA	NA	-0.047002	-0.065615	-0.054998	NA	NA	NA	NA	-0.0683	-0.0985	NA	-0.144841	NA	NA	NA
ENSG00000070950	NA	NA	NA	NA	NA	NA	NA	NA	NA	NA	NA	NA	0.007752	NA	0.0298	NA	NA	NA	0.0517	NA	NA	0.0173	-0.018417	NA	NA	NA	NA	NA	0.0174	NA	NA	NA	NA	NA	NA	NA	NA	NA	NA	0.048	NA	NA	NA	NA	NA	NA	0.00782	NA	NA
ENSG00000150712	NA	NA	NA	NA	NA	NA	NA	NA	NA	NA	NA	NA	-0.124132	NA	NA	NA	NA	NA	-0.144	NA	NA	0.0557	NA	NA	0.0804	NA	NA	-0.0735	NA	-0.041674	NA	0.119	NA	0.114	NA	NA	NA	NA	NA	0.101	NA	0.103	NA	NA	NA	NA	NA	NA	NA
ENSG00000185885	NA	NA	NA	NA	NA	NA	NA	NA	0.006688	NA	NA	NA	NA	NA	NA	NA	NA	NA	NA	NA	0.03778	NA	NA	NA	NA	NA	NA	NA	NA	NA	NA	0.0842	NA	NA	NA	NA	NA	NA	NA	NA	NA	NA	NA	NA	NA	0.02123	NA	NA	NA
ENSG00000173457	NA	NA	NA	NA	NA	NA	NA	NA	NA	NA	NA	NA	NA	NA	NA	NA	NA	NA	NA	NA	NA	NA	NA	NA	NA	NA	NA	NA	NA	NA	NA	NA	NA	NA	NA	NA	NA	NA	NA	NA	NA	NA	NA	NA	NA	NA	NA	NA	NA
ENSG00000106524	NA	NA	NA	NA	NA	NA	NA	NA	NA	0.0636	NA	NA	NA	NA	NA	NA	NA	NA	0.0578	NA	NA	0.0259	NA	NA	NA	NA	NA	NA	NA	NA	NA	NA	NA	NA	NA	NA	NA	NA	NA	NA	NA	NA	NA	-0.0329	NA	0.100057	NA	NA	NA
ENSG00000100225	NA	-0.258512	NA	-0.145765	-0.335	NA	NA	NA	-0.030677	NA	0.0662	NA	NA	0.05632	-0.225483	NA	NA	NA	NA	NA	NA	NA	NA	0.026625	-0.155	NA	NA	NA	0.229	NA	NA	-0.211	NA	NA	0.114024	-0.117573	-0.193331	-0.110599	NA	NA	NA	NA	NA	NA	NA	NA	NA	NA	-0.420929
ENSG00000157764	NA	-0.023035	NA	NA	NA	NA	NA	NA	NA	NA	-0.103	NA	NA	NA	NA	NA	NA	NA	-0.139	NA	0.066162	NA	0.020232	NA	-0.0385	NA	NA	-0.0554	NA	NA	0.023727	NA	NA	NA	NA	NA	NA	NA	NA	-0.0375	NA	NA	NA	-0.0329	-0.106	-0.047911	NA	NA	NA
ENSG00000184500	NA	NA	NA	NA	8.04e-08	NA	NA	NA	NA	NA	NA	NA	NA	NA	NA	NA	NA	NA	NA	NA	NA	NA	NA	NA	NA	NA	NA	NA	-4.55e-08	NA	NA	NA	NA	NA	NA	NA	NA	NA	NA	NA	NA	NA	NA	NA	NA	NA	NA	NA	NA
ENSG00000004455	NA	NA	NA	NA	0.00898	NA	NA	NA	NA	-0.0111	NA	NA	NA	0.009069	-0.018903	NA	NA	NA	-0.0391	NA	-0.018529	NA	0.048821	NA	NA	-0.00684	0.019647	-0.0124	NA	NA	NA	-0.0261	NA	NA	0.005541	NA	NA	0.019959	-0.03812	NA	NA	-0.0127	NA	NA	-0.0206	NA	NA	NA	0.007425
ENSG00000164934	NA	NA	NA	NA	NA	NA	NA	NA	NA	0.0193	NA	NA	NA	NA	NA	NA	NA	NA	0.025	NA	NA	0.0348	NA	NA	NA	NA	NA	NA	NA	NA	NA	0.0236	NA	NA	NA	NA	-0.028084	NA	NA	NA	NA	NA	NA	NA	NA	NA	NA	NA	NA
ENSG00000197713	NA	NA	NA	NA	NA	NA	-0.0523	NA	0.070109	NA	NA	NA	NA	0.014406	NA	NA	NA	NA	NA	NA	NA	0.0227	NA	NA	NA	NA	0.022117	NA	NA	NA	NA	NA	NA	NA	0.023774	NA	NA	NA	NA	NA	NA	NA	NA	-0.0591	-0.0329	NA	NA	NA	NA
ENSG00000114850	NA	NA	NA	NA	NA	NA	NA	NA	NA	-0.0947	NA	NA	NA	NA	NA	NA	NA	NA	-0.0844	NA	NA	NA	NA	NA	NA	-0.0145	-0.171867	NA	NA	NA	NA	NA	NA	NA	NA	NA	NA	NA	NA	NA	NA	NA	NA	-0.0694	NA	NA	-0.128	NA	NA
ENSG00000149311	NA	NA	NA	-0.098988	-0.0747	NA	-0.137	NA	NA	NA	NA	NA	NA	NA	NA	NA	NA	NA	-0.224	NA	NA	NA	NA	NA	0.219	NA	NA	NA	NA	NA	NA	NA	NA	NA	NA	-0.076754	-0.124012	NA	NA	NA	NA	NA	NA	NA	-0.171	NA	0.0504	NA	NA
ENSG00000160131	NA	NA	NA	NA	NA	NA	NA	NA	-0.182684	-0.384	-0.132	NA	NA	NA	NA	NA	NA	NA	NA	NA	NA	NA	0.226944	NA	NA	-0.134	NA	NA	NA	NA	NA	NA	NA	NA	NA	NA	NA	0.134687	NA	NA	NA	NA	NA	-0.191	NA	-0.186718	NA	NA	-0.087096
ENSG00000134717	NA	NA	NA	NA	NA	NA	NA	NA	NA	NA	NA	NA	NA	NA	0.079113	NA	NA	NA	0.0286	NA	NA	0.00969	0.039136	NA	0.132	NA	NA	NA	NA	NA	NA	0.0357	NA	NA	NA	NA	NA	NA	NA	0.0989	NA	NA	NA	NA	NA	NA	NA	0.015045	0.030093
ENSG00000122085	NA	NA	NA	NA	NA	NA	NA	NA	NA	0.0981	NA	NA	NA	NA	NA	NA	NA	NA	NA	NA	0.04847	NA	0.096969	-0.062877	NA	NA	NA	NA	NA	NA	NA	0.041	NA	NA	NA	NA	NA	NA	NA	-0.0376	NA	NA	NA	-0.0414	NA	NA	NA	NA	NA
ENSG00000105700	NA	NA	NA	NA	-0.0322	NA	NA	NA	NA	NA	NA	NA	NA	NA	0.061201	NA	NA	NA	0.0479	NA	-0.05895	NA	0.011982	NA	-0.101	NA	NA	NA	NA	NA	NA	NA	NA	NA	NA	NA	NA	NA	NA	-0.118	NA	0.0435	NA	NA	-0.0369	NA	NA	NA	NA
ENSG00000103335	NA	NA	NA	NA	NA	NA	-0.0412	NA	NA	0.0339	NA	NA	NA	NA	NA	NA	NA	NA	0.0201	NA	NA	0.0533	0.035743	NA	NA	NA	NA	0.0118	NA	NA	NA	NA	NA	NA	NA	NA	NA	NA	NA	NA	NA	NA	NA	0.0062	NA	NA	NA	NA	-0.02636
ENSG00000205572	NA	NA	NA	NA	-0.0285	NA	0.0507	NA	NA	NA	NA	NA	NA	NA	NA	NA	NA	NA	-0.0215	NA	NA	NA	NA	-0.034779	-0.0458	NA	NA	NA	NA	NA	NA	NA	NA	NA	NA	NA	NA	NA	NA	NA	NA	NA	NA	NA	NA	-0.02973	0.06	NA	NA
ENSG00000215301	NA	NA	NA	NA	NA	NA	NA	NA	NA	NA	NA	NA	NA	NA	-0.07398	NA	NA	NA	NA	NA	NA	NA	NA	0.024937	-0.0456	NA	NA	NA	NA	NA	NA	NA	NA	NA	NA	NA	NA	NA	NA	NA	NA	NA	NA	-0.0279	NA	0.009483	NA	NA	NA
ENSG00000139180	NA	-0.011899	NA	-0.010512	NA	NA	NA	NA	NA	NA	NA	NA	NA	NA	0.01676	NA	NA	NA	NA	NA	NA	NA	-0.001246	NA	0.0449	NA	NA	NA	NA	NA	0.04829	NA	NA	NA	NA	NA	-0.014085	NA	NA	NA	NA	NA	NA	0.0239	NA	NA	-0.017	NA	NA
ENSG00000148429	NA	0.044413	NA	NA	NA	0.0499	NA	-0.0357	NA	-0.0258	NA	NA	NA	0.069969	NA	NA	NA	0.0438	-0.123	NA	0.028291	NA	0.038117	NA	-0.065	NA	NA	NA	-0.0324	NA	NA	NA	NA	NA	NA	NA	NA	NA	NA	NA	0.080051	NA	NA	-0.0157	NA	-0.032315	NA	NA	NA
ENSG00000198862	NA	NA	NA	NA	0.065	NA	NA	NA	NA	NA	NA	NA	NA	0.063697	NA	NA	NA	NA	0.167	NA	0.046644	NA	0.035382	NA	NA	NA	NA	NA	NA	NA	NA	NA	NA	NA	0.059302	0.11347	0.078759	NA	NA	NA	NA	NA	NA	NA	NA	NA	-0.0677	NA	0.036972
ENSG00000108468	NA	-0.038967	-0.0244	NA	-0.0861	-0.0273	NA	NA	NA	0.0206	0.02	NA	NA	NA	NA	NA	-0.0299	NA	0.0384	NA	NA	NA	NA	NA	NA	NA	NA	NA	0.0391	0.029519	NA	NA	NA	NA	NA	NA	NA	NA	NA	-0.0407	NA	NA	-0.0385	NA	-0.0462	NA	NA	NA	-0.081945
ENSG00000183878	-0.02423	NA	NA	NA	0.0316	NA	NA	NA	NA	NA	NA	NA	NA	NA	0.023036	0.02261	NA	NA	0.0312	NA	NA	NA	-0.040109	NA	NA	NA	NA	NA	NA	NA	NA	0.0351	-0.0151	NA	NA	NA	NA	0.025803	NA	NA	NA	NA	NA	NA	NA	NA	NA	0.039003	0.023992
ENSG00000129351	NA	NA	NA	NA	0.034	NA	-0.0332	NA	NA	NA	NA	NA	NA	NA	NA	NA	NA	NA	0.0173	NA	NA	NA	NA	NA	NA	-0.0141	NA	NA	NA	NA	NA	NA	NA	NA	NA	NA	0.032076	NA	NA	0.0136	NA	NA	NA	-0.00825	NA	NA	-0.0372	NA	NA
ENSG00000161013	NA	NA	NA	NA	-0.143	NA	NA	NA	NA	-0.0472	NA	NA	NA	NA	-0.131674	NA	NA	0.363	0.121	NA	0.2604	0.144	NA	NA	NA	NA	NA	NA	NA	NA	NA	-0.135	NA	-0.058	NA	NA	NA	NA	NA	NA	-0.391403	-0.12	NA	NA	NA	NA	NA	NA	-0.156724
ENSG00000131269	NA	NA	NA	NA	NA	NA	NA	NA	NA	NA	0.103	NA	NA	NA	NA	NA	NA	NA	NA	NA	NA	NA	0.081365	NA	NA	NA	NA	NA	NA	NA	NA	NA	NA	NA	NA	NA	NA	NA	NA	NA	NA	NA	NA	NA	NA	NA	NA	NA	-0.041095
ENSG00000110931	NA	NA	NA	NA	NA	NA	NA	NA	0.105028	NA	NA	NA	NA	NA	-0.081127	NA	-0.076888	NA	NA	NA	NA	NA	-0.158101	NA	0.122	NA	NA	NA	NA	NA	NA	-0.135	NA	-0.107	NA	NA	0.063767	-0.044886	NA	0.129	NA	NA	NA	NA	NA	NA	NA	NA	NA
ENSG00000040933	NA	NA	NA	0.035995	0.0879	NA	NA	NA	NA	-0.0689	NA	NA	NA	NA	NA	0.094049	NA	NA	NA	NA	NA	NA	NA	NA	NA	NA	NA	0.0352	NA	NA	NA	NA	NA	NA	0.049305	0.125715	0.200561	0.13947	NA	NA	NA	NA	NA	NA	NA	0.03193	NA	NA	NA
ENSG00000111907	NA	NA	NA	-0.076037	-0.135	NA	NA	NA	-0.049857	NA	NA	NA	NA	NA	NA	NA	NA	NA	NA	NA	NA	-0.0382	-0.042996	NA	NA	NA	NA	NA	NA	NA	0.030675	NA	NA	NA	NA	NA	NA	NA	NA	NA	NA	NA	NA	NA	NA	NA	NA	NA	-0.159955
ENSG00000198420	NA	NA	NA	NA	NA	NA	NA	NA	NA	NA	NA	NA	NA	NA	-0.113309	NA	NA	NA	NA	NA	NA	NA	NA	NA	-0.0809	NA	NA	NA	NA	NA	NA	-0.129	NA	NA	NA	NA	0.025861	NA	NA	-0.0678	NA	-0.125	NA	NA	NA	NA	NA	NA	NA
ENSG00000145723	NA	NA	NA	NA	-0.0803	NA	NA	NA	NA	NA	NA	NA	NA	0.027007	NA	NA	-0.059865	NA	NA	NA	NA	NA	NA	NA	NA	NA	NA	NA	NA	NA	NA	NA	NA	NA	NA	NA	NA	NA	NA	NA	NA	NA	NA	NA	-0.0353	NA	NA	-0.036841	NA
ENSG00000119541	NA	NA	NA	-0.132839	-0.0824	NA	-0.0421	NA	NA	-0.0406	NA	NA	NA	NA	NA	-0.052557	NA	-0.0274	NA	NA	NA	NA	NA	NA	NA	NA	NA	NA	0.0569	NA	NA	NA	NA	NA	NA	-0.067315	-0.146014	-0.086675	NA	NA	NA	NA	NA	NA	-0.0446	NA	0.0325	NA	-0.120435
ENSG00000145703	NA	NA	NA	NA	NA	NA	NA	NA	NA	NA	NA	NA	NA	NA	NA	NA	NA	NA	NA	NA	NA	NA	NA	NA	NA	NA	NA	NA	NA	NA	NA	NA	NA	NA	NA	NA	NA	NA	NA	NA	NA	NA	NA	NA	NA	NA	NA	NA	NA
ENSG00000105443	NA	NA	NA	NA	NA	NA	NA	NA	NA	NA	NA	NA	NA	NA	-0.017484	NA	NA	NA	-0.0256	NA	NA	0.0505	-0.125996	-0.03959	0.0363	NA	NA	NA	0.0396	NA	NA	-0.0503	NA	NA	0.034973	NA	-0.095638	NA	NA	NA	NA	NA	NA	0.0209	NA	-0.041996	-0.0643	NA	-0.084438
ENSG00000066855	NA	0.042987	NA	NA	NA	NA	-0.00791	NA	NA	NA	-0.0605	NA	NA	NA	NA	NA	NA	NA	NA	NA	NA	NA	NA	NA	NA	NA	NA	NA	NA	NA	NA	NA	NA	NA	-0.004717	NA	NA	NA	NA	0.0822	NA	NA	NA	NA	NA	NA	NA	NA	NA
ENSG00000142655	NA	NA	0.0805	-0.084223	-0.0666	NA	NA	NA	NA	NA	NA	NA	NA	NA	NA	NA	NA	NA	NA	NA	NA	NA	NA	NA	0.118	NA	NA	NA	NA	NA	NA	NA	NA	NA	NA	NA	-0.058436	NA	NA	0.102	NA	NA	NA	NA	NA	NA	NA	NA	NA
ENSG00000072803	NA	NA	NA	NA	NA	NA	-0.107	NA	-0.056216	NA	NA	NA	NA	NA	NA	0.083445	NA	NA	NA	NA	NA	NA	NA	NA	NA	NA	NA	NA	NA	NA	NA	NA	NA	-0.0814	0.08466	NA	NA	NA	NA	NA	NA	NA	NA	NA	-0.199	NA	NA	NA	-0.141928
ENSG00000166508	NA	NA	NA	NA	NA	NA	NA	NA	0.033672	NA	NA	NA	NA	NA	NA	NA	NA	NA	NA	NA	NA	NA	NA	0.029021	0.0048	NA	NA	NA	NA	NA	NA	NA	NA	NA	-0.012009	NA	NA	NA	NA	NA	NA	NA	0.0231	0.0206	NA	NA	NA	NA	NA
ENSG00000118939	NA	NA	NA	NA	NA	NA	NA	NA	NA	0.0221	NA	NA	NA	NA	NA	NA	NA	NA	NA	NA	NA	NA	NA	NA	NA	NA	NA	NA	NA	NA	NA	NA	NA	NA	NA	NA	NA	NA	NA	NA	NA	NA	NA	NA	NA	NA	NA	-0.020604	NA
ENSG00000241973	NA	NA	NA	NA	NA	-0.446	NA	NA	NA	NA	NA	NA	NA	NA	NA	NA	NA	NA	NA	NA	0.407296	NA	NA	NA	-0.122	NA	NA	NA	0.158	NA	NA	NA	NA	NA	NA	NA	NA	NA	NA	NA	NA	NA	NA	-0.147	NA	NA	NA	NA	-0.210928
ENSG00000157985	NA	NA	0.0957	NA	NA	0.0451	NA	NA	NA	NA	NA	NA	NA	NA	NA	NA	NA	NA	-0.0989	NA	NA	NA	NA	NA	NA	NA	NA	NA	NA	NA	NA	NA	NA	NA	0.041211	NA	NA	NA	NA	NA	NA	NA	NA	NA	-0.157	NA	NA	NA	NA
ENSG00000157538	NA	NA	NA	NA	-0.38	NA	NA	NA	NA	-0.179	NA	NA	NA	NA	NA	NA	-0.036598	NA	NA	NA	NA	NA	NA	NA	NA	-0.0658	NA	NA	0.302	NA	NA	NA	NA	NA	NA	NA	NA	NA	NA	NA	NA	NA	NA	NA	NA	NA	NA	NA	-0.312332
ENSG00000116209	NA	0.007727	NA	0.027447	0.0154	NA	NA	NA	0.022087	NA	NA	NA	-0.024258	NA	0.033107	NA	NA	NA	NA	NA	-0.035453	NA	NA	NA	NA	-0.00707	NA	NA	NA	NA	NA	NA	NA	NA	NA	0.020233	NA	NA	NA	0.0757	NA	NA	NA	NA	NA	0.004433	NA	NA	0.027935
ENSG00000143870	NA	0.016387	NA	NA	NA	NA	NA	NA	NA	-0.0338	NA	NA	NA	NA	0.100635	NA	NA	NA	-0.0695	NA	0.078644	NA	0.069237	NA	NA	NA	NA	-0.0267	NA	NA	NA	0.0874	NA	NA	NA	-0.010347	NA	-0.028149	NA	0.102	NA	0.061	NA	NA	0.0441	-0.071864	0.0468	NA	NA
ENSG00000139793	NA	NA	NA	0.107344	-0.122	NA	NA	NA	NA	NA	NA	NA	NA	NA	NA	NA	NA	NA	0.107	-0.079755	NA	NA	NA	0.25456	-0.224	NA	NA	NA	NA	NA	NA	NA	NA	NA	NA	NA	NA	0.054572	NA	-0.218	NA	NA	NA	NA	NA	NA	NA	NA	NA
ENSG00000110958	NA	NA	NA	-0.102753	NA	NA	NA	NA	NA	NA	NA	NA	-0.071687	NA	NA	NA	0.039462	NA	NA	NA	NA	NA	NA	NA	-0.00888	NA	NA	NA	NA	NA	NA	NA	NA	NA	NA	NA	NA	NA	NA	-0.0102	0.094032	NA	NA	NA	NA	NA	NA	NA	NA
ENSG00000182180	NA	0.043522	NA	NA	-0.207	NA	NA	NA	NA	NA	NA	NA	NA	NA	-0.112386	NA	NA	NA	-0.217	NA	NA	NA	-0.094847	NA	NA	-0.181	NA	NA	0.239	NA	NA	-0.143	NA	NA	NA	NA	NA	NA	NA	0.163	NA	NA	NA	NA	NA	NA	NA	NA	-0.157268
ENSG00000177426	NA	NA	NA	NA	NA	0.0537	NA	NA	NA	NA	NA	NA	0.094507	0.043028	NA	NA	NA	NA	NA	NA	NA	NA	-0.050773	NA	NA	NA	NA	NA	0.0729	NA	0.052751	NA	NA	NA	NA	NA	NA	NA	NA	NA	NA	NA	NA	NA	NA	NA	NA	NA	NA
ENSG00000103495	NA	NA	NA	NA	NA	NA	NA	NA	NA	NA	0.0097	NA	-0.020416	NA	0.024445	NA	-0.045062	NA	NA	NA	NA	-0.0166	-0.028071	NA	NA	NA	NA	NA	NA	NA	NA	0.016	NA	0.031	NA	NA	0.043739	NA	NA	NA	NA	NA	NA	NA	NA	NA	NA	NA	NA
ENSG00000166165	NA	0.360939	NA	NA	0.261	NA	NA	NA	NA	0.128	NA	NA	NA	NA	NA	NA	NA	NA	NA	NA	NA	NA	0.161849	NA	NA	NA	NA	NA	NA	NA	NA	0.355	NA	0.249	-0.042535	NA	NA	0.226871	NA	NA	NA	0.263	NA	NA	NA	0.210136	NA	NA	NA
ENSG00000166974	NA	-0.034406	0.0368	NA	-0.0227	NA	NA	NA	NA	NA	0.0235	NA	NA	NA	-0.067134	NA	-0.054694	NA	0.0186	NA	NA	NA	0.046625	NA	-0.055	NA	NA	-0.0515	0.0754	NA	NA	NA	NA	NA	0.048039	NA	NA	NA	NA	NA	NA	NA	NA	NA	NA	0.057108	0.0489	NA	-0.030548
ENSG00000171960	NA	NA	NA	-0.035053	-0.0607	NA	NA	NA	NA	NA	NA	NA	NA	NA	NA	NA	-0.040857	NA	0.028	-0.051843	NA	NA	NA	NA	NA	NA	NA	NA	NA	NA	NA	NA	NA	NA	NA	-0.055125	-0.060919	NA	NA	NA	NA	NA	NA	NA	NA	0.026489	NA	NA	-0.068541
ENSG00000166598	NA	NA	NA	-0.000562	NA	NA	NA	NA	NA	NA	NA	NA	NA	NA	NA	NA	NA	NA	-0.00129	NA	NA	NA	NA	NA	-0.000834	NA	NA	NA	NA	NA	NA	NA	NA	NA	NA	NA	-0.001308	NA	NA	-0.000834	NA	NA	NA	NA	NA	NA	0.00116	NA	-0.001741
ENSG00000113621	NA	NA	NA	-0.186206	NA	NA	NA	NA	NA	NA	NA	NA	NA	NA	NA	NA	NA	NA	NA	NA	0.18052	0.0988	NA	NA	NA	0.129	NA	NA	NA	NA	NA	0.312	NA	0.22	NA	NA	-0.162366	-0.077278	NA	NA	NA	0.214	NA	NA	NA	NA	NA	NA	-0.028608
ENSG00000109171	NA	NA	NA	NA	NA	NA	NA	NA	NA	NA	NA	NA	NA	NA	-0.091131	NA	-0.048523	NA	NA	NA	NA	NA	-0.089348	NA	-0.0296	NA	NA	NA	0.0537	NA	NA	-0.115	NA	-0.0369	NA	NA	NA	NA	NA	NA	NA	-0.0846	NA	NA	-0.0596	0.027185	NA	NA	NA
ENSG00000158769	NA	NA	NA	NA	NA	NA	NA	NA	NA	NA	NA	NA	NA	NA	NA	NA	NA	NA	NA	NA	NA	NA	NA	NA	NA	NA	NA	NA	NA	NA	NA	NA	NA	NA	NA	NA	NA	NA	NA	NA	NA	NA	NA	NA	NA	NA	NA	NA	-0.073971
ENSG00000035681	NA	NA	NA	NA	-0.187	NA	NA	NA	-0.075403	NA	NA	NA	0.050795	NA	NA	NA	NA	NA	0.0657	NA	NA	NA	NA	NA	-0.0609	NA	NA	NA	0.159	NA	NA	-0.118	NA	NA	NA	0.03059	NA	NA	NA	NA	NA	-0.0641	NA	NA	NA	NA	NA	NA	-0.164546
ENSG00000104549	NA	NA	NA	NA	NA	NA	NA	NA	NA	-0.0273	0.0276	NA	NA	0.053756	NA	NA	0.043448	NA	NA	NA	NA	NA	NA	NA	NA	NA	NA	NA	NA	NA	NA	NA	NA	NA	NA	NA	NA	NA	NA	-0.0965	NA	NA	NA	NA	NA	0.055261	NA	0.011036	NA
ENSG00000140455	NA	NA	NA	NA	-0.147	0.0533	NA	NA	NA	0.0849	NA	NA	NA	NA	NA	NA	-0.137498	0.0533	NA	NA	NA	NA	NA	NA	NA	NA	NA	NA	NA	NA	NA	NA	NA	NA	0.126202	NA	-0.084807	NA	NA	0.0717	NA	NA	NA	0.0492	-0.0901	NA	NA	NA	NA
ENSG00000143622	NA	NA	NA	NA	-0.118	NA	0.164	NA	NA	NA	NA	NA	NA	0.104307	NA	NA	NA	NA	NA	NA	NA	NA	NA	NA	0.187	NA	0.098433	NA	NA	NA	0.107554	NA	NA	NA	NA	NA	-0.066165	NA	NA	0.155	NA	NA	NA	NA	NA	NA	NA	NA	-0.162951
ENSG00000167646	NA	NA	NA	NA	-0.194	NA	NA	NA	NA	NA	NA	NA	NA	NA	NA	NA	-0.072846	NA	NA	0.091638	NA	0.111	NA	0.196986	NA	NA	NA	NA	NA	NA	NA	NA	NA	NA	NA	-0.124934	-0.10769	-0.189426	NA	0.293	0.385759	NA	NA	NA	NA	NA	NA	NA	NA
ENSG00000126773	-0.00993	NA	0.00724	NA	NA	0.0133	NA	0.0213	NA	NA	0.0226	NA	NA	NA	NA	NA	NA	NA	NA	NA	NA	NA	-0.053895	NA	NA	NA	NA	NA	NA	-0.007674	NA	NA	NA	NA	0.00403	NA	NA	NA	NA	NA	NA	NA	0.00479	-0.0188	0.0398	NA	NA	NA	NA
ENSG00000100811	NA	NA	NA	NA	NA	NA	NA	0.0261	NA	NA	NA	NA	NA	NA	NA	NA	NA	NA	NA	NA	NA	NA	NA	NA	NA	-0.0208	NA	NA	0.0124	NA	NA	NA	NA	NA	NA	NA	NA	NA	NA	NA	NA	NA	NA	NA	NA	0.038539	NA	NA	NA
ENSG00000116260	NA	NA	NA	NA	0.0518	NA	NA	NA	NA	NA	NA	NA	NA	NA	NA	NA	0.033327	NA	NA	NA	NA	NA	0.046609	-0.007027	-0.0255	NA	NA	NA	-0.0294	NA	NA	NA	NA	NA	NA	NA	NA	0.037022	NA	NA	NA	NA	NA	NA	NA	0.012124	NA	NA	0.046322
ENSG00000124222	NA	NA	NA	0.205174	0.29	NA	NA	NA	NA	NA	NA	NA	NA	NA	NA	0.196082	0.050451	NA	NA	NA	NA	NA	-0.119479	NA	NA	0.0925	NA	NA	NA	NA	NA	NA	NA	NA	-0.137085	NA	NA	NA	NA	NA	NA	NA	NA	NA	NA	NA	NA	NA	0.33723
ENSG00000236287	-0.13422	NA	NA	NA	-0.202	NA	NA	NA	NA	NA	NA	NA	NA	NA	-0.140467	-0.040789	NA	NA	NA	NA	-0.184929	NA	-0.199719	NA	NA	-0.0879	NA	NA	0.141	-0.089766	NA	-0.195	NA	NA	NA	-0.155243	-0.173099	NA	NA	NA	NA	-0.251	NA	NA	NA	NA	NA	-0.119656	-0.063376
ENSG00000166197	NA	NA	NA	NA	NA	NA	NA	NA	NA	NA	-0.0704	NA	NA	NA	-0.029805	NA	NA	NA	NA	NA	NA	0.0473	NA	NA	NA	NA	NA	NA	0.0762	NA	NA	-0.0404	NA	NA	NA	NA	NA	NA	NA	NA	NA	NA	NA	NA	-0.0776	NA	0.0216	NA	NA
ENSG00000115761	NA	NA	NA	-0.066433	-0.0732	NA	NA	NA	NA	-0.0141	0.0291	NA	NA	NA	NA	NA	NA	NA	NA	0.107374	-0.074664	NA	NA	-0.034948	NA	NA	NA	NA	NA	NA	0.110712	NA	NA	NA	NA	-0.067021	-0.065697	-0.053339	NA	0.0485	NA	NA	NA	NA	NA	0.024184	NA	0.022793	-0.044783
ENSG00000167272	NA	NA	NA	NA	NA	NA	NA	NA	NA	NA	0.0433	NA	NA	0.071882	0.089435	NA	NA	NA	-0.0413	NA	NA	NA	NA	NA	NA	NA	NA	NA	NA	NA	NA	0.17	NA	NA	-0.03722	NA	NA	NA	NA	NA	NA	NA	NA	NA	NA	0.023059	-0.0427	NA	NA
ENSG00000094975	-0.04887	NA	NA	NA	NA	NA	NA	NA	NA	NA	NA	NA	NA	NA	NA	NA	NA	NA	NA	NA	NA	0.206	NA	NA	NA	0.112	NA	NA	NA	NA	NA	NA	NA	NA	NA	NA	NA	NA	NA	NA	NA	-0.11	NA	NA	-0.0963	NA	NA	NA	NA
ENSG00000105323	NA	NA	NA	NA	NA	NA	NA	NA	NA	NA	NA	NA	NA	NA	NA	NA	-0.100049	NA	0.0113	NA	0.056538	NA	-0.044771	NA	-0.141	NA	NA	NA	NA	NA	NA	NA	NA	-0.0491	NA	NA	NA	NA	-0.03646	-0.187	NA	-0.027	NA	NA	NA	NA	NA	NA	NA
ENSG00000169299	NA	NA	NA	NA	NA	NA	NA	NA	NA	0.04	NA	NA	NA	NA	NA	NA	NA	NA	0.0747	NA	NA	NA	0.035615	NA	0.0623	NA	NA	NA	NA	NA	NA	0.0673	NA	NA	NA	NA	NA	NA	NA	NA	NA	0.0661	-0.154	NA	NA	0.064171	0.0296	NA	NA
ENSG00000141551	NA	NA	NA	0.027215	0.0309	NA	NA	NA	NA	0.0207	NA	NA	0.01711	NA	-0.018915	0.02179	NA	NA	NA	NA	NA	NA	0.029407	NA	NA	NA	NA	NA	NA	NA	-0.040997	NA	0.0361	-0.0431	NA	NA	0.020039	0.040819	NA	NA	NA	NA	NA	NA	NA	NA	NA	0.017822	0.031337
ENSG00000119640	0.03328	NA	NA	0.035704	NA	NA	NA	NA	NA	NA	NA	NA	NA	0.076778	NA	NA	NA	NA	0.0682	NA	NA	NA	0.00814	NA	-0.0782	0.0146	0.035514	NA	NA	NA	NA	NA	NA	NA	NA	NA	NA	NA	NA	NA	NA	NA	NA	0.0602	NA	NA	NA	NA	NA
ENSG00000197976	NA	NA	-0.0803	-0.045881	-0.0568	NA	0.0726	NA	NA	NA	NA	NA	NA	NA	NA	-0.041118	-0.070081	NA	0.0293	NA	NA	NA	NA	NA	NA	NA	NA	NA	NA	NA	NA	NA	NA	NA	-0.020991	NA	-0.047852	-0.078708	NA	-0.0548	NA	NA	NA	NA	0.0366	NA	0.0292	NA	-0.063297
ENSG00000157456	NA	NA	NA	-0.230017	-0.334	NA	NA	NA	0.193502	NA	NA	NA	NA	NA	NA	NA	NA	NA	NA	NA	NA	NA	NA	NA	NA	-0.309	NA	NA	-0.523	NA	NA	NA	NA	NA	0.136801	-0.372162	NA	NA	NA	NA	NA	NA	NA	NA	NA	NA	NA	NA	-0.322898
ENSG00000180198	NA	0.108568	0.166	NA	NA	0.117	NA	NA	0.020086	NA	NA	NA	NA	0.113273	0.026906	NA	NA	NA	NA	NA	0.115118	NA	NA	NA	NA	NA	NA	0.101	NA	NA	0.113754	0.0593	NA	NA	NA	NA	NA	NA	NA	NA	NA	NA	0.156	NA	NA	NA	NA	NA	NA
ENSG00000198925	NA	NA	NA	NA	NA	NA	NA	NA	NA	NA	NA	NA	NA	NA	0.100664	NA	NA	NA	NA	NA	NA	NA	NA	NA	NA	0.0676	NA	NA	-0.0922	NA	NA	0.101	NA	0.101	-0.129062	NA	NA	-0.22092	NA	NA	NA	0.101	NA	NA	NA	NA	NA	NA	NA
ENSG00000134153	NA	NA	NA	NA	-0.12	NA	NA	NA	NA	NA	0.0287	NA	NA	NA	NA	NA	NA	NA	NA	NA	NA	NA	-0.06229	NA	-0.0316	NA	NA	NA	NA	-0.051819	NA	NA	NA	NA	NA	NA	NA	NA	NA	-0.0362	NA	NA	NA	NA	NA	0.042245	0.0306	NA	-0.127045
ENSG00000136247	-0.06178	NA	0.187	NA	-0.158	NA	NA	NA	NA	NA	NA	NA	NA	NA	NA	-0.093652	NA	NA	NA	NA	NA	NA	NA	NA	NA	NA	NA	NA	NA	NA	NA	0.129	NA	NA	NA	-0.196648	-0.087277	NA	NA	NA	NA	0.233	NA	0.231	NA	NA	NA	NA	-0.254238
ENSG00000143624	NA	NA	NA	NA	NA	NA	NA	NA	NA	0.0487	NA	NA	NA	NA	NA	NA	NA	-0.0436	NA	NA	NA	NA	NA	0.126422	NA	NA	NA	NA	0.0737	NA	NA	-0.147	NA	NA	NA	NA	NA	NA	NA	NA	NA	-0.124	-0.0384	NA	NA	0.109009	NA	NA	NA
ENSG00000198369	NA	NA	NA	NA	NA	0.0781	NA	-0.0703	NA	NA	-0.208	NA	-0.071257	NA	-0.038108	NA	NA	NA	-0.257	NA	0.07994	-0.0191	NA	NA	0.165	-0.0962	NA	NA	-0.118	NA	NA	0.0816	NA	NA	NA	NA	-0.094643	NA	NA	0.0949	NA	0.042	NA	-0.118	-0.225	-0.100952	NA	NA	NA
ENSG00000118518	NA	NA	NA	NA	NA	NA	NA	NA	NA	NA	NA	NA	NA	NA	NA	-0.026243	NA	NA	NA	NA	NA	-0.0625	-0.037985	NA	NA	NA	NA	NA	NA	NA	NA	0.0702	NA	NA	-0.020314	NA	NA	-0.043644	NA	0.111	-0.032785	NA	NA	0.0432	0.0354	NA	NA	NA	NA
ENSG00000143337	NA	NA	NA	NA	NA	NA	NA	NA	NA	-0.00182	-0.00167	NA	NA	NA	NA	NA	NA	NA	NA	NA	NA	NA	NA	-0.004809	NA	NA	NA	NA	NA	NA	NA	-0.00221	NA	NA	NA	NA	NA	NA	NA	0.00471	NA	-0.00147	NA	NA	NA	-0.003137	-0.00207	NA	NA
ENSG00000125354	NA	-0.008578	NA	NA	NA	NA	NA	NA	-0.04846	-0.00991	NA	NA	NA	NA	-0.053154	NA	0.011506	NA	NA	NA	NA	NA	0.029434	NA	-0.0367	NA	-0.037976	NA	-0.00656	NA	-0.015443	-0.0463	NA	NA	NA	NA	NA	NA	0.08968	-0.0219	NA	-0.0419	NA	-0.0154	NA	NA	0.0349	NA	NA
ENSG00000164096	NA	NA	NA	0.099653	0.0741	NA	NA	NA	NA	NA	NA	NA	NA	NA	NA	NA	NA	NA	NA	NA	NA	NA	0.136283	NA	0.291	-0.0988	NA	-0.0931	0.0674	NA	NA	-0.21	NA	NA	0.048465	NA	0.048504	0.069497	NA	0.388	NA	-0.167	NA	NA	-0.0398	NA	NA	NA	0.050659
ENSG00000175354	NA	NA	NA	NA	NA	NA	NA	NA	NA	NA	NA	NA	NA	NA	-0.069793	NA	-0.041425	NA	NA	NA	-0.051276	NA	NA	NA	NA	NA	NA	-0.0239	NA	NA	NA	NA	NA	-0.032	NA	NA	NA	NA	NA	NA	NA	-0.0653	NA	NA	NA	NA	NA	NA	NA
ENSG00000120727	NA	NA	NA	NA	-0.153	NA	NA	NA	NA	NA	NA	NA	NA	NA	NA	NA	NA	NA	NA	NA	0.018434	NA	NA	NA	0.0793	NA	0.040305	NA	0.115	-0.041044	0.038331	0.0213	NA	NA	0.007893	NA	NA	NA	NA	0.0675	NA	NA	NA	NA	NA	NA	NA	NA	-0.126187
ENSG00000184640	NA	NA	NA	NA	NA	NA	0.0657	NA	-0.015882	0.0196	NA	NA	NA	NA	NA	NA	NA	NA	0.028	NA	NA	NA	-0.038719	NA	NA	NA	NA	-0.0367	NA	NA	NA	NA	NA	NA	NA	NA	NA	NA	-0.05378	NA	NA	NA	NA	NA	-0.0374	NA	NA	NA	NA
ENSG00000151239	NA	NA	NA	NA	NA	NA	NA	0.0402	NA	NA	NA	NA	NA	NA	0.223497	NA	NA	NA	0.198	NA	NA	NA	NA	NA	0.163	NA	NA	-0.0919	0.0989	NA	NA	NA	NA	0.237	0.141713	NA	NA	NA	NA	NA	NA	0.114	NA	NA	-0.198	NA	NA	NA	NA
ENSG00000018610	NA	NA	NA	NA	NA	0.0478	NA	NA	0.034963	0.0618	NA	NA	NA	NA	NA	0.091837	NA	0.0486	NA	NA	NA	0.0555	NA	NA	NA	NA	NA	NA	NA	NA	NA	NA	NA	NA	0.070852	0.048467	NA	NA	NA	NA	NA	NA	NA	NA	-0.101	NA	NA	NA	NA
ENSG00000184445	NA	NA	NA	NA	-0.151	NA	NA	NA	NA	NA	NA	NA	NA	NA	NA	-0.148937	NA	NA	NA	NA	NA	NA	NA	NA	NA	NA	NA	NA	NA	-0.104193	NA	NA	0.0977	NA	NA	NA	NA	NA	NA	NA	NA	NA	NA	NA	NA	NA	NA	NA	NA
ENSG00000072135	NA	NA	NA	0.095811	NA	NA	NA	NA	-0.062197	NA	NA	NA	NA	NA	NA	NA	NA	NA	NA	NA	-0.13228	NA	NA	NA	-0.198	NA	NA	NA	NA	NA	NA	0.0343	NA	NA	0.111543	0.068017	NA	NA	NA	-0.221	NA	NA	NA	NA	NA	NA	NA	NA	0.134621
ENSG00000123595	-0.04429	NA	NA	-0.114679	-0.178	NA	NA	NA	NA	NA	NA	NA	NA	NA	-0.198307	NA	NA	NA	NA	NA	-0.075715	NA	NA	NA	NA	NA	NA	NA	NA	NA	NA	-0.142	NA	-0.0871	NA	NA	NA	NA	NA	NA	NA	-0.231	NA	NA	NA	NA	NA	NA	-0.175434
ENSG00000139641	NA	NA	0.224	-0.093182	-0.121	NA	NA	NA	NA	NA	NA	NA	0.062143	NA	-0.314726	NA	-0.224549	NA	0.0229	NA	NA	NA	NA	NA	0.292	NA	NA	NA	0.101	NA	NA	NA	NA	NA	0.044687	-0.070341	NA	-0.141199	NA	NA	NA	-0.34	0.224	NA	-0.241	NA	NA	NA	-0.13068
ENSG00000103266	NA	NA	NA	NA	NA	NA	NA	NA	NA	NA	NA	NA	NA	NA	NA	NA	NA	NA	NA	NA	NA	NA	NA	NA	NA	NA	NA	NA	NA	NA	NA	NA	NA	NA	NA	NA	NA	NA	NA	NA	NA	NA	NA	NA	NA	NA	NA	NA	NA
ENSG00000186468	NA	0.022401	NA	0.008156	-0.0213	NA	NA	NA	-0.028144	NA	NA	NA	0.026309	NA	-0.056094	NA	NA	NA	NA	NA	NA	NA	NA	NA	NA	NA	NA	NA	0.0374	NA	NA	-0.047	NA	NA	0.010394	NA	NA	NA	NA	NA	NA	-0.0461	NA	NA	NA	NA	-0.0153	NA	-0.024144
ENSG00000146414	NA	NA	NA	NA	0.0507	NA	NA	NA	NA	NA	NA	NA	NA	NA	NA	0.068365	NA	NA	NA	NA	NA	NA	NA	NA	NA	NA	NA	-0.0795	0.0119	NA	NA	-0.0545	NA	NA	0.044631	0.057877	0.043733	0.052108	NA	NA	NA	NA	NA	NA	-0.0782	NA	NA	-0.043193	0.026115
ENSG00000111364	NA	NA	NA	NA	-0.132	NA	NA	NA	NA	NA	NA	NA	NA	NA	NA	NA	NA	NA	NA	NA	0.075804	NA	NA	NA	0.101	NA	NA	NA	0.117	NA	NA	NA	NA	NA	0.057324	NA	NA	NA	NA	NA	NA	NA	NA	NA	NA	0.052081	NA	NA	-0.176029
ENSG00000143977	NA	NA	0.218	NA	NA	NA	-0.00514	NA	NA	0.0114	NA	NA	NA	NA	NA	NA	NA	NA	NA	NA	NA	NA	0.011807	NA	NA	NA	NA	-0.00726	NA	NA	NA	NA	NA	NA	NA	NA	NA	NA	NA	NA	NA	NA	NA	NA	NA	NA	NA	NA	-0.024075
ENSG00000011422	NA	NA	NA	NA	NA	0.0353	NA	NA	-0.061224	NA	NA	NA	NA	NA	NA	NA	NA	NA	NA	NA	NA	NA	0.084124	NA	NA	NA	0.068623	NA	NA	0.039673	0.067	-0.0196	NA	NA	NA	NA	NA	NA	NA	NA	NA	NA	NA	NA	NA	NA	NA	NA	NA
ENSG00000158201	NA	NA	NA	NA	NA	NA	NA	NA	NA	NA	NA	NA	NA	NA	NA	NA	NA	NA	NA	NA	NA	NA	NA	NA	NA	NA	0.348834	NA	NA	NA	0.284076	NA	NA	NA	NA	NA	-0.258718	NA	NA	NA	-0.384908	NA	NA	NA	NA	NA	NA	0.288699	-0.364075
ENSG00000130517	NA	NA	NA	NA	NA	NA	0.0771	NA	0.023971	NA	NA	NA	NA	NA	NA	-0.045704	-0.051477	NA	NA	NA	NA	0.0849	NA	NA	NA	NA	NA	NA	NA	NA	NA	NA	NA	NA	0.02531	NA	-0.045319	-0.063551	NA	NA	NA	NA	NA	NA	0.0266	NA	NA	NA	NA
ENSG00000119906	NA	NA	NA	NA	NA	NA	NA	NA	NA	NA	NA	NA	NA	NA	NA	NA	NA	NA	0.0625	NA	-0.021114	0.0418	NA	NA	NA	NA	NA	NA	0.0268	NA	NA	-0.0596	NA	0.0425	NA	NA	NA	NA	NA	NA	NA	-0.0357	NA	NA	NA	NA	NA	NA	NA
ENSG00000139116	NA	NA	NA	NA	NA	NA	NA	NA	NA	NA	NA	NA	NA	NA	0.108871	NA	NA	NA	NA	NA	0.06161	NA	-0.050478	NA	NA	NA	NA	NA	NA	NA	NA	NA	NA	0.113	NA	NA	-0.07422	NA	NA	NA	NA	NA	NA	NA	-0.105	NA	NA	NA	-0.064714
ENSG00000160746	NA	-0.050036	NA	NA	NA	NA	NA	-0.0451	NA	NA	NA	NA	NA	NA	NA	NA	NA	NA	-0.00954	NA	NA	NA	NA	NA	NA	NA	NA	NA	NA	NA	NA	NA	NA	NA	NA	NA	NA	NA	NA	NA	NA	NA	NA	NA	NA	NA	NA	NA	NA
ENSG00000158161	NA	NA	NA	NA	NA	NA	-0.104	NA	NA	NA	NA	NA	NA	NA	NA	NA	-0.068535	NA	NA	NA	NA	0.107	-0.136354	NA	NA	NA	0.109975	NA	NA	NA	0.057112	NA	NA	NA	NA	NA	NA	NA	-0.19202	NA	NA	NA	0.0893	NA	NA	0.096258	NA	NA	NA
ENSG00000204161	NA	0.022877	NA	NA	0.0405	NA	NA	NA	NA	NA	NA	NA	NA	-0.029185	-0.036726	NA	0.028475	NA	0.0492	NA	NA	0.0456	0.050609	NA	NA	NA	NA	NA	NA	NA	0.052148	NA	NA	NA	NA	NA	0.046795	-0.03564	NA	NA	NA	NA	NA	NA	NA	NA	NA	NA	NA
ENSG00000116459	NA	NA	NA	-0.007664	-0.0156	NA	NA	NA	NA	NA	NA	NA	NA	NA	NA	NA	-0.010365	NA	NA	NA	NA	NA	-0.007216	NA	NA	NA	NA	NA	NA	-0.002797	NA	0.00903	NA	NA	NA	NA	NA	-0.013039	NA	-0.00761	NA	NA	NA	NA	NA	0.002107	NA	NA	-0.016529
ENSG00000109861	NA	NA	NA	NA	-0.0355	NA	NA	-0.0483	NA	-0.0273	NA	NA	NA	-0.04791	0.043261	NA	-0.027935	NA	-0.096	NA	NA	NA	0.163311	0.048184	NA	NA	-0.067308	NA	-0.0377	NA	0.045369	NA	NA	NA	-0.031554	-0.044229	-0.078554	NA	NA	0.0207	0.080692	NA	NA	NA	NA	NA	NA	0.017305	NA
ENSG00000116815	-0.07065	NA	NA	NA	-0.0515	NA	NA	NA	NA	NA	NA	NA	NA	NA	NA	NA	-0.076251	NA	NA	NA	NA	NA	NA	NA	NA	NA	NA	NA	NA	NA	-0.034555	NA	NA	NA	NA	NA	NA	0.041836	-0.13899	NA	NA	NA	NA	NA	NA	NA	NA	NA	NA
ENSG00000172053	NA	NA	NA	NA	NA	NA	NA	NA	0.034586	NA	NA	NA	NA	NA	NA	NA	NA	NA	NA	NA	NA	NA	NA	NA	NA	NA	NA	NA	NA	NA	-0.119629	NA	-0.0648	NA	NA	NA	NA	-0.058624	NA	-0.0317	-0.095994	NA	NA	NA	NA	-0.103832	NA	NA	NA
ENSG00000055609	NA	NA	NA	NA	NA	NA	NA	NA	NA	NA	NA	NA	NA	NA	NA	NA	NA	NA	NA	NA	NA	NA	NA	NA	NA	NA	NA	NA	NA	NA	NA	-0.191	NA	NA	NA	NA	NA	NA	NA	NA	NA	NA	NA	NA	NA	NA	NA	NA	NA
ENSG00000160752	NA	NA	NA	NA	NA	NA	NA	NA	NA	NA	NA	NA	NA	NA	NA	NA	NA	NA	NA	NA	NA	NA	NA	NA	NA	0.0622	NA	NA	NA	NA	NA	NA	NA	NA	NA	NA	NA	NA	NA	NA	NA	NA	NA	NA	NA	NA	NA	NA	NA
ENSG00000138381	NA	NA	NA	-0.05842	-0.136	NA	NA	NA	NA	NA	NA	NA	NA	NA	NA	-0.086029	NA	NA	NA	NA	NA	NA	NA	NA	-0.0878	NA	NA	NA	0.0724	NA	NA	NA	NA	NA	NA	-0.064649	-0.130153	-0.129096	NA	-0.0675	NA	NA	NA	NA	NA	NA	NA	NA	-0.147516
ENSG00000196199	0.04049	0.025434	NA	-0.076237	-0.0701	NA	NA	NA	NA	NA	NA	NA	NA	NA	NA	NA	NA	NA	NA	NA	NA	NA	0.047994	NA	NA	NA	NA	NA	NA	0.026362	NA	0.0621	NA	NA	NA	NA	NA	NA	NA	NA	NA	NA	NA	NA	NA	NA	NA	NA	-0.071027
ENSG00000136231	NA	NA	NA	-0.143367	NA	NA	NA	NA	NA	NA	0.176	NA	NA	NA	-0.213585	NA	-0.121856	NA	0.0909	NA	NA	NA	NA	0.17578	-0.162	NA	NA	NA	0.0163	NA	0.191681	-0.177	NA	NA	NA	NA	NA	-0.108104	NA	NA	NA	-0.197	NA	-0.0704	NA	0.150629	NA	NA	-0.202298
ENSG00000099977	NA	NA	NA	0.059941	NA	-0.0462	NA	NA	NA	0.0721	NA	NA	NA	NA	NA	NA	NA	NA	NA	NA	0.060133	NA	-0.165994	NA	0.103	0.0197	-0.054575	NA	NA	NA	-0.042577	NA	NA	NA	0.053284	NA	0.085338	NA	NA	0.0498	NA	NA	NA	-0.0164	NA	NA	0.0409	0.048321	NA
ENSG00000104723	NA	NA	NA	NA	-0.0317	NA	NA	NA	-0.074034	NA	0.0339	NA	NA	0.016016	-0.111465	NA	NA	NA	NA	-0.016878	NA	NA	NA	0.043142	NA	-0.0223	NA	NA	NA	NA	NA	-0.12	NA	NA	NA	NA	NA	NA	NA	NA	NA	NA	NA	NA	NA	-0.030481	NA	NA	NA
ENSG00000168092	NA	NA	NA	NA	NA	NA	NA	NA	0.035166	NA	0.0373	NA	NA	NA	0.042636	NA	-0.023716	NA	0.0157	NA	0.022191	0.0297	NA	NA	NA	NA	NA	-0.0145	NA	NA	NA	0.0337	NA	0.0575	NA	NA	NA	NA	NA	NA	NA	0.0402	NA	NA	NA	NA	NA	NA	NA
ENSG00000114062	NA	NA	NA	NA	NA	NA	NA	NA	NA	0.00833	NA	NA	NA	NA	0.044079	NA	NA	NA	NA	NA	NA	NA	NA	NA	0.0782	0.0395	NA	NA	NA	NA	NA	0.0543	NA	NA	NA	NA	NA	NA	NA	NA	NA	0.0692	NA	-0.00467	NA	NA	NA	NA	NA
ENSG00000026652	NA	NA	NA	NA	NA	NA	NA	NA	NA	0.0677	NA	NA	NA	NA	-0.086466	NA	NA	NA	-0.141	NA	NA	NA	NA	NA	NA	-0.111	0.022759	NA	NA	NA	0.09607	NA	NA	NA	NA	NA	NA	NA	NA	NA	NA	NA	NA	NA	-0.0365	NA	NA	NA	NA
ENSG00000055130	0.08002	NA	NA	NA	NA	NA	NA	NA	NA	NA	0.161	NA	NA	0.197	NA	NA	0.088006	NA	NA	NA	NA	NA	NA	0.145967	NA	NA	NA	NA	-0.112	NA	0.150368	NA	NA	NA	NA	NA	NA	NA	NA	-0.13	NA	NA	NA	NA	NA	NA	0.179	NA	NA
ENSG00000072756	NA	NA	NA	NA	NA	NA	0.0668	NA	NA	-0.058	NA	NA	NA	-0.056078	NA	NA	0.062014	NA	0.101	NA	NA	NA	NA	NA	0.108	NA	NA	0.0123	-0.0676	NA	-0.083941	NA	NA	NA	NA	NA	NA	NA	NA	NA	NA	NA	NA	NA	NA	NA	NA	NA	NA
ENSG00000114902	NA	NA	NA	NA	NA	NA	NA	NA	NA	NA	-0.000495	NA	NA	NA	NA	NA	-0.000948	NA	0.000512	0.000542	NA	NA	NA	-0.001656	NA	NA	NA	NA	NA	NA	NA	NA	NA	NA	NA	-0.001299	-0.00125	NA	NA	NA	NA	-0.001	NA	0.000983	NA	-0.001047	NA	-0.000504	NA
ENSG00000196305	NA	NA	NA	NA	NA	NA	NA	NA	0.066467	NA	NA	NA	NA	NA	NA	NA	NA	NA	NA	NA	NA	NA	0.020904	NA	NA	NA	-0.029782	NA	NA	0.038834	NA	NA	NA	NA	NA	NA	NA	NA	NA	NA	NA	-0.0154	NA	NA	NA	NA	-0.0319	NA	NA
ENSG00000068903	NA	NA	NA	NA	NA	NA	NA	NA	NA	NA	NA	NA	NA	NA	NA	NA	NA	NA	NA	NA	NA	NA	NA	NA	NA	NA	NA	NA	NA	NA	NA	NA	NA	NA	NA	NA	NA	NA	NA	NA	NA	NA	NA	NA	NA	NA	NA	NA	NA
ENSG00000174891	NA	NA	NA	NA	NA	NA	NA	NA	NA	NA	-0.0719	NA	0.043375	NA	NA	NA	NA	NA	NA	NA	0.033646	NA	NA	NA	NA	0.0359	NA	NA	0.049	NA	0.081729	0.0306	NA	NA	NA	NA	NA	NA	NA	NA	NA	NA	NA	NA	NA	NA	NA	NA	NA
ENSG00000156958	NA	NA	NA	NA	0.0473	NA	NA	NA	NA	NA	NA	NA	NA	NA	NA	NA	NA	NA	NA	NA	NA	NA	NA	NA	NA	NA	NA	NA	NA	NA	NA	NA	NA	NA	NA	NA	NA	NA	NA	NA	NA	NA	0.13	NA	NA	NA	NA	NA	NA
ENSG00000074319	NA	NA	NA	NA	NA	NA	NA	NA	NA	NA	NA	NA	NA	NA	NA	NA	NA	NA	0.0211	NA	NA	0.00309	NA	-0.012333	0.0122	NA	NA	NA	NA	-0.004939	NA	NA	NA	NA	NA	NA	NA	NA	NA	0.0164	NA	NA	NA	NA	NA	NA	NA	NA	NA
ENSG00000266412	NA	-0.046139	NA	NA	-0.0699	NA	-0.0627	NA	NA	NA	NA	NA	NA	NA	NA	NA	NA	NA	NA	NA	NA	0.0383	NA	NA	NA	-0.0464	NA	NA	0.0727	NA	-0.065773	NA	NA	NA	0.080158	NA	-0.061882	-0.070701	NA	NA	NA	NA	NA	NA	-0.0376	NA	NA	-0.020476	-0.125919
ENSG00000144554	NA	NA	NA	NA	NA	NA	NA	NA	NA	NA	NA	NA	NA	-0.006643	NA	NA	NA	NA	0.0282	NA	NA	0.0292	-0.035941	NA	NA	NA	NA	NA	NA	NA	NA	NA	NA	0.054	NA	NA	NA	NA	NA	0.027	NA	0.0465	NA	NA	-0.0313	0.02183	-0.0753	NA	NA
ENSG00000196873	NA	NA	NA	NA	NA	NA	NA	NA	NA	NA	NA	NA	NA	NA	-0.079452	NA	NA	NA	NA	NA	NA	NA	-0.070234	NA	-0.0506	-0.0568	NA	NA	NA	NA	NA	NA	NA	NA	NA	NA	NA	NA	NA	NA	NA	-0.116	NA	NA	NA	NA	NA	NA	NA
ENSG00000099246	-0.03862	NA	0.0653	-0.0378	NA	NA	NA	NA	NA	NA	NA	NA	NA	NA	0.09933	NA	NA	NA	NA	NA	NA	NA	-0.028062	NA	NA	NA	NA	NA	NA	-0.034478	-0.034661	NA	NA	0.0635	NA	NA	NA	NA	-0.0293	NA	NA	NA	0.0542	NA	NA	NA	NA	NA	-0.044777
ENSG00000101624	-0.04071	NA	NA	0.032812	0.0331	NA	NA	NA	0.045139	NA	NA	NA	NA	NA	NA	NA	NA	NA	-0.0531	NA	-0.057581	NA	-0.059394	NA	NA	NA	NA	-0.039	NA	NA	NA	NA	NA	NA	NA	NA	NA	NA	NA	NA	NA	-0.0257	NA	NA	NA	0.028473	NA	NA	0.039657
ENSG00000115239	NA	NA	NA	NA	NA	NA	NA	NA	0.059527	NA	NA	NA	-0.052734	0.093919	NA	NA	NA	NA	-0.0851	NA	NA	NA	-0.115447	NA	NA	NA	NA	NA	-0.0729	NA	NA	NA	NA	NA	NA	NA	-0.091122	0.068743	NA	NA	NA	NA	NA	NA	NA	-0.133168	0.14	NA	0.035784
ENSG00000149932	NA	NA	0.0568	NA	NA	-0.0897	NA	NA	NA	NA	NA	NA	NA	NA	NA	NA	NA	NA	-0.035	NA	NA	NA	NA	NA	NA	-0.0671	NA	NA	NA	NA	NA	0.0703	NA	NA	NA	NA	NA	NA	NA	NA	NA	NA	NA	NA	NA	NA	NA	NA	NA
ENSG00000100150	NA	NA	NA	NA	NA	0.0792	NA	NA	NA	NA	NA	NA	NA	NA	NA	0.134766	NA	NA	-0.0513	NA	NA	NA	NA	NA	NA	NA	NA	NA	NA	NA	NA	NA	NA	NA	NA	NA	0.108579	NA	NA	NA	NA	NA	NA	0.0627	NA	NA	NA	0.006402	0.073214
ENSG00000102531	NA	NA	NA	NA	NA	NA	-0.0798	NA	-0.089414	NA	NA	NA	NA	NA	NA	NA	NA	NA	0.132	NA	0.084306	NA	-0.018905	NA	0.0781	NA	NA	NA	NA	NA	NA	NA	NA	NA	NA	NA	NA	NA	NA	NA	NA	0.0719	NA	NA	-0.122	NA	NA	NA	NA
ENSG00000172766	NA	NA	NA	NA	NA	NA	NA	NA	NA	-0.0763	NA	NA	NA	NA	NA	NA	-0.074783	NA	NA	NA	NA	NA	0.032815	NA	NA	NA	-0.076866	NA	NA	0.107636	NA	NA	NA	NA	NA	NA	NA	NA	NA	NA	NA	NA	NA	-0.106	-0.0719	NA	-0.0768	-0.038952	-0.118586
ENSG00000117262	NA	NA	NA	NA	-0.103	NA	NA	NA	NA	NA	NA	NA	NA	NA	NA	NA	NA	NA	NA	NA	NA	0.0707	NA	NA	-0.0348	NA	NA	NA	NA	NA	NA	NA	NA	NA	0.041199	NA	-0.106544	NA	NA	NA	NA	-0.0632	NA	NA	NA	NA	NA	NA	-0.138783
ENSG00000117174	NA	-0.018717	NA	NA	NA	NA	NA	NA	NA	-0.0238	NA	NA	NA	NA	0.019827	NA	NA	NA	-0.0168	NA	NA	NA	NA	NA	NA	NA	NA	NA	NA	NA	NA	NA	NA	NA	NA	NA	NA	NA	NA	0.0452	NA	NA	NA	NA	NA	-0.013625	NA	NA	NA
ENSG00000101166	-0.13602	NA	0.0631	NA	NA	NA	NA	NA	NA	-0.102	NA	NA	-0.105146	NA	NA	NA	-0.11583	0.0493	-0.0627	NA	NA	NA	NA	NA	NA	-0.0361	NA	NA	NA	-0.114525	NA	NA	NA	NA	NA	0.081514	NA	NA	NA	-0.0808	NA	NA	NA	NA	-0.105	NA	NA	NA	NA
ENSG00000134825	NA	NA	NA	NA	NA	NA	NA	NA	NA	NA	NA	NA	NA	NA	0.009124	NA	NA	NA	-0.00353	NA	NA	NA	NA	NA	0.00858	NA	-0.026564	NA	-0.0031	NA	NA	NA	NA	-0.00425	NA	NA	NA	NA	NA	NA	NA	NA	NA	NA	NA	-0.022141	-0.00359	NA	0.003301
ENSG00000135870	NA	NA	NA	NA	NA	NA	NA	NA	NA	NA	NA	NA	NA	NA	NA	NA	NA	NA	0.176	NA	NA	0.0829	NA	NA	NA	NA	NA	NA	NA	NA	NA	NA	NA	0.255	NA	NA	NA	NA	NA	NA	NA	NA	NA	NA	NA	NA	NA	NA	NA
ENSG00000005700	NA	NA	NA	NA	NA	NA	NA	NA	NA	0.0198	0.0388	NA	NA	NA	0.032216	NA	NA	NA	NA	NA	NA	NA	NA	NA	NA	0.0769	NA	NA	NA	NA	NA	NA	NA	NA	NA	NA	NA	0.082771	NA	NA	0.060945	NA	NA	NA	-0.142	NA	NA	NA	-0.059928
ENSG00000185842	-0.00281	NA	NA	NA	0.0137	NA	NA	NA	NA	0.0102	-0.0213	NA	NA	NA	NA	NA	NA	NA	-0.00871	NA	NA	-0.00283	0.018272	NA	0.0371	NA	NA	NA	NA	NA	NA	NA	NA	NA	NA	NA	NA	NA	NA	0.0176	NA	NA	NA	NA	NA	NA	0.0138	NA	0.012942
ENSG00000213096	NA	NA	NA	NA	NA	NA	NA	NA	NA	NA	NA	NA	NA	NA	0.08925	NA	-0.059237	NA	NA	NA	NA	NA	NA	NA	NA	NA	NA	NA	NA	NA	NA	0.0563	NA	0.0404	NA	NA	NA	-0.142296	NA	NA	NA	NA	NA	NA	0.111	NA	NA	NA	NA
ENSG00000068489	NA	NA	NA	NA	NA	NA	NA	NA	NA	0.034	NA	NA	NA	NA	NA	NA	NA	NA	NA	NA	-0.027436	NA	NA	NA	-0.0733	NA	NA	-0.065	-0.0124	0.036048	NA	NA	NA	NA	NA	NA	NA	NA	NA	-0.0803	NA	NA	NA	NA	NA	0.078209	NA	NA	NA
ENSG00000125772	NA	NA	NA	NA	NA	NA	NA	NA	NA	NA	NA	NA	NA	NA	NA	NA	NA	NA	-1.33e-05	NA	NA	NA	NA	NA	0.000825	-2.63e-05	NA	NA	NA	NA	NA	NA	NA	NA	NA	NA	NA	NA	NA	0.000808	NA	NA	NA	NA	-4.22e-05	NA	NA	NA	NA
ENSG00000110756	NA	NA	NA	NA	NA	NA	NA	NA	NA	NA	NA	NA	NA	NA	NA	0.037701	NA	NA	NA	0.042101	NA	0.0422	NA	NA	NA	NA	NA	NA	-0.0255	NA	NA	NA	NA	NA	NA	NA	NA	0.03299	NA	NA	NA	NA	NA	NA	NA	NA	-0.0532	NA	NA
ENSG00000181852	NA	-0.047319	NA	NA	NA	NA	NA	NA	NA	NA	NA	NA	-0.040257	NA	NA	-0.026085	-0.079063	NA	-0.02	NA	NA	NA	NA	NA	NA	-0.0265	NA	-0.0959	NA	NA	NA	NA	NA	NA	NA	NA	NA	NA	NA	NA	NA	NA	NA	NA	0.0512	NA	NA	NA	NA
ENSG00000140153	NA	NA	NA	NA	NA	NA	0.0825	-0.0782	NA	0.088	NA	NA	NA	NA	0.045712	NA	NA	NA	0.0622	NA	0.081981	NA	0.069963	NA	NA	0.0178	NA	NA	NA	NA	NA	NA	NA	NA	0.043425	NA	NA	-0.046432	NA	NA	NA	-0.0168	NA	NA	NA	NA	NA	NA	-0.02151
ENSG00000115993	NA	NA	0.171	NA	NA	NA	NA	NA	NA	NA	NA	NA	NA	NA	0.144931	-0.066209	NA	NA	-0.152	NA	NA	NA	NA	NA	NA	NA	NA	NA	NA	NA	NA	0.116	NA	NA	NA	NA	-0.057087	NA	NA	NA	NA	NA	NA	NA	-0.126	0.123553	NA	NA	NA
ENSG00000116830	NA	NA	NA	NA	NA	NA	NA	NA	NA	NA	NA	NA	-0.150152	NA	NA	NA	NA	NA	-0.114	NA	NA	NA	NA	NA	NA	0.101	NA	NA	NA	NA	NA	NA	NA	NA	NA	NA	-0.207139	NA	NA	0.228	NA	NA	NA	NA	NA	NA	0.119	NA	NA
ENSG00000103187	NA	NA	NA	NA	NA	NA	NA	NA	NA	NA	NA	NA	NA	NA	NA	NA	NA	NA	NA	NA	NA	NA	NA	NA	NA	NA	-0.093508	NA	-0.0575	NA	NA	NA	NA	-0.0302	NA	NA	NA	NA	NA	NA	NA	NA	NA	-0.0216	NA	NA	NA	-0.027435	NA
ENSG00000189007	NA	NA	NA	NA	NA	NA	NA	NA	NA	NA	NA	NA	NA	NA	0.121415	NA	-0.036656	NA	NA	NA	-0.067619	NA	NA	-0.109609	0.0927	NA	NA	NA	0.0878	NA	NA	NA	NA	NA	NA	NA	NA	NA	NA	0.12	NA	NA	NA	0.0677	NA	NA	0.0527	-0.039759	-0.025294
ENSG00000180182	NA	-0.050781	NA	-0.010721	NA	NA	NA	NA	NA	NA	NA	NA	NA	NA	NA	NA	NA	NA	-0.0729	NA	NA	NA	0.10159	NA	NA	NA	NA	NA	NA	NA	NA	NA	NA	NA	NA	NA	-0.058512	NA	NA	NA	NA	NA	NA	NA	NA	NA	NA	NA	-0.048268
ENSG00000104957	NA	NA	NA	NA	NA	-0.101	NA	NA	NA	0.0609	0.0349	NA	NA	NA	NA	NA	NA	NA	0.0427	NA	NA	0.0685	0.116231	NA	0.148	NA	NA	NA	NA	NA	NA	0.125	NA	NA	NA	NA	NA	NA	NA	0.103	0.122614	0.056	NA	NA	NA	0.060461	NA	NA	NA
ENSG00000167283	NA	NA	NA	NA	NA	NA	NA	NA	NA	NA	NA	NA	NA	NA	-0.001404	NA	NA	NA	NA	NA	-0.001404	NA	NA	NA	NA	NA	NA	NA	NA	NA	NA	NA	NA	-0.0014	NA	NA	NA	NA	NA	NA	NA	NA	NA	0.0015	NA	NA	NA	NA	-0.001756
ENSG00000152413	NA	NA	-0.0572	NA	NA	NA	NA	NA	NA	-0.0394	NA	NA	NA	NA	0.076278	NA	NA	-0.0347	NA	NA	0.095215	0.0639	-0.06039	NA	NA	NA	NA	NA	NA	NA	NA	NA	0.0479	0.232	NA	NA	NA	NA	NA	NA	NA	NA	-0.0208	NA	NA	0.044314	0.0188	0.055445	NA
ENSG00000102908	NA	NA	NA	NA	-0.0105	NA	NA	NA	NA	NA	0.0377	NA	NA	NA	NA	NA	NA	NA	0.152	NA	NA	0.0821	-0.014237	NA	NA	NA	NA	NA	0.0516	NA	NA	NA	NA	0.103	0.016615	0.0226	NA	NA	NA	NA	NA	NA	NA	NA	-0.0451	0.050147	NA	NA	NA
ENSG00000142731	NA	-0.042681	NA	NA	NA	NA	NA	NA	NA	NA	NA	NA	NA	NA	0.127428	NA	NA	NA	NA	NA	NA	NA	NA	NA	NA	NA	0.042477	NA	-0.121	NA	NA	0.15	NA	0.0899	-0.064101	NA	NA	NA	NA	NA	NA	0.219	NA	NA	NA	NA	NA	NA	NA
ENSG00000136450	NA	NA	NA	NA	NA	NA	NA	NA	NA	NA	NA	NA	NA	NA	-0.095309	0.039103	NA	NA	0.0943	NA	NA	0.0337	NA	NA	NA	NA	NA	NA	0.0481	NA	NA	-0.0996	NA	NA	NA	0.018924	0.018536	0.01528	NA	NA	NA	-0.129	NA	NA	NA	NA	NA	NA	NA
ENSG00000156313	NA	-0.059122	-0.0423	NA	NA	NA	NA	NA	NA	NA	NA	NA	NA	NA	NA	NA	NA	NA	NA	NA	NA	NA	0.079337	NA	0.0788	NA	NA	NA	-0.0386	NA	NA	0.0548	0.0363	NA	NA	NA	NA	NA	NA	0.0936	NA	NA	NA	NA	NA	NA	NA	NA	NA
ENSG00000188846	NA	NA	NA	NA	NA	NA	NA	NA	NA	-0.000491	NA	NA	-0.000451	0.001595	NA	NA	NA	NA	NA	0.000956	NA	NA	0.005751	NA	0.00141	NA	0.000901	NA	NA	NA	NA	NA	NA	NA	NA	NA	NA	NA	NA	0.000689	NA	NA	NA	0.00113	-0.000872	NA	0.00361	-0.000558	NA
ENSG00000172954	NA	NA	NA	NA	-0.0876	NA	NA	-0.0703	NA	NA	NA	NA	NA	-0.115343	0.070569	NA	NA	NA	0.0645	NA	0.08714	-0.0763	0.163567	0.053285	-0.0504	NA	NA	NA	-0.051	NA	-0.143684	0.0704	NA	NA	NA	0.082028	0.101343	-0.079106	NA	0.0436	NA	NA	NA	-0.139	NA	NA	-0.0667	-0.080239	-0.06067
ENSG00000123684	NA	-0.152377	NA	NA	NA	NA	NA	NA	NA	NA	NA	NA	NA	NA	NA	NA	NA	NA	0.157	NA	NA	NA	NA	-0.158037	NA	NA	NA	-0.0799	NA	NA	NA	NA	NA	NA	NA	NA	NA	NA	NA	NA	NA	NA	NA	NA	NA	NA	NA	NA	NA
ENSG00000144048	NA	NA	NA	NA	NA	NA	NA	NA	0.052863	NA	NA	NA	NA	NA	NA	NA	NA	NA	-0.0284	-0.093679	NA	-0.0397	0.047106	NA	0.0671	NA	-0.057977	NA	NA	NA	NA	0.0825	NA	NA	NA	NA	NA	NA	NA	0.0737	NA	NA	NA	NA	0.06	NA	NA	NA	NA
ENSG00000135837	NA	-0.079045	NA	NA	NA	NA	NA	NA	NA	NA	NA	NA	NA	NA	NA	NA	NA	NA	-0.0228	NA	NA	NA	NA	NA	0.04	NA	NA	-0.0759	NA	NA	NA	NA	NA	NA	0.039133	NA	NA	NA	NA	NA	NA	NA	NA	NA	NA	NA	NA	NA	NA
ENSG00000120942	0.04867	NA	-0.0381	-0.032274	NA	-0.0656	NA	NA	-0.056895	-0.0226	NA	NA	NA	NA	-0.041543	0.011667	NA	NA	-0.0505	0.060143	-0.026919	0.0255	0.098444	NA	NA	NA	NA	NA	0.0173	NA	-0.033822	NA	NA	NA	NA	NA	NA	NA	NA	NA	0.181096	-0.0668	-0.0668	NA	NA	-0.015728	NA	NA	NA
ENSG00000124641	NA	NA	NA	NA	NA	NA	NA	NA	NA	NA	NA	NA	NA	NA	0.017558	NA	NA	NA	NA	NA	0.09565	NA	NA	NA	0.104	NA	NA	NA	NA	NA	NA	NA	NA	NA	NA	NA	NA	-0.057905	NA	NA	NA	NA	NA	NA	NA	NA	NA	NA	NA
ENSG00000104320	NA	NA	NA	NA	NA	NA	NA	NA	0.027662	-0.0203	0.112	NA	NA	NA	NA	NA	NA	NA	NA	NA	NA	NA	NA	NA	NA	NA	NA	NA	NA	NA	NA	0.192	NA	0.135	NA	NA	NA	NA	NA	NA	NA	0.0754	NA	NA	NA	0.096312	-0.0104	NA	NA
ENSG00000008282	NA	NA	NA	-0.024366	-0.0276	NA	NA	NA	0.049017	-0.00805	NA	NA	NA	NA	NA	0.010698	-0.053765	NA	NA	NA	NA	NA	NA	NA	-0.0255	NA	NA	-0.0232	-0.036	NA	NA	NA	NA	NA	NA	NA	NA	NA	NA	NA	NA	NA	NA	NA	-0.0403	NA	NA	NA	NA
ENSG00000118816	NA	NA	NA	NA	NA	NA	NA	NA	NA	0.0176	NA	NA	NA	NA	-0.037007	NA	-0.023895	NA	NA	NA	NA	0.0106	NA	NA	0.0233	NA	NA	-0.0419	NA	NA	NA	-0.0432	NA	NA	NA	NA	NA	NA	NA	0.0305	NA	-0.0234	NA	NA	NA	NA	NA	NA	NA
ENSG00000149428	NA	NA	NA	NA	NA	NA	NA	NA	NA	NA	NA	NA	0.043716	NA	-0.115576	NA	0.060025	NA	NA	NA	NA	0.0211	NA	NA	-0.0429	NA	NA	NA	0.0651	NA	NA	-0.113	NA	NA	0.077014	NA	NA	NA	NA	NA	NA	-0.0963	NA	NA	NA	NA	0.0167	NA	-0.096522
ENSG00000141524	NA	0.026967	0.0651	NA	-0.0192	NA	NA	NA	NA	0.0229	NA	NA	NA	NA	-0.033689	NA	NA	NA	-0.0341	NA	NA	NA	NA	-0.027346	NA	NA	NA	NA	0.014	NA	NA	NA	NA	NA	0.015468	NA	NA	NA	NA	0.0318	-0.022716	NA	NA	NA	NA	NA	NA	NA	-0.022197
ENSG00000111596	NA	NA	NA	NA	-0.0163	NA	NA	NA	NA	NA	NA	NA	NA	NA	NA	NA	NA	NA	0.0448	NA	0.025972	0.0847	-0.041542	NA	NA	NA	NA	NA	NA	NA	NA	0.0291	NA	0.0544	NA	-0.013389	NA	NA	NA	NA	NA	NA	NA	NA	NA	NA	-0.0488	NA	-0.052465
ENSG00000129625	NA	NA	NA	NA	-0.0536	NA	NA	0.0412	-0.036886	NA	NA	NA	NA	NA	-0.055621	-0.034318	NA	NA	NA	NA	NA	0.048	NA	NA	NA	NA	NA	NA	0.105	NA	-0.101332	-0.124	NA	-0.0934	NA	NA	-0.050805	-0.034476	-0.09994	0.0986	NA	-0.106	NA	NA	NA	NA	-0.0417	NA	-0.068027
ENSG00000112531	NA	NA	NA	NA	NA	NA	NA	NA	NA	NA	NA	NA	NA	NA	NA	NA	NA	NA	0.0337	NA	NA	NA	-0.02351	NA	NA	NA	NA	NA	NA	NA	NA	-0.019	NA	0.034	NA	NA	-0.03519	NA	NA	NA	NA	-0.0551	NA	NA	NA	NA	NA	NA	-0.021154
ENSG00000128791	NA	NA	NA	NA	0.0411	NA	NA	NA	NA	-0.0369	NA	NA	NA	NA	NA	NA	NA	NA	-0.0984	NA	NA	NA	NA	NA	NA	NA	NA	NA	NA	NA	NA	NA	NA	0.0259	NA	NA	NA	NA	NA	0.0449	NA	NA	NA	NA	NA	NA	NA	NA	NA
ENSG00000110344	NA	-0.139875	NA	NA	-0.0713	NA	0.0274	NA	NA	NA	0.0235	NA	NA	NA	-0.112321	NA	-0.173238	NA	0.122	NA	NA	NA	NA	0.053216	NA	NA	NA	-0.147	NA	NA	NA	-0.149	NA	NA	NA	NA	NA	NA	NA	NA	NA	-0.0885	NA	NA	NA	0.04139	0.0517	NA	-0.109731
ENSG00000074054	NA	NA	NA	NA	NA	NA	NA	NA	NA	0.111	NA	NA	NA	NA	-0.349053	NA	NA	NA	NA	NA	NA	NA	NA	0.088409	0.137	NA	NA	NA	0.119	NA	NA	NA	NA	NA	NA	NA	NA	NA	NA	NA	NA	NA	NA	NA	-0.173	NA	NA	NA	NA
ENSG00000178252	NA	NA	NA	NA	-0.0168	NA	NA	NA	NA	NA	NA	NA	NA	NA	-0.132619	NA	NA	NA	NA	NA	NA	NA	NA	NA	NA	NA	NA	NA	NA	NA	NA	NA	NA	NA	0.047754	NA	NA	-0.057438	NA	NA	NA	-0.125	NA	0.00939	NA	NA	NA	NA	NA
ENSG00000172845	NA	NA	NA	NA	NA	NA	NA	NA	NA	NA	NA	NA	NA	NA	-0.119478	NA	NA	NA	NA	NA	NA	NA	NA	NA	0.2	NA	NA	NA	NA	NA	NA	-0.164	NA	NA	NA	NA	NA	NA	NA	0.193	NA	NA	NA	NA	NA	NA	NA	NA	NA
ENSG00000177565	NA	NA	NA	NA	NA	NA	-0.0179	NA	NA	NA	NA	NA	NA	NA	NA	NA	NA	0.0644	0.0837	NA	NA	0.159	NA	NA	NA	NA	NA	NA	0.0584	NA	NA	NA	NA	0.121	NA	NA	NA	NA	NA	-0.058	NA	NA	NA	NA	NA	0.103086	NA	NA	NA
ENSG00000111602	NA	NA	NA	NA	0.00966	NA	NA	NA	NA	0.0125	NA	NA	NA	NA	NA	NA	NA	NA	NA	NA	NA	NA	0.03283	NA	NA	NA	NA	NA	NA	NA	NA	NA	NA	NA	0.015128	NA	NA	NA	NA	NA	NA	NA	NA	0.0153	NA	NA	NA	0.005634	NA
ENSG00000104472	NA	NA	0.0674	NA	-0.0546	NA	NA	NA	NA	NA	NA	NA	NA	NA	-0.072944	NA	NA	NA	NA	NA	NA	NA	-0.080304	NA	0.115	-0.0631	NA	NA	0.0425	-0.068132	NA	-0.101	NA	-0.0339	0.046991	NA	NA	NA	-0.055	0.145	NA	NA	NA	NA	NA	-0.095753	0.0234	NA	-0.070713
ENSG00000143294	NA	NA	NA	NA	NA	NA	NA	NA	NA	NA	NA	NA	NA	NA	NA	0.066443	NA	NA	NA	0.399093	0.526626	NA	NA	NA	NA	NA	NA	NA	NA	NA	NA	NA	NA	NA	NA	NA	NA	NA	NA	NA	NA	0.36	NA	NA	NA	NA	NA	NA	0.205339
ENSG00000214113	NA	NA	0.107	NA	NA	NA	NA	NA	NA	NA	0.0469	NA	NA	NA	NA	NA	NA	0.0727	-0.119	NA	NA	-0.0155	0.070209	NA	NA	NA	NA	NA	NA	NA	NA	NA	NA	NA	NA	NA	NA	NA	NA	NA	NA	NA	NA	NA	-0.125	0.045531	NA	-0.03858	NA
ENSG00000087095	-0.13154	NA	-0.114	NA	-0.105	-0.136	-0.0877	NA	-0.053669	-0.14	NA	NA	NA	-0.085516	-0.151927	NA	-0.099094	NA	-0.0545	NA	NA	0.0199	-0.221845	NA	-0.125	NA	NA	-0.0627	NA	NA	-0.092818	-0.0908	NA	NA	NA	NA	NA	NA	-0.17647	-0.0992	NA	-0.103	-0.121	-0.117	-0.159	NA	-0.0472	NA	NA
ENSG00000110395	NA	NA	NA	NA	0.0364	NA	NA	NA	NA	NA	NA	NA	NA	NA	NA	NA	NA	NA	NA	NA	NA	NA	NA	NA	NA	NA	NA	NA	NA	NA	NA	NA	NA	NA	NA	NA	NA	NA	NA	NA	NA	NA	NA	0.0396	NA	NA	0.0136	NA	0.032005
ENSG00000181038	-0.0408	0.037746	NA	NA	-0.057	NA	NA	NA	NA	-0.0305	NA	NA	NA	NA	NA	NA	NA	NA	NA	NA	NA	NA	NA	NA	0.125	0.0222	NA	NA	NA	NA	NA	NA	NA	NA	NA	NA	NA	NA	NA	0.0749	NA	NA	NA	NA	NA	-0.045227	NA	NA	NA
ENSG00000116678	NA	NA	-0.0157	NA	NA	-0.0622	NA	NA	-0.035071	-0.034	NA	NA	NA	NA	-0.027761	NA	NA	NA	-0.0304	NA	-0.020533	-0.0401	NA	NA	NA	NA	-0.029103	NA	NA	-0.037465	NA	NA	0.0215	NA	NA	NA	NA	NA	0.0423	NA	NA	-0.0443	NA	-0.0649	NA	NA	-0.0703	0.021178	NA
ENSG00000136933	NA	NA	NA	0.017043	-0.016	NA	NA	NA	-0.030369	NA	NA	NA	NA	NA	-0.020308	0.012976	-0.027926	NA	NA	NA	0.017627	-0.0189	NA	0.017745	NA	NA	NA	-0.0241	NA	NA	NA	NA	NA	NA	NA	NA	0.019193	0.014832	NA	NA	NA	NA	NA	NA	NA	NA	NA	NA	-0.017239
ENSG00000127554	NA	NA	NA	-0.093768	-0.131	NA	NA	NA	NA	NA	NA	NA	NA	NA	-0.041921	NA	-0.072053	NA	NA	NA	NA	NA	0.115244	NA	-0.0861	NA	NA	NA	NA	NA	NA	NA	NA	NA	NA	NA	NA	NA	NA	-0.0719	NA	NA	NA	0.0407	NA	NA	NA	NA	-0.150196
ENSG00000134291	NA	NA	NA	NA	NA	NA	NA	NA	NA	NA	0.0296	NA	NA	NA	-0.02788	NA	NA	NA	NA	NA	NA	NA	NA	NA	NA	NA	NA	NA	NA	NA	NA	-0.0187	NA	NA	NA	NA	0.017627	NA	NA	NA	NA	NA	NA	NA	NA	0.027847	NA	0.005508	0.025598
ENSG00000156675	NA	NA	NA	-0.00639	NA	NA	NA	NA	NA	0.0123	NA	NA	NA	NA	-0.008696	NA	NA	NA	0.038	NA	0.022549	0.035	NA	NA	NA	NA	0.003699	NA	0.0187	NA	NA	NA	NA	NA	NA	NA	NA	NA	NA	NA	NA	NA	NA	NA	-0.0223	NA	-0.0122	NA	-0.010062
ENSG00000133706	NA	-0.032702	NA	NA	NA	NA	-0.0364	NA	0.028212	NA	NA	NA	NA	NA	0.034388	NA	-0.037134	NA	NA	NA	-0.02791	NA	0.023328	NA	NA	NA	NA	NA	NA	NA	NA	NA	NA	0.0249	0.019891	NA	NA	NA	NA	NA	NA	0.0185	NA	NA	NA	NA	NA	NA	NA
ENSG00000113716	NA	0.196921	NA	-0.117793	-0.221	NA	NA	NA	NA	NA	NA	NA	NA	NA	NA	NA	NA	NA	0.109	NA	NA	NA	NA	NA	NA	NA	NA	NA	NA	-0.03276	NA	NA	NA	-0.168	0.072037	NA	-0.085247	-0.153745	NA	-0.0941	NA	NA	NA	NA	NA	NA	NA	NA	NA
ENSG00000010072	NA	NA	NA	NA	NA	NA	NA	NA	-0.044459	NA	NA	NA	NA	NA	-0.079553	NA	NA	NA	-0.111	NA	NA	NA	-0.049714	NA	NA	NA	NA	NA	NA	NA	NA	NA	NA	NA	NA	NA	0.059979	0.060955	NA	NA	NA	NA	NA	0.0441	NA	NA	NA	NA	NA
ENSG00000148337	NA	NA	NA	NA	NA	NA	NA	NA	NA	NA	-0.133	NA	0.026152	NA	-0.08578	NA	NA	NA	0.07	NA	-0.069816	NA	NA	NA	-0.0878	NA	NA	NA	NA	NA	NA	0.127	NA	NA	NA	NA	NA	NA	NA	-0.118	NA	NA	NA	NA	NA	-0.146901	NA	NA	NA
ENSG00000198604	NA	NA	NA	-0.034183	-0.0556	NA	-0.0445	NA	NA	-0.0358	0.0388	NA	NA	NA	-0.065175	NA	NA	NA	-0.0939	NA	0.085776	NA	NA	NA	NA	NA	NA	-0.0325	NA	NA	NA	NA	NA	NA	NA	-0.020562	-0.07738	-0.03953	NA	NA	NA	NA	NA	NA	NA	0.048683	0.0378	NA	-0.072324
ENSG00000164733	NA	NA	NA	NA	NA	NA	NA	NA	NA	NA	NA	NA	NA	NA	NA	-0.026293	NA	NA	NA	NA	NA	NA	0.070476	NA	0.0759	NA	NA	NA	NA	-0.016843	NA	0.0288	NA	NA	0.028791	NA	-0.022119	0.02856	NA	0.0639	NA	NA	NA	NA	NA	NA	NA	NA	0.029264
ENSG00000163875	NA	NA	NA	NA	NA	NA	NA	NA	0.018614	NA	NA	NA	NA	NA	NA	NA	NA	NA	NA	NA	NA	NA	NA	NA	NA	NA	NA	NA	NA	NA	NA	NA	NA	NA	0.015961	NA	NA	NA	NA	-0.0345	NA	NA	NA	NA	NA	-0.007393	NA	NA	NA
ENSG00000175193	NA	NA	NA	NA	NA	NA	NA	NA	NA	NA	NA	NA	NA	NA	NA	NA	NA	NA	NA	NA	NA	NA	NA	NA	NA	NA	NA	NA	NA	NA	NA	NA	NA	NA	NA	NA	NA	NA	NA	NA	NA	NA	NA	NA	NA	NA	NA	NA	NA
ENSG00000158793	0.0369	NA	NA	-0.033355	NA	NA	NA	NA	NA	NA	-0.118	NA	NA	NA	NA	NA	NA	NA	-0.0538	NA	NA	NA	NA	-0.043556	NA	NA	NA	NA	NA	NA	NA	NA	NA	NA	NA	-0.046924	-0.069643	NA	NA	NA	NA	-0.104	NA	NA	NA	-0.095659	NA	NA	NA
ENSG00000165118	NA	NA	NA	-0.077469	-0.0844	NA	NA	NA	NA	NA	NA	NA	NA	NA	NA	NA	NA	NA	NA	NA	NA	NA	NA	NA	NA	NA	NA	NA	NA	NA	NA	NA	NA	NA	NA	-0.063497	NA	-0.08039	NA	-0.0538	NA	NA	NA	NA	NA	NA	NA	NA	NA
ENSG00000145191	NA	NA	-0.0588	NA	-0.0592	NA	NA	NA	NA	0.0386	NA	NA	NA	NA	NA	NA	-0.042434	NA	0.046	NA	0.040553	NA	NA	NA	NA	NA	NA	NA	NA	NA	NA	NA	NA	0.0691	NA	NA	NA	NA	-0.03447	NA	NA	NA	NA	NA	NA	NA	NA	NA	NA
ENSG00000145016	NA	NA	NA	NA	NA	NA	NA	NA	NA	NA	0.0318	NA	NA	NA	NA	NA	NA	NA	NA	NA	NA	0.052	NA	NA	NA	-0.0523	NA	NA	0.0646	NA	NA	NA	NA	NA	NA	NA	NA	NA	NA	NA	NA	NA	NA	NA	-0.122	NA	NA	NA	NA
ENSG00000167325	NA	-0.124218	NA	NA	NA	NA	NA	NA	NA	NA	NA	NA	NA	NA	NA	NA	NA	NA	NA	NA	NA	NA	NA	NA	NA	NA	NA	NA	NA	NA	NA	NA	NA	NA	NA	NA	NA	NA	NA	NA	NA	NA	NA	NA	NA	NA	NA	NA	NA
ENSG00000134046	NA	NA	NA	NA	NA	NA	NA	NA	NA	NA	NA	NA	NA	NA	NA	NA	NA	NA	NA	NA	NA	-0.0397	NA	NA	NA	NA	NA	NA	0.0253	NA	NA	NA	NA	NA	NA	NA	-0.026519	NA	NA	NA	NA	NA	NA	NA	-0.0459	NA	NA	NA	-0.042924
ENSG00000147905	NA	NA	0.0418	NA	NA	NA	NA	NA	NA	NA	NA	NA	NA	NA	NA	NA	NA	NA	0.0335	NA	NA	0.0366	-0.012543	NA	-0.063	NA	NA	NA	NA	NA	NA	NA	NA	NA	NA	NA	NA	-0.022123	NA	-0.0479	NA	NA	NA	0.0197	NA	NA	NA	NA	NA
ENSG00000089022	NA	NA	NA	-0.010033	0.00842	NA	NA	NA	NA	NA	NA	NA	NA	NA	NA	NA	NA	NA	-0.0307	NA	NA	NA	-0.010125	-0.025612	0.0336	NA	NA	NA	0.00756	NA	NA	NA	NA	0.0067	0.002538	-0.013727	-0.020568	0.006556	NA	NA	NA	NA	NA	NA	NA	-0.021258	0.0182	NA	NA
ENSG00000106105	-0.03413	0.059907	NA	NA	-0.161	NA	NA	NA	-0.055546	NA	-0.0478	NA	NA	0.066881	NA	NA	NA	NA	NA	NA	NA	NA	-0.120537	NA	-0.15	NA	NA	NA	NA	NA	NA	NA	NA	NA	NA	NA	NA	NA	NA	NA	-0.132171	NA	NA	NA	NA	-0.065585	NA	-0.079104	-0.104189
ENSG00000163349	NA	NA	NA	NA	NA	NA	NA	NA	NA	NA	NA	NA	-0.033471	NA	NA	NA	NA	NA	NA	NA	NA	0.0391	-0.023807	NA	-0.0218	NA	NA	NA	0.0178	NA	-0.051168	NA	NA	0.0785	NA	NA	NA	NA	NA	NA	NA	NA	NA	NA	NA	0.039936	NA	NA	NA
ENSG00000182903	NA	NA	NA	NA	NA	-0.0545	0.0551	NA	-0.040228	NA	NA	NA	NA	NA	NA	NA	-0.08135	NA	-0.101	NA	NA	0.0689	0.082227	NA	NA	-0.0398	NA	NA	0.0626	NA	NA	NA	NA	NA	NA	NA	NA	NA	0.06136	NA	NA	NA	NA	NA	NA	NA	NA	NA	NA
ENSG00000166037	NA	NA	NA	0.010529	0.0253	NA	NA	NA	NA	0.0324	NA	NA	0.002504	NA	-0.039104	NA	NA	NA	0.00676	NA	NA	0.013	NA	NA	NA	NA	0.032368	NA	NA	NA	NA	-0.0481	NA	-0.022	0.012534	0.02283	0.010246	NA	NA	NA	NA	NA	NA	NA	NA	NA	-0.0143	NA	-0.023774
ENSG00000120694	NA	NA	NA	NA	NA	NA	NA	NA	NA	NA	NA	NA	NA	NA	NA	NA	NA	-0.00109	NA	NA	NA	NA	NA	NA	NA	NA	NA	NA	NA	NA	NA	NA	NA	NA	NA	-0.004651	-0.007238	-0.004362	NA	NA	NA	NA	NA	-0.00321	NA	NA	NA	NA	-0.005449
ENSG00000198663	NA	NA	NA	NA	NA	NA	NA	NA	NA	NA	NA	NA	-0.037518	NA	NA	NA	-0.010333	NA	-0.0157	NA	0.045757	-0.0312	0.055319	NA	0.0788	-0.0028	NA	-0.0137	-0.0377	NA	NA	NA	NA	0.0444	NA	NA	NA	NA	NA	0.0379	NA	NA	0.0646	0.0278	NA	NA	NA	NA	0.056106
ENSG00000154222	NA	-0.018994	NA	NA	NA	NA	NA	NA	NA	NA	NA	NA	NA	-0.012331	NA	-0.020072	-0.010616	NA	NA	NA	NA	NA	NA	NA	NA	NA	NA	0.0161	NA	NA	NA	NA	NA	NA	NA	NA	-0.009768	-0.015335	NA	NA	NA	NA	NA	NA	NA	NA	NA	-0.010838	-0.008955
ENSG00000137807	NA	NA	NA	NA	NA	NA	NA	NA	NA	0.0633	NA	NA	NA	NA	NA	NA	NA	NA	0.185	NA	0.071492	NA	NA	NA	NA	NA	NA	NA	NA	NA	NA	NA	NA	NA	NA	NA	NA	NA	NA	NA	NA	-0.0731	NA	NA	NA	NA	NA	NA	NA
ENSG00000197472	NA	NA	NA	NA	NA	NA	NA	0.0514	-0.070317	NA	NA	NA	0.078202	NA	NA	NA	NA	NA	NA	NA	NA	NA	-0.015795	NA	NA	NA	NA	NA	0.0766	-0.051129	NA	0.0675	NA	NA	NA	NA	NA	NA	NA	NA	NA	0.0435	NA	NA	NA	NA	NA	NA	-0.077874
ENSG00000123405	NA	NA	NA	-0.052254	-0.0483	NA	NA	NA	NA	-0.0476	NA	NA	NA	NA	-0.102697	NA	NA	NA	0.0772	NA	NA	NA	NA	NA	-0.105	NA	0.050164	NA	NA	NA	NA	-0.153	NA	NA	NA	-0.03151	-0.064405	-0.035467	NA	-0.0399	NA	-0.111	NA	0.0356	-0.0453	0.109481	0.0853	NA	-0.064932
ENSG00000173113	NA	NA	NA	-0.001595	NA	NA	NA	NA	NA	NA	NA	NA	NA	NA	NA	NA	NA	NA	NA	NA	NA	NA	NA	NA	NA	NA	NA	-0.00141	NA	NA	NA	NA	NA	NA	-0.000619	NA	NA	-0.001595	NA	NA	NA	NA	NA	NA	NA	NA	NA	NA	NA
ENSG00000091732	NA	NA	NA	NA	NA	NA	NA	NA	NA	NA	NA	NA	NA	NA	-0.116155	NA	NA	NA	NA	NA	NA	NA	NA	NA	NA	NA	NA	NA	NA	NA	NA	NA	NA	-0.735	NA	NA	NA	NA	NA	NA	NA	-0.43	NA	NA	NA	NA	NA	NA	NA
ENSG00000152556	NA	NA	NA	NA	NA	NA	NA	NA	NA	-0.0715	NA	NA	NA	NA	NA	NA	NA	NA	NA	NA	0.065202	NA	NA	NA	-0.0251	NA	NA	NA	NA	NA	NA	NA	NA	NA	0.068274	NA	NA	NA	NA	NA	NA	-0.0609	NA	NA	NA	NA	NA	NA	NA
ENSG00000174579	NA	NA	NA	NA	NA	NA	NA	0.0709	NA	NA	NA	NA	NA	0.019592	NA	NA	NA	-0.0255	0.0968	NA	NA	NA	NA	NA	NA	NA	0.019592	NA	0.0748	NA	0.019592	NA	NA	NA	NA	NA	NA	NA	NA	NA	NA	NA	NA	NA	NA	NA	NA	NA	NA
ENSG00000163655	NA	NA	NA	-0.00407	NA	NA	-0.00501	NA	NA	-0.00654	NA	NA	NA	0.005486	NA	NA	NA	NA	-0.011	NA	-0.00193	-0.0029	0.029215	-0.010498	0.00396	-0.00488	NA	-0.00758	-0.00659	NA	NA	NA	NA	-0.00162	NA	-0.003751	-0.009422	0.002212	NA	NA	NA	NA	NA	0.0041	NA	-0.008942	0.0167	NA	-0.001852
ENSG00000118620	NA	NA	0.109	NA	NA	NA	NA	NA	0.13296	NA	NA	NA	NA	-0.080246	NA	NA	NA	NA	-0.103	NA	NA	NA	NA	NA	NA	NA	NA	NA	NA	NA	-0.086756	NA	NA	NA	NA	NA	0.076904	NA	NA	NA	NA	NA	NA	NA	NA	NA	NA	NA	NA
ENSG00000143627	NA	NA	NA	NA	-0.0499	NA	NA	NA	NA	NA	NA	NA	NA	0.011801	NA	NA	NA	NA	NA	NA	NA	NA	NA	NA	-0.0594	-0.0646	NA	NA	NA	NA	NA	NA	NA	NA	NA	NA	NA	NA	NA	NA	NA	NA	NA	NA	NA	0.048983	0.0299	NA	-0.053464
ENSG00000138592	NA	NA	NA	NA	-0.0263	NA	NA	NA	-0.020794	NA	NA	NA	NA	NA	NA	NA	NA	NA	0.0382	NA	NA	0.0358	NA	NA	NA	NA	NA	NA	NA	NA	NA	NA	NA	NA	NA	NA	-0.03969	NA	NA	-0.0588	NA	NA	NA	NA	NA	NA	NA	NA	-0.050085
ENSG00000100890	NA	NA	NA	NA	NA	NA	NA	NA	NA	NA	NA	NA	NA	0.092012	NA	NA	NA	NA	NA	NA	NA	NA	NA	NA	NA	-0.093	0.08572	NA	0.129	NA	0.100509	NA	NA	NA	NA	NA	NA	NA	NA	NA	NA	NA	NA	NA	NA	NA	NA	NA	NA
ENSG00000186187	NA	NA	NA	NA	0.0817	NA	NA	-0.0201	NA	NA	NA	NA	-0.077802	NA	0.154112	NA	NA	NA	NA	NA	NA	NA	0.098213	NA	0.101	NA	NA	NA	-0.0368	NA	NA	0.0778	NA	NA	NA	NA	0.030907	NA	0.04089	NA	NA	0.104	NA	NA	NA	NA	NA	NA	NA
ENSG00000131725	NA	NA	NA	NA	NA	0.0163	-0.0655	NA	NA	NA	NA	NA	0.0359	NA	NA	NA	NA	NA	NA	NA	NA	NA	0.044676	NA	NA	NA	NA	-0.0227	0.0151	NA	NA	-0.0236	NA	-0.0252	NA	NA	NA	NA	NA	NA	NA	NA	NA	NA	NA	NA	NA	NA	NA
ENSG00000076108	NA	NA	NA	NA	NA	NA	NA	NA	NA	NA	NA	NA	NA	NA	NA	NA	NA	NA	0.0503	NA	NA	NA	-0.015822	NA	0.0463	NA	NA	NA	NA	NA	NA	0.0418	NA	NA	NA	NA	NA	-0.015858	NA	NA	NA	NA	NA	NA	-0.0272	0.043816	NA	NA	-0.012642
ENSG00000128891	NA	NA	NA	NA	0.0458	NA	NA	NA	NA	NA	NA	NA	NA	NA	NA	NA	NA	0.0876	-0.0499	NA	NA	NA	NA	NA	NA	NA	NA	NA	NA	NA	0.105068	NA	NA	NA	NA	NA	NA	NA	NA	NA	NA	0.0521	NA	0.0557	NA	NA	-0.076	-0.029389	NA
ENSG00000140694	0.02235	NA	NA	NA	-0.21	NA	-0.199	NA	NA	NA	NA	NA	NA	NA	NA	NA	NA	NA	NA	NA	NA	NA	NA	NA	NA	NA	NA	NA	NA	NA	NA	NA	NA	NA	0.082163	NA	NA	-0.082014	NA	NA	NA	NA	NA	NA	-0.17	NA	0.0957	NA	NA
ENSG00000114745	NA	NA	NA	NA	NA	NA	NA	NA	NA	NA	NA	NA	NA	NA	-0.230067	NA	-0.060289	-0.0929	0.0605	NA	NA	NA	NA	NA	NA	NA	NA	NA	NA	NA	NA	-0.266	NA	NA	NA	NA	NA	NA	NA	NA	NA	-0.245	NA	-0.0586	NA	NA	NA	NA	NA
ENSG00000083828	NA	NA	NA	-0.112292	0.0604	NA	-0.11	NA	NA	NA	NA	NA	NA	0.088151	0.090622	NA	NA	NA	-0.0795	NA	NA	NA	0.156755	NA	NA	NA	0.053181	NA	-0.0858	NA	NA	NA	NA	0.056	NA	-0.092988	-0.10382	NA	0.09932	NA	NA	NA	NA	NA	NA	NA	-0.196	NA	NA
ENSG00000164985	NA	NA	NA	-0.081711	-0.069	NA	NA	NA	NA	NA	NA	NA	NA	NA	0.123145	NA	NA	NA	0.0572	NA	NA	NA	NA	NA	0.158	NA	NA	NA	NA	NA	NA	0.169	NA	NA	-0.039705	NA	-0.062656	-0.070752	NA	NA	NA	NA	NA	NA	NA	NA	NA	-0.019942	NA
ENSG00000211584	NA	NA	NA	NA	-0.253	NA	NA	0.129	NA	NA	NA	NA	0.103908	NA	NA	NA	NA	NA	NA	NA	NA	NA	-0.186251	NA	NA	NA	NA	NA	0.168	NA	NA	NA	NA	NA	NA	NA	NA	-0.227223	NA	NA	-0.303145	NA	NA	NA	NA	NA	NA	NA	-0.23442
ENSG00000113658	-0.0498	NA	NA	NA	NA	NA	NA	NA	-0.062231	NA	NA	NA	NA	NA	NA	-0.039591	NA	NA	0.0246	NA	NA	NA	-0.059471	NA	0.0826	NA	NA	-0.0845	NA	NA	NA	NA	NA	NA	NA	NA	NA	-0.086118	NA	NA	NA	NA	NA	NA	NA	NA	NA	NA	-0.042422
ENSG00000171453	NA	NA	NA	-0.02332	0.0302	0.0207	NA	NA	NA	NA	NA	NA	NA	NA	NA	-0.051152	NA	NA	NA	NA	NA	NA	NA	-0.01702	NA	NA	NA	NA	NA	NA	0.005724	0.0441	NA	NA	NA	NA	NA	0.025648	NA	NA	NA	0.0435	NA	0.0153	NA	NA	NA	NA	NA
ENSG00000111670	NA	0.042803	NA	NA	NA	NA	NA	NA	NA	NA	NA	NA	NA	NA	0.057271	NA	NA	NA	NA	NA	NA	NA	NA	NA	NA	NA	NA	NA	NA	NA	NA	0.0595	NA	0.0544	NA	NA	-0.037932	NA	NA	0.0977	NA	NA	NA	NA	NA	NA	NA	NA	NA
ENSG00000183291	NA	NA	NA	NA	0.273	NA	0.0541	NA	0.073176	0.0386	0.153	NA	NA	NA	0.279392	NA	NA	NA	0.145	-0.093655	NA	NA	NA	0.163624	0.0969	NA	NA	NA	NA	NA	NA	0.224	NA	0.324	-0.071931	NA	0.07538	0.11255	NA	0.067	NA	NA	NA	NA	0.124	0.208851	NA	NA	0.264708
ENSG00000178691	NA	NA	NA	NA	NA	NA	NA	NA	NA	NA	NA	NA	NA	NA	NA	NA	NA	NA	NA	NA	NA	NA	NA	NA	NA	NA	NA	NA	0.0732	NA	NA	NA	NA	NA	NA	NA	NA	NA	NA	NA	NA	NA	NA	NA	-0.0193	NA	NA	-0.132022	NA
ENSG00000114126	NA	NA	0.0571	NA	NA	NA	NA	NA	NA	NA	-0.0308	NA	NA	NA	NA	NA	NA	NA	NA	NA	NA	NA	0.031361	-0.038306	NA	NA	NA	NA	NA	NA	NA	NA	NA	NA	NA	NA	NA	NA	0.02097	NA	NA	NA	NA	NA	NA	-0.027295	0.0229	NA	NA
ENSG00000105993	0.04479	0.018807	NA	-0.030116	-0.0242	NA	-0.0408	NA	-0.015205	-0.0264	0.0486	NA	-0.030001	NA	-0.041696	-0.017884	0.013534	NA	-0.1	NA	0.016984	-0.0481	0.191958	-0.155427	NA	NA	NA	NA	NA	NA	NA	NA	NA	NA	NA	NA	NA	-0.036188	NA	-0.0187	NA	NA	NA	-0.0167	-0.0404	-0.042429	-0.0942	NA	-0.047328
ENSG00000140299	NA	NA	NA	NA	NA	NA	NA	NA	0.109123	NA	NA	NA	-0.075586	-0.074069	0.166538	NA	NA	NA	NA	NA	NA	NA	NA	0.040682	NA	NA	NA	NA	-0.0911	NA	NA	NA	NA	NA	NA	NA	NA	NA	NA	NA	NA	NA	NA	NA	NA	NA	0.0335	-0.094575	NA
ENSG00000171863	NA	NA	NA	-0.027563	-0.0777	NA	NA	NA	0.023581	NA	NA	NA	NA	-0.031548	NA	NA	-0.035464	NA	0.00839	NA	NA	NA	NA	-0.045301	NA	NA	NA	NA	NA	NA	-0.08468	NA	NA	NA	NA	NA	-0.043082	-0.044871	NA	NA	NA	NA	NA	NA	NA	-0.040614	NA	-0.023602	-0.084227
ENSG00000008405	NA	NA	NA	NA	NA	NA	-0.052	NA	NA	NA	0.0978	NA	NA	NA	NA	NA	NA	NA	-0.0161	NA	NA	NA	-0.05041	NA	NA	NA	NA	NA	NA	NA	NA	NA	NA	NA	NA	NA	0.04392	NA	NA	NA	NA	NA	NA	NA	-0.0533	NA	-0.041	NA	NA
ENSG00000182628	NA	NA	NA	NA	NA	NA	NA	NA	NA	NA	NA	NA	NA	NA	NA	NA	NA	NA	-0.0874	NA	NA	NA	NA	NA	NA	NA	NA	NA	NA	NA	NA	NA	NA	NA	NA	NA	NA	NA	NA	NA	NA	NA	NA	NA	NA	0.048224	NA	NA	NA
ENSG00000183742	NA	NA	-0.273	NA	NA	NA	NA	NA	NA	0.107	NA	NA	NA	NA	0.17521	NA	NA	NA	0.0905	NA	NA	NA	NA	NA	NA	NA	NA	NA	NA	NA	NA	0.397	NA	NA	NA	NA	NA	NA	NA	-0.15	NA	NA	-0.232	NA	NA	NA	NA	NA	NA
ENSG00000018699	NA	NA	NA	NA	NA	NA	NA	NA	NA	0.0151	NA	NA	NA	NA	NA	NA	NA	NA	NA	NA	NA	NA	NA	NA	NA	NA	NA	NA	NA	NA	NA	NA	NA	NA	NA	NA	NA	NA	NA	NA	NA	NA	NA	NA	NA	NA	NA	NA	NA
ENSG00000125304	NA	NA	NA	-0.00585	NA	NA	NA	NA	NA	NA	NA	NA	NA	NA	-0.014596	0.01752	NA	NA	NA	NA	NA	0.0161	NA	NA	NA	NA	NA	NA	NA	NA	NA	-0.00992	NA	NA	NA	NA	-0.004269	-0.011861	NA	0.0248	NA	-0.0266	NA	0.0122	NA	-0.029619	NA	NA	NA
ENSG00000101079	NA	-0.160677	NA	NA	-0.132	NA	NA	NA	NA	NA	NA	NA	NA	NA	-0.148154	NA	NA	NA	0.0845	NA	NA	NA	0.060966	NA	-0.14	0.127	NA	-0.171	0.146	NA	NA	NA	NA	NA	NA	NA	NA	NA	NA	-0.145	NA	NA	NA	NA	NA	NA	NA	NA	NA
ENSG00000185404	NA	NA	NA	NA	NA	NA	NA	NA	NA	NA	NA	NA	NA	NA	NA	NA	NA	NA	-0.0437	NA	NA	NA	NA	NA	0.0233	NA	NA	NA	NA	NA	NA	NA	NA	0.0597	NA	NA	NA	NA	NA	NA	NA	NA	NA	NA	NA	NA	NA	NA	NA
ENSG00000137575	NA	-0.12948	NA	-0.138943	-0.198	-0.136	NA	NA	-0.088761	NA	NA	NA	NA	NA	-0.210577	NA	-0.121712	NA	0.165	NA	NA	NA	-0.06582	NA	NA	NA	NA	-0.146	NA	0.0299	NA	-0.138	NA	NA	NA	NA	NA	-0.159205	NA	NA	NA	NA	NA	-0.0701	NA	NA	-0.0561	NA	-0.208971
ENSG00000131966	NA	NA	NA	NA	0.0052	NA	NA	-0.0366	NA	NA	NA	NA	NA	NA	0.058501	NA	NA	NA	NA	NA	NA	NA	NA	NA	NA	NA	NA	NA	-0.034	-0.013043	NA	NA	NA	NA	NA	-0.013763	NA	NA	0.02124	NA	NA	NA	NA	NA	NA	NA	NA	-0.02221	NA
ENSG00000130830	NA	-0.04679	NA	NA	NA	NA	NA	NA	NA	NA	NA	NA	NA	NA	NA	NA	NA	NA	NA	NA	NA	0.0595	NA	0.20715	0.133	NA	NA	-0.0723	NA	NA	NA	0.135	NA	NA	NA	NA	NA	NA	NA	0.0682	NA	NA	NA	NA	-0.0784	NA	NA	NA	NA
ENSG00000109814	NA	NA	NA	NA	NA	NA	NA	0.0426	-0.270876	NA	NA	NA	NA	NA	NA	NA	NA	NA	NA	NA	NA	NA	NA	NA	NA	NA	NA	NA	NA	NA	NA	NA	NA	NA	NA	NA	NA	NA	NA	NA	NA	NA	NA	NA	NA	NA	NA	NA	NA
ENSG00000163872	NA	NA	NA	-0.064425	-0.132	NA	0.108	NA	NA	NA	-0.0596	NA	NA	NA	-0.064192	NA	NA	NA	-0.036	NA	NA	NA	NA	-0.045252	NA	NA	NA	NA	NA	-0.039799	NA	-0.092	NA	NA	NA	NA	NA	NA	-0.0681	NA	NA	-0.0845	NA	NA	NA	-0.058844	NA	NA	-0.131314
ENSG00000158435	NA	-0.030567	NA	NA	-0.066	NA	NA	NA	-0.01576	NA	NA	NA	0.044796	NA	NA	NA	NA	NA	NA	NA	NA	NA	NA	NA	0.0562	NA	NA	NA	0.0725	NA	NA	NA	NA	NA	0.035488	NA	-0.032901	NA	NA	NA	NA	NA	NA	NA	-0.0716	NA	NA	NA	-0.058404
ENSG00000164975	NA	NA	NA	NA	NA	NA	NA	NA	0.058416	NA	NA	NA	NA	NA	0.140916	NA	NA	NA	NA	NA	-0.034877	NA	NA	NA	NA	NA	NA	NA	NA	NA	NA	0.0773	NA	0.194	NA	-0.041449	-0.07825	NA	NA	NA	NA	NA	NA	NA	NA	NA	0.107	-0.035712	0.065254
ENSG00000148290	NA	NA	NA	NA	NA	NA	NA	NA	NA	NA	NA	NA	NA	NA	NA	NA	NA	NA	NA	NA	NA	NA	NA	NA	NA	-0.0496	NA	NA	NA	NA	NA	NA	NA	NA	NA	NA	NA	NA	NA	NA	NA	NA	NA	NA	NA	NA	NA	NA	NA
ENSG00000150995	NA	NA	NA	NA	NA	NA	NA	NA	NA	NA	0.0165	NA	NA	NA	NA	NA	NA	0.00938	NA	NA	NA	NA	NA	NA	NA	NA	NA	NA	NA	NA	NA	NA	NA	NA	NA	NA	NA	NA	NA	NA	NA	NA	NA	NA	NA	NA	NA	NA	NA
ENSG00000124588	0.00175	NA	NA	NA	NA	NA	NA	NA	NA	NA	NA	NA	0.006721	NA	NA	NA	NA	NA	NA	NA	-0.024575	NA	0.025	NA	NA	0.0169	NA	NA	NA	NA	0.019709	NA	NA	NA	NA	NA	NA	NA	NA	-0.033	NA	NA	NA	0.0168	NA	NA	0.0263	NA	NA
ENSG00000099875	NA	NA	NA	NA	NA	NA	NA	NA	-0.011979	NA	-0.0481	NA	NA	NA	-0.073417	NA	NA	NA	NA	NA	NA	NA	-0.091933	NA	0.0551	NA	NA	NA	NA	NA	NA	-0.0938	NA	NA	NA	NA	NA	NA	NA	0.142	NA	NA	NA	-0.0283	NA	-0.090138	NA	NA	NA
ENSG00000167113	NA	NA	-0.0132	NA	NA	0.0316	NA	NA	NA	-0.039	NA	NA	NA	-0.110052	NA	0.053315	NA	NA	-0.144	NA	NA	0.0474	-0.149917	NA	-0.181	-0.0424	NA	NA	NA	NA	NA	NA	NA	NA	NA	NA	-0.039157	NA	NA	-0.0823	NA	NA	-0.0366	NA	-0.148	NA	0.111	NA	NA
ENSG00000227124	NA	NA	-0.0147	0.046366	0.0299	-0.0213	NA	NA	NA	NA	0.0469	NA	NA	NA	NA	NA	NA	NA	0.0631	NA	NA	0.0408	NA	NA	NA	NA	NA	NA	NA	NA	NA	0.0202	NA	NA	NA	0.057065	0.032127	NA	NA	NA	NA	0.046	NA	NA	NA	0.042488	0.0311	0.041654	0.033792
ENSG00000178719	NA	-0.128907	NA	NA	-0.157	NA	NA	NA	NA	NA	NA	NA	0.067978	NA	-0.039839	NA	NA	0.109	NA	NA	NA	-0.0525	NA	NA	-0.143	NA	NA	-0.145	0.0748	NA	NA	NA	NA	NA	NA	NA	-0.056544	NA	NA	NA	NA	NA	NA	0.0337	NA	NA	0.0767	NA	NA
ENSG00000089280	NA	NA	NA	-0.356736	-0.336	0.339	NA	NA	NA	NA	NA	NA	NA	NA	NA	NA	NA	0.338	-0.0559	NA	NA	0.163	NA	-0.001594	NA	NA	NA	NA	NA	-0.001249	0.001877	NA	NA	NA	NA	NA	-0.166053	-0.37358	NA	NA	NA	NA	NA	NA	NA	-0.2137	NA	NA	-0.35488
ENSG00000146833	-0.11528	NA	NA	NA	0.0339	0.141	NA	NA	NA	0.126	NA	NA	NA	0.206713	0.096685	NA	NA	NA	0.0861	0.051305	-0.086485	NA	0.078466	NA	NA	0.0317	0.191117	NA	0.0942	NA	0.142598	NA	NA	NA	NA	NA	0.031799	NA	NA	NA	NA	NA	NA	NA	NA	0.151047	0.115	NA	NA
ENSG00000160679	NA	NA	0.0329	NA	NA	0.12	NA	NA	NA	0.0251	NA	NA	-0.028434	NA	NA	NA	NA	NA	NA	NA	NA	-0.0273	0.048388	NA	NA	NA	0.085979	NA	NA	NA	NA	NA	NA	NA	NA	NA	NA	NA	NA	NA	NA	NA	NA	NA	NA	NA	0.135	NA	NA
ENSG00000102572	NA	NA	0.00528	NA	0.00322	NA	NA	NA	NA	0.00367	NA	NA	NA	NA	NA	-0.0026	NA	0.00567	NA	NA	NA	NA	NA	NA	NA	NA	NA	NA	NA	NA	NA	NA	NA	NA	0.002056	0.003722	0.003918	0.003818	NA	0.00442	NA	NA	NA	NA	NA	NA	NA	NA	NA
ENSG00000100650	0.01332	NA	NA	NA	0.0266	NA	NA	NA	NA	0.0216	NA	NA	NA	NA	NA	NA	NA	NA	NA	-0.027617	NA	NA	0.032356	NA	NA	NA	NA	-0.0267	NA	NA	0.030184	0.0809	NA	0.0634	NA	NA	0.029155	NA	NA	NA	NA	0.0486	NA	NA	NA	NA	NA	NA	NA
ENSG00000147316	NA	NA	NA	NA	NA	NA	NA	NA	NA	NA	NA	NA	NA	NA	NA	NA	NA	NA	NA	NA	NA	NA	NA	NA	NA	-0.0599	NA	NA	NA	NA	NA	NA	NA	NA	NA	NA	NA	NA	NA	NA	NA	NA	NA	NA	NA	NA	NA	NA	NA
ENSG00000137274	NA	NA	NA	NA	0.133	NA	NA	NA	0.126425	NA	0.105	NA	NA	NA	NA	NA	NA	NA	NA	NA	NA	NA	NA	0.050776	NA	0.11	NA	NA	NA	NA	NA	NA	NA	NA	NA	NA	NA	0.099399	NA	NA	NA	NA	NA	NA	NA	NA	NA	NA	0.056354
ENSG00000183077	NA	NA	NA	NA	NA	NA	NA	NA	NA	NA	NA	NA	NA	0.026091	0.034501	NA	NA	NA	NA	NA	0.044436	NA	NA	NA	NA	NA	NA	NA	NA	NA	0.013659	0.053	NA	NA	NA	NA	NA	NA	NA	NA	NA	0.0442	NA	NA	0.0536	NA	NA	NA	NA
ENSG00000169689	NA	NA	NA	NA	NA	NA	NA	NA	NA	NA	NA	NA	NA	NA	NA	NA	NA	NA	NA	NA	NA	NA	NA	NA	NA	NA	NA	NA	NA	NA	NA	NA	NA	NA	NA	NA	NA	NA	NA	NA	NA	NA	NA	NA	NA	NA	NA	NA	NA
ENSG00000050344	NA	0.091306	NA	NA	NA	NA	NA	NA	NA	NA	NA	NA	NA	NA	NA	NA	NA	NA	NA	NA	0.058163	NA	NA	NA	NA	NA	NA	NA	NA	NA	NA	0.186	NA	0.135	NA	NA	NA	NA	NA	NA	NA	0.178	NA	NA	NA	NA	NA	NA	NA
ENSG00000123739	NA	NA	NA	NA	NA	NA	NA	NA	NA	NA	NA	NA	NA	NA	NA	NA	NA	NA	NA	NA	NA	NA	NA	NA	NA	NA	NA	NA	NA	NA	NA	-0.0236	NA	NA	NA	NA	NA	NA	NA	NA	NA	0.548	NA	NA	0.538	NA	NA	-0.489184	NA
ENSG00000244682	NA	NA	NA	NA	NA	NA	NA	NA	NA	0.0198	NA	NA	NA	NA	NA	NA	NA	NA	NA	NA	NA	0.0555	NA	NA	0.197	NA	NA	NA	NA	NA	NA	NA	NA	NA	NA	NA	NA	NA	-0.08163	NA	NA	NA	NA	NA	NA	NA	NA	NA	NA
ENSG00000122591	NA	NA	NA	NA	NA	NA	NA	NA	NA	NA	NA	NA	NA	NA	NA	NA	NA	NA	0.0929	NA	NA	NA	NA	NA	NA	-0.0165	-0.01308	NA	0.0321	NA	-0.018264	NA	NA	NA	NA	NA	NA	NA	NA	-0.0287	NA	-0.034	NA	NA	NA	NA	NA	NA	NA
ENSG00000148248	NA	NA	NA	NA	-0.0497	NA	NA	NA	NA	NA	NA	NA	NA	0.062674	-0.195604	NA	NA	NA	-0.134	NA	0.059906	NA	0.121434	NA	NA	-0.102	NA	NA	NA	NA	NA	-0.154	NA	NA	NA	NA	NA	NA	0.10537	NA	NA	NA	NA	NA	NA	NA	0.0367	NA	-0.105739
ENSG00000083312	NA	NA	NA	NA	NA	NA	-0.023	NA	NA	NA	NA	NA	-0.032046	NA	0.055622	NA	NA	NA	0.0167	NA	NA	NA	NA	NA	NA	NA	NA	NA	-0.0194	NA	NA	NA	NA	NA	NA	NA	NA	NA	NA	0.1	NA	NA	NA	NA	NA	NA	NA	NA	NA
ENSG00000088832	NA	0.027619	NA	NA	NA	NA	NA	NA	NA	NA	NA	NA	NA	0.022079	NA	NA	NA	NA	NA	NA	NA	NA	-0.11963	NA	-0.0476	NA	NA	NA	0.0451	NA	NA	NA	NA	NA	NA	NA	NA	NA	NA	0.0143	NA	-0.0252	NA	NA	NA	NA	NA	NA	NA
ENSG00000121211	NA	NA	NA	NA	-0.0592	NA	NA	NA	NA	NA	NA	NA	NA	-0.010446	NA	0.079187	-0.045919	NA	0.0272	NA	NA	NA	NA	NA	NA	NA	NA	NA	NA	NA	NA	NA	NA	NA	0.0155	NA	NA	NA	NA	0.0305	NA	NA	NA	NA	NA	NA	0.0611	NA	-0.055355
ENSG00000173744	NA	NA	NA	-0.054952	-0.0954	NA	NA	NA	NA	NA	0.0397	NA	NA	NA	NA	NA	-0.054423	NA	0.0127	NA	NA	-0.047	NA	NA	NA	NA	NA	NA	0.0567	NA	NA	NA	NA	NA	0.075885	NA	NA	NA	NA	NA	NA	-0.0268	NA	NA	NA	NA	NA	NA	-0.074269
ENSG00000076864	NA	NA	NA	NA	NA	NA	NA	NA	NA	NA	NA	NA	NA	NA	NA	NA	-0.168652	NA	0.0824	NA	0.372493	NA	-0.272255	NA	NA	NA	0.12869	NA	NA	NA	0.034582	NA	NA	NA	NA	NA	NA	NA	NA	NA	NA	NA	NA	NA	NA	NA	NA	NA	NA
ENSG00000171204	NA	NA	NA	NA	0.108	NA	NA	NA	0.271994	NA	NA	NA	NA	NA	0.113534	NA	0.048904	NA	NA	NA	NA	NA	NA	NA	NA	NA	NA	NA	NA	NA	NA	NA	NA	NA	-0.059085	NA	NA	NA	NA	NA	NA	NA	NA	NA	NA	NA	NA	NA	NA
ENSG00000166965	NA	NA	NA	NA	NA	-0.0239	NA	NA	NA	-0.0159	NA	NA	NA	NA	NA	NA	-0.035085	NA	NA	NA	-0.017224	NA	NA	-0.033434	NA	-0.0204	NA	-0.0303	NA	NA	NA	NA	NA	NA	NA	NA	NA	NA	NA	NA	NA	NA	-0.0244	0.044	NA	NA	-0.0259	NA	NA
ENSG00000127483	-0.02977	-0.017193	NA	NA	NA	NA	NA	-0.0119	NA	NA	NA	NA	NA	NA	NA	NA	NA	NA	0.0973	-0.011786	NA	0.0608	-0.038002	NA	NA	NA	NA	NA	-0.0103	NA	NA	0.08	NA	0.0529	NA	0.028789	0.017931	NA	NA	NA	NA	NA	NA	NA	-0.0309	NA	NA	NA	NA
ENSG00000269335	NA	NA	NA	NA	0.106	NA	NA	NA	0.029914	NA	NA	NA	NA	NA	0.175666	NA	NA	NA	0.0757	NA	NA	NA	-0.050119	NA	NA	NA	NA	NA	NA	NA	NA	0.21	NA	0.148	-0.041001	NA	NA	0.031996	NA	NA	NA	0.171	NA	NA	0.0601	NA	NA	NA	0.060123
ENSG00000036257	NA	NA	NA	NA	NA	NA	NA	NA	NA	NA	NA	NA	NA	NA	NA	NA	NA	NA	NA	NA	0.032814	NA	0.016895	NA	NA	NA	NA	NA	NA	NA	-0.020577	-0.0125	NA	NA	NA	NA	NA	NA	NA	NA	NA	NA	NA	NA	NA	NA	NA	NA	0.015778
ENSG00000116698	NA	NA	NA	NA	NA	NA	NA	NA	NA	NA	NA	NA	NA	NA	NA	NA	NA	NA	NA	NA	NA	NA	NA	NA	NA	NA	NA	NA	NA	NA	NA	NA	NA	NA	NA	NA	NA	NA	NA	NA	NA	NA	NA	NA	NA	NA	NA	NA	NA
ENSG00000243989	NA	NA	NA	NA	NA	NA	NA	NA	NA	NA	NA	NA	NA	NA	NA	NA	NA	NA	NA	NA	NA	NA	NA	NA	NA	NA	NA	-0.188	NA	NA	NA	NA	NA	NA	NA	NA	NA	NA	NA	NA	NA	NA	NA	NA	NA	NA	-0.236	NA	NA
ENSG00000171735	NA	NA	NA	NA	NA	NA	NA	NA	NA	NA	NA	NA	NA	NA	NA	NA	NA	NA	NA	NA	NA	NA	NA	NA	NA	NA	NA	NA	NA	-0.002967	NA	NA	NA	0.00491	NA	NA	NA	NA	NA	NA	NA	NA	NA	NA	NA	NA	0.00495	-0.009366	NA
ENSG00000174799	NA	NA	NA	NA	NA	NA	NA	NA	NA	NA	NA	NA	NA	NA	NA	-0.034374	-0.051687	NA	NA	NA	NA	NA	NA	NA	NA	NA	NA	NA	NA	NA	NA	NA	NA	NA	NA	NA	NA	NA	-0.05967	NA	NA	NA	NA	NA	-0.0896	NA	NA	NA	-0.020633
ENSG00000036549	NA	NA	NA	NA	NA	NA	NA	NA	NA	NA	NA	NA	NA	NA	NA	NA	NA	NA	-0.244	NA	NA	NA	NA	NA	0.277	NA	NA	NA	NA	NA	NA	-0.493	NA	NA	NA	NA	NA	NA	NA	NA	NA	NA	NA	NA	NA	0.171069	NA	NA	NA
ENSG00000127481	NA	NA	NA	0.026197	0.0096	NA	NA	NA	NA	0.0347	0.0455	NA	0.007189	0.040905	-0.048923	NA	0.006729	NA	0.0544	0.035159	0.034674	0.0296	NA	NA	NA	NA	NA	NA	0.0134	-0.004713	NA	NA	NA	NA	0.01659	0.020771	NA	NA	NA	NA	NA	NA	NA	NA	NA	0.06878	0.0274	NA	NA
ENSG00000185917	NA	NA	NA	NA	NA	NA	-0.0603	NA	NA	NA	NA	NA	NA	NA	-0.07533	NA	NA	NA	-0.102	NA	NA	0.0557	-0.062006	NA	NA	NA	NA	NA	NA	NA	0.027507	NA	NA	NA	0.021983	NA	NA	NA	NA	NA	NA	-0.0936	NA	NA	NA	NA	-0.0694	NA	NA
ENSG00000106636	NA	NA	NA	NA	NA	NA	NA	NA	NA	0.0216	-0.0271	NA	NA	NA	0.073245	NA	NA	NA	NA	NA	NA	NA	NA	-0.051745	NA	NA	NA	NA	NA	NA	NA	0.08	NA	NA	0.030976	NA	NA	NA	NA	NA	NA	NA	NA	NA	NA	-0.028398	NA	-0.037524	NA
ENSG00000185201	NA	NA	NA	0.040001	-0.0253	NA	NA	NA	NA	0.0871	0.0459	NA	NA	NA	-0.094365	NA	NA	NA	NA	NA	0.120568	NA	NA	NA	NA	-0.0343	0.006084	NA	NA	NA	NA	NA	NA	NA	NA	0.061696	0.079171	0.040536	NA	0.134	NA	NA	NA	-0.0181	-0.0342	NA	NA	-0.045247	-0.023389
ENSG00000058729	NA	NA	NA	NA	NA	NA	NA	NA	NA	NA	NA	NA	NA	NA	-0.04557	NA	NA	NA	NA	NA	NA	NA	0.039371	NA	NA	NA	NA	NA	NA	NA	NA	NA	0.022	NA	NA	NA	NA	NA	NA	-0.0523	NA	NA	NA	NA	NA	NA	NA	NA	NA
ENSG00000058668	NA	NA	NA	NA	0.13	NA	NA	NA	NA	NA	0.0533	NA	NA	-0.051122	NA	NA	NA	NA	-0.161	NA	NA	NA	NA	NA	NA	NA	0.161029	NA	NA	NA	0.096494	NA	-0.188	NA	0.075113	NA	NA	NA	NA	NA	NA	NA	NA	NA	NA	0.114287	-0.145	NA	0.06034
ENSG00000068438	NA	NA	NA	NA	NA	NA	NA	NA	NA	NA	NA	NA	NA	NA	NA	NA	NA	NA	NA	NA	NA	NA	NA	NA	NA	NA	NA	NA	NA	NA	NA	NA	NA	NA	NA	NA	NA	NA	NA	NA	NA	NA	NA	NA	NA	NA	NA	NA	NA
ENSG00000143498	NA	NA	0.0113	NA	NA	NA	NA	NA	0.054307	NA	NA	NA	NA	NA	0.094876	NA	NA	NA	-0.0327	NA	NA	0.0329	NA	NA	0.0418	NA	NA	NA	NA	NA	NA	0.053	NA	NA	NA	NA	NA	NA	NA	NA	NA	NA	NA	0.0241	NA	NA	NA	NA	NA
ENSG00000213923	NA	NA	-0.0186	NA	-0.0382	-0.0486	NA	NA	NA	NA	-0.0443	NA	NA	-0.033946	NA	NA	-0.041948	NA	NA	NA	NA	NA	NA	NA	0.0551	NA	-0.020978	NA	0.034	-0.031201	-0.0225	NA	NA	0.0468	NA	NA	NA	-0.017203	NA	0.0305	NA	NA	-0.0107	NA	-0.0375	-0.037787	NA	NA	-0.062422
ENSG00000116649	NA	NA	NA	NA	0.136	NA	NA	NA	NA	NA	NA	NA	NA	NA	NA	NA	NA	NA	NA	NA	0.079685	NA	NA	NA	0.133	NA	NA	NA	-0.153	NA	NA	NA	NA	NA	NA	NA	NA	NA	NA	NA	NA	NA	NA	NA	NA	NA	-0.0534	NA	0.09293
ENSG00000164713	NA	NA	NA	NA	NA	NA	NA	NA	NA	NA	NA	NA	NA	NA	NA	NA	NA	NA	NA	NA	NA	NA	0.017787	NA	NA	NA	NA	NA	NA	NA	NA	NA	NA	NA	NA	NA	NA	NA	NA	NA	NA	NA	NA	NA	NA	NA	NA	NA	NA
ENSG00000120697	NA	NA	NA	NA	NA	NA	NA	NA	NA	0.0896	NA	NA	NA	NA	NA	NA	NA	NA	NA	NA	NA	NA	NA	NA	NA	NA	NA	NA	NA	NA	NA	NA	NA	NA	NA	NA	NA	NA	NA	NA	NA	NA	NA	NA	NA	NA	NA	NA	NA
ENSG00000173889	NA	NA	NA	NA	NA	NA	NA	NA	NA	NA	NA	NA	NA	NA	-0.055798	NA	NA	NA	0.0771	NA	NA	NA	-0.027049	NA	NA	NA	NA	NA	0.0565	NA	NA	-0.0864	NA	NA	0.029958	NA	NA	NA	-0.0433	NA	NA	NA	NA	NA	NA	NA	NA	NA	NA
ENSG00000165195	NA	NA	0.0539	NA	NA	NA	NA	NA	NA	NA	NA	NA	NA	NA	-0.148249	NA	NA	NA	0.0685	NA	NA	NA	NA	NA	NA	NA	NA	NA	NA	NA	NA	-0.128	NA	NA	NA	NA	NA	NA	NA	NA	NA	-0.077	NA	NA	NA	NA	NA	NA	-0.197796
ENSG00000164172	NA	NA	NA	NA	NA	NA	NA	NA	NA	NA	NA	NA	NA	NA	0.043349	NA	0.040522	NA	-0.0136	NA	0.030653	NA	NA	NA	0.168	NA	NA	0.0135	NA	NA	NA	NA	NA	NA	NA	NA	NA	NA	NA	0.142	NA	NA	NA	NA	NA	NA	NA	NA	NA
ENSG00000124802	NA	NA	NA	NA	-0.0153	NA	NA	NA	NA	NA	NA	NA	NA	NA	NA	-0.003739	NA	NA	NA	NA	0.01027	NA	NA	NA	0.0213	NA	NA	NA	0.0146	NA	-0.017042	-0.0083	NA	NA	NA	-0.014132	-0.012284	NA	NA	NA	NA	NA	NA	NA	-0.00662	NA	NA	NA	-0.022713
ENSG00000198964	NA	NA	NA	NA	NA	NA	NA	NA	NA	NA	NA	NA	-0.055425	NA	-0.08398	NA	NA	NA	-0.0988	0.025036	0.057982	0.0351	0.023313	NA	NA	NA	NA	NA	NA	NA	NA	-0.0171	NA	0.0351	NA	NA	-0.027575	NA	NA	NA	NA	NA	NA	-0.0407	NA	NA	NA	NA	-0.031257
ENSG00000119715	NA	NA	NA	NA	-0.117	NA	NA	NA	NA	NA	NA	NA	NA	NA	NA	NA	NA	NA	NA	NA	NA	NA	NA	NA	NA	NA	-0.082787	NA	NA	NA	NA	NA	NA	NA	NA	NA	NA	-0.104622	-0.11217	NA	NA	0.0782	NA	NA	-0.2	NA	NA	-0.052327	-0.098625
ENSG00000092020	0.01698	0.020997	NA	NA	-0.107	NA	NA	NA	NA	NA	NA	NA	NA	NA	NA	NA	NA	NA	0.11	NA	NA	NA	NA	NA	NA	0.102	NA	NA	0.156	NA	NA	NA	NA	NA	NA	-0.067829	-0.055605	NA	NA	NA	NA	NA	NA	NA	NA	NA	NA	NA	-0.160882
ENSG00000185055	0.09859	NA	NA	NA	NA	NA	NA	NA	0.066514	NA	NA	NA	NA	-0.081908	NA	NA	NA	NA	NA	NA	-0.063737	NA	0.036664	NA	NA	NA	NA	NA	NA	NA	NA	NA	NA	-0.037	NA	NA	NA	NA	NA	NA	NA	NA	NA	0.0216	NA	NA	NA	NA	NA
ENSG00000197728	NA	NA	NA	NA	NA	NA	NA	NA	NA	NA	NA	NA	NA	NA	0.000174	NA	NA	NA	NA	0.001627	NA	NA	NA	NA	NA	NA	NA	NA	NA	NA	NA	NA	NA	NA	NA	NA	NA	NA	NA	NA	NA	-0.000377	-0.000285	NA	NA	NA	NA	NA	NA
ENSG00000071967	NA	NA	NA	-0.137207	NA	NA	0.0861	NA	NA	NA	-0.0555	NA	NA	NA	NA	NA	NA	NA	NA	0.077972	NA	NA	NA	-0.132353	-0.145	NA	NA	NA	0.123	NA	NA	NA	NA	NA	NA	-0.165929	-0.154367	NA	NA	NA	NA	NA	NA	NA	NA	NA	NA	NA	-0.176523
ENSG00000145687	NA	NA	NA	NA	NA	NA	NA	NA	NA	NA	NA	NA	NA	NA	NA	NA	-0.046586	NA	0.0289	NA	NA	NA	NA	NA	0.0184	NA	NA	NA	NA	NA	NA	NA	NA	NA	-0.024128	NA	NA	NA	NA	NA	NA	NA	NA	0.03	NA	NA	NA	NA	-0.044811
ENSG00000271383	NA	NA	NA	NA	NA	NA	NA	NA	NA	NA	NA	NA	NA	0.001318	NA	NA	0.000606	NA	NA	NA	NA	NA	NA	NA	0.00077	0.00051	0.00065	0.000602	NA	NA	NA	NA	NA	NA	NA	NA	NA	NA	NA	NA	NA	NA	NA	NA	NA	NA	NA	NA	NA
ENSG00000168066	NA	-0.032774	NA	0.052969	NA	NA	NA	NA	NA	0.0232	NA	NA	NA	NA	-0.053245	NA	NA	NA	0.0302	NA	NA	NA	-0.034035	NA	-0.0398	-0.0665	NA	NA	NA	NA	NA	NA	NA	NA	NA	0.052969	NA	0.045913	NA	-0.0499	NA	NA	NA	NA	NA	NA	NA	NA	NA
ENSG00000119977	NA	NA	NA	NA	NA	NA	NA	NA	NA	NA	NA	NA	NA	NA	NA	NA	NA	NA	NA	NA	NA	0.067	NA	NA	0.0336	NA	NA	NA	NA	0.014305	NA	0.0581	NA	0.0364	NA	NA	NA	NA	NA	-0.0273	NA	0.0223	NA	NA	NA	NA	NA	NA	NA
ENSG00000070476	NA	0.100714	NA	NA	NA	NA	NA	NA	NA	NA	NA	NA	NA	NA	NA	NA	0.080548	NA	-0.162	NA	NA	0.169	0.083961	NA	NA	NA	NA	0.0589	0.0515	NA	NA	NA	NA	0.202	NA	NA	NA	NA	0.06678	NA	NA	NA	NA	NA	NA	NA	NA	0.056705	NA
ENSG00000175305	NA	NA	NA	NA	NA	NA	NA	NA	NA	NA	NA	NA	NA	NA	NA	NA	NA	NA	NA	NA	NA	NA	NA	NA	NA	NA	NA	NA	NA	NA	NA	NA	NA	NA	NA	NA	NA	-0.044889	NA	NA	NA	NA	NA	NA	NA	NA	NA	NA	NA
ENSG00000120833	NA	NA	NA	NA	-0.0724	NA	NA	NA	NA	NA	NA	NA	NA	NA	-0.140485	NA	NA	NA	NA	NA	NA	NA	NA	NA	NA	NA	NA	NA	NA	NA	NA	-0.0875	NA	-0.0805	NA	NA	NA	NA	NA	NA	NA	-0.129	NA	0.042	NA	NA	NA	NA	-0.062048
ENSG00000105401	NA	NA	NA	-0.093469	-0.101	NA	NA	NA	0.073954	NA	NA	NA	NA	NA	0.099763	NA	-0.055892	NA	0.0415	NA	NA	NA	NA	NA	-0.0701	NA	NA	NA	NA	NA	NA	0.144	NA	NA	NA	NA	-0.074913	-0.10225	NA	-0.148	NA	0.123	NA	0.0379	NA	NA	NA	NA	-0.076166
ENSG00000164346	NA	NA	NA	NA	NA	NA	NA	NA	NA	NA	NA	NA	NA	NA	0.011241	NA	NA	NA	NA	NA	NA	NA	NA	NA	NA	NA	NA	NA	NA	NA	NA	0.0417	NA	0.0276	NA	0.021303	NA	NA	NA	NA	NA	0.03	NA	NA	NA	NA	NA	NA	NA
ENSG00000205352	NA	NA	NA	NA	-0.0966	NA	NA	NA	-0.038747	NA	0.0291	NA	NA	NA	-0.155479	NA	-0.028116	NA	0.0403	NA	NA	NA	-0.080856	NA	NA	NA	NA	NA	0.0981	NA	NA	-0.161	NA	NA	0.059749	NA	-0.029063	-0.045339	NA	NA	NA	-0.147	NA	NA	-0.0671	NA	NA	NA	-0.13221
ENSG00000278259	NA	NA	NA	NA	NA	NA	NA	NA	NA	NA	NA	NA	NA	NA	-0.083322	NA	NA	NA	NA	NA	NA	NA	-0.084204	NA	NA	NA	NA	NA	NA	-0.055703	NA	NA	NA	NA	NA	NA	NA	NA	NA	NA	NA	NA	NA	NA	-0.118	NA	-0.0443	NA	NA
ENSG00000095787	NA	NA	NA	NA	NA	NA	NA	NA	NA	NA	0.0121	NA	NA	NA	-0.037859	NA	NA	NA	0.0716	0.014224	NA	0.0348	NA	NA	NA	NA	NA	NA	0.0291	NA	NA	NA	NA	NA	0.017809	NA	NA	NA	NA	NA	NA	-0.0275	NA	NA	NA	0.024662	NA	NA	NA
ENSG00000183569	NA	NA	NA	NA	-0.156	NA	NA	NA	NA	NA	NA	NA	NA	-0.039064	NA	NA	NA	0.00465	NA	NA	-0.077786	NA	NA	NA	-0.0374	-0.0779	NA	NA	NA	NA	NA	NA	NA	NA	NA	NA	NA	NA	NA	NA	NA	NA	NA	NA	NA	NA	NA	NA	NA
ENSG00000129003	NA	NA	NA	NA	NA	NA	NA	NA	0.100445	NA	NA	NA	-0.071527	NA	0.177791	NA	NA	NA	0.108	NA	0.066821	0.112	NA	NA	NA	NA	NA	NA	NA	NA	NA	NA	NA	NA	NA	NA	NA	NA	NA	NA	NA	0.0678	NA	NA	NA	NA	NA	NA	NA
ENSG00000131100	NA	-0.041517	NA	NA	NA	NA	NA	NA	NA	NA	NA	NA	NA	NA	-0.075471	NA	-0.013208	NA	NA	NA	-0.01753	NA	NA	NA	NA	NA	NA	NA	NA	NA	NA	-0.0921	NA	NA	NA	NA	NA	NA	0.0435	NA	NA	-0.0703	NA	NA	-0.0469	-0.032213	0.0339	0.018131	NA
ENSG00000102172	NA	-0.14587	NA	-0.077666	NA	-0.351	NA	NA	NA	NA	NA	NA	NA	NA	-0.115984	NA	NA	NA	NA	NA	0.193752	NA	NA	NA	NA	NA	-0.038384	-0.103	NA	NA	-0.108362	NA	NA	NA	NA	NA	NA	-0.065545	NA	NA	NA	NA	NA	NA	NA	0.082495	NA	NA	-0.100044
ENSG00000010270	NA	NA	NA	NA	NA	NA	NA	0.106	-0.103278	-0.0752	NA	NA	NA	NA	NA	NA	NA	NA	NA	NA	0.135184	NA	NA	NA	0.294	NA	NA	NA	0.146	NA	NA	NA	NA	NA	NA	0.050311	NA	NA	NA	NA	NA	-0.082	NA	NA	NA	-0.071248	NA	NA	-0.138081
ENSG00000005302	NA	NA	NA	0.043921	NA	NA	NA	NA	NA	0.0186	NA	NA	NA	NA	NA	NA	NA	NA	-0.0727	NA	NA	-0.0698	NA	NA	NA	-0.04	NA	NA	NA	NA	NA	-0.0497	NA	NA	NA	NA	0.05717	NA	NA	0.0607	NA	NA	NA	NA	-0.171	NA	NA	-0.042292	NA
ENSG00000143924	NA	-0.172838	NA	NA	NA	NA	NA	NA	NA	NA	NA	NA	NA	-0.088239	-0.116222	NA	-0.250209	NA	NA	NA	-0.102741	NA	NA	NA	-0.0927	NA	NA	NA	NA	-0.01022	NA	NA	NA	NA	0.106435	NA	NA	NA	NA	-0.11	NA	-0.191	NA	NA	NA	0.077578	0.0822	NA	-0.147181
ENSG00000058063	NA	NA	NA	NA	0.0485	NA	NA	NA	NA	NA	NA	NA	NA	NA	0.062153	NA	NA	NA	0.0689	NA	NA	0.0707	0.012972	NA	0.0984	NA	NA	NA	NA	NA	NA	NA	NA	NA	NA	0.04059	0.033624	0.028044	NA	NA	NA	0.041	NA	0.0151	0.0121	NA	0.037	NA	NA
ENSG00000160075	-0.05454	NA	NA	NA	-0.0138	NA	NA	NA	NA	0.0156	NA	NA	NA	NA	NA	NA	NA	NA	-0.0596	NA	NA	-0.0241	0.035275	-0.1658	-0.0665	NA	NA	-0.0174	NA	NA	0.021892	-0.0647	NA	-0.0586	NA	NA	NA	-0.039594	NA	NA	NA	-0.0514	NA	NA	NA	NA	0.00882	NA	-0.020573
ENSG00000177119	NA	NA	NA	NA	NA	NA	NA	NA	-0.08051	-0.0101	NA	NA	NA	NA	NA	NA	NA	NA	NA	NA	NA	NA	NA	NA	NA	NA	NA	NA	NA	NA	NA	NA	NA	NA	NA	NA	NA	NA	NA	NA	NA	NA	NA	NA	NA	NA	NA	NA	NA
ENSG00000162599	NA	NA	NA	-0.031178	NA	NA	NA	NA	NA	-0.1	NA	NA	NA	NA	0.071174	NA	NA	NA	NA	NA	NA	NA	NA	NA	0.046	0.0541	NA	NA	-0.094	NA	NA	0.0837	NA	NA	-0.033337	NA	NA	NA	NA	NA	NA	NA	NA	0.0531	NA	0.117778	0.0645	NA	NA
ENSG00000135677	NA	NA	NA	NA	NA	NA	NA	NA	NA	NA	NA	NA	NA	NA	NA	NA	0.210807	NA	NA	NA	NA	NA	NA	NA	NA	NA	NA	NA	NA	NA	NA	NA	NA	NA	NA	NA	NA	NA	NA	NA	NA	NA	NA	NA	NA	NA	NA	NA	NA
ENSG00000162714	NA	NA	NA	NA	NA	NA	NA	NA	NA	NA	-0.0857	NA	NA	NA	NA	NA	NA	NA	NA	NA	NA	NA	-0.063312	NA	NA	NA	NA	NA	NA	-0.059055	0.077792	NA	NA	NA	NA	NA	NA	NA	NA	NA	NA	NA	NA	NA	NA	-0.079432	0.0613	NA	-0.063168
ENSG00000105771	NA	NA	NA	NA	-0.0134	NA	NA	NA	NA	NA	NA	NA	NA	0.106976	0.010741	NA	NA	NA	-0.0324	NA	-0.044572	NA	NA	NA	0.0377	NA	NA	NA	NA	-0.04433	0.071203	NA	NA	NA	NA	NA	-0.050234	0.004827	NA	NA	NA	0.0278	NA	NA	NA	NA	NA	NA	NA
ENSG00000276234	NA	-0.041464	NA	NA	NA	NA	NA	NA	NA	0.0273	NA	NA	NA	NA	NA	NA	-0.025515	NA	NA	NA	NA	NA	NA	NA	-0.0282	NA	NA	-0.0429	NA	NA	NA	NA	NA	NA	NA	NA	NA	NA	NA	NA	NA	NA	NA	NA	NA	NA	NA	NA	NA
ENSG00000145982	-0.02085	NA	NA	NA	NA	NA	NA	NA	NA	NA	-0.0441	NA	NA	NA	NA	NA	NA	NA	NA	NA	NA	NA	NA	NA	NA	NA	NA	-0.0395	NA	-0.036399	NA	NA	NA	NA	NA	NA	NA	NA	NA	NA	NA	NA	-0.0308	NA	NA	NA	NA	NA	NA
ENSG00000164048	NA	NA	NA	NA	0.047	NA	NA	NA	NA	0.0555	NA	NA	NA	NA	NA	NA	NA	NA	0.02	NA	0.021963	0.0145	NA	NA	NA	NA	NA	-0.0524	NA	NA	NA	NA	NA	-0.0253	NA	NA	NA	NA	NA	NA	NA	-0.0253	NA	NA	NA	NA	0.14	NA	NA
ENSG00000008988	NA	0.010111	NA	NA	-0.0101	NA	NA	NA	-0.019331	NA	NA	NA	NA	NA	NA	NA	-0.007953	NA	NA	NA	NA	0.00603	-0.00527	NA	0.0232	NA	NA	NA	0.0148	NA	NA	-0.0255	NA	NA	0.005687	NA	NA	-0.011076	NA	0.0233	NA	-0.0195	NA	NA	NA	NA	NA	NA	-0.01085
ENSG00000204084	NA	NA	NA	NA	-0.0235	NA	NA	NA	NA	NA	NA	NA	NA	NA	NA	0.003167	NA	NA	NA	NA	NA	NA	NA	NA	-0.0321	NA	NA	NA	NA	NA	NA	NA	NA	NA	NA	-0.010279	NA	NA	NA	-0.032	NA	NA	NA	NA	NA	0.020957	NA	-0.014831	-0.021103
ENSG00000107566	NA	NA	NA	NA	NA	NA	NA	NA	NA	NA	NA	NA	NA	NA	NA	NA	NA	NA	NA	NA	NA	NA	NA	NA	NA	0.0804	NA	NA	NA	NA	NA	NA	NA	NA	0.073906	NA	NA	NA	NA	NA	NA	NA	NA	NA	NA	NA	0.0233	NA	-0.171798
ENSG00000070718	NA	NA	NA	NA	NA	-0.164	NA	NA	NA	NA	NA	NA	NA	NA	NA	NA	NA	NA	NA	NA	NA	NA	NA	NA	NA	NA	NA	NA	NA	NA	NA	NA	NA	NA	-0.018845	0.051807	NA	NA	NA	NA	NA	NA	NA	NA	NA	NA	NA	NA	NA
ENSG00000114686	-0.06152	-0.054366	NA	NA	NA	NA	NA	NA	NA	NA	NA	NA	NA	NA	-0.073045	-0.043807	-0.040978	NA	-0.0103	NA	NA	NA	NA	NA	NA	NA	NA	NA	NA	NA	NA	NA	NA	NA	NA	NA	NA	NA	NA	-0.0661	NA	-0.0625	NA	NA	NA	0.083508	NA	NA	NA
ENSG00000119328	NA	NA	NA	-0.069371	-0.0325	NA	NA	NA	NA	NA	NA	NA	NA	NA	-0.064595	NA	NA	NA	NA	NA	NA	NA	NA	NA	NA	-0.0216	NA	NA	NA	0.043748	NA	-0.125	NA	NA	0.055262	-0.050897	NA	NA	NA	0.0518	NA	NA	NA	NA	NA	NA	NA	NA	-0.066252
ENSG00000258315	NA	NA	NA	NA	NA	NA	NA	NA	NA	NA	NA	NA	NA	NA	0.14864	NA	NA	NA	NA	NA	NA	NA	NA	NA	NA	NA	NA	NA	NA	NA	NA	0.164	NA	0.152	NA	NA	NA	NA	NA	NA	NA	0.184	NA	NA	NA	NA	NA	NA	-0.038772
ENSG00000188321	-0.03229	NA	NA	NA	NA	NA	NA	NA	NA	NA	NA	NA	NA	NA	NA	NA	NA	NA	NA	NA	NA	0.0159	-0.030534	NA	-0.134	NA	NA	NA	NA	NA	NA	NA	NA	NA	NA	NA	NA	NA	0.07089	-0.147	NA	NA	NA	NA	NA	0.046347	0.0138	NA	NA
ENSG00000064115	-0.03287	NA	NA	NA	NA	NA	NA	NA	NA	NA	NA	NA	NA	NA	NA	NA	NA	NA	NA	NA	NA	NA	NA	NA	NA	NA	NA	NA	NA	NA	NA	NA	NA	0.105	0.017608	NA	NA	NA	NA	NA	NA	NA	NA	NA	NA	NA	0.0449	-0.051351	NA
ENSG00000166478	NA	0.115259	NA	NA	NA	-0.115	NA	NA	NA	NA	NA	NA	NA	NA	-0.211892	NA	-0.060326	NA	-0.0681	NA	NA	NA	NA	NA	NA	-0.167	NA	NA	NA	NA	NA	-0.166	NA	NA	NA	NA	NA	NA	NA	NA	NA	NA	NA	NA	NA	NA	NA	NA	NA
ENSG00000173905	NA	-0.081171	NA	NA	NA	NA	NA	NA	NA	NA	0.0762	NA	0.065362	NA	NA	NA	NA	NA	0.0549	NA	NA	-0.104	NA	NA	-0.137	NA	NA	-0.168	0.0866	NA	NA	NA	NA	NA	NA	NA	NA	NA	NA	NA	NA	NA	NA	NA	NA	NA	NA	NA	NA
ENSG00000139697	NA	NA	NA	NA	0.0185	NA	NA	NA	NA	NA	NA	NA	NA	NA	NA	NA	NA	NA	-0.0289	NA	NA	0.0217	NA	NA	NA	NA	NA	NA	NA	NA	NA	NA	NA	0.0361	NA	NA	0.017176	NA	NA	0.0231	NA	NA	NA	NA	NA	NA	-0.047	NA	NA
ENSG00000254505	NA	NA	NA	-0.026539	NA	NA	NA	NA	NA	NA	0.0189	NA	NA	NA	NA	NA	NA	NA	NA	NA	-0.013116	NA	NA	-0.019109	-0.0376	NA	NA	NA	NA	NA	NA	NA	NA	NA	NA	-0.042904	-0.041233	-0.032157	NA	NA	NA	NA	NA	NA	NA	NA	NA	NA	NA
ENSG00000157014	NA	-0.050077	NA	NA	NA	NA	NA	NA	NA	NA	NA	NA	NA	NA	NA	NA	-0.061556	NA	NA	NA	NA	NA	-0.08043	NA	NA	NA	NA	NA	0.0376	NA	NA	NA	NA	NA	NA	NA	NA	NA	NA	0.0204	NA	NA	NA	NA	NA	NA	-0.00998	NA	-0.042889
ENSG00000100902	NA	0.047104	NA	NA	-0.0626	NA	NA	NA	NA	0.03	NA	NA	NA	NA	NA	NA	NA	NA	0.0187	NA	NA	NA	NA	NA	NA	NA	NA	NA	NA	NA	-0.030971	NA	NA	NA	0.05384	NA	-0.072174	NA	NA	NA	NA	NA	NA	NA	NA	NA	NA	NA	-0.076253
ENSG00000132388	-0.01789	NA	0.066	NA	NA	NA	NA	NA	NA	-0.0603	0.06	NA	NA	NA	NA	NA	NA	NA	NA	NA	NA	0.0301	NA	NA	NA	NA	NA	NA	NA	-0.016179	0.050534	NA	NA	NA	NA	NA	NA	NA	NA	NA	NA	NA	NA	NA	0.0305	NA	-0.046	NA	NA
ENSG00000128534	NA	NA	NA	NA	NA	NA	NA	NA	0.100379	-0.00976	0.083	NA	-0.041248	NA	0.327286	NA	NA	NA	-0.0572	NA	NA	-0.0235	0.100648	-0.099467	0.159	NA	NA	NA	NA	NA	NA	0.192	NA	NA	NA	NA	NA	NA	NA	0.14	NA	NA	NA	NA	NA	-0.054479	NA	NA	0.107566
ENSG00000152804	NA	NA	NA	NA	NA	NA	NA	NA	NA	NA	NA	NA	NA	NA	NA	NA	NA	NA	NA	NA	NA	NA	0.124329	NA	NA	0.0741	NA	NA	-0.107	NA	NA	NA	NA	NA	NA	NA	NA	NA	NA	NA	NA	NA	NA	NA	NA	NA	NA	NA	NA
ENSG00000101052	NA	NA	NA	NA	NA	NA	NA	NA	NA	NA	NA	NA	NA	NA	NA	NA	NA	NA	NA	NA	NA	NA	NA	NA	NA	NA	NA	NA	NA	NA	NA	NA	NA	NA	NA	NA	NA	NA	NA	4.92e-05	NA	NA	NA	NA	NA	NA	NA	NA	NA
ENSG00000069849	NA	0.054191	NA	NA	0.0402	NA	0.0256	NA	NA	NA	NA	NA	NA	NA	NA	0.02363	NA	NA	NA	NA	NA	NA	0.024919	NA	NA	NA	NA	NA	NA	NA	NA	NA	NA	NA	NA	0.03682	0.028966	0.020567	NA	NA	NA	NA	-0.0211	0.0127	0.0394	NA	NA	NA	0.040831
ENSG00000103126	NA	NA	NA	NA	NA	NA	NA	NA	0.09128	NA	NA	NA	NA	NA	NA	NA	NA	NA	0.0549	NA	NA	NA	NA	NA	NA	NA	NA	NA	NA	NA	NA	NA	NA	NA	NA	NA	NA	NA	NA	NA	NA	NA	NA	NA	0.0496	NA	NA	NA	-0.062448
ENSG00000115020	NA	NA	NA	NA	NA	NA	NA	NA	NA	NA	NA	NA	NA	0.032378	-0.067126	NA	NA	NA	0.184	NA	NA	0.0585	NA	NA	NA	NA	NA	-0.0569	NA	NA	NA	NA	NA	NA	0.034574	NA	NA	NA	NA	NA	NA	-0.0798	NA	NA	-0.0901	NA	NA	NA	NA
ENSG00000184047	NA	NA	-0.0394	NA	NA	NA	NA	NA	NA	-0.0153	NA	NA	NA	NA	NA	NA	NA	NA	NA	NA	NA	NA	NA	-0.016951	NA	NA	NA	NA	NA	NA	NA	NA	NA	NA	NA	NA	NA	NA	NA	NA	NA	NA	NA	0.00575	NA	NA	NA	-0.017597	NA
ENSG00000137804	NA	-0.079973	NA	NA	0.0791	NA	NA	NA	0.131344	NA	NA	NA	NA	NA	0.125522	NA	NA	NA	0.118	NA	-0.128676	NA	NA	NA	NA	0.096	NA	-0.0606	NA	NA	NA	0.123	NA	0.132	-0.013392	NA	NA	NA	NA	NA	NA	0.125	NA	NA	NA	0.207316	NA	NA	NA
ENSG00000086598	NA	NA	NA	NA	NA	NA	NA	NA	NA	0.0115	0.0394	NA	NA	NA	NA	NA	NA	NA	0.0507	NA	NA	NA	NA	0.029547	NA	NA	NA	NA	NA	NA	NA	NA	NA	NA	NA	NA	NA	NA	NA	-0.0744	NA	NA	NA	NA	NA	NA	NA	NA	NA
ENSG00000136731	NA	NA	NA	NA	-0.111	0.0348	-0.0668	NA	NA	NA	NA	NA	NA	NA	0.075774	-0.04662	NA	NA	0.0396	NA	NA	NA	0.039669	NA	NA	NA	NA	NA	NA	NA	NA	0.0493	NA	0.0659	NA	NA	NA	-0.059589	NA	NA	NA	0.0751	NA	NA	-0.0834	NA	NA	NA	-0.054367
ENSG00000198315	NA	NA	NA	NA	NA	NA	NA	NA	NA	NA	NA	NA	NA	NA	NA	NA	NA	NA	NA	NA	NA	NA	NA	NA	NA	NA	NA	NA	NA	NA	NA	NA	NA	NA	NA	NA	NA	NA	NA	NA	NA	NA	NA	NA	NA	NA	NA	NA	NA
ENSG00000163882	NA	NA	NA	-0.051248	NA	NA	NA	NA	-0.024125	NA	NA	NA	NA	NA	-0.064584	NA	NA	NA	NA	NA	NA	NA	NA	NA	NA	NA	NA	NA	0.0445	NA	NA	NA	NA	-0.0784	NA	NA	-0.056326	NA	NA	0.0579	NA	-0.0764	NA	NA	NA	NA	-0.0471	NA	NA
ENSG00000117155	-0.04391	NA	NA	NA	NA	NA	NA	NA	NA	NA	NA	NA	NA	NA	NA	NA	NA	NA	-0.0657	NA	NA	NA	NA	NA	NA	NA	NA	NA	NA	-0.026084	NA	-0.0745	NA	-0.0685	NA	NA	NA	NA	NA	NA	NA	-0.09	NA	NA	NA	NA	NA	NA	NA
ENSG00000131876	NA	-0.067938	NA	NA	-0.12	NA	NA	NA	NA	0.0391	NA	NA	NA	NA	NA	NA	NA	NA	NA	NA	0.071987	-0.0265	NA	NA	NA	NA	NA	-0.046	NA	NA	0.030513	0.0531	NA	NA	NA	NA	-0.050513	NA	NA	NA	NA	0.0585	NA	NA	NA	NA	NA	NA	-0.116362
ENSG00000135974	NA	NA	NA	NA	NA	NA	NA	NA	NA	NA	NA	NA	NA	NA	NA	NA	NA	NA	0.0705	NA	NA	NA	NA	NA	-0.164	0.107	NA	NA	0.0925	NA	NA	NA	NA	NA	NA	NA	NA	0.362765	NA	NA	NA	NA	NA	NA	NA	NA	NA	NA	0.256187
ENSG00000170653	0.04535	0.06096	NA	NA	NA	NA	-0.0509	NA	NA	NA	-0.012	NA	NA	NA	-0.028911	NA	NA	NA	-0.099	NA	0.035593	NA	NA	-0.052074	NA	NA	NA	NA	NA	NA	NA	NA	NA	NA	NA	NA	-0.058626	NA	NA	0.0402	NA	NA	NA	NA	-0.0619	-0.032823	NA	NA	-0.068847
ENSG00000121716	NA	NA	NA	NA	-0.147	NA	0.324	NA	NA	NA	NA	NA	NA	NA	-0.162634	NA	NA	NA	NA	NA	NA	NA	NA	NA	-0.0469	-0.0756	NA	NA	0.0976	NA	NA	-0.176	NA	-0.138	0.031932	NA	NA	NA	NA	NA	NA	-0.112	NA	NA	-0.13	NA	NA	NA	-0.176365
ENSG00000090686	NA	NA	NA	NA	NA	NA	NA	NA	NA	0.0095	NA	NA	NA	NA	NA	NA	NA	NA	0.0132	NA	NA	0.0317	-0.022036	NA	0.0254	NA	NA	NA	NA	NA	NA	NA	NA	NA	0.013764	NA	NA	NA	NA	0.0326	NA	NA	NA	NA	NA	NA	NA	NA	NA
ENSG00000147669	NA	NA	NA	NA	NA	NA	NA	NA	0.055376	-0.0557	NA	NA	NA	NA	0.06308	NA	NA	NA	NA	NA	NA	0.062	NA	NA	NA	NA	NA	NA	0.0308	NA	NA	0.0913	NA	NA	NA	NA	NA	NA	NA	NA	NA	0.0654	NA	NA	NA	0.060136	NA	NA	NA
ENSG00000169371	NA	NA	NA	NA	0.0292	NA	NA	NA	NA	NA	NA	NA	NA	NA	NA	NA	NA	NA	NA	NA	NA	NA	NA	NA	NA	NA	NA	NA	NA	NA	NA	NA	NA	NA	NA	NA	NA	NA	NA	NA	NA	NA	NA	NA	NA	NA	NA	NA	NA
ENSG00000111144	NA	NA	NA	NA	NA	NA	NA	0.0385	NA	NA	NA	NA	0.029814	NA	-0.157988	NA	NA	NA	0.156	NA	NA	NA	NA	NA	NA	NA	NA	NA	0.079	NA	NA	NA	NA	NA	NA	NA	NA	NA	NA	NA	NA	NA	NA	NA	NA	NA	NA	NA	NA
ENSG00000157916	NA	NA	NA	NA	0.0503	NA	NA	NA	NA	0.0158	NA	NA	NA	0.224809	0.033341	NA	NA	NA	NA	NA	-0.050241	NA	0.127161	NA	NA	NA	0.077497	NA	NA	NA	NA	NA	NA	NA	NA	NA	NA	NA	NA	NA	NA	NA	NA	NA	NA	NA	NA	NA	NA
ENSG00000075539	NA	NA	NA	NA	NA	NA	NA	NA	NA	0.0394	NA	NA	NA	NA	NA	NA	NA	NA	0.0765	0.016178	NA	0.079	NA	NA	NA	NA	NA	NA	0.0314	NA	NA	NA	NA	NA	NA	NA	NA	NA	NA	NA	NA	NA	0.0634	NA	NA	NA	NA	NA	NA
ENSG00000090487	NA	NA	NA	-0.106826	NA	NA	NA	NA	NA	0.174	NA	NA	NA	NA	NA	NA	NA	NA	NA	NA	NA	-0.0847	NA	NA	NA	NA	NA	NA	NA	NA	NA	NA	NA	NA	NA	NA	NA	NA	NA	NA	NA	NA	NA	NA	NA	NA	NA	NA	NA
ENSG00000162368	NA	NA	NA	-0.048581	-0.0923	NA	NA	NA	NA	NA	NA	NA	NA	NA	-0.023993	NA	-0.021201	NA	0.0196	NA	NA	NA	NA	NA	NA	-0.02	NA	NA	0.0488	NA	NA	-0.0334	NA	NA	0.018889	NA	NA	-0.055972	NA	NA	NA	NA	0.0196	NA	NA	NA	NA	NA	-0.087515
ENSG00000177239	NA	NA	NA	NA	NA	NA	NA	NA	NA	-0.0831	NA	NA	NA	NA	-0.044372	NA	NA	NA	NA	0.060838	NA	NA	-0.039216	NA	-0.0408	NA	NA	NA	NA	NA	NA	NA	NA	NA	NA	NA	NA	NA	NA	-0.0565	NA	-0.0182	NA	NA	NA	0.087111	NA	NA	-0.125363
ENSG00000099622	NA	NA	NA	NA	-0.0491	-0.00823	NA	NA	NA	0.0237	0.0361	NA	NA	NA	NA	NA	NA	NA	-0.0353	NA	NA	NA	NA	NA	NA	NA	NA	NA	NA	0.050089	NA	NA	NA	NA	NA	NA	NA	NA	NA	NA	0.026445	-0.0393	NA	0.0361	NA	NA	-0.0528	NA	-0.076618
ENSG00000130733	NA	NA	NA	-0.037282	-0.0757	NA	NA	NA	NA	NA	NA	NA	NA	NA	NA	NA	NA	NA	-0.0242	NA	NA	NA	-0.122002	NA	NA	NA	NA	NA	0.047	NA	NA	-0.121	NA	NA	NA	0.022083	NA	NA	NA	NA	NA	-0.1	NA	NA	NA	NA	NA	NA	-0.067011
ENSG00000141027	NA	NA	NA	NA	NA	NA	0.0224	NA	NA	0.0334	NA	NA	NA	NA	-0.034655	NA	-0.036538	NA	0.0714	NA	NA	0.0341	-0.026925	NA	NA	-0.0502	NA	-0.0464	NA	NA	NA	NA	NA	0.0287	0.009612	NA	NA	NA	NA	NA	NA	-0.022	NA	NA	NA	NA	NA	NA	NA
ENSG00000109586	NA	NA	NA	NA	0.0149	NA	NA	NA	NA	NA	NA	NA	NA	NA	0.037275	0.036365	NA	NA	NA	NA	NA	NA	NA	NA	0.0944	-0.0163	NA	NA	NA	NA	NA	0.051	NA	0.0791	NA	NA	NA	NA	NA	0.0643	NA	NA	NA	NA	-0.0412	NA	NA	NA	0.02246
ENSG00000198815	NA	NA	NA	NA	NA	NA	NA	NA	NA	NA	NA	NA	NA	NA	NA	NA	NA	NA	0.12	NA	NA	0.0758	NA	NA	NA	NA	NA	NA	NA	NA	NA	NA	NA	NA	0.046184	NA	NA	NA	NA	0.0328	NA	NA	NA	NA	NA	NA	NA	NA	-0.043834
ENSG00000171862	NA	NA	NA	NA	NA	NA	NA	NA	NA	-0.0356	NA	NA	-0.026336	NA	-0.025667	NA	NA	NA	-0.0438	NA	NA	NA	0.040797	NA	NA	NA	-0.036961	NA	-0.016	NA	NA	NA	NA	NA	0.015506	NA	NA	NA	NA	NA	NA	NA	NA	NA	NA	NA	NA	-0.038227	NA
ENSG00000100897	NA	NA	NA	NA	NA	NA	NA	NA	NA	NA	NA	NA	NA	NA	NA	NA	NA	0.0561	NA	NA	NA	NA	NA	NA	0.0591	NA	NA	NA	0.0577	NA	NA	NA	NA	NA	0.063403	NA	NA	NA	NA	0.066	-0.05379	NA	NA	NA	NA	NA	NA	NA	NA
ENSG00000029364	NA	NA	NA	NA	NA	NA	NA	NA	NA	NA	NA	NA	NA	NA	NA	NA	NA	NA	NA	NA	NA	NA	NA	NA	NA	NA	NA	NA	NA	NA	NA	NA	NA	NA	NA	NA	NA	NA	NA	NA	NA	NA	NA	NA	NA	NA	NA	NA	NA
ENSG00000105281	NA	NA	NA	NA	0.0437	NA	NA	NA	NA	NA	NA	NA	NA	NA	NA	0.043231	NA	NA	NA	NA	NA	NA	-0.073644	NA	NA	NA	NA	NA	NA	NA	NA	NA	NA	NA	NA	0.071917	NA	NA	NA	NA	NA	NA	NA	NA	NA	-0.045415	NA	NA	NA
ENSG00000139726	NA	NA	NA	NA	NA	NA	NA	NA	NA	NA	NA	NA	NA	NA	NA	NA	NA	NA	NA	NA	NA	NA	NA	NA	NA	NA	NA	NA	NA	NA	NA	NA	NA	NA	NA	NA	NA	NA	NA	NA	NA	NA	NA	NA	NA	NA	NA	NA	NA
ENSG00000174243	NA	NA	NA	NA	NA	NA	NA	NA	NA	NA	NA	NA	NA	NA	NA	NA	NA	NA	NA	NA	NA	NA	NA	NA	NA	NA	NA	NA	NA	NA	NA	NA	NA	NA	NA	NA	NA	NA	NA	NA	NA	NA	NA	NA	NA	NA	NA	NA	NA
ENSG00000155621	NA	NA	NA	NA	NA	NA	NA	NA	NA	-0.0766	NA	NA	NA	0.011298	NA	NA	NA	NA	NA	NA	NA	NA	-0.042611	NA	NA	NA	0.016075	NA	NA	NA	NA	NA	NA	NA	NA	NA	-0.104462	NA	NA	NA	NA	NA	NA	NA	0.0286	NA	NA	NA	-0.094252
ENSG00000159346	NA	NA	NA	-0.071434	NA	NA	NA	-0.0768	NA	NA	NA	NA	NA	NA	NA	-0.0555	NA	NA	NA	NA	NA	NA	NA	NA	NA	NA	NA	NA	NA	NA	NA	NA	NA	NA	NA	-0.028782	NA	-0.083322	NA	NA	NA	NA	NA	NA	NA	NA	NA	NA	NA
ENSG00000100353	NA	NA	NA	NA	-0.0741	NA	NA	NA	NA	NA	NA	NA	NA	NA	-0.121672	NA	NA	NA	NA	NA	NA	NA	NA	NA	NA	NA	NA	NA	NA	NA	NA	-0.0983	NA	-0.0874	0.118063	NA	NA	NA	NA	NA	NA	-0.136	NA	NA	-0.241	NA	NA	NA	-0.147333
ENSG00000204438	NA	NA	NA	NA	NA	NA	NA	NA	0.00704	0.00532	NA	NA	NA	NA	NA	NA	NA	NA	0.0202	NA	NA	NA	NA	NA	NA	NA	NA	NA	0.0124	NA	NA	NA	NA	NA	NA	NA	NA	NA	NA	NA	NA	NA	NA	0.0129	NA	NA	0.0138	NA	NA
ENSG00000255529	NA	NA	NA	NA	-0.0223	NA	NA	NA	NA	NA	NA	NA	NA	NA	NA	NA	NA	NA	-0.029	NA	NA	NA	NA	NA	NA	NA	NA	-0.0412	NA	NA	-0.066311	NA	-0.057	NA	NA	-0.022721	-0.043683	NA	NA	0.0741	NA	NA	NA	NA	NA	NA	NA	-0.04615	-0.030824
ENSG00000181061	NA	NA	NA	NA	-0.055	NA	NA	NA	NA	NA	NA	NA	NA	NA	NA	NA	NA	NA	0.0309	NA	0.150541	NA	NA	NA	NA	NA	NA	NA	NA	NA	-0.062812	NA	NA	NA	NA	NA	-0.056297	-0.048571	NA	NA	NA	NA	NA	NA	NA	NA	NA	NA	-0.077824
ENSG00000114107	NA	NA	NA	NA	NA	-0.0085	NA	NA	NA	0.0158	NA	NA	NA	NA	NA	NA	NA	NA	NA	NA	NA	0.0523	NA	NA	NA	NA	NA	NA	0.0237	NA	NA	NA	NA	0.084	0.017302	NA	-0.031474	NA	NA	NA	NA	0.0997	NA	NA	NA	NA	NA	NA	-0.027615
ENSG00000113558	NA	NA	NA	NA	0.0326	NA	NA	NA	NA	NA	NA	NA	NA	NA	0.049247	NA	NA	NA	NA	NA	NA	NA	0.020454	NA	0.109	NA	NA	NA	NA	NA	NA	-0.00997	NA	NA	NA	NA	NA	NA	NA	NA	NA	NA	NA	NA	NA	NA	NA	NA	0.031156
ENSG00000161542	NA	NA	NA	NA	NA	0.0113	-0.0195	-0.0254	NA	NA	NA	NA	-0.022807	NA	0.018214	NA	NA	0.0294	-0.0177	NA	NA	-0.0191	NA	-0.038945	0.0364	NA	NA	NA	-0.0312	-0.019759	NA	0.00868	NA	0.0136	NA	NA	NA	0.018911	NA	NA	NA	-0.00791	0.0197	NA	-0.0148	NA	NA	NA	NA
ENSG00000138386	NA	NA	NA	NA	NA	NA	NA	NA	NA	NA	NA	NA	-0.058826	NA	NA	NA	NA	NA	0.0235	-0.049211	NA	NA	NA	-0.15876	NA	NA	NA	NA	0.112	NA	NA	NA	NA	NA	-0.026754	-0.145599	NA	NA	NA	-0.207	NA	NA	NA	NA	NA	NA	NA	NA	-0.176925
ENSG00000173852	NA	NA	NA	NA	-0.0669	NA	NA	NA	NA	NA	NA	NA	-0.029558	0.106334	NA	NA	NA	NA	NA	-0.020563	0.090014	NA	NA	NA	NA	NA	NA	NA	NA	NA	NA	0.138	NA	NA	NA	NA	NA	NA	NA	NA	NA	0.112	NA	NA	-0.0353	NA	-0.075	NA	-0.083893
ENSG00000146540	NA	0.401916	NA	NA	-0.276	NA	NA	NA	NA	NA	0.12	NA	NA	NA	NA	NA	0.22228	NA	NA	NA	NA	NA	-0.214707	0.172883	NA	NA	NA	NA	NA	NA	NA	NA	NA	NA	-0.033253	NA	NA	-0.286144	NA	0.307	-0.176133	NA	NA	NA	NA	0.075256	NA	NA	-0.320573
ENSG00000087274	NA	NA	NA	NA	NA	0.0508	NA	NA	NA	NA	NA	NA	NA	NA	NA	-0.066408	NA	NA	0.036	NA	NA	NA	NA	NA	-0.032	NA	NA	NA	NA	NA	NA	-0.115	NA	NA	0.03465	0.060347	NA	NA	NA	NA	NA	NA	NA	NA	NA	0.103839	NA	NA	NA
ENSG00000167797	NA	NA	NA	-0.059035	-0.129	NA	NA	NA	NA	NA	-0.0469	NA	NA	NA	NA	NA	NA	0.0609	-0.0885	NA	NA	NA	NA	NA	-0.0782	NA	NA	0.0799	NA	NA	NA	NA	NA	NA	-0.058485	NA	NA	NA	NA	NA	NA	NA	NA	NA	-0.0418	-0.033985	NA	NA	-0.095767
ENSG00000115661	-0.02817	NA	NA	NA	-0.0399	NA	NA	NA	NA	NA	NA	NA	NA	NA	NA	NA	NA	NA	NA	NA	NA	NA	NA	NA	0.0667	NA	NA	NA	NA	NA	NA	NA	NA	NA	NA	NA	NA	NA	NA	0.0729	NA	NA	NA	NA	NA	NA	NA	NA	NA
ENSG00000111860	NA	NA	NA	-0.096384	NA	NA	NA	NA	NA	-0.0148	NA	NA	NA	NA	NA	NA	NA	NA	-0.0853	-0.053966	NA	NA	-0.035143	NA	0.146	NA	NA	NA	NA	NA	NA	NA	NA	NA	NA	NA	-0.107737	-0.068312	NA	0.104	NA	NA	NA	NA	NA	-0.041974	NA	NA	-0.099333
ENSG00000135968	NA	NA	NA	NA	NA	NA	NA	NA	NA	NA	NA	NA	NA	NA	NA	NA	NA	NA	0.101	NA	NA	NA	0.034036	NA	NA	NA	NA	NA	NA	NA	NA	0.12	NA	NA	NA	NA	NA	NA	NA	NA	NA	NA	NA	NA	-0.0451	NA	NA	NA	NA
ENSG00000106628	NA	-0.041892	NA	NA	0.0757	NA	0.0465	NA	0.021481	NA	NA	NA	NA	NA	NA	NA	NA	NA	NA	NA	NA	NA	NA	-0.061889	0.091	NA	NA	-0.0457	NA	NA	NA	NA	NA	NA	NA	NA	NA	NA	NA	0.0961	NA	NA	NA	NA	NA	-0.068748	NA	NA	NA
ENSG00000262919	NA	NA	-0.119	NA	0.0607	-0.128	NA	NA	NA	0.0342	NA	NA	NA	-0.111882	-0.105853	NA	NA	-0.115	-0.0852	NA	NA	NA	NA	NA	NA	0.0723	NA	NA	NA	NA	NA	-0.1	NA	NA	NA	NA	NA	NA	NA	NA	NA	-0.125	-0.0951	NA	NA	NA	-0.0723	NA	NA
ENSG00000102178	NA	NA	NA	NA	NA	NA	NA	NA	NA	NA	NA	NA	NA	NA	NA	NA	NA	NA	NA	NA	NA	NA	NA	NA	NA	NA	NA	NA	NA	NA	NA	NA	NA	NA	NA	NA	NA	NA	NA	NA	NA	NA	NA	NA	NA	NA	NA	NA	NA
ENSG00000116580	NA	NA	NA	NA	NA	NA	-0.0283	NA	NA	0.0463	NA	NA	NA	NA	-0.050816	NA	NA	NA	NA	NA	NA	NA	0.031993	NA	NA	NA	NA	NA	NA	NA	NA	-0.0296	NA	NA	NA	NA	NA	NA	NA	NA	NA	-0.0188	NA	NA	-0.0714	NA	NA	-0.041853	NA
ENSG00000164494	-0.06307	NA	NA	NA	NA	NA	-0.04	NA	NA	-0.0809	NA	NA	NA	NA	NA	NA	NA	NA	-0.0771	NA	NA	NA	0.193089	NA	NA	NA	-0.087076	NA	NA	-0.042108	0.063427	NA	NA	NA	NA	NA	NA	NA	0.06048	NA	NA	NA	NA	NA	-0.0956	-0.062767	NA	NA	-0.100685
ENSG00000131149	NA	NA	NA	NA	NA	NA	NA	NA	NA	NA	NA	NA	-0.037348	NA	-0.032148	NA	NA	NA	-0.143	NA	NA	NA	0.056759	NA	0.00597	-0.0296	0.083942	NA	-0.0242	NA	NA	-0.047	-0.0439	NA	0.031702	NA	NA	NA	NA	NA	NA	NA	NA	NA	NA	-0.078682	NA	NA	NA
ENSG00000124098	NA	NA	NA	NA	NA	NA	NA	NA	NA	NA	NA	NA	NA	NA	0.026105	NA	NA	NA	-0.0513	NA	NA	NA	0.02996	NA	-0.0276	NA	NA	0.0116	NA	NA	NA	NA	NA	NA	NA	NA	NA	NA	NA	-0.0136	NA	NA	NA	NA	NA	NA	NA	NA	NA
ENSG00000243716	NA	NA	NA	-0.036134	NA	NA	NA	NA	NA	NA	NA	NA	NA	NA	0.024895	-0.015754	NA	NA	NA	NA	NA	NA	NA	NA	NA	NA	NA	NA	NA	NA	NA	NA	NA	0.0248	0.022947	NA	NA	NA	NA	NA	NA	NA	NA	NA	NA	NA	NA	NA	NA
ENSG00000164897	NA	NA	NA	NA	NA	NA	NA	NA	NA	-0.277	NA	NA	NA	NA	NA	NA	NA	NA	0.0903	NA	NA	NA	NA	NA	-0.197	NA	NA	NA	NA	NA	NA	NA	NA	NA	NA	NA	NA	NA	NA	-0.215	NA	NA	NA	NA	NA	NA	NA	NA	NA
ENSG00000005801	NA	-0.016883	NA	NA	NA	NA	NA	NA	-0.071469	0.0674	NA	NA	NA	NA	-0.058817	NA	-0.029335	NA	NA	NA	NA	NA	NA	NA	NA	NA	NA	NA	-0.0686	NA	NA	NA	NA	NA	0.030282	NA	NA	NA	NA	NA	NA	0.0476	NA	NA	0.0298	0.106228	NA	NA	NA
ENSG00000159131	NA	NA	NA	0.029787	NA	NA	-0.0515	NA	NA	-0.0167	0.0466	NA	NA	NA	-0.027527	NA	-0.059959	NA	-0.0472	NA	0.021707	NA	-0.028063	0.019014	NA	-0.0389	NA	NA	NA	NA	NA	NA	NA	NA	NA	NA	NA	NA	NA	NA	-0.082028	-0.0274	NA	NA	-0.0503	NA	-0.0838	NA	NA
ENSG00000131495	NA	-0.10918	NA	NA	-0.122	NA	NA	NA	NA	NA	NA	NA	NA	-0.09168	NA	NA	NA	NA	NA	NA	NA	0.0454	-0.080319	NA	NA	NA	0.032465	NA	NA	NA	NA	NA	NA	NA	NA	NA	NA	NA	NA	NA	NA	NA	NA	NA	NA	NA	NA	NA	-0.113397
ENSG00000198382	NA	NA	NA	NA	NA	NA	0.0283	NA	NA	0.0741	NA	NA	NA	NA	NA	NA	NA	NA	NA	NA	NA	-0.0514	NA	NA	NA	NA	NA	NA	NA	NA	NA	NA	0.0348	NA	NA	NA	NA	NA	NA	-0.0146	NA	NA	NA	NA	-0.0811	NA	0.0785	NA	NA
ENSG00000079156	NA	NA	NA	NA	NA	NA	NA	-0.0315	NA	NA	NA	NA	NA	NA	NA	NA	NA	NA	NA	NA	NA	NA	NA	NA	NA	NA	NA	NA	-0.0192	NA	NA	NA	NA	NA	NA	NA	NA	NA	0.03599	0.0637	0.057772	NA	NA	NA	NA	NA	NA	NA	-0.014826
ENSG00000116514	NA	NA	NA	NA	NA	NA	NA	NA	NA	NA	NA	NA	NA	NA	NA	NA	NA	NA	NA	NA	NA	NA	NA	NA	NA	NA	NA	NA	0.178	NA	NA	NA	NA	NA	NA	NA	NA	NA	NA	NA	NA	NA	NA	NA	NA	NA	NA	0.182923	NA
ENSG00000136051	NA	NA	-0.272	NA	NA	-0.288	NA	NA	NA	NA	NA	NA	NA	NA	NA	NA	NA	NA	NA	NA	NA	NA	NA	NA	NA	NA	NA	NA	NA	NA	NA	NA	NA	0.448	NA	NA	NA	NA	NA	-0.343	NA	NA	-0.25	NA	NA	NA	NA	NA	NA
ENSG00000131381	NA	NA	-0.0206	NA	NA	NA	NA	NA	NA	NA	NA	NA	NA	NA	NA	NA	NA	NA	-0.0471	NA	0.065186	0.0636	NA	NA	NA	NA	NA	NA	NA	NA	NA	0.0882	NA	NA	NA	-0.053796	NA	NA	NA	NA	NA	NA	NA	NA	-0.096	NA	NA	-0.060595	NA
ENSG00000029993	NA	NA	NA	-0.010898	NA	NA	NA	NA	-0.014282	NA	NA	NA	NA	NA	NA	NA	NA	NA	-0.0181	NA	NA	NA	NA	NA	NA	NA	NA	NA	0.0152	NA	NA	NA	NA	-0.00841	0.010378	NA	-0.008156	-0.012278	NA	0.0345	NA	-0.0153	NA	NA	NA	-0.019829	0.0176	-0.016789	-0.022847
ENSG00000184076	NA	NA	NA	NA	NA	NA	NA	NA	NA	-0.0488	NA	NA	-0.028402	NA	-0.16293	NA	NA	NA	NA	NA	NA	NA	0.138218	NA	-0.213	NA	NA	NA	NA	NA	NA	-0.11	NA	-0.0959	NA	NA	-0.030551	-0.02669	NA	-0.184	NA	NA	NA	0.0206	NA	0.11691	0.0806	NA	NA
ENSG00000136811	NA	NA	NA	0.014886	NA	0.057	NA	NA	NA	NA	NA	NA	NA	NA	NA	NA	-0.036822	NA	NA	NA	NA	NA	NA	NA	0.0799	-0.0392	NA	NA	NA	NA	NA	NA	NA	NA	NA	0.015806	NA	NA	NA	0.0842	NA	NA	NA	NA	NA	NA	NA	NA	NA
ENSG00000159176	NA	NA	0.0416	NA	-0.0758	NA	NA	NA	NA	NA	NA	NA	NA	NA	NA	NA	NA	0.0527	0.0191	NA	0.108473	NA	NA	NA	NA	NA	NA	NA	NA	NA	NA	NA	NA	0.13	NA	NA	NA	NA	NA	NA	NA	NA	NA	NA	NA	NA	NA	NA	NA
ENSG00000149273	NA	NA	0.0205	NA	-0.0495	NA	NA	0.0162	NA	NA	-0.0305	NA	0.0308	-0.016289	-0.021504	NA	NA	NA	0.00531	NA	NA	NA	NA	NA	NA	NA	NA	NA	0.0435	NA	NA	NA	NA	NA	0.026816	NA	NA	NA	NA	-0.0405	NA	NA	NA	NA	NA	-0.024473	NA	NA	-0.049352
ENSG00000131013	NA	NA	NA	NA	-0.0805	NA	NA	NA	0.162637	NA	NA	NA	NA	NA	NA	NA	NA	-0.116	0.164	NA	NA	NA	NA	NA	NA	-0.154	NA	NA	NA	-0.149107	NA	NA	NA	0.227	NA	NA	-0.195867	-0.071111	NA	NA	NA	NA	0.128	NA	NA	NA	NA	NA	-0.153079
ENSG00000164167	NA	NA	NA	NA	NA	0.00507	NA	NA	NA	NA	NA	NA	NA	NA	NA	NA	NA	NA	-0.00174	NA	NA	NA	NA	-0.004231	NA	NA	NA	NA	-0.00237	NA	NA	NA	NA	NA	NA	NA	NA	NA	NA	0.0095	NA	-0.00329	NA	0.0051	NA	NA	NA	NA	NA
ENSG00000112701	NA	NA	NA	NA	NA	NA	NA	NA	0.015744	0.0216	NA	NA	NA	NA	NA	NA	-0.052966	NA	-0.0761	-0.035966	0.030294	NA	0.040403	NA	0.0871	-0.0198	NA	-0.0499	NA	NA	NA	NA	NA	NA	NA	NA	NA	NA	NA	0.0949	NA	NA	NA	0.0197	NA	NA	NA	NA	-0.037834
ENSG00000102030	NA	NA	NA	NA	NA	NA	NA	NA	NA	NA	-0.0227	NA	NA	NA	NA	NA	NA	NA	NA	NA	0.009276	NA	0.026273	NA	NA	NA	NA	NA	NA	NA	NA	NA	-0.00815	NA	NA	NA	NA	NA	NA	NA	NA	0.00903	NA	NA	NA	-0.028335	0.0186	-0.00301	NA
ENSG00000119326	NA	NA	NA	NA	NA	NA	NA	NA	NA	NA	NA	NA	NA	NA	-0.114435	0.041485	NA	NA	NA	NA	NA	NA	-0.040233	NA	NA	NA	NA	NA	0.0635	NA	NA	-0.0723	NA	NA	0.041705	-0.034007	NA	NA	NA	NA	NA	NA	NA	NA	-0.0969	NA	NA	NA	-0.101869
ENSG00000164134	NA	NA	NA	NA	NA	NA	NA	NA	NA	NA	NA	NA	NA	0.014025	0.004671	NA	NA	NA	NA	NA	-0.011718	NA	NA	NA	NA	0.00442	NA	0.00729	NA	NA	0.006648	NA	NA	NA	NA	NA	NA	NA	NA	NA	NA	-0.00542	NA	0.0107	NA	NA	0.00688	NA	NA
ENSG00000101888	NA	NA	NA	-0.23052	NA	NA	NA	NA	NA	NA	NA	NA	NA	NA	NA	-0.231926	NA	NA	0.0541	NA	NA	NA	NA	NA	NA	NA	NA	NA	NA	NA	NA	NA	NA	NA	NA	NA	-0.179703	-0.132638	NA	NA	NA	NA	NA	NA	NA	NA	NA	0.109892	NA
ENSG00000043093	NA	NA	NA	NA	0.0723	NA	NA	NA	0.053533	NA	NA	NA	NA	NA	NA	NA	NA	NA	NA	NA	NA	NA	NA	NA	0.073	NA	NA	NA	NA	NA	NA	NA	NA	0.144	NA	NA	NA	0.076156	NA	0.0408	NA	NA	NA	NA	NA	NA	NA	NA	0.116436
ENSG00000177463	NA	NA	NA	NA	NA	-0.0967	NA	NA	NA	NA	NA	NA	NA	NA	NA	NA	NA	NA	0.0441	NA	NA	NA	NA	NA	NA	-0.106	NA	NA	NA	NA	NA	NA	NA	NA	NA	NA	NA	NA	NA	NA	NA	NA	NA	NA	NA	NA	NA	NA	NA
ENSG00000164073	NA	NA	NA	NA	NA	NA	NA	NA	0.049465	NA	0.118	NA	NA	NA	NA	NA	0.06632	NA	NA	NA	NA	NA	-0.046086	NA	NA	NA	NA	NA	NA	NA	NA	NA	NA	NA	NA	NA	-0.048227	NA	-0.08584	NA	NA	NA	NA	-0.034	NA	NA	NA	NA	NA
ENSG00000108587	NA	-0.036234	NA	NA	NA	NA	-0.078	NA	NA	NA	NA	NA	NA	NA	0.411324	NA	NA	NA	0.103	NA	NA	NA	NA	NA	NA	NA	NA	NA	NA	NA	NA	0.382	NA	NA	NA	NA	NA	NA	NA	NA	NA	0.307	NA	NA	0.0509	NA	-0.118	NA	NA
ENSG00000120159	NA	NA	NA	0.089552	NA	NA	-0.0244	NA	-0.046917	-0.0301	0.0484	NA	NA	NA	NA	NA	NA	NA	NA	NA	NA	NA	NA	NA	NA	-0.0649	0.027113	NA	NA	NA	NA	NA	NA	NA	NA	NA	0.04462	NA	NA	NA	NA	NA	NA	NA	NA	NA	NA	NA	NA
ENSG00000113638	NA	NA	NA	0.051778	0.0671	NA	NA	-0.057	NA	NA	NA	NA	-0.03883	NA	NA	NA	NA	NA	NA	NA	NA	-0.0206	NA	NA	NA	NA	-0.062173	NA	-0.0416	NA	NA	NA	NA	NA	-0.034802	NA	NA	NA	NA	NA	NA	NA	NA	NA	NA	NA	NA	NA	NA
ENSG00000197006	NA	NA	NA	NA	NA	NA	NA	NA	NA	NA	NA	NA	NA	NA	NA	NA	NA	NA	NA	NA	NA	0.00758	NA	-0.022129	NA	NA	NA	NA	NA	NA	NA	NA	NA	NA	0.017498	NA	NA	NA	-0.03611	NA	NA	NA	NA	NA	NA	NA	NA	NA	-0.026872
ENSG00000091651	NA	NA	NA	NA	NA	NA	-0.0537	NA	NA	NA	NA	NA	NA	NA	NA	NA	0.085043	NA	0.0463	NA	NA	NA	NA	NA	NA	0.116	NA	NA	NA	NA	NA	NA	NA	NA	NA	NA	NA	NA	NA	NA	NA	NA	NA	NA	-0.064	NA	NA	NA	NA
ENSG00000111142	NA	NA	NA	NA	0.00634	NA	-0.0102	NA	-0.085439	-0.00904	0.147	NA	NA	NA	NA	NA	NA	NA	NA	NA	NA	NA	0.028677	-0.163712	NA	NA	NA	NA	NA	NA	NA	NA	NA	0.18	-0.013142	NA	NA	-0.00981	NA	0.259	NA	0.126	NA	NA	NA	NA	NA	NA	NA
ENSG00000158636	NA	NA	NA	NA	NA	NA	NA	NA	NA	NA	-0.0423	NA	NA	NA	NA	NA	NA	NA	NA	NA	NA	0.0707	-0.090165	NA	NA	NA	NA	NA	0.0525	NA	NA	NA	NA	0.0349	NA	NA	NA	NA	NA	NA	NA	0.0217	NA	NA	-0.084	-0.047273	NA	NA	NA
ENSG00000196565	NA	NA	NA	-0.039555	-0.0951	NA	NA	NA	NA	NA	NA	NA	NA	NA	NA	NA	NA	NA	0.00346	NA	NA	NA	NA	NA	-0.0148	NA	NA	NA	0.0428	NA	NA	NA	NA	NA	0.022455	NA	-0.053889	-0.065856	NA	NA	NA	NA	NA	NA	NA	NA	NA	-0.007568	-0.113801
ENSG00000163138	NA	NA	NA	NA	NA	NA	NA	NA	NA	0.0138	NA	NA	NA	NA	NA	NA	NA	NA	NA	NA	NA	0.0576	NA	NA	NA	NA	NA	NA	0.0519	-0.020717	NA	NA	NA	0.0401	NA	NA	NA	NA	NA	0.0524	NA	0.019	NA	NA	0.0695	-0.035202	NA	NA	NA
ENSG00000157741	NA	NA	NA	NA	NA	NA	NA	NA	NA	NA	-0.105	NA	NA	NA	-0.034942	NA	-0.051716	NA	-0.258	NA	0.095514	NA	0.099006	NA	NA	NA	NA	-0.0404	NA	0.081873	NA	NA	NA	NA	NA	NA	NA	NA	NA	NA	NA	NA	NA	NA	-0.163	NA	NA	NA	NA
ENSG00000108179	NA	-0.043151	NA	NA	-0.122	NA	NA	0.0392	NA	NA	NA	NA	NA	NA	-0.173291	NA	-0.070654	NA	NA	NA	NA	NA	0.042081	NA	-0.0693	-0.0404	0.079986	NA	0.2	NA	NA	-0.2	NA	-0.103	NA	NA	NA	NA	NA	NA	NA	-0.174	NA	NA	-0.113	NA	NA	-0.027902	-0.18028
ENSG00000135597	NA	NA	NA	NA	-0.0156	NA	NA	NA	0.009095	NA	NA	NA	NA	NA	NA	NA	NA	NA	NA	NA	NA	NA	0.030066	NA	NA	NA	NA	NA	NA	NA	NA	NA	-0.0513	NA	NA	-0.018113	-0.027212	-0.018489	NA	0.0704	NA	NA	NA	NA	NA	NA	0.0195	NA	-0.026242
ENSG00000088387	NA	NA	NA	NA	NA	0.0486	NA	NA	NA	NA	NA	NA	NA	NA	NA	NA	-0.024911	0.0368	NA	NA	NA	NA	NA	NA	0.0435	-0.0568	NA	NA	NA	NA	NA	NA	NA	NA	NA	NA	NA	-0.022542	NA	NA	NA	NA	NA	NA	NA	NA	NA	NA	NA
ENSG00000215712	NA	NA	0.126	NA	NA	NA	NA	NA	NA	NA	NA	NA	NA	NA	0.036811	NA	NA	NA	NA	NA	NA	NA	NA	NA	NA	NA	NA	NA	0.096	NA	0.103273	NA	NA	NA	NA	NA	NA	0.065828	NA	0.0992	NA	NA	NA	0.0126	NA	NA	NA	NA	-0.056352
ENSG00000119888	NA	NA	0.0292	NA	NA	NA	NA	NA	NA	NA	NA	NA	NA	-0.044619	0.627839	NA	NA	NA	NA	NA	NA	NA	NA	-0.045746	NA	NA	NA	NA	NA	NA	-0.047021	NA	NA	NA	NA	NA	NA	NA	NA	NA	NA	NA	NA	NA	NA	NA	NA	NA	NA
ENSG00000214022	NA	NA	NA	NA	NA	NA	NA	NA	NA	NA	NA	NA	NA	NA	NA	NA	NA	NA	NA	NA	NA	NA	NA	NA	-0.159	NA	NA	NA	NA	NA	NA	NA	NA	NA	-0.059277	NA	NA	NA	0.04705	-0.0515	NA	NA	NA	NA	NA	NA	0.00661	NA	NA
ENSG00000013561	NA	NA	NA	NA	0.00589	NA	-0.017	NA	NA	-0.0119	NA	NA	NA	NA	NA	NA	NA	NA	NA	NA	NA	0.0231	-0.022863	NA	NA	-0.0205	NA	NA	NA	NA	NA	NA	NA	NA	NA	NA	NA	0.008866	NA	NA	0.028583	NA	NA	NA	NA	NA	0.0153	NA	0.013606
ENSG00000150477	NA	NA	NA	NA	NA	NA	-0.0136	NA	NA	NA	-0.022	NA	NA	NA	NA	NA	-0.006726	NA	-0.0585	NA	NA	NA	-0.01997	NA	0.0146	NA	NA	NA	NA	NA	NA	NA	NA	NA	NA	NA	NA	NA	NA	NA	0.015755	NA	NA	NA	-0.0194	NA	0.0127	NA	-0.017974
ENSG00000161960	NA	NA	NA	NA	NA	NA	NA	NA	NA	NA	NA	NA	NA	NA	NA	NA	NA	NA	NA	NA	NA	NA	NA	NA	NA	NA	NA	NA	NA	NA	NA	NA	NA	NA	NA	NA	NA	NA	NA	NA	NA	NA	NA	NA	NA	NA	NA	NA	NA
ENSG00000175216	NA	NA	NA	NA	NA	NA	NA	NA	0.027742	NA	NA	NA	NA	NA	NA	NA	0.029707	NA	NA	NA	NA	NA	NA	NA	0.053	NA	NA	NA	NA	NA	NA	0.0385	NA	NA	NA	NA	NA	NA	NA	NA	NA	0.0281	NA	NA	NA	NA	NA	NA	NA
ENSG00000083520	NA	NA	0.191	NA	NA	NA	NA	NA	NA	NA	NA	NA	NA	NA	NA	NA	NA	NA	NA	NA	NA	NA	-0.053859	NA	NA	NA	NA	NA	NA	NA	0.075684	-0.0462	NA	NA	NA	NA	NA	0.099061	NA	0.214	NA	NA	NA	NA	NA	NA	0.106	NA	NA
ENSG00000101294	NA	0.058998	NA	NA	0.0795	NA	NA	NA	0.014313	NA	0.0161	NA	-0.054441	NA	0.03138	NA	NA	NA	-0.0328	NA	NA	NA	NA	0.033269	0.0124	NA	NA	NA	-0.0529	NA	NA	NA	NA	NA	-0.061958	NA	NA	NA	NA	NA	NA	0.0282	NA	NA	NA	NA	NA	NA	0.10426
ENSG00000135541	NA	NA	NA	-0.030976	NA	NA	NA	NA	NA	NA	NA	NA	NA	NA	NA	NA	NA	NA	0.00921	NA	NA	NA	-0.020317	0.066098	NA	NA	0.033131	NA	0.0328	NA	NA	NA	NA	NA	NA	NA	NA	NA	NA	0.0561	NA	NA	NA	NA	-0.048	NA	NA	NA	NA
ENSG00000100528	NA	NA	0.0371	NA	NA	NA	NA	NA	NA	NA	NA	NA	NA	NA	NA	NA	NA	NA	0.0228	NA	NA	NA	-0.016026	NA	0.0662	-0.0388	NA	NA	NA	NA	NA	NA	NA	NA	0.009332	NA	NA	NA	NA	NA	NA	NA	NA	NA	NA	0.012488	NA	NA	NA
ENSG00000105176	NA	NA	NA	NA	NA	NA	NA	NA	NA	NA	NA	NA	0.029369	NA	NA	NA	-0.015102	NA	0.0351	0.019359	NA	NA	NA	NA	NA	NA	NA	NA	0.0285	NA	NA	NA	NA	NA	NA	NA	NA	NA	NA	NA	NA	NA	NA	NA	-0.0174	NA	NA	-0.01192	NA
ENSG00000152484	NA	NA	NA	NA	NA	NA	NA	NA	NA	-0.00693	NA	NA	NA	NA	0.090601	NA	NA	NA	-0.0456	NA	NA	NA	NA	NA	NA	-0.0848	NA	NA	NA	NA	NA	0.116	NA	0.0906	NA	NA	NA	NA	NA	0.0845	NA	0.0767	NA	NA	NA	NA	NA	NA	NA
ENSG00000135506	NA	NA	NA	NA	NA	NA	NA	NA	NA	0.0819	NA	NA	NA	NA	NA	NA	NA	NA	NA	NA	NA	NA	NA	NA	0.162	0.16	NA	NA	NA	NA	NA	0.275	NA	NA	NA	NA	NA	NA	NA	NA	NA	0.132	NA	NA	NA	NA	NA	NA	NA
ENSG00000156990	NA	NA	NA	NA	NA	NA	NA	NA	NA	NA	0.0369	NA	NA	NA	0.072916	NA	NA	NA	NA	NA	NA	0.0108	NA	-0.026362	0.0131	NA	NA	0.0269	NA	NA	NA	0.0939	NA	NA	NA	NA	NA	NA	NA	NA	NA	0.0827	NA	NA	NA	0.027659	NA	NA	0.042959
ENSG00000187735	NA	NA	NA	NA	NA	NA	NA	NA	NA	NA	NA	NA	NA	NA	0.03386	NA	-0.026676	NA	0.0425	0.010112	NA	0.0387	-0.031085	NA	0.0442	NA	NA	NA	NA	NA	NA	0.0344	NA	0.0533	NA	NA	NA	NA	NA	NA	NA	NA	NA	NA	-0.0278	0.013499	NA	0.02178	NA
ENSG00000111057	NA	NA	NA	NA	NA	NA	NA	NA	NA	NA	NA	NA	NA	NA	NA	NA	NA	NA	-0.0354	NA	NA	NA	-0.062899	NA	NA	NA	NA	NA	NA	NA	NA	NA	NA	NA	-0.008494	NA	NA	NA	NA	NA	NA	0.0768	NA	NA	NA	-0.031731	NA	NA	NA
ENSG00000057663	-0.02573	NA	NA	NA	NA	NA	NA	NA	0.012066	NA	NA	NA	NA	NA	NA	NA	NA	NA	NA	NA	NA	NA	NA	NA	-0.016	NA	NA	NA	NA	NA	NA	0.0304	NA	NA	NA	NA	NA	NA	NA	-0.0185	NA	0.0198	NA	NA	NA	NA	NA	NA	NA
ENSG00000168564	-0.05757	NA	NA	NA	NA	NA	NA	NA	NA	-0.0697	NA	NA	NA	NA	NA	NA	NA	NA	NA	NA	NA	NA	-0.099739	NA	NA	NA	NA	NA	NA	-0.06085	NA	NA	NA	NA	NA	NA	NA	NA	NA	NA	-0.102187	NA	NA	NA	NA	NA	NA	NA	-0.084818
ENSG00000158195	NA	NA	NA	NA	NA	NA	NA	NA	NA	NA	0.0425	NA	NA	NA	NA	NA	NA	NA	NA	NA	NA	NA	NA	NA	NA	NA	NA	-0.0448	NA	NA	NA	NA	NA	NA	NA	NA	NA	NA	NA	NA	NA	0.0569	NA	NA	NA	0.049742	NA	NA	-0.048427
ENSG00000188554	NA	NA	NA	0.049073	NA	NA	NA	NA	NA	NA	NA	NA	NA	NA	NA	NA	-0.043064	NA	0.0584	NA	NA	NA	0.042113	NA	0.0404	NA	NA	NA	NA	0.025532	NA	NA	NA	NA	NA	NA	NA	NA	NA	0.0378	NA	NA	NA	NA	NA	NA	NA	NA	NA
ENSG00000070526	NA	NA	NA	NA	NA	NA	NA	NA	NA	NA	-0.0381	NA	NA	NA	NA	NA	-0.045861	NA	-0.0536	NA	NA	0.0444	NA	NA	NA	NA	NA	NA	NA	NA	NA	NA	NA	NA	NA	NA	NA	NA	NA	NA	NA	NA	NA	NA	-0.104	NA	0.0416	NA	NA
ENSG00000113240	NA	NA	NA	NA	NA	NA	NA	NA	NA	NA	NA	NA	NA	NA	0.063986	NA	NA	NA	0.0998	NA	0.043953	NA	NA	NA	NA	-0.0129	NA	NA	NA	NA	-0.053032	NA	NA	0.12	NA	NA	NA	NA	NA	NA	NA	NA	NA	NA	NA	NA	NA	NA	NA
ENSG00000171497	NA	NA	NA	0.049759	NA	NA	-0.0657	NA	-0.097821	-0.0482	NA	NA	NA	NA	-0.038856	0.042212	NA	NA	NA	NA	NA	NA	NA	NA	-0.117	NA	0.049877	NA	NA	NA	NA	NA	NA	-0.0526	0.032434	0.048615	NA	NA	NA	-0.181	NA	NA	NA	NA	-0.0509	NA	-0.0154	NA	NA
ENSG00000143612	NA	NA	NA	NA	NA	NA	NA	NA	-0.042155	NA	-0.0503	NA	NA	0.096001	-0.071667	NA	NA	NA	NA	NA	0.020423	NA	0.018058	NA	NA	-0.0311	0.057328	NA	NA	NA	0.021482	NA	NA	NA	0.035068	NA	NA	NA	NA	NA	NA	-0.0678	NA	NA	NA	NA	-0.0382	NA	NA
ENSG00000088876	NA	NA	NA	NA	-0.0604	NA	NA	NA	NA	NA	NA	NA	NA	NA	NA	NA	NA	NA	0.0646	NA	NA	-0.0576	0.085278	NA	NA	NA	NA	NA	-0.0373	NA	NA	NA	NA	-0.0728	NA	NA	0.155887	NA	NA	0.0795	NA	-0.0821	NA	NA	NA	NA	NA	0.074608	-0.077914
ENSG00000106086	NA	0.051981	-0.0465	NA	NA	-0.0511	NA	NA	NA	0.0935	NA	NA	NA	-0.084054	-0.102714	NA	NA	-0.0559	-0.0572	NA	NA	NA	0.218466	NA	0.0673	NA	NA	0.163	NA	NA	NA	-0.115	NA	NA	NA	NA	NA	NA	NA	NA	NA	NA	-0.058	NA	NA	NA	0.127	NA	NA
ENSG00000144485	NA	NA	NA	NA	-0.00918	NA	NA	NA	NA	NA	NA	NA	NA	NA	NA	NA	NA	NA	NA	NA	NA	NA	NA	NA	NA	-0.00884	NA	NA	NA	NA	NA	NA	0.00471	NA	NA	NA	NA	NA	NA	NA	NA	NA	NA	NA	NA	NA	NA	NA	NA
ENSG00000181924	NA	NA	NA	NA	NA	NA	0.00687	NA	NA	NA	NA	NA	NA	-0.011775	NA	NA	NA	NA	NA	NA	NA	NA	NA	NA	NA	NA	NA	0.00775	-0.00638	NA	-0.017006	NA	NA	NA	NA	NA	0.009895	NA	NA	-0.00688	-0.016936	NA	NA	NA	NA	0.005729	NA	NA	NA
ENSG00000028528	NA	NA	NA	NA	0.025	NA	NA	NA	NA	NA	NA	NA	NA	NA	NA	NA	NA	NA	-0.0918	NA	NA	NA	NA	NA	NA	NA	NA	NA	NA	NA	0.062492	NA	NA	NA	0.009632	NA	-0.015848	0.029576	NA	NA	NA	NA	NA	NA	-0.035	NA	NA	NA	NA
ENSG00000143013	NA	NA	NA	NA	0.022	NA	NA	NA	NA	-0.00854	0.00893	NA	NA	NA	0.029157	NA	NA	NA	NA	NA	NA	0.011	0.008799	NA	NA	NA	NA	NA	NA	NA	NA	0.0177	NA	NA	-0.003894	0.005817	NA	0.011182	NA	NA	NA	NA	NA	NA	0.0125	NA	-0.0116	0.021003	0.018068
ENSG00000116473	NA	NA	0.0202	-0.008171	NA	NA	NA	NA	NA	-0.00349	NA	NA	-0.004449	0.012924	NA	-0.008503	NA	NA	-0.00206	NA	NA	NA	0.023876	-0.008071	0.0124	0.00384	NA	-0.0058	NA	NA	0.013282	NA	NA	NA	0.006134	NA	-0.007198	0.007599	NA	0.014	NA	NA	NA	0.0106	NA	NA	NA	-0.001015	-0.00126
ENSG00000140479	NA	NA	NA	-0.072409	-0.041	NA	NA	NA	0.0536	NA	-0.0888	NA	NA	0.086513	NA	-0.098882	NA	NA	NA	NA	NA	NA	NA	NA	0.0677	NA	0.10105	NA	NA	NA	NA	NA	NA	NA	NA	NA	-0.140011	NA	NA	NA	NA	NA	NA	NA	NA	-0.027793	NA	NA	NA
ENSG00000253729	NA	NA	NA	NA	NA	NA	0.0533	NA	NA	0.0293	NA	NA	NA	NA	NA	NA	NA	NA	0.057	NA	NA	NA	-0.024341	NA	0.0695	NA	NA	NA	NA	NA	NA	0.0305	NA	0.0434	NA	NA	-0.012548	NA	NA	NA	NA	0.0093	NA	NA	-0.0353	0.083548	NA	NA	-0.035772
ENSG00000187109	NA	-0.024596	NA	-0.025084	NA	NA	-0.0254	NA	NA	-0.0189	NA	NA	NA	NA	0.11297	NA	NA	NA	0.0148	NA	-0.022362	NA	0.016877	NA	0.082	0.0173	NA	-0.026	NA	NA	NA	0.111	NA	0.0371	-0.009968	NA	NA	NA	NA	NA	NA	0.0558	NA	NA	-0.0115	NA	NA	NA	0.023635
ENSG00000135069	NA	-0.029775	NA	NA	-0.0877	NA	NA	NA	NA	NA	NA	NA	NA	NA	-0.006615	NA	-0.047398	NA	-0.0265	0.040115	0.072875	NA	NA	NA	0.176	NA	NA	NA	0.0688	NA	NA	-0.0347	NA	NA	0.048344	NA	-0.097601	NA	NA	NA	NA	-0.0326	NA	NA	-0.0969	-0.07848	NA	NA	-0.122379
ENSG00000121864	NA	NA	0.0752	NA	NA	NA	NA	NA	NA	NA	NA	NA	NA	0.07992	NA	NA	NA	NA	NA	NA	-0.053039	NA	NA	NA	NA	NA	0.018735	NA	NA	NA	NA	-0.0905	NA	NA	NA	NA	NA	NA	NA	NA	NA	NA	NA	NA	NA	NA	0.0268	NA	NA
ENSG00000188610	NA	NA	NA	NA	NA	NA	NA	NA	NA	NA	NA	NA	NA	NA	0.070158	NA	NA	NA	0.0357	NA	0.125594	NA	NA	0.083324	NA	NA	NA	NA	NA	NA	NA	0.112	NA	NA	-0.031211	NA	NA	NA	NA	NA	NA	0.0845	NA	NA	NA	NA	NA	NA	NA
ENSG00000073921	NA	NA	NA	NA	-0.149	-0.16	NA	NA	NA	0.0616	NA	NA	NA	NA	NA	NA	-0.119251	NA	NA	NA	NA	NA	NA	NA	NA	-0.0304	NA	NA	0.0873	NA	NA	NA	NA	NA	0.090636	NA	NA	NA	NA	0.0296	NA	NA	NA	NA	NA	NA	NA	NA	-0.191754
ENSG00000164576	NA	NA	NA	NA	NA	NA	NA	NA	0.006117	-0.0105	NA	NA	NA	NA	NA	-0.014406	NA	NA	-0.0328	NA	NA	-0.0198	0.076014	-0.040772	NA	-0.0154	NA	-0.0255	NA	-0.011192	NA	NA	NA	NA	NA	0.010882	NA	0.01659	NA	NA	NA	-0.00932	NA	0.0137	NA	-0.017557	NA	NA	NA
ENSG00000087589	NA	NA	NA	NA	NA	NA	NA	NA	NA	NA	NA	NA	NA	NA	NA	NA	NA	NA	NA	NA	NA	NA	0.040091	NA	NA	NA	NA	NA	NA	NA	NA	NA	NA	NA	NA	NA	NA	NA	NA	NA	NA	NA	NA	NA	NA	NA	NA	NA	NA
ENSG00000127328	NA	NA	NA	NA	NA	0.0323	NA	NA	NA	NA	NA	NA	NA	NA	NA	NA	-0.036494	NA	-0.0628	NA	NA	NA	NA	NA	NA	NA	NA	NA	NA	NA	NA	NA	NA	0.0525	NA	NA	NA	NA	NA	NA	NA	0.0449	NA	NA	NA	NA	NA	NA	NA
ENSG00000086666	NA	-0.059904	NA	NA	-0.0148	NA	NA	NA	NA	NA	NA	NA	NA	NA	NA	NA	NA	NA	0.0318	NA	NA	0.0533	NA	NA	0.0733	NA	NA	NA	NA	NA	NA	NA	NA	NA	NA	NA	NA	NA	NA	0.0778	NA	NA	NA	-0.019	NA	NA	NA	NA	-0.037287
ENSG00000176209	NA	NA	NA	NA	-0.0687	NA	NA	NA	NA	NA	NA	NA	NA	NA	NA	NA	NA	NA	0.0572	NA	NA	NA	NA	NA	0.0912	NA	NA	NA	NA	NA	NA	NA	NA	NA	NA	NA	-0.043091	NA	NA	NA	NA	NA	NA	NA	NA	NA	NA	NA	NA
ENSG00000182004	NA	NA	NA	NA	0.0157	NA	0.00334	NA	NA	NA	0.0188	NA	NA	NA	0.037731	0.004061	NA	0.0104	0.0114	NA	NA	NA	NA	NA	0.0709	NA	NA	NA	NA	NA	NA	NA	NA	NA	-0.006212	0.007162	0.009307	0.006767	NA	0.0336	NA	0.0111	NA	NA	NA	NA	NA	NA	0.016554
ENSG00000198826	NA	NA	0.0584	NA	NA	NA	NA	NA	NA	NA	NA	NA	NA	NA	NA	NA	NA	NA	NA	NA	NA	NA	NA	NA	NA	0.0463	NA	NA	NA	NA	NA	-0.0853	NA	-0.0926	NA	NA	NA	NA	NA	NA	NA	NA	NA	NA	NA	NA	NA	-0.09721	NA
ENSG00000137845	NA	NA	NA	NA	NA	NA	NA	NA	-0.024359	NA	NA	NA	-0.016227	NA	-0.052684	NA	NA	NA	-0.0785	NA	0.033895	NA	NA	NA	NA	NA	NA	NA	NA	NA	NA	-0.0575	NA	-0.0363	NA	NA	NA	NA	NA	0.0475	NA	-0.0465	NA	NA	NA	NA	NA	NA	-0.055477
ENSG00000112837	NA	NA	NA	NA	NA	NA	NA	NA	NA	NA	-0.175	NA	NA	NA	NA	NA	NA	NA	NA	NA	NA	NA	NA	NA	-0.109	NA	NA	NA	NA	NA	NA	NA	NA	NA	NA	-0.080917	NA	NA	-0.147	NA	NA	NA	NA	NA	NA	NA	0.106	NA	-0.097821
ENSG00000214413	NA	NA	NA	NA	NA	NA	NA	NA	NA	NA	NA	NA	NA	NA	0.241835	NA	0.102969	NA	NA	-0.17563	NA	NA	0.098482	NA	NA	NA	NA	NA	NA	NA	NA	NA	NA	NA	NA	NA	NA	NA	NA	NA	NA	0.239	NA	NA	NA	NA	NA	NA	NA
ENSG00000141646	0.01557	NA	NA	NA	0.0541	0.0458	NA	NA	NA	NA	NA	NA	0.041016	NA	NA	NA	NA	NA	-0.0562	NA	NA	0.0337	NA	NA	0.0479	NA	NA	NA	NA	NA	NA	NA	NA	NA	NA	NA	NA	NA	NA	0.0537	NA	NA	NA	-0.0308	NA	-0.074207	NA	NA	NA
ENSG00000188612	NA	NA	NA	NA	NA	NA	NA	NA	NA	NA	-0.00513	NA	NA	NA	-0.010735	NA	NA	NA	-0.00547	NA	NA	NA	NA	NA	-0.0146	NA	NA	NA	0.0123	NA	NA	-0.00362	NA	NA	NA	NA	NA	NA	NA	-0.00941	NA	-0.0121	NA	NA	NA	NA	-0.00946	NA	NA
ENSG00000123338	NA	NA	NA	NA	NA	0.0688	NA	NA	0.056324	0.0396	NA	NA	NA	0.147505	NA	NA	-0.009591	NA	-0.026	NA	NA	NA	NA	NA	NA	NA	0.099283	-0.0139	0.042	NA	0.098511	NA	NA	NA	NA	NA	NA	NA	NA	0.0224	NA	NA	NA	0.047	NA	NA	NA	NA	NA
ENSG00000139146	NA	NA	NA	NA	-0.118	NA	NA	NA	NA	NA	NA	NA	NA	NA	-0.152087	NA	NA	NA	NA	NA	NA	NA	NA	NA	NA	NA	NA	NA	0.12	NA	NA	-0.119	NA	NA	0.056169	NA	NA	NA	NA	NA	NA	-0.154	NA	-0.0334	-0.12	NA	NA	NA	-0.101891
ENSG00000164574	NA	NA	NA	-0.028938	NA	0.0875	NA	NA	NA	NA	NA	NA	-0.054773	NA	-0.147469	NA	NA	NA	-0.103	NA	0.064041	0.0556	0.075016	NA	NA	-0.07	NA	NA	-0.0327	NA	NA	-0.0608	-0.0454	NA	NA	NA	-0.05302	NA	NA	NA	NA	NA	NA	-0.052	NA	NA	NA	NA	-0.05505
ENSG00000130066	NA	NA	NA	NA	NA	NA	0.0399	NA	NA	0.016	NA	NA	NA	NA	NA	0.018282	NA	NA	0.0295	NA	NA	NA	-0.032565	NA	0.0814	NA	NA	NA	0.0278	NA	NA	NA	NA	0.00555	NA	0.012465	NA	NA	NA	NA	NA	NA	NA	0.0257	NA	NA	NA	NA	-0.028159
ENSG00000163029	-0.0705	NA	0.2	-0.047415	NA	NA	NA	NA	NA	NA	NA	NA	-0.06128	NA	0.138971	-0.040772	NA	0.103	-0.0349	NA	NA	NA	NA	NA	0.222	NA	NA	NA	-0.0658	-0.01862	NA	0.231	NA	NA	-0.022741	-0.032419	-0.022331	-0.025943	NA	NA	-0.093895	0.129	NA	NA	NA	NA	NA	NA	NA
ENSG00000057608	-0.01448	NA	NA	NA	-0.0779	NA	NA	NA	NA	NA	NA	NA	NA	-0.015843	NA	NA	NA	NA	0.0507	NA	NA	NA	NA	NA	0.0789	NA	NA	NA	NA	NA	NA	NA	NA	NA	0.053635	NA	NA	NA	NA	0.0486	NA	NA	NA	NA	NA	NA	0.0471	NA	-0.103971
ENSG00000115539	NA	NA	NA	NA	NA	NA	NA	NA	NA	NA	NA	NA	NA	NA	NA	NA	NA	NA	NA	NA	NA	NA	NA	NA	NA	NA	NA	NA	NA	NA	NA	NA	NA	NA	NA	NA	NA	NA	NA	-0.0561	NA	NA	0.0533	NA	NA	-0.052763	NA	NA	NA
ENSG00000094916	-0.08067	NA	NA	NA	NA	NA	NA	NA	0.063683	NA	0.0605	NA	NA	0.032952	0.170031	NA	NA	NA	-0.055	NA	NA	NA	-0.017428	-0.063612	NA	NA	0.069026	-0.0495	NA	NA	0.086292	0.102	NA	NA	NA	NA	NA	NA	NA	NA	NA	NA	NA	0.0486	NA	NA	NA	NA	NA
ENSG00000118058	NA	NA	NA	-0.053491	-0.0515	NA	NA	NA	-0.050198	NA	-0.115	NA	NA	-0.072071	NA	NA	NA	NA	-0.0967	NA	0.064201	NA	0.102945	NA	NA	NA	NA	NA	-0.0663	NA	-0.092933	NA	NA	NA	NA	-0.034295	-0.043103	NA	NA	NA	NA	NA	NA	-0.047	NA	-0.096918	NA	-0.076305	-0.03089
ENSG00000250361	NA	NA	NA	NA	-0.0491	NA	NA	NA	NA	NA	NA	NA	NA	NA	NA	NA	NA	NA	0.0184	NA	NA	NA	NA	NA	-0.0314	NA	NA	NA	NA	NA	NA	NA	NA	NA	NA	NA	NA	-0.042664	NA	NA	NA	NA	NA	NA	NA	NA	-0.00998	NA	-0.043765
ENSG00000164190	NA	-0.029636	NA	NA	-0.0732	NA	NA	NA	0.052243	0.0457	0.0702	NA	NA	NA	NA	NA	NA	NA	NA	NA	NA	-0.0241	-0.073518	NA	NA	NA	NA	-0.0225	NA	NA	NA	NA	NA	NA	NA	NA	NA	NA	NA	NA	NA	NA	NA	NA	NA	0.043505	NA	NA	-0.063674
ENSG00000198700	NA	NA	NA	NA	NA	NA	NA	NA	NA	NA	NA	NA	NA	NA	-0.025119	NA	NA	NA	-0.0554	NA	NA	NA	NA	NA	NA	-0.0278	NA	NA	NA	NA	NA	NA	NA	NA	NA	NA	NA	NA	NA	NA	NA	-0.039	NA	0.0457	0.16	NA	0.078	NA	NA
ENSG00000167770	NA	NA	NA	NA	NA	-0.0544	NA	-0.0929	NA	NA	0.0959	NA	NA	NA	0.060576	NA	NA	NA	-0.0862	NA	NA	NA	0.082683	NA	0.152	NA	NA	NA	-0.0601	NA	NA	0.11	NA	0.136	NA	NA	NA	NA	NA	NA	NA	0.0793	NA	NA	NA	NA	-0.0199	NA	0.026756
ENSG00000169045	NA	NA	NA	NA	-0.0505	NA	0.128	NA	NA	NA	0.135	NA	NA	NA	0.109033	NA	NA	NA	NA	NA	NA	NA	NA	0.185987	NA	NA	NA	NA	NA	NA	NA	NA	NA	NA	NA	NA	NA	NA	NA	NA	NA	NA	NA	0.0127	NA	0.087847	0.111	NA	-0.046045
ENSG00000169738	NA	NA	NA	NA	0.0752	NA	NA	NA	NA	NA	NA	NA	NA	NA	0.048486	NA	NA	NA	-0.0722	NA	NA	NA	NA	NA	NA	NA	NA	NA	NA	NA	NA	NA	NA	NA	NA	NA	NA	NA	NA	-0.0571	NA	NA	NA	NA	NA	NA	0.0255	NA	0.084978
ENSG00000172888	NA	NA	NA	0.026272	NA	NA	NA	NA	0.023757	NA	NA	NA	NA	NA	0.052666	NA	NA	NA	0.0639	NA	0.056317	0.0301	NA	NA	NA	NA	NA	NA	NA	NA	NA	0.0652	NA	0.0696	0.027717	0.029403	NA	NA	NA	NA	NA	NA	NA	NA	NA	0.015017	0.031	NA	NA
ENSG00000006715	-0.02312	NA	NA	NA	NA	NA	NA	NA	NA	NA	NA	NA	NA	NA	NA	NA	NA	NA	NA	NA	NA	NA	-0.017352	NA	0.184	NA	NA	NA	NA	-0.021651	-0.015347	NA	NA	0.0784	NA	NA	NA	NA	NA	0.0956	NA	NA	NA	NA	NA	NA	NA	NA	-0.023453
ENSG00000168495	NA	NA	NA	NA	0.19	NA	NA	NA	NA	NA	NA	NA	NA	NA	0.139381	-0.035722	NA	NA	-0.0629	NA	-0.068876	NA	NA	-0.132545	0.15	NA	NA	NA	NA	NA	0.133185	0.0632	NA	0.0892	NA	0.066228	NA	0.108575	NA	0.139	NA	NA	NA	0.17	0.135	NA	0.1	0.14904	0.196783
ENSG00000142556	NA	NA	-0.162	0.089248	0.0307	NA	0.0842	0.175	0.056225	0.125	0.148	NA	0.161287	NA	NA	NA	NA	-0.0861	0.0618	NA	-0.245933	0.107	-0.10238	NA	NA	NA	0.196547	-0.022	0.194	NA	0.164291	NA	NA	NA	NA	NA	-0.096052	0.045359	NA	0.0604	NA	-0.0866	-0.123	0.168	NA	0.185191	0.042	0.024505	NA
ENSG00000122203	NA	NA	NA	NA	NA	NA	NA	NA	NA	NA	NA	NA	NA	NA	NA	NA	NA	NA	NA	NA	NA	NA	NA	NA	NA	NA	NA	NA	NA	NA	NA	NA	NA	NA	NA	NA	NA	NA	NA	-0.0366	NA	NA	NA	NA	NA	NA	NA	NA	NA
ENSG00000115392	NA	NA	NA	-0.069297	-0.0221	NA	NA	NA	NA	NA	NA	NA	NA	NA	NA	-0.066046	NA	NA	NA	NA	0.043869	NA	NA	NA	NA	NA	NA	-0.086	NA	NA	NA	NA	NA	0.143	NA	NA	-0.049222	NA	NA	-0.0924	NA	-0.0754	NA	NA	NA	NA	NA	NA	NA
ENSG00000082515	NA	NA	NA	NA	0.00615	NA	NA	NA	NA	NA	-0.00443	NA	NA	NA	0.00821	NA	NA	NA	-0.0195	NA	-0.004804	NA	NA	NA	NA	NA	NA	NA	NA	NA	NA	0.00845	NA	NA	NA	NA	-0.003432	NA	NA	NA	NA	NA	NA	0.00436	NA	0.002914	NA	NA	NA
ENSG00000143919	NA	NA	NA	NA	NA	NA	-0.102	NA	NA	0.103	-0.242	NA	NA	-0.335306	NA	NA	NA	NA	NA	-0.074322	NA	NA	NA	NA	NA	NA	NA	NA	NA	NA	NA	0.183	NA	NA	NA	NA	NA	NA	NA	NA	NA	NA	NA	NA	-0.133	NA	NA	NA	NA
ENSG00000137185	NA	NA	0.0304	NA	NA	NA	NA	NA	NA	NA	NA	NA	-0.020714	NA	NA	NA	NA	NA	0.0247	NA	NA	NA	-0.029587	NA	NA	NA	NA	NA	NA	NA	NA	NA	NA	NA	NA	NA	NA	NA	NA	NA	NA	NA	NA	-0.0124	NA	NA	NA	NA	NA
ENSG00000139496	NA	NA	-0.044	NA	0.0635	NA	NA	NA	NA	NA	NA	NA	NA	NA	NA	NA	-0.067872	NA	-0.0393	NA	NA	NA	-0.078232	NA	0.126	-0.0839	NA	NA	NA	NA	NA	NA	NA	NA	NA	NA	NA	NA	NA	0.125	NA	NA	NA	NA	-0.053	NA	-0.0578	NA	NA
ENSG00000143376	NA	NA	NA	NA	NA	NA	NA	NA	NA	0.063	NA	NA	NA	NA	0.098557	NA	NA	NA	0.0523	NA	NA	0.119	NA	NA	0.16	NA	NA	NA	-0.0974	NA	NA	NA	NA	NA	NA	NA	NA	NA	NA	NA	NA	NA	NA	NA	NA	NA	NA	-0.110611	NA
ENSG00000113300	NA	NA	NA	NA	NA	NA	NA	NA	NA	NA	0.118	NA	NA	NA	NA	NA	NA	NA	NA	NA	NA	NA	NA	NA	NA	NA	-0.198843	NA	NA	NA	NA	NA	NA	NA	NA	NA	NA	NA	NA	NA	NA	NA	NA	NA	NA	NA	-0.0777	NA	NA
ENSG00000158290	NA	NA	-0.0111	NA	NA	NA	NA	NA	NA	NA	NA	NA	NA	NA	0.087972	NA	NA	-0.0449	-0.0728	NA	NA	NA	0.129791	0.092374	NA	NA	NA	NA	NA	NA	NA	-0.1	NA	NA	-0.013766	NA	NA	NA	NA	NA	NA	NA	NA	NA	NA	NA	0.0977	NA	NA
ENSG00000066926	NA	0.035118	0.0851	NA	0.0668	NA	NA	NA	0.033261	NA	NA	NA	NA	NA	0.072952	NA	NA	NA	NA	NA	-0.049123	NA	NA	NA	0.121	NA	NA	NA	NA	NA	NA	0.0362	NA	NA	-0.019284	0.015904	0.021199	0.022042	NA	0.107	NA	NA	NA	NA	NA	NA	NA	NA	0.053646
ENSG00000123179	NA	NA	NA	NA	0.0516	NA	-0.0657	NA	NA	NA	NA	NA	NA	NA	0.029347	0.068054	NA	NA	NA	NA	NA	NA	NA	NA	NA	NA	NA	NA	NA	NA	NA	NA	NA	NA	NA	0.063275	0.047578	0.050016	NA	NA	NA	NA	NA	NA	NA	NA	NA	NA	0.048876
ENSG00000156599	NA	NA	NA	NA	NA	NA	NA	NA	NA	0.0752	NA	NA	NA	NA	NA	NA	NA	NA	NA	NA	NA	NA	-0.168376	NA	-0.0673	NA	NA	NA	NA	NA	NA	NA	NA	NA	0.103031	NA	NA	NA	NA	-0.0701	-0.254619	NA	NA	NA	NA	NA	NA	NA	NA
ENSG00000100023	NA	NA	NA	NA	NA	NA	NA	NA	NA	NA	NA	NA	NA	NA	NA	NA	NA	NA	NA	NA	NA	0.0112	NA	NA	0.0385	0.0125	-0.036972	NA	0.0147	NA	NA	0.0252	NA	NA	NA	NA	NA	NA	0.01563	NA	NA	NA	NA	NA	NA	NA	NA	NA	NA
ENSG00000129226	NA	NA	NA	NA	NA	NA	NA	NA	0.046227	NA	NA	NA	NA	NA	NA	NA	NA	NA	NA	NA	NA	NA	NA	NA	NA	NA	NA	NA	NA	NA	NA	NA	NA	0.0652	NA	NA	NA	NA	NA	NA	NA	0.0595	NA	NA	NA	NA	NA	NA	NA
ENSG00000134461	NA	NA	NA	NA	NA	NA	NA	NA	NA	NA	0.0244	NA	NA	NA	-0.006556	NA	NA	NA	0.0093	NA	NA	NA	NA	0.018419	NA	NA	NA	NA	NA	NA	NA	NA	NA	NA	NA	NA	0.007105	NA	NA	NA	NA	NA	0.00568	0.00475	NA	0.020978	NA	0.004963	NA
ENSG00000138069	-0.01176	NA	NA	NA	-0.0134	NA	-0.0186	NA	NA	-0.012	NA	NA	NA	NA	-0.022574	NA	-0.020835	NA	NA	NA	NA	NA	NA	NA	NA	NA	NA	NA	NA	NA	NA	NA	NA	NA	NA	NA	NA	NA	NA	NA	-0.029345	NA	NA	0.00862	NA	NA	-0.0145	NA	NA
ENSG00000110200	NA	NA	NA	NA	-0.0912	NA	NA	NA	NA	NA	NA	NA	NA	NA	NA	NA	NA	NA	NA	NA	-0.118286	NA	0.061315	NA	NA	-0.0565	NA	NA	NA	-0.073607	NA	0.162	NA	NA	NA	NA	NA	NA	NA	NA	NA	NA	NA	NA	NA	0.12472	NA	NA	-0.084127
ENSG00000215114	NA	NA	NA	NA	0.102	NA	NA	0.0433	NA	NA	NA	NA	NA	NA	NA	NA	NA	NA	NA	NA	NA	NA	NA	NA	0.118	NA	NA	NA	NA	NA	-0.116191	NA	NA	NA	NA	NA	NA	NA	NA	0.178	NA	NA	NA	NA	NA	NA	NA	NA	NA
ENSG00000128973	NA	NA	NA	NA	NA	NA	NA	NA	NA	NA	NA	NA	NA	NA	NA	NA	NA	NA	0.0831	NA	NA	0.123	NA	NA	0.153	NA	NA	NA	NA	NA	NA	NA	NA	NA	NA	NA	NA	NA	NA	0.184	NA	NA	NA	NA	NA	NA	NA	NA	NA
ENSG00000105701	NA	0.091266	NA	NA	NA	NA	NA	NA	NA	NA	NA	NA	NA	NA	0.211284	NA	NA	NA	NA	NA	-0.098679	NA	NA	NA	NA	0.0141	NA	NA	-0.0479	NA	NA	0.24	NA	0.178	-0.028555	NA	NA	NA	NA	NA	NA	0.17	NA	0.0434	NA	NA	0.062	NA	NA
ENSG00000101557	NA	NA	NA	NA	NA	NA	NA	NA	NA	0.0179	NA	NA	NA	NA	0.166065	NA	NA	NA	0.104	NA	-0.202013	NA	NA	NA	NA	0.0318	NA	NA	0.102	NA	NA	0.159	NA	NA	NA	NA	0.049756	NA	NA	NA	NA	0.0957	NA	NA	NA	NA	NA	NA	0.039761
ENSG00000117632	NA	-0.023676	NA	NA	NA	NA	NA	NA	NA	NA	NA	NA	NA	NA	NA	NA	NA	NA	0.0273	NA	NA	NA	NA	NA	NA	NA	NA	NA	NA	NA	NA	NA	NA	0.031	NA	NA	NA	NA	NA	-0.0413	NA	NA	NA	NA	-0.0339	NA	0.017	NA	-0.061151
ENSG00000017260	0.10066	NA	NA	NA	NA	NA	NA	NA	NA	NA	-0.0481	NA	NA	0.232207	NA	0.141339	NA	NA	-0.269	NA	NA	NA	0.162254	-0.294094	NA	NA	NA	NA	NA	NA	NA	NA	NA	NA	NA	NA	NA	NA	NA	NA	NA	NA	NA	NA	NA	NA	0.127	NA	NA
ENSG00000124177	NA	NA	NA	NA	NA	NA	NA	NA	NA	NA	NA	NA	NA	NA	NA	NA	NA	NA	-0.0882	NA	NA	0.0182	0.029084	NA	NA	NA	NA	NA	NA	NA	NA	NA	-0.0182	NA	NA	NA	NA	NA	NA	NA	NA	NA	NA	NA	-0.0567	NA	NA	NA	NA
ENSG00000127526	NA	NA	NA	NA	NA	NA	NA	NA	NA	NA	NA	NA	NA	NA	-0.079945	NA	-0.104077	NA	NA	NA	NA	0.169	NA	NA	-0.146	-0.159	NA	NA	NA	NA	NA	NA	NA	NA	0.138258	NA	NA	NA	NA	-0.137	NA	-0.101	NA	NA	NA	NA	0.149	NA	NA
ENSG00000090054	NA	NA	NA	NA	NA	NA	NA	NA	NA	NA	-0.0361	NA	NA	NA	NA	NA	NA	NA	0.0355	NA	NA	0.0138	0.035157	NA	0.0161	NA	NA	NA	NA	NA	NA	-0.0239	NA	NA	NA	NA	NA	NA	NA	0.0291	NA	NA	NA	NA	NA	NA	NA	NA	NA
ENSG00000149231	NA	NA	NA	-0.051845	NA	NA	NA	NA	NA	NA	NA	NA	NA	NA	NA	NA	NA	NA	NA	NA	NA	NA	NA	0.056572	-0.0732	NA	NA	NA	0.064	NA	NA	NA	NA	NA	-0.030168	NA	-0.075565	NA	NA	-0.0686	NA	-0.021	NA	NA	NA	0.094916	NA	NA	NA
ENSG00000133104	NA	NA	NA	NA	NA	NA	NA	-0.00533	NA	NA	NA	NA	-0.007051	NA	NA	NA	NA	NA	NA	NA	NA	NA	-0.012165	NA	-0.0251	NA	NA	NA	NA	-0.016981	NA	NA	NA	NA	-0.007163	-0.014598	-0.0177	-0.010313	NA	NA	NA	-0.0193	NA	-0.0139	-0.015	NA	0.0279	NA	0.008669
ENSG00000114867	NA	NA	NA	NA	0.0489	NA	NA	NA	NA	NA	NA	NA	NA	NA	0.072317	NA	NA	NA	NA	NA	-0.02864	NA	0.088908	NA	NA	NA	-0.022604	NA	NA	NA	-0.045992	0.0799	NA	0.121	0.058465	NA	NA	NA	NA	-0.0795	NA	0.101	NA	NA	NA	NA	NA	NA	NA
ENSG00000117984	NA	0.281451	NA	NA	0.145	NA	NA	NA	NA	0.0527	NA	NA	NA	-0.076308	NA	NA	NA	NA	0.0804	0.096494	-0.133446	NA	NA	NA	-0.138	NA	NA	NA	NA	NA	NA	NA	NA	NA	0.146567	NA	NA	NA	NA	-0.155	NA	0.0599	NA	NA	-0.118	NA	0.0764	NA	NA
ENSG00000013573	NA	NA	NA	NA	-0.192	NA	0.109	NA	NA	NA	NA	NA	NA	NA	-0.050342	NA	NA	0.263	NA	NA	NA	NA	-0.284006	NA	NA	NA	NA	NA	NA	-0.132652	NA	NA	NA	NA	NA	NA	NA	NA	-0.21087	0.0995	-0.353348	-0.0745	NA	NA	NA	NA	NA	NA	-0.204902
ENSG00000100603	NA	NA	NA	NA	NA	NA	NA	NA	NA	NA	NA	NA	NA	0.132002	NA	NA	NA	NA	0.0512	NA	NA	NA	NA	NA	NA	NA	NA	NA	-0.133	NA	NA	NA	NA	NA	NA	NA	-0.027903	NA	NA	NA	NA	NA	NA	NA	NA	NA	NA	NA	-0.024305
ENSG00000102882	NA	NA	NA	NA	NA	NA	NA	NA	NA	NA	NA	NA	NA	NA	NA	NA	NA	NA	-0.0181	NA	-0.046679	NA	0.044398	NA	0.115	NA	0.027857	NA	NA	0.038545	NA	NA	NA	0.0543	NA	NA	NA	NA	NA	0.158	NA	NA	NA	NA	NA	NA	NA	NA	NA
ENSG00000100591	NA	NA	NA	NA	-0.0384	NA	NA	NA	NA	NA	NA	NA	NA	NA	NA	NA	NA	NA	NA	NA	NA	NA	-0.033042	NA	NA	NA	NA	NA	NA	NA	NA	NA	NA	NA	NA	NA	NA	NA	NA	NA	NA	NA	NA	NA	NA	NA	NA	0.009175	-0.046138
ENSG00000198951	NA	NA	NA	NA	NA	NA	NA	NA	NA	NA	-0.0246	NA	NA	NA	NA	NA	NA	NA	NA	NA	NA	NA	0.187881	NA	NA	NA	NA	NA	NA	NA	NA	NA	NA	NA	NA	NA	NA	NA	NA	NA	NA	-0.074	NA	NA	0.224	-0.066303	NA	NA	NA
ENSG00000164284	NA	0.097177	NA	NA	-0.195	NA	NA	NA	NA	NA	NA	NA	NA	NA	-0.086479	NA	NA	NA	NA	NA	NA	NA	NA	NA	-0.0286	-0.05	NA	NA	0.142	NA	-0.033281	NA	NA	NA	NA	NA	NA	-0.095993	NA	NA	-0.134765	-0.0953	NA	NA	NA	NA	NA	NA	-0.179194
ENSG00000178234	-0.02222	NA	NA	NA	NA	-0.042	-0.0547	NA	-0.038214	NA	NA	NA	0.039037	-0.038148	-0.054323	NA	-0.05293	NA	-0.186	NA	NA	NA	0.01557	-0.033654	-0.144	NA	NA	-0.0377	0.0507	NA	NA	-0.059	NA	NA	NA	NA	NA	NA	NA	NA	NA	-0.105	-0.0816	NA	NA	-0.029058	-0.0685	NA	NA
ENSG00000136560	NA	NA	NA	-0.01785	-0.0329	NA	NA	NA	NA	0.0289	NA	NA	-0.039043	NA	0.060415	-0.024283	NA	NA	-0.041	NA	NA	NA	NA	NA	NA	NA	NA	NA	NA	NA	NA	NA	NA	NA	NA	NA	-0.030501	NA	NA	NA	NA	NA	NA	NA	-0.0764	NA	NA	NA	-0.055483
ENSG00000135698	NA	0.020618	NA	NA	NA	NA	NA	NA	NA	NA	NA	NA	NA	NA	NA	NA	NA	NA	0.0391	NA	0.046097	0.0488	NA	0.023059	NA	NA	NA	0.0234	0.0739	NA	NA	NA	NA	NA	NA	NA	NA	NA	NA	NA	NA	NA	NA	NA	NA	0.050123	NA	NA	NA
ENSG00000169251	NA	NA	NA	NA	-0.048	NA	NA	NA	NA	NA	NA	NA	NA	NA	NA	NA	NA	NA	NA	NA	NA	NA	0.026061	NA	NA	0.0164	NA	NA	NA	NA	NA	NA	NA	NA	NA	NA	-0.040157	NA	NA	-0.0393	NA	NA	NA	0.0288	NA	NA	NA	NA	-0.07522
ENSG00000103496	NA	NA	NA	NA	-0.143	NA	NA	NA	NA	NA	NA	NA	NA	NA	NA	NA	NA	NA	NA	NA	NA	NA	-0.092358	NA	-0.104	NA	NA	NA	NA	NA	NA	NA	NA	NA	NA	NA	NA	-0.103655	NA	-0.0834	NA	NA	NA	-0.0586	-0.164	NA	NA	NA	-0.044157
ENSG00000092853	-0.01259	NA	NA	-0.014765	NA	NA	NA	NA	NA	NA	NA	NA	NA	NA	NA	NA	NA	NA	NA	0.019749	NA	0.0242	-0.054879	-0.016582	NA	NA	0.014325	NA	NA	NA	NA	NA	NA	NA	NA	NA	-0.013656	NA	-0.04555	NA	NA	NA	-0.0268	NA	NA	NA	NA	NA	NA
ENSG00000160917	NA	NA	NA	NA	-0.0974	NA	NA	NA	NA	0.0535	NA	NA	NA	NA	-0.143801	NA	NA	NA	NA	NA	NA	NA	-0.132994	NA	NA	NA	NA	NA	NA	NA	NA	NA	NA	-0.0926	0.0457	NA	NA	NA	NA	NA	NA	NA	NA	NA	NA	NA	-0.0911	NA	NA
ENSG00000179134	NA	NA	NA	NA	NA	NA	NA	NA	NA	0.014	NA	NA	NA	NA	NA	-0.0379	NA	NA	NA	NA	NA	NA	-0.087084	0.053108	NA	NA	NA	0.093	NA	NA	0.078107	NA	NA	NA	NA	0.045698	NA	NA	NA	-0.0201	NA	NA	NA	NA	NA	NA	NA	NA	NA
ENSG00000148019	NA	NA	0.0243	NA	-0.0721	-0.0326	NA	NA	NA	NA	NA	NA	NA	NA	NA	NA	-0.0799	NA	-0.0884	NA	NA	-0.0227	-0.058748	NA	NA	-0.0359	NA	NA	NA	NA	NA	NA	NA	NA	NA	NA	-0.077871	NA	NA	NA	NA	NA	NA	NA	-0.0337	NA	NA	NA	-0.088913
ENSG00000115306	NA	NA	NA	NA	NA	NA	-0.0337	NA	NA	NA	NA	NA	NA	NA	NA	NA	NA	NA	-0.0487	NA	NA	NA	NA	-0.029004	NA	NA	NA	NA	NA	0.006919	NA	NA	NA	NA	NA	NA	NA	NA	NA	NA	-0.015217	NA	NA	NA	-0.0439	NA	NA	NA	NA
ENSG00000119844	NA	NA	NA	-0.183986	-0.098	NA	NA	0.078	0.119334	NA	NA	NA	NA	0.101869	NA	-0.113352	NA	NA	NA	NA	NA	NA	NA	NA	NA	NA	NA	NA	0.0189	NA	0.090697	NA	NA	NA	NA	NA	-0.116977	NA	NA	0.116	NA	NA	NA	NA	NA	NA	NA	NA	-0.207784
ENSG00000145592	NA	NA	NA	-0.001857	-0.00235	NA	NA	NA	0.005901	NA	NA	NA	NA	NA	NA	NA	NA	NA	-0.00312	NA	NA	NA	NA	NA	NA	NA	NA	NA	NA	NA	NA	NA	NA	NA	0.002199	-0.002402	-0.004522	0.001763	NA	NA	NA	NA	NA	NA	-0.00156	-0.007649	NA	NA	-0.003382
ENSG00000061273	NA	0.216516	NA	NA	NA	NA	0.176	NA	NA	0.1	NA	NA	NA	NA	NA	NA	NA	NA	NA	NA	NA	NA	NA	NA	NA	NA	NA	NA	NA	NA	NA	NA	NA	NA	0.06334	NA	NA	NA	NA	NA	NA	NA	NA	NA	NA	NA	NA	NA	NA
ENSG00000163728	NA	NA	NA	NA	0.0896	0.0888	NA	0.0618	NA	0.0312	NA	NA	NA	0.076092	NA	NA	NA	NA	-0.0897	NA	NA	NA	0.096574	NA	NA	NA	NA	NA	0.104	NA	0.066118	NA	NA	NA	NA	NA	NA	NA	0.09812	-0.066	NA	NA	0.0295	0.0785	NA	NA	0.141	NA	NA
ENSG00000171940	NA	NA	NA	NA	NA	NA	NA	NA	NA	NA	NA	NA	NA	NA	0.047186	NA	0.055949	NA	NA	NA	NA	NA	NA	0.040274	NA	NA	NA	0.0472	NA	NA	NA	0.0312	NA	NA	0.052888	NA	NA	NA	NA	NA	NA	NA	NA	NA	NA	-0.031535	NA	NA	NA
ENSG00000128578	0.08054	NA	NA	NA	NA	NA	-0.0512	NA	NA	NA	NA	NA	NA	NA	NA	NA	NA	NA	-0.0483	NA	-0.059475	0.0302	0.049199	-0.069756	NA	NA	NA	-0.0408	NA	NA	NA	NA	NA	NA	NA	NA	NA	NA	NA	NA	NA	0.0515	NA	NA	-0.0853	NA	NA	NA	-0.046322
ENSG00000096063	NA	NA	NA	NA	-0.019	NA	NA	NA	NA	NA	NA	NA	NA	NA	NA	NA	NA	NA	0.0181	0.062517	NA	NA	NA	NA	NA	NA	NA	NA	NA	NA	NA	NA	NA	NA	NA	-0.018992	-0.018992	NA	NA	NA	NA	NA	NA	NA	-0.0135	NA	NA	NA	NA
ENSG00000159459	NA	NA	NA	NA	NA	NA	-0.0955	NA	NA	NA	-0.0376	NA	NA	NA	NA	NA	NA	NA	-0.206	NA	NA	NA	-0.059042	NA	NA	-0.109	NA	NA	-0.067	0.020791	NA	NA	NA	NA	NA	NA	NA	NA	NA	NA	NA	0.0707	NA	NA	-0.226	NA	NA	NA	NA
ENSG00000145604	-0.03228	NA	NA	NA	NA	-0.0505	NA	NA	NA	NA	NA	NA	NA	0.039534	-0.046062	NA	NA	NA	0.0312	NA	NA	0.0527	NA	NA	NA	NA	NA	NA	0.0372	NA	NA	NA	NA	NA	NA	NA	NA	NA	NA	NA	NA	NA	NA	NA	NA	NA	NA	NA	NA
ENSG00000122565	NA	NA	NA	-0.034797	-0.0336	NA	NA	NA	NA	NA	NA	NA	NA	-0.014019	NA	NA	NA	NA	-0.023	NA	NA	NA	0.021848	NA	NA	NA	-0.016547	NA	0.0189	NA	-0.017284	NA	NA	NA	NA	-0.019651	NA	-0.042451	NA	NA	0.048836	NA	NA	NA	NA	NA	NA	NA	-0.045824
ENSG00000160753	NA	0.122629	NA	NA	-0.186	NA	NA	NA	NA	NA	NA	NA	NA	-0.173695	-0.079213	NA	NA	NA	NA	NA	NA	NA	NA	0.116886	NA	NA	NA	0.095	NA	NA	-0.107228	NA	NA	NA	0.219768	NA	NA	NA	NA	NA	NA	-0.186	NA	NA	NA	0.129036	NA	NA	NA
ENSG00000085788	NA	NA	NA	NA	0.0462	0.0386	NA	NA	NA	-0.0523	0.0124	NA	NA	-0.024468	0.059512	NA	0.037773	NA	0.0337	NA	-0.038647	NA	NA	-0.025773	NA	NA	NA	NA	NA	NA	NA	0.0562	NA	0.0929	NA	NA	NA	NA	-0.0559	NA	NA	0.0494	NA	0.0283	NA	NA	NA	NA	0.050689
ENSG00000100441	NA	NA	NA	NA	NA	NA	NA	NA	NA	NA	NA	NA	NA	0.049741	NA	NA	NA	NA	NA	NA	NA	NA	NA	-0.069964	NA	NA	0.04473	NA	NA	NA	NA	NA	NA	NA	-0.083015	NA	NA	NA	NA	NA	NA	NA	NA	NA	NA	NA	NA	NA	NA
ENSG00000241343	NA	NA	NA	0.014366	0.0277	NA	NA	NA	NA	-0.00913	NA	NA	NA	NA	0.037351	NA	NA	NA	NA	NA	0.012978	NA	-0.005891	NA	0.0168	NA	NA	NA	-0.0339	NA	NA	NA	NA	NA	NA	NA	NA	0.014913	NA	NA	NA	0.0249	NA	NA	NA	NA	-0.0245	NA	0.02477
ENSG00000132676	NA	NA	NA	-0.010208	-0.0368	NA	NA	NA	NA	NA	NA	NA	NA	0.021965	-0.020365	NA	NA	NA	NA	NA	NA	NA	NA	NA	NA	NA	NA	NA	0.026	-0.010615	NA	NA	NA	NA	NA	-0.014474	-0.022307	-0.011529	NA	NA	NA	NA	NA	NA	NA	NA	NA	NA	-0.035615
ENSG00000083720	NA	NA	NA	NA	NA	NA	NA	NA	0.223883	-0.0768	NA	NA	NA	NA	NA	NA	NA	NA	0.0359	NA	-0.057851	NA	NA	NA	0.206	NA	NA	NA	NA	NA	NA	NA	NA	NA	NA	NA	NA	NA	NA	NA	NA	NA	NA	-0.0534	NA	NA	NA	NA	NA
ENSG00000169217	NA	0.063439	NA	NA	NA	NA	NA	NA	NA	NA	NA	NA	NA	NA	NA	NA	NA	NA	0.0738	NA	-0.026474	NA	0.147759	NA	NA	NA	NA	NA	NA	NA	NA	NA	NA	NA	NA	NA	NA	NA	NA	NA	NA	NA	NA	NA	NA	NA	-0.0387	NA	NA
ENSG00000164944	NA	NA	NA	NA	NA	NA	NA	NA	NA	0.0289	NA	NA	NA	NA	NA	NA	NA	NA	NA	NA	NA	NA	NA	NA	NA	NA	NA	NA	NA	NA	-0.099886	0.0313	NA	0.058	NA	NA	NA	NA	NA	NA	NA	NA	NA	NA	NA	NA	NA	NA	NA
ENSG00000185800	NA	0.052167	NA	NA	0.0923	NA	0.06	NA	0.095253	NA	0.103	NA	NA	NA	0.11649	NA	NA	NA	-0.0699	NA	NA	NA	-0.044273	NA	NA	NA	0.061697	-0.018	NA	0.022587	NA	0.121	NA	0.0437	NA	NA	NA	0.08559	NA	NA	NA	NA	NA	0.0577	NA	NA	NA	NA	NA
ENSG00000133028	NA	NA	0.0964	NA	0.0337	NA	NA	NA	NA	-0.0472	NA	NA	NA	0.105395	0.032436	NA	NA	NA	-0.108	NA	NA	NA	0.0766	-0.096341	0.0928	NA	NA	NA	-0.00626	NA	0.102633	NA	NA	0.0435	NA	NA	NA	NA	NA	0.0742	NA	NA	NA	NA	NA	-0.087066	-0.0317	NA	NA
ENSG00000147454	0.04264	NA	NA	-0.046799	NA	NA	NA	NA	NA	-0.0411	NA	NA	NA	-0.176997	0.093137	-0.026536	NA	NA	NA	NA	0.074708	NA	0.07298	NA	NA	NA	NA	NA	NA	NA	0.184862	0.11	NA	0.089	NA	NA	-0.049011	-0.030777	NA	NA	0.233486	0.0872	NA	NA	NA	NA	NA	NA	0.01679
ENSG00000163322	NA	0.025797	NA	NA	NA	NA	NA	NA	-0.019223	NA	NA	NA	NA	-0.02374	NA	NA	NA	NA	NA	NA	NA	NA	NA	NA	-0.0152	-0.0207	NA	NA	NA	0.012282	NA	NA	NA	NA	NA	NA	NA	NA	-0.04705	NA	NA	NA	NA	NA	-0.0214	NA	NA	NA	-0.02174
ENSG00000241878	NA	NA	NA	NA	NA	NA	NA	NA	NA	NA	NA	NA	NA	NA	NA	NA	NA	NA	NA	NA	NA	NA	-0.045629	NA	NA	NA	NA	NA	NA	NA	NA	NA	NA	NA	NA	NA	NA	NA	NA	NA	NA	NA	NA	NA	NA	NA	NA	NA	NA
ENSG00000183814	NA	NA	0.0701	NA	NA	NA	0.0413	NA	NA	0.0399	NA	NA	NA	NA	NA	NA	NA	0.086	NA	NA	NA	NA	NA	NA	NA	NA	NA	NA	-0.059	NA	NA	NA	NA	NA	NA	NA	NA	NA	NA	NA	NA	NA	NA	NA	NA	NA	NA	NA	NA
ENSG00000167323	NA	NA	NA	NA	NA	NA	NA	NA	-0.108862	NA	NA	NA	NA	NA	-0.217698	NA	NA	NA	NA	NA	NA	0.0131	NA	NA	-0.141	NA	NA	0.024	-0.0466	NA	NA	-0.214	NA	-0.196	NA	NA	0.08451	NA	NA	-0.113	NA	-0.233	NA	NA	NA	NA	NA	NA	NA
ENSG00000145414	NA	0.152515	NA	NA	NA	NA	-0.0207	NA	NA	NA	NA	NA	NA	NA	NA	NA	0.12713	NA	-0.0492	NA	NA	0.0364	0.051533	NA	NA	NA	NA	0.103	NA	NA	NA	NA	NA	NA	NA	NA	NA	NA	NA	0.0495	NA	NA	NA	NA	NA	NA	NA	-0.045977	NA
ENSG00000115758	NA	NA	NA	NA	NA	NA	NA	NA	NA	NA	NA	NA	NA	NA	-0.022699	NA	-0.021307	NA	NA	NA	NA	NA	NA	NA	0.0104	NA	NA	NA	NA	NA	NA	NA	NA	NA	NA	NA	NA	NA	NA	NA	NA	-0.016	NA	NA	-0.029	NA	NA	NA	-0.019799
ENSG00000116584	-0.05692	NA	NA	NA	NA	NA	NA	NA	NA	NA	NA	NA	NA	NA	0.263465	NA	NA	NA	NA	NA	NA	NA	-0.187052	NA	-0.179	NA	NA	NA	NA	NA	NA	0.255	NA	0.275	-0.030761	NA	0.170011	NA	NA	-0.211	NA	NA	NA	0.101	-0.0136	NA	NA	NA	-0.058692
ENSG00000013374	NA	-0.069791	-0.0286	0.035375	0.0537	NA	NA	NA	NA	0.0152	NA	NA	NA	NA	0.085126	0.028389	NA	NA	0.0314	NA	NA	NA	0.048769	NA	0.0342	NA	NA	NA	NA	NA	NA	0.0565	NA	0.0264	NA	0.054107	NA	0.060431	NA	-0.0271	NA	0.0514	NA	NA	NA	NA	NA	NA	0.041371
ENSG00000075292	NA	NA	NA	NA	NA	NA	NA	NA	NA	NA	NA	NA	NA	NA	-0.017264	NA	NA	NA	0.0154	NA	NA	NA	-0.040709	NA	NA	NA	-0.011461	NA	NA	NA	NA	NA	NA	NA	NA	NA	NA	NA	NA	NA	NA	NA	NA	NA	NA	NA	NA	NA	NA
ENSG00000005436	NA	NA	NA	NA	NA	NA	NA	NA	NA	0.0575	NA	NA	NA	NA	0.052692	NA	NA	NA	-0.085	NA	0.053361	NA	NA	NA	NA	NA	NA	NA	0.0706	NA	NA	NA	NA	0.0575	NA	NA	NA	NA	NA	NA	NA	NA	NA	NA	NA	NA	NA	NA	NA
ENSG00000115652	NA	-0.217922	NA	NA	NA	NA	NA	NA	NA	NA	NA	NA	NA	NA	NA	NA	-0.267204	NA	0.105	NA	NA	NA	NA	NA	NA	NA	NA	NA	NA	NA	NA	NA	NA	NA	NA	NA	NA	NA	NA	NA	NA	NA	NA	NA	NA	NA	NA	NA	NA
ENSG00000115109	NA	NA	NA	-0.124006	-0.0618	NA	NA	NA	NA	0.049	-0.127	NA	NA	NA	-0.146592	NA	NA	NA	NA	NA	-0.110973	NA	NA	NA	NA	NA	NA	NA	NA	NA	NA	NA	NA	-0.0425	NA	NA	NA	NA	NA	NA	NA	-0.0999	NA	NA	NA	NA	NA	NA	-0.135789
ENSG00000104341	NA	NA	NA	0.001683	NA	NA	NA	NA	NA	NA	NA	NA	NA	0.00321	NA	NA	NA	NA	NA	NA	NA	NA	NA	NA	NA	NA	NA	NA	NA	NA	0.007069	NA	NA	NA	-0.001038	0.001222	NA	NA	NA	NA	NA	NA	NA	NA	NA	NA	NA	0.002303	NA
ENSG00000102580	NA	NA	NA	NA	NA	NA	-0.181	NA	NA	NA	NA	NA	NA	NA	-0.190288	NA	NA	NA	0.0545	NA	NA	NA	NA	NA	-0.216	NA	NA	NA	NA	NA	NA	-0.109	NA	NA	NA	NA	NA	NA	NA	-0.111	NA	-0.113	NA	NA	NA	NA	NA	NA	NA
ENSG00000144161	NA	NA	NA	NA	NA	NA	NA	NA	NA	-0.0106	NA	NA	NA	NA	0.027792	NA	NA	NA	NA	0.019242	NA	0.0533	NA	NA	NA	NA	NA	NA	NA	NA	NA	0.0335	NA	NA	NA	NA	NA	NA	-0.0155	NA	-0.046893	NA	NA	NA	0.0409	NA	0.068	0.008084	NA
ENSG00000060237	NA	NA	NA	NA	NA	NA	NA	NA	NA	NA	NA	NA	NA	NA	NA	NA	NA	NA	0.118	0.025326	NA	0.14	NA	NA	NA	NA	NA	NA	NA	NA	NA	NA	NA	NA	NA	NA	NA	NA	NA	0.0825	NA	NA	NA	0.0368	-0.049	NA	0.0432	NA	NA
ENSG00000167699	NA	NA	NA	NA	NA	NA	NA	NA	0.036077	NA	0.0296	NA	NA	NA	NA	NA	NA	NA	0.0151	NA	0.049108	NA	NA	NA	NA	NA	0.059412	NA	NA	NA	0.034488	0.0365	NA	NA	NA	NA	NA	NA	NA	NA	NA	0.0755	NA	NA	NA	NA	NA	NA	NA
ENSG00000070961	NA	NA	NA	NA	-0.095	-0.0703	NA	NA	NA	NA	NA	NA	NA	NA	NA	NA	NA	NA	NA	NA	NA	NA	NA	NA	NA	NA	NA	NA	NA	NA	NA	-0.067	NA	NA	NA	NA	NA	-0.065484	-0.0517	NA	NA	NA	NA	0.0733	NA	NA	NA	NA	NA
ENSG00000186010	NA	NA	NA	NA	NA	NA	NA	NA	NA	NA	NA	NA	NA	NA	NA	NA	NA	NA	-0.0297	NA	NA	0.0192	0.049453	NA	0.026	NA	NA	-0.0473	0.0222	0.04536	NA	NA	NA	NA	NA	NA	NA	NA	NA	-0.016	0.064246	NA	NA	NA	NA	NA	NA	NA	NA
ENSG00000189339	NA	NA	NA	-0.012432	NA	NA	NA	NA	NA	NA	NA	NA	NA	NA	NA	-0.009469	NA	NA	0.0229	NA	NA	NA	NA	NA	NA	NA	NA	NA	NA	NA	NA	NA	NA	NA	NA	NA	NA	NA	NA	NA	NA	NA	NA	NA	NA	NA	0.0285	NA	NA
ENSG00000147121	-0.05174	NA	NA	NA	NA	NA	NA	NA	NA	NA	0.14	NA	NA	NA	NA	NA	0.062325	NA	0.0752	NA	NA	NA	-0.076914	NA	NA	NA	NA	NA	NA	-0.117718	NA	NA	NA	NA	NA	NA	NA	NA	0.12259	NA	NA	NA	NA	NA	NA	NA	NA	NA	NA
ENSG00000136068	NA	NA	NA	NA	NA	NA	NA	NA	NA	NA	NA	NA	NA	NA	0.122253	NA	NA	NA	-0.266	NA	NA	NA	0.174041	NA	NA	NA	NA	NA	NA	NA	NA	NA	NA	NA	0.092278	NA	NA	NA	NA	NA	NA	NA	NA	NA	NA	NA	NA	NA	NA
ENSG00000185122	NA	NA	NA	NA	NA	NA	NA	NA	NA	0.0222	NA	NA	NA	NA	NA	NA	NA	NA	NA	NA	NA	NA	-0.053598	NA	NA	NA	NA	NA	NA	-0.046743	NA	NA	NA	NA	NA	NA	NA	NA	NA	NA	NA	NA	NA	NA	NA	NA	-0.0527	NA	NA
ENSG00000156471	NA	0.286501	NA	NA	0.123	NA	NA	NA	NA	NA	NA	NA	NA	NA	0.153837	NA	NA	NA	NA	NA	NA	NA	NA	NA	NA	NA	NA	NA	NA	NA	NA	NA	NA	NA	NA	NA	NA	0.040242	NA	NA	NA	NA	NA	NA	NA	NA	NA	NA	0.146968
ENSG00000115827	NA	NA	NA	NA	NA	NA	NA	NA	NA	NA	NA	NA	NA	NA	NA	NA	NA	NA	0.077	NA	NA	NA	NA	NA	0.0987	NA	-0.20745	NA	0.0784	NA	NA	NA	NA	NA	NA	NA	NA	NA	NA	0.0671	NA	NA	NA	NA	NA	NA	NA	NA	NA
ENSG00000133657	NA	NA	NA	NA	NA	NA	NA	NA	NA	NA	NA	NA	NA	NA	NA	NA	NA	NA	NA	NA	NA	NA	NA	NA	NA	NA	NA	NA	NA	NA	NA	NA	NA	NA	NA	NA	NA	NA	NA	0.0603	NA	NA	NA	NA	NA	NA	NA	NA	NA
ENSG00000088986	NA	NA	NA	NA	-0.131	NA	NA	NA	NA	0.0248	NA	NA	NA	NA	-0.114354	NA	-0.040701	NA	NA	NA	0.051125	NA	NA	NA	-0.0904	NA	NA	NA	0.116	NA	NA	NA	NA	-0.0617	0.04787	NA	NA	-0.086455	NA	-0.0917	NA	-0.0887	NA	NA	NA	NA	NA	-0.035788	-0.139946
ENSG00000006576	0.04045	NA	NA	-0.045675	-0.0307	NA	NA	NA	NA	0.0346	-0.135	NA	-0.03595	NA	-0.073599	NA	NA	NA	-0.107	NA	0.043883	NA	NA	NA	0.0742	NA	NA	NA	NA	NA	NA	NA	NA	NA	NA	-0.044489	-0.051897	NA	NA	NA	NA	-0.0211	NA	-0.0322	-0.0414	-0.073405	NA	NA	NA
ENSG00000068912	NA	NA	NA	0.051404	NA	NA	NA	NA	NA	NA	NA	NA	NA	NA	NA	0.114079	NA	NA	-0.129	0.098002	NA	NA	0.083773	NA	0.229	NA	NA	-0.152	NA	NA	NA	NA	NA	NA	NA	0.091955	NA	0.077049	NA	0.229	NA	NA	NA	NA	NA	NA	-0.139	NA	NA
ENSG00000197471	NA	NA	NA	NA	-0.0358	NA	NA	NA	0.029482	-0.0871	NA	NA	NA	NA	NA	NA	NA	NA	0.123	NA	-0.056953	0.111	-0.041356	NA	-0.128	-0.0574	-0.046362	NA	NA	NA	-0.085165	0.0825	NA	0.0524	-0.030474	0.025347	NA	0.040075	NA	-0.122	NA	NA	NA	NA	NA	NA	NA	NA	0.059848
ENSG00000156787	NA	NA	NA	NA	0.0733	NA	NA	NA	NA	0.0559	NA	NA	NA	NA	NA	NA	NA	NA	NA	NA	NA	NA	0.093931	0.042383	NA	NA	NA	NA	NA	NA	NA	NA	NA	NA	NA	NA	0.08464	0.072812	NA	NA	NA	NA	NA	NA	NA	0.091511	NA	NA	NA
ENSG00000205765	NA	NA	NA	NA	NA	NA	NA	NA	NA	NA	NA	NA	NA	NA	NA	NA	NA	NA	NA	NA	NA	NA	NA	NA	NA	NA	NA	NA	NA	NA	NA	NA	NA	NA	NA	NA	NA	NA	NA	NA	NA	NA	NA	NA	NA	NA	NA	NA	NA
ENSG00000148444	NA	NA	NA	NA	NA	NA	NA	-0.176	NA	NA	NA	NA	NA	-0.091126	NA	NA	NA	NA	0.0408	NA	NA	-0.0459	NA	NA	NA	NA	NA	NA	-0.191	NA	NA	0.177	NA	NA	NA	NA	NA	NA	NA	-0.0831	NA	NA	NA	0.036	NA	NA	NA	NA	NA
ENSG00000135048	NA	NA	NA	NA	NA	NA	NA	NA	NA	NA	NA	NA	NA	NA	-0.046194	NA	NA	NA	NA	NA	NA	NA	0.03513	NA	-0.0434	NA	NA	NA	NA	NA	-0.034601	NA	NA	NA	NA	NA	NA	NA	NA	NA	NA	NA	NA	NA	NA	NA	NA	NA	NA
ENSG00000144580	NA	NA	NA	NA	0.122	NA	NA	NA	NA	NA	NA	NA	0.047309	NA	NA	NA	NA	NA	NA	NA	NA	NA	NA	NA	0.204	NA	0.092984	0.00752	NA	-0.015042	NA	0.161	NA	NA	-0.01652	0.111778	0.105934	0.061837	NA	NA	-0.058309	0.13	NA	0.0694	NA	NA	NA	NA	0.106207
ENSG00000127922	NA	-0.022976	-0.0124	-0.012496	0.0214	NA	NA	NA	0.008658	NA	0.0039	NA	NA	NA	0.059836	NA	NA	NA	NA	NA	NA	NA	0.014171	-0.014492	NA	NA	NA	NA	-0.0289	NA	NA	NA	NA	NA	NA	NA	0.01165	0.019495	NA	NA	NA	0.0376	NA	NA	NA	NA	NA	NA	0.030688
ENSG00000166900	NA	0.037116	NA	NA	NA	NA	NA	NA	NA	NA	NA	NA	NA	NA	0.029696	NA	NA	NA	NA	NA	NA	0.0463	NA	NA	0.0446	NA	NA	NA	NA	0.022817	NA	NA	NA	0.079	NA	NA	NA	NA	NA	NA	NA	0.0379	NA	NA	NA	NA	NA	NA	NA
ENSG00000197020	NA	NA	NA	NA	NA	NA	NA	NA	NA	NA	NA	NA	0.052551	NA	NA	NA	NA	NA	0.224	NA	NA	0.135	NA	NA	NA	NA	NA	NA	NA	NA	NA	NA	NA	NA	NA	NA	-0.097496	NA	NA	NA	NA	NA	NA	NA	NA	NA	NA	NA	-0.116725
ENSG00000136152	NA	NA	NA	0.080831	NA	NA	NA	NA	NA	NA	NA	NA	0.052996	NA	NA	NA	NA	NA	0.0721	NA	0.077886	0.144	NA	NA	NA	NA	NA	NA	0.0315	NA	NA	0.137	NA	0.104	NA	NA	NA	NA	NA	NA	NA	NA	NA	NA	NA	NA	NA	NA	-0.037428
ENSG00000147274	0.02184	NA	NA	NA	0.0504	NA	0.0483	NA	0.049457	NA	NA	NA	NA	NA	NA	NA	NA	NA	-0.0212	NA	NA	NA	0.057189	NA	0.0755	NA	NA	NA	NA	0.013751	0.057609	0.0385	NA	0.0394	NA	NA	0.028112	0.019039	NA	0.0716	0.035265	0.0495	NA	0.0185	NA	NA	-0.0462	0.017448	0.040175
ENSG00000185728	NA	NA	NA	NA	-0.143	NA	NA	NA	NA	NA	NA	NA	NA	NA	-0.055162	NA	NA	NA	0.194	NA	-0.032691	0.166	NA	NA	NA	NA	NA	NA	NA	NA	-0.031712	NA	NA	0.0639	0.11188	NA	NA	NA	NA	NA	NA	-0.111	NA	NA	NA	NA	NA	NA	NA
ENSG00000198000	NA	NA	NA	-0.054035	NA	NA	NA	-0.116	NA	NA	NA	NA	NA	NA	NA	NA	NA	NA	NA	NA	NA	NA	NA	NA	NA	0.0313	NA	NA	NA	NA	NA	NA	NA	NA	NA	NA	NA	NA	NA	0.431	NA	NA	NA	NA	NA	NA	NA	NA	-0.056153
ENSG00000143379	NA	NA	NA	NA	0.0157	NA	NA	NA	NA	NA	NA	NA	NA	NA	NA	0.021271	NA	NA	NA	NA	NA	NA	NA	NA	NA	NA	NA	NA	NA	NA	NA	NA	NA	0.0819	NA	NA	0.038817	NA	NA	0.0279	NA	NA	NA	NA	-0.0466	NA	NA	NA	NA
ENSG00000158402	NA	NA	NA	-0.128954	-0.188	NA	NA	NA	NA	NA	NA	NA	NA	NA	NA	NA	NA	NA	NA	NA	NA	0.0813	NA	NA	NA	-0.0943	-0.112153	NA	NA	NA	-0.142724	-0.272	NA	-0.179	NA	NA	-0.100119	-0.111532	NA	NA	NA	NA	NA	NA	NA	NA	NA	NA	NA
ENSG00000118482	-0.01347	NA	NA	-0.021587	-0.0174	0.0179	NA	NA	NA	NA	-0.0227	NA	-0.02552	NA	NA	NA	-0.020725	NA	-0.0591	NA	NA	0.0261	NA	NA	NA	NA	NA	-0.0225	NA	-0.011519	NA	NA	NA	NA	NA	-0.004159	-0.013325	-0.014154	NA	NA	NA	NA	NA	-0.0253	NA	-0.006048	NA	-0.017203	NA
ENSG00000161800	NA	NA	NA	NA	NA	NA	NA	NA	NA	NA	NA	NA	NA	NA	0.131472	0.036549	NA	NA	NA	NA	-0.071544	NA	NA	NA	NA	NA	NA	NA	0.0273	NA	NA	NA	NA	NA	NA	0.015195	NA	NA	NA	NA	NA	0.11	NA	NA	NA	NA	NA	NA	-0.048957
ENSG00000126858	NA	-0.016391	NA	NA	NA	NA	NA	NA	-0.035693	NA	0.0671	NA	NA	NA	NA	NA	-0.017759	NA	0.0125	NA	NA	0.0585	NA	0.048893	NA	NA	NA	-0.0286	NA	NA	NA	NA	NA	NA	NA	NA	NA	NA	NA	NA	NA	NA	NA	NA	0.0366	NA	NA	NA	-0.015996
ENSG00000198689	NA	NA	NA	NA	NA	NA	NA	NA	NA	NA	NA	NA	NA	NA	NA	NA	0.073833	NA	-0.11	NA	NA	NA	NA	-0.149656	NA	NA	NA	NA	NA	NA	NA	NA	NA	NA	NA	NA	NA	NA	NA	NA	NA	NA	NA	NA	NA	NA	NA	NA	NA
ENSG00000183624	NA	-0.078938	NA	NA	NA	NA	NA	NA	NA	NA	NA	NA	NA	NA	0.089569	NA	-0.069039	NA	NA	NA	NA	NA	NA	NA	NA	0.0766	NA	NA	NA	NA	NA	0.304	NA	NA	0.047233	NA	NA	NA	NA	NA	NA	NA	NA	NA	NA	-0.091941	NA	NA	NA
ENSG00000111231	NA	NA	NA	NA	NA	NA	NA	NA	NA	NA	NA	NA	NA	NA	NA	NA	NA	NA	NA	NA	NA	NA	NA	NA	NA	NA	NA	NA	NA	NA	NA	NA	NA	NA	NA	NA	NA	NA	NA	NA	NA	NA	NA	NA	NA	NA	NA	NA	NA
ENSG00000205629	NA	NA	NA	NA	NA	-0.0858	NA	NA	NA	NA	NA	NA	NA	NA	NA	NA	0.011803	NA	NA	-0.038643	NA	NA	NA	NA	NA	NA	NA	0.0234	NA	NA	NA	NA	NA	NA	NA	NA	NA	NA	NA	NA	NA	NA	NA	NA	NA	NA	NA	NA	NA
ENSG00000187778	NA	0.094355	NA	NA	NA	NA	0.333	NA	NA	NA	NA	NA	NA	NA	0.042825	NA	NA	NA	NA	NA	NA	NA	-0.103583	-0.048382	0.0757	NA	NA	NA	NA	NA	0.004449	0.232	NA	NA	NA	NA	NA	NA	NA	0.0205	NA	NA	NA	-0.0867	NA	-0.069547	-0.18	NA	NA
ENSG00000090971	NA	NA	NA	-0.049423	-0.0919	NA	NA	NA	NA	NA	0.194	NA	NA	-0.156805	-0.118941	-0.06867	NA	NA	NA	NA	NA	NA	-0.108478	NA	-0.141	NA	NA	NA	0.0663	-0.066053	NA	NA	NA	NA	NA	NA	NA	NA	NA	-0.0958	NA	NA	NA	NA	-0.0634	0.185846	NA	0.066203	-0.114214
ENSG00000154839	NA	NA	NA	NA	NA	NA	NA	NA	NA	NA	NA	NA	NA	NA	NA	NA	NA	NA	NA	NA	0.057515	NA	NA	NA	NA	NA	NA	NA	NA	NA	NA	NA	NA	NA	NA	NA	-0.155596	NA	NA	NA	NA	NA	NA	NA	NA	-0.043162	NA	NA	-0.151786
ENSG00000134644	NA	NA	NA	NA	NA	0.21	NA	NA	NA	0.151	NA	NA	NA	0.104147	NA	NA	-0.280805	0.171	0.116	NA	NA	0.132	-0.090374	NA	NA	-0.225	NA	-0.19	0.064	NA	0.075433	NA	NA	0.122	NA	NA	NA	NA	NA	0.145	NA	NA	0.149	NA	NA	NA	NA	NA	-0.115477
ENSG00000196743	NA	NA	NA	NA	-0.0708	NA	NA	NA	NA	NA	NA	NA	NA	NA	NA	NA	NA	NA	NA	NA	NA	NA	NA	NA	0.103	NA	NA	NA	NA	NA	NA	NA	NA	NA	0.048818	NA	NA	-0.051327	NA	NA	NA	NA	NA	NA	-0.0553	NA	NA	NA	NA
ENSG00000181610	NA	NA	NA	-0.022391	-0.0204	NA	-0.00853	NA	NA	NA	NA	NA	NA	NA	NA	NA	NA	NA	NA	NA	NA	-0.0145	NA	NA	NA	0.0168	NA	NA	0.026	NA	NA	NA	NA	NA	NA	NA	-0.025341	-0.016153	NA	NA	NA	NA	NA	NA	-0.00827	NA	NA	-0.012432	-0.023315
ENSG00000179218	NA	NA	NA	NA	NA	NA	NA	NA	NA	NA	NA	NA	NA	NA	NA	NA	NA	NA	NA	NA	NA	NA	NA	NA	NA	NA	NA	NA	NA	NA	NA	NA	NA	NA	NA	NA	NA	NA	NA	NA	NA	NA	NA	NA	NA	NA	NA	NA	NA
ENSG00000170852	NA	NA	NA	NA	NA	NA	NA	NA	NA	NA	NA	NA	NA	NA	NA	NA	NA	NA	NA	NA	NA	NA	NA	NA	NA	NA	NA	NA	NA	NA	NA	NA	NA	NA	NA	NA	NA	NA	NA	NA	NA	NA	NA	NA	NA	NA	NA	NA	NA
ENSG00000134824	NA	NA	NA	NA	-0.16	NA	NA	NA	-0.038247	NA	0.102	NA	NA	-0.101295	NA	-0.087016	0.071067	NA	0.171	NA	NA	NA	0.197155	0.110685	NA	NA	-0.05131	NA	NA	NA	-0.064008	NA	NA	NA	-0.040638	NA	NA	-0.119343	NA	NA	NA	NA	NA	-0.123	NA	0.0791	-0.124	NA	-0.128787
ENSG00000072364	NA	NA	NA	NA	-0.069	NA	NA	NA	0.009988	NA	NA	NA	NA	NA	NA	NA	NA	NA	0.142	NA	-0.027121	0.0794	NA	NA	NA	NA	NA	NA	NA	NA	NA	NA	NA	NA	NA	NA	NA	NA	NA	NA	NA	NA	NA	NA	NA	0.067082	NA	NA	-0.066102
ENSG00000147687	NA	NA	NA	NA	NA	NA	NA	NA	NA	NA	NA	NA	NA	NA	NA	NA	NA	NA	NA	NA	NA	-0.0322	-0.04235	NA	-0.0566	NA	NA	NA	NA	NA	NA	NA	NA	NA	NA	NA	NA	NA	NA	-0.0721	NA	NA	NA	NA	NA	NA	0.0775	NA	NA
ENSG00000174437	NA	NA	NA	-0.008524	NA	NA	-0.0121	NA	NA	0.0173	NA	NA	NA	NA	NA	NA	NA	NA	0.0336	NA	NA	0.0444	NA	NA	0.0465	0.0107	NA	NA	NA	NA	NA	0.0297	NA	NA	0.008111	NA	NA	NA	NA	NA	NA	NA	NA	NA	NA	NA	NA	0.011088	-0.020231
ENSG00000182158	NA	NA	NA	-0.062256	-0.0931	NA	NA	NA	NA	-0.055	NA	NA	NA	NA	-0.071109	NA	NA	NA	-0.157	0.027281	NA	NA	NA	NA	-0.0424	NA	NA	NA	0.0308	NA	NA	NA	NA	NA	0.018224	NA	NA	-0.056338	NA	-0.067	NA	-0.05	NA	NA	-0.139	NA	NA	NA	-0.06594
ENSG00000119041	NA	NA	NA	NA	NA	NA	NA	NA	NA	NA	0.0137	NA	NA	NA	-0.032577	NA	NA	NA	NA	NA	NA	NA	NA	0.028424	NA	-0.02	NA	NA	NA	NA	NA	NA	NA	0.00949	NA	NA	NA	NA	NA	NA	NA	NA	NA	NA	NA	NA	NA	NA	NA
ENSG00000181929	NA	NA	NA	0.12863	0.0978	NA	NA	NA	NA	NA	NA	NA	NA	NA	NA	NA	NA	NA	NA	NA	NA	NA	-0.09823	NA	NA	NA	NA	NA	NA	NA	NA	NA	NA	NA	NA	NA	0.127024	0.053871	NA	NA	-0.0991	NA	NA	NA	NA	0.142403	NA	NA	0.216661
ENSG00000139974	NA	NA	NA	-0.190394	-0.0921	0.0769	NA	NA	0.087008	NA	-0.0956	NA	NA	NA	0.145576	-0.089056	NA	0.0895	-0.0345	NA	NA	0.134	NA	-0.166905	NA	NA	NA	NA	-0.083	NA	NA	NA	NA	0.122	NA	-0.143324	-0.091981	-0.082166	NA	NA	NA	NA	0.0901	NA	NA	NA	NA	0.055849	-0.061541
ENSG00000180304	NA	-0.088172	NA	-0.017288	0.0727	NA	NA	NA	NA	NA	-0.0987	NA	-0.163444	NA	NA	-0.065801	NA	NA	NA	NA	NA	-0.0573	0.089674	NA	NA	NA	NA	-0.112	NA	NA	NA	NA	NA	NA	0.067544	NA	NA	0.018139	NA	NA	NA	0.167	NA	NA	0.0366	NA	NA	NA	0.0779
ENSG00000121152	NA	NA	NA	NA	NA	NA	-0.103	0.14	NA	NA	NA	NA	NA	NA	NA	NA	-0.119779	NA	NA	NA	NA	NA	NA	NA	NA	NA	NA	NA	0.066	NA	NA	NA	NA	NA	NA	NA	NA	NA	NA	NA	NA	NA	NA	NA	NA	NA	NA	NA	NA
ENSG00000102054	NA	NA	NA	NA	NA	NA	NA	NA	NA	NA	NA	NA	NA	NA	NA	NA	-0.02857	NA	NA	NA	NA	NA	-0.036532	NA	NA	NA	NA	NA	0.0241	NA	NA	NA	NA	NA	0.029388	NA	NA	NA	NA	NA	NA	NA	NA	NA	-0.0401	NA	NA	NA	-0.035873
ENSG00000111530	-0.00959	NA	NA	NA	0.00851	NA	0.011	NA	NA	-0.01	NA	NA	NA	NA	0.011602	NA	NA	NA	-0.0255	NA	-0.026621	NA	-0.013799	-0.033775	0.0323	NA	0.027995	NA	0.0199	NA	NA	NA	NA	NA	NA	-0.018527	-0.017845	NA	NA	0.0348	NA	-0.024	NA	0.0291	NA	NA	NA	NA	-0.00804
ENSG00000029725	NA	NA	-0.0166	NA	NA	NA	NA	NA	NA	NA	NA	NA	NA	NA	NA	NA	NA	NA	-0.0599	NA	-0.043691	NA	NA	NA	NA	NA	0.03009	NA	NA	0.044945	NA	0.0543	NA	NA	NA	NA	NA	NA	NA	NA	NA	NA	NA	0.0431	NA	NA	0.0202	NA	NA
ENSG00000055483	NA	NA	NA	0.029645	0.0292	NA	NA	NA	NA	0.0261	NA	NA	NA	NA	NA	0.027922	NA	NA	0.0454	0.033909	NA	NA	NA	NA	NA	NA	0.00968	-0.0318	NA	NA	NA	NA	NA	NA	NA	NA	0.027854	NA	NA	NA	NA	NA	NA	0.0115	-0.02	NA	NA	0.006289	0.010795
ENSG00000165006	NA	NA	NA	-0.11401	-0.175	NA	NA	NA	NA	0.0597	NA	NA	NA	NA	NA	NA	NA	NA	NA	NA	NA	NA	NA	NA	0.239	NA	NA	NA	NA	NA	NA	NA	NA	NA	NA	-0.161556	-0.128564	-0.157646	NA	NA	NA	NA	NA	NA	NA	NA	NA	NA	-0.159354
ENSG00000114857	NA	NA	NA	0.071292	0.0709	NA	0.00841	NA	NA	0.0822	NA	NA	NA	NA	0.089139	NA	NA	NA	0.227	NA	NA	0.135	NA	NA	NA	0.061	NA	NA	NA	NA	NA	0.161	NA	0.157	0.027322	0.086639	NA	NA	NA	NA	NA	0.153	NA	NA	NA	NA	NA	NA	0.057695
ENSG00000112062	NA	NA	NA	NA	NA	NA	NA	NA	NA	NA	NA	NA	0.055616	NA	NA	NA	NA	NA	0.126	NA	NA	NA	NA	NA	NA	NA	NA	NA	0.0648	NA	NA	NA	NA	NA	NA	NA	NA	NA	NA	0.122	NA	NA	NA	NA	NA	NA	NA	NA	NA
ENSG00000116641	NA	NA	NA	NA	NA	NA	NA	NA	NA	NA	NA	NA	NA	NA	NA	NA	NA	NA	NA	NA	NA	NA	NA	NA	NA	NA	NA	NA	NA	NA	NA	NA	NA	NA	NA	NA	NA	NA	NA	NA	NA	NA	NA	NA	NA	NA	NA	-0.018185	NA
ENSG00000163900	NA	NA	NA	NA	-0.0658	NA	NA	NA	NA	NA	NA	NA	NA	NA	NA	NA	NA	NA	NA	NA	NA	NA	NA	NA	NA	NA	NA	0.0759	0.103	NA	NA	NA	NA	NA	NA	NA	NA	NA	NA	0.0444	NA	NA	NA	NA	NA	NA	NA	NA	-0.095391
ENSG00000170854	0.02664	NA	NA	-0.028926	-0.0454	NA	NA	NA	NA	NA	NA	NA	NA	NA	NA	NA	NA	NA	NA	NA	NA	NA	-0.117172	NA	NA	NA	NA	NA	0.0671	NA	NA	NA	NA	NA	NA	NA	NA	-0.046257	NA	NA	NA	NA	NA	NA	NA	NA	NA	0.03708	NA
ENSG00000066422	NA	NA	NA	NA	NA	NA	NA	NA	NA	NA	NA	NA	NA	NA	NA	NA	NA	NA	-0.0394	NA	NA	0.0337	NA	NA	NA	-0.0187	NA	NA	NA	NA	NA	NA	NA	NA	NA	NA	NA	NA	NA	NA	NA	NA	NA	NA	NA	0.035461	NA	NA	NA
ENSG00000179455	NA	NA	NA	NA	0.0296	NA	NA	NA	0.01904	0.0236	NA	NA	NA	NA	NA	NA	NA	NA	NA	NA	NA	NA	0.045166	NA	NA	NA	NA	NA	NA	0.013991	NA	0.0517	NA	NA	NA	NA	NA	NA	NA	NA	NA	NA	NA	NA	NA	NA	NA	NA	NA
ENSG00000196262	NA	0.033748	0.0394	-0.031599	-0.0381	0.0216	NA	NA	NA	NA	NA	NA	NA	NA	NA	NA	NA	NA	0.0171	NA	NA	NA	NA	NA	NA	0.0202	NA	NA	NA	NA	NA	NA	NA	NA	NA	-0.023694	-0.03158	-0.033833	NA	-0.0318	NA	NA	NA	NA	NA	0.023364	NA	NA	-0.034033
ENSG00000136478	NA	NA	NA	NA	NA	0.00905	NA	NA	0.011602	NA	NA	NA	-0.055898	NA	NA	NA	-0.118543	NA	NA	NA	NA	NA	NA	NA	NA	NA	NA	NA	NA	NA	NA	0.0199	NA	NA	NA	NA	NA	NA	NA	NA	NA	NA	NA	NA	NA	NA	NA	NA	-0.128569
ENSG00000136238	NA	NA	NA	NA	NA	NA	NA	NA	NA	NA	NA	NA	-0.032223	NA	0.137821	NA	-0.097851	NA	0.0465	NA	NA	NA	NA	NA	0.171	NA	NA	NA	NA	NA	NA	0.123	NA	0.0964	0.017364	0.028247	NA	NA	NA	0.146	NA	0.0887	NA	NA	NA	NA	NA	NA	NA
ENSG00000157823	NA	NA	NA	NA	NA	NA	NA	NA	0.053546	NA	NA	NA	NA	NA	NA	NA	NA	NA	NA	NA	NA	NA	NA	NA	NA	NA	NA	NA	NA	NA	NA	NA	NA	NA	NA	NA	NA	NA	NA	NA	NA	NA	NA	NA	0.0128	NA	0.0642	NA	NA
ENSG00000145833	NA	NA	NA	NA	NA	NA	NA	NA	NA	-0.0208	NA	NA	NA	NA	NA	NA	-0.021584	NA	NA	NA	NA	NA	NA	-0.078084	NA	0.0099	-0.045706	NA	NA	NA	NA	NA	NA	NA	-0.012819	NA	NA	NA	NA	0.0493	NA	NA	NA	NA	NA	-0.057583	-0.0298	NA	NA
ENSG00000141562	NA	NA	NA	NA	NA	NA	NA	NA	NA	0.0292	NA	NA	NA	-0.245356	NA	NA	NA	NA	NA	NA	NA	NA	-0.042786	NA	-0.065	0.085	NA	NA	-0.0198	NA	NA	0.0816	0.0794	NA	NA	NA	NA	NA	NA	-0.0679	NA	NA	NA	NA	NA	NA	NA	NA	NA
ENSG00000047188	NA	NA	NA	NA	NA	NA	NA	NA	NA	NA	NA	NA	NA	NA	0.111841	NA	NA	NA	0.0523	NA	NA	NA	NA	NA	0.193	NA	NA	0.102	NA	NA	NA	NA	NA	0.164	0.045284	NA	NA	NA	NA	0.187	NA	0.0961	NA	NA	NA	NA	NA	NA	NA
ENSG00000011454	NA	NA	NA	NA	NA	NA	NA	NA	NA	NA	NA	NA	NA	NA	NA	NA	0.007527	NA	NA	NA	NA	NA	NA	NA	NA	NA	NA	NA	NA	NA	NA	NA	NA	NA	NA	NA	NA	NA	NA	NA	NA	NA	NA	NA	-0.00989	NA	NA	NA	NA
ENSG00000132716	NA	0.028336	NA	0.014497	NA	NA	0.0276	NA	NA	0.0251	NA	NA	NA	NA	0.042433	NA	-0.015082	NA	0.0687	NA	NA	0.0254	NA	NA	NA	NA	NA	NA	NA	NA	NA	0.0282	NA	0.0576	NA	NA	0.017715	NA	-0.01898	-0.0193	NA	NA	NA	0.0156	NA	0.062523	NA	NA	0.013376
ENSG00000182287	NA	NA	NA	NA	NA	NA	-0.121	NA	NA	NA	NA	NA	NA	NA	NA	NA	-0.072429	NA	NA	NA	NA	-0.0529	0.122478	NA	NA	NA	NA	NA	NA	NA	NA	0.168	NA	NA	NA	NA	-0.136528	NA	NA	NA	-0.203602	0.148	NA	NA	NA	-0.013331	0.156	NA	NA
ENSG00000204152	NA	NA	NA	NA	NA	NA	NA	NA	NA	NA	NA	NA	NA	NA	-0.040939	NA	NA	NA	NA	NA	NA	0.0819	NA	NA	NA	NA	NA	NA	NA	NA	NA	NA	NA	-0.0338	NA	NA	NA	NA	NA	NA	NA	-0.0603	NA	NA	NA	NA	NA	NA	NA
ENSG00000005810	NA	NA	NA	NA	0.0544	NA	NA	NA	NA	NA	NA	NA	NA	0.116123	NA	NA	NA	NA	NA	NA	NA	NA	NA	NA	NA	-0.115	NA	NA	NA	NA	NA	0.255	NA	0.19	NA	NA	NA	NA	NA	NA	NA	NA	NA	NA	NA	NA	0.0255	NA	0.144604
ENSG00000133872	NA	NA	NA	NA	NA	NA	NA	NA	NA	NA	-0.0747	NA	NA	NA	NA	NA	-0.019933	NA	NA	0.009332	NA	NA	0.006951	NA	NA	NA	NA	NA	NA	NA	NA	NA	NA	NA	NA	NA	NA	NA	NA	NA	NA	NA	NA	NA	NA	NA	NA	NA	NA
ENSG00000117475	NA	NA	NA	NA	0.067	NA	NA	NA	NA	NA	NA	NA	-0.039091	NA	0.03661	NA	NA	NA	-0.0313	NA	-0.012554	NA	0.01089	NA	0.0458	NA	NA	NA	NA	NA	NA	0.0171	NA	0.0246	NA	NA	NA	NA	NA	0.0618	NA	NA	NA	NA	-0.0195	NA	0.0488	0.029215	NA
ENSG00000067900	NA	NA	NA	0.035337	NA	NA	NA	NA	NA	NA	NA	NA	NA	NA	NA	NA	NA	NA	NA	NA	0.102941	0.0561	NA	NA	NA	0.0239	NA	NA	NA	NA	NA	NA	NA	NA	NA	NA	0.046212	NA	NA	NA	NA	NA	NA	NA	-0.0644	NA	-0.0947	NA	NA
ENSG00000100722	NA	NA	NA	NA	-0.00472	NA	NA	NA	NA	NA	NA	NA	NA	NA	NA	NA	NA	NA	-0.00237	-0.015081	NA	NA	0.037825	NA	NA	NA	NA	NA	NA	NA	-0.016307	NA	NA	NA	0.010112	NA	-0.012041	0.005444	NA	NA	NA	NA	NA	NA	NA	NA	NA	NA	-0.005776
ENSG00000187446	NA	NA	0.0572	NA	0.0368	NA	NA	NA	NA	NA	NA	NA	NA	NA	0.088791	NA	NA	NA	0.0199	NA	NA	NA	NA	NA	0.0811	NA	NA	NA	-0.074	NA	NA	0.0758	NA	NA	NA	NA	NA	NA	NA	0.0943	NA	0.106	0.0856	NA	NA	NA	NA	NA	NA
ENSG00000102898	NA	NA	NA	NA	NA	0.00712	NA	NA	0.006701	NA	NA	NA	NA	NA	NA	NA	NA	0.00491	NA	NA	-0.00182	0.00448	0.022172	-0.003854	NA	NA	NA	NA	NA	NA	0.005741	-0.00275	NA	NA	0.005022	NA	NA	0.013718	NA	NA	NA	-0.00396	0.00456	NA	NA	0.004777	NA	NA	-0.002637
ENSG00000107745	NA	NA	NA	NA	NA	NA	NA	NA	NA	NA	NA	NA	NA	NA	NA	NA	NA	NA	NA	NA	NA	NA	NA	0.095961	NA	NA	NA	NA	NA	NA	NA	NA	NA	NA	NA	NA	NA	NA	NA	NA	NA	NA	NA	NA	NA	NA	-0.0402	NA	NA
ENSG00000136492	NA	NA	NA	NA	NA	NA	NA	NA	NA	NA	-0.226	NA	NA	NA	NA	NA	NA	NA	-0.113	NA	NA	0.0306	-0.208176	NA	NA	NA	NA	NA	NA	NA	NA	NA	NA	NA	NA	NA	NA	NA	NA	NA	NA	NA	NA	NA	NA	-0.08189	0.0992	NA	NA
ENSG00000165795	NA	NA	NA	NA	NA	NA	NA	NA	NA	NA	NA	NA	NA	NA	NA	NA	NA	NA	NA	0.033543	NA	NA	NA	NA	NA	NA	NA	NA	NA	NA	NA	NA	NA	NA	0.030906	NA	NA	NA	NA	NA	NA	-0.0459	NA	NA	NA	NA	NA	NA	-0.018581
ENSG00000127980	NA	NA	NA	-0.220643	-0.278	NA	NA	NA	0.041786	NA	NA	NA	NA	NA	NA	NA	NA	NA	NA	NA	0.262143	NA	NA	-0.237393	NA	NA	NA	NA	NA	NA	NA	-0.173	NA	-0.0989	NA	NA	NA	-0.128957	NA	NA	NA	-0.147	NA	NA	NA	NA	NA	NA	-0.219053
ENSG00000151552	NA	NA	NA	NA	NA	NA	NA	NA	NA	NA	NA	NA	-0.044371	NA	NA	NA	NA	NA	-0.0294	NA	NA	NA	NA	NA	NA	NA	NA	NA	NA	NA	0.041559	NA	NA	NA	0.019427	NA	NA	NA	NA	NA	NA	NA	NA	0.0632	NA	-0.039503	NA	NA	NA
ENSG00000205213	-0.06815	NA	NA	NA	NA	NA	NA	NA	NA	NA	-0.0612	NA	NA	NA	0.084967	NA	NA	NA	0.125	NA	NA	NA	NA	NA	0.138	NA	NA	0.0083	NA	NA	-0.042592	NA	NA	NA	NA	NA	NA	NA	-0.12606	0.0864	NA	0.097	NA	NA	NA	-0.085769	NA	NA	-0.067339
ENSG00000213397	NA	NA	NA	NA	NA	NA	NA	NA	NA	NA	NA	0.0982	NA	NA	NA	NA	NA	NA	NA	NA	0.050635	NA	NA	NA	NA	NA	NA	NA	NA	NA	NA	NA	NA	0.0395	NA	NA	NA	NA	NA	NA	NA	NA	NA	NA	NA	NA	NA	NA	NA
ENSG00000132819	NA	NA	NA	NA	-0.303	NA	NA	NA	NA	NA	0.0266	NA	NA	-0.082153	NA	NA	-0.035187	NA	-0.074	NA	NA	-0.0262	-0.135921	0.05346	-0.101	0.0713	NA	NA	0.107	NA	NA	NA	NA	NA	NA	NA	NA	NA	NA	-0.105	-0.29462	NA	NA	-0.0261	NA	0.04723	NA	NA	-0.209234
ENSG00000127914	NA	NA	NA	NA	-0.0336	0.0438	NA	NA	NA	0.0704	NA	NA	NA	NA	NA	NA	NA	NA	0.15	NA	NA	0.0803	NA	NA	-0.0319	NA	NA	NA	0.0633	NA	NA	NA	NA	0.123	0.029259	NA	NA	-0.018684	NA	NA	NA	0.0611	NA	NA	NA	0.074646	NA	NA	-0.081038
ENSG00000107223	NA	NA	NA	NA	NA	NA	NA	NA	NA	0.0234	NA	NA	NA	NA	NA	NA	NA	NA	NA	NA	NA	NA	-0.019975	NA	-0.0737	-0.0233	NA	NA	NA	NA	NA	0.0468	NA	NA	0.033299	NA	NA	NA	NA	-0.103	NA	NA	NA	NA	NA	0.057177	NA	NA	NA
ENSG00000134049	NA	NA	NA	NA	-0.269	NA	NA	NA	-0.088132	NA	NA	NA	NA	NA	-0.14381	NA	NA	NA	-0.0626	NA	NA	NA	NA	NA	NA	NA	NA	NA	0.129	NA	NA	-0.104	NA	NA	NA	NA	NA	-0.181171	NA	NA	-0.133515	NA	NA	-0.0463	NA	NA	NA	NA	-0.263126
ENSG00000065243	NA	NA	NA	NA	NA	NA	NA	NA	NA	NA	NA	NA	NA	NA	NA	NA	NA	NA	NA	NA	NA	0.0548	NA	NA	-0.0399	NA	NA	NA	NA	NA	NA	NA	NA	NA	NA	NA	NA	NA	NA	NA	NA	NA	-0.0309	NA	NA	NA	-0.0173	NA	-0.037094
ENSG00000146263	NA	NA	NA	NA	NA	NA	NA	NA	NA	NA	NA	NA	NA	NA	NA	NA	NA	NA	NA	NA	NA	NA	0.047731	NA	NA	NA	NA	NA	NA	NA	NA	NA	NA	NA	NA	NA	NA	NA	NA	NA	NA	NA	NA	NA	NA	NA	NA	NA	NA
ENSG00000263956	NA	NA	NA	-0.216504	-0.217	NA	NA	NA	NA	NA	NA	NA	NA	NA	-0.09636	NA	NA	NA	NA	NA	NA	0.0726	NA	NA	2.99e-06	NA	NA	NA	0.112	NA	NA	-0.0964	NA	NA	NA	NA	-0.216504	NA	NA	NA	NA	-0.0964	NA	NA	NA	NA	NA	NA	-0.216504
ENSG00000120798	NA	NA	NA	NA	NA	NA	NA	NA	NA	NA	NA	NA	NA	NA	0.020693	NA	0.053731	NA	-0.0392	NA	NA	NA	NA	NA	-0.033	NA	NA	NA	NA	NA	NA	0.0238	NA	0.0274	0.006031	NA	NA	NA	NA	-0.0209	NA	NA	NA	NA	-0.0656	NA	NA	NA	NA
ENSG00000167460	NA	NA	NA	NA	NA	NA	NA	NA	NA	0.038	NA	NA	NA	NA	NA	NA	NA	NA	NA	NA	NA	NA	-0.068812	NA	NA	NA	NA	-0.0804	NA	-0.020311	NA	NA	NA	0.13	NA	NA	NA	NA	-0.07278	NA	NA	NA	NA	NA	NA	NA	NA	NA	-0.120063
ENSG00000166949	NA	NA	NA	NA	-0.0815	NA	NA	NA	NA	0.0237	NA	NA	NA	NA	NA	NA	NA	NA	NA	NA	NA	NA	NA	NA	NA	NA	NA	NA	0.0695	NA	NA	-0.035	NA	NA	NA	NA	-0.097021	NA	NA	NA	NA	NA	NA	0.0309	-0.115	NA	0.0906	NA	NA
ENSG00000128989	NA	NA	NA	NA	NA	NA	NA	NA	-0.022495	NA	-0.0595	NA	NA	NA	NA	NA	NA	0.0158	-0.0853	NA	NA	0.0226	-0.039398	NA	0.0475	NA	NA	NA	NA	0.024525	NA	NA	NA	NA	NA	NA	NA	NA	NA	0.0416	NA	NA	NA	NA	NA	-0.03136	NA	-0.030881	NA
ENSG00000119969	NA	NA	0.0914	NA	NA	NA	NA	NA	NA	0.0511	NA	NA	NA	NA	0.191658	NA	NA	NA	0.103	NA	NA	0.111	-0.081542	NA	NA	NA	NA	NA	NA	NA	NA	NA	NA	NA	NA	NA	NA	NA	-0.11279	NA	NA	NA	NA	NA	NA	NA	NA	NA	NA
ENSG00000123349	NA	NA	NA	NA	-0.0677	NA	0.0274	NA	NA	0.0275	0.0276	NA	NA	NA	NA	NA	NA	NA	0.0299	NA	NA	NA	NA	NA	NA	NA	NA	NA	NA	NA	NA	NA	NA	NA	0.030206	NA	NA	NA	NA	NA	NA	NA	NA	0.0237	-0.0193	NA	NA	NA	NA
ENSG00000116679	NA	0.029364	0.0731	NA	NA	NA	NA	NA	NA	NA	NA	NA	NA	NA	0.035441	NA	0.04353	NA	NA	NA	NA	NA	NA	NA	0.0729	NA	NA	NA	NA	NA	NA	NA	NA	0.0506	-0.030436	NA	NA	0.037366	NA	NA	NA	0.0428	NA	NA	NA	NA	0.0427	NA	0.031353
ENSG00000183597	NA	NA	NA	0.124702	NA	NA	NA	NA	NA	-0.0593	0.0647	NA	NA	NA	NA	NA	NA	NA	NA	NA	NA	NA	-0.028741	NA	-0.1	-0.0581	0.054861	NA	0.127	NA	NA	NA	NA	NA	NA	0.099448	NA	0.136311	NA	NA	NA	NA	NA	NA	NA	0.078507	NA	-0.037946	0.047643
ENSG00000110713	NA	NA	NA	NA	NA	NA	NA	NA	NA	-0.0203	0.0194	NA	NA	NA	NA	NA	NA	NA	-0.0105	NA	NA	0.0304	-0.08437	-0.038368	NA	NA	NA	NA	NA	NA	NA	NA	NA	NA	0.016701	NA	NA	NA	-0.06935	NA	-0.083384	NA	NA	NA	NA	NA	NA	NA	-0.017158
ENSG00000163964	NA	NA	NA	NA	NA	0.0412	NA	NA	NA	NA	NA	NA	NA	NA	NA	NA	NA	NA	0.021	NA	NA	NA	NA	NA	-0.0393	NA	NA	NA	NA	NA	NA	NA	NA	NA	NA	NA	NA	NA	NA	-0.0238	NA	NA	0.0658	NA	NA	NA	NA	NA	-0.045867
ENSG00000117479	NA	NA	0.569	NA	NA	-0.0466	NA	NA	NA	NA	NA	NA	NA	NA	NA	NA	-0.221229	NA	NA	NA	NA	NA	NA	NA	NA	NA	NA	NA	NA	NA	NA	NA	NA	NA	NA	NA	NA	NA	NA	NA	NA	-0.772	0.495	NA	NA	NA	NA	NA	NA
ENSG00000148660	NA	NA	NA	NA	NA	NA	NA	-0.125	-0.200167	NA	NA	NA	NA	NA	NA	NA	NA	NA	0.174	NA	NA	NA	-0.152088	NA	NA	NA	NA	NA	0.155	NA	NA	NA	NA	NA	NA	NA	NA	NA	NA	NA	NA	NA	NA	NA	-0.187	0.215518	NA	NA	NA
ENSG00000136146	NA	NA	NA	NA	NA	NA	0.0886	NA	NA	NA	NA	NA	NA	NA	NA	NA	NA	NA	NA	NA	NA	0.0382	0.104324	0.037432	NA	NA	NA	NA	NA	NA	NA	-0.146	NA	NA	0.08108	NA	NA	NA	NA	NA	NA	-0.087	NA	-0.103	-0.0773	0.09817	NA	NA	NA
ENSG00000125485	NA	NA	NA	NA	NA	NA	NA	NA	NA	NA	NA	NA	NA	NA	NA	NA	NA	NA	NA	NA	NA	NA	NA	NA	NA	NA	NA	NA	NA	NA	NA	NA	NA	NA	NA	NA	NA	NA	NA	NA	NA	NA	NA	NA	NA	NA	NA	NA	NA
ENSG00000149806	NA	NA	NA	NA	NA	NA	NA	-0.00419	NA	NA	NA	NA	0.009298	NA	NA	NA	NA	NA	-0.0045	NA	0.04747	NA	NA	NA	NA	NA	NA	NA	NA	NA	-0.011936	NA	NA	-0.0375	NA	NA	NA	NA	NA	NA	NA	NA	NA	NA	NA	NA	NA	NA	NA
ENSG00000104824	NA	NA	NA	-0.013825	-0.019	0.0183	NA	NA	NA	NA	NA	NA	NA	NA	0.0491	NA	-0.026822	NA	NA	NA	NA	NA	-0.034957	NA	0.14	-0.011	NA	NA	NA	NA	NA	0.114	NA	NA	0.00732	NA	-0.016864	NA	NA	NA	NA	0.0507	0.0631	NA	-0.0113	NA	NA	NA	-0.013213
ENSG00000175352	NA	NA	NA	NA	NA	NA	NA	NA	NA	NA	NA	NA	NA	NA	NA	NA	NA	NA	NA	NA	NA	NA	NA	NA	0.148	NA	NA	NA	NA	NA	NA	NA	NA	NA	NA	NA	NA	NA	NA	0.109	NA	NA	NA	NA	NA	NA	NA	0.098906	NA
ENSG00000143442	NA	NA	NA	NA	NA	NA	NA	NA	NA	NA	NA	NA	NA	NA	NA	NA	-0.088153	NA	NA	NA	NA	NA	NA	NA	0.146	NA	NA	NA	NA	NA	NA	NA	NA	NA	NA	NA	NA	NA	NA	NA	NA	NA	NA	NA	NA	NA	NA	NA	NA
ENSG00000125037	NA	NA	NA	-0.020332	-0.014	NA	-0.0346	NA	NA	NA	NA	NA	NA	NA	NA	NA	-0.011203	NA	-0.0196	NA	NA	NA	NA	NA	0.0319	NA	NA	NA	NA	NA	NA	NA	NA	NA	0.006795	-0.009142	-0.008973	NA	NA	0.0322	NA	NA	NA	NA	NA	-0.021225	NA	NA	NA
ENSG00000116030	NA	NA	-0.0382	NA	NA	NA	NA	NA	NA	NA	NA	NA	NA	NA	NA	NA	NA	NA	NA	NA	NA	NA	NA	NA	-0.0555	NA	NA	NA	NA	NA	NA	0.119	NA	0.112	NA	NA	NA	NA	NA	-0.15	NA	NA	NA	NA	-0.0908	NA	NA	-0.021804	NA
ENSG00000114353	NA	-0.211834	NA	NA	0.101	NA	NA	NA	NA	NA	NA	NA	NA	NA	-0.023445	0.069361	NA	NA	-0.0714	NA	NA	NA	NA	NA	0.0324	NA	NA	NA	NA	NA	NA	NA	NA	NA	NA	NA	NA	NA	NA	0.0261	NA	NA	NA	NA	NA	NA	NA	NA	NA
ENSG00000131504	NA	NA	NA	NA	NA	NA	NA	NA	NA	NA	NA	NA	NA	NA	NA	NA	NA	NA	NA	NA	NA	NA	NA	NA	0.0676	NA	NA	-0.103	NA	NA	NA	NA	NA	NA	NA	NA	NA	-0.063874	NA	0.128	NA	NA	NA	NA	-0.176	NA	NA	-0.026897	-0.123338
ENSG00000105778	NA	NA	NA	-0.055469	NA	NA	NA	NA	NA	NA	NA	NA	NA	NA	-0.064569	-0.034945	NA	NA	-0.123	NA	NA	NA	NA	-0.08155	NA	NA	NA	NA	NA	-0.016645	NA	NA	NA	NA	NA	-0.064542	-0.075305	-0.023291	NA	NA	NA	NA	NA	-0.0456	NA	NA	NA	NA	-0.061703
ENSG00000162923	NA	NA	NA	NA	NA	NA	NA	NA	NA	NA	NA	NA	NA	NA	-0.095364	NA	NA	NA	-0.131	NA	NA	0.0072	NA	NA	NA	NA	-0.120916	NA	NA	NA	-0.029085	NA	NA	-0.18	NA	NA	NA	NA	NA	NA	NA	NA	NA	NA	NA	NA	NA	NA	NA
ENSG00000116857	NA	0.150333	NA	NA	NA	NA	NA	NA	NA	NA	NA	NA	-0.053741	NA	0.099046	NA	-0.148613	NA	NA	NA	NA	0.0375	NA	NA	NA	NA	NA	NA	0.063	NA	NA	0.126	NA	0.152	-0.075333	NA	NA	NA	NA	NA	NA	0.0841	NA	NA	-0.174	0.118744	NA	NA	NA
ENSG00000082258	NA	NA	NA	NA	NA	NA	NA	NA	NA	NA	NA	NA	NA	NA	-0.072315	NA	NA	NA	-0.0702	NA	NA	NA	NA	NA	0.0397	NA	NA	-0.058	NA	NA	NA	NA	NA	NA	NA	NA	NA	NA	NA	NA	NA	-0.0291	NA	-0.0415	NA	NA	NA	NA	NA
ENSG00000137871	NA	NA	NA	NA	NA	NA	NA	NA	NA	NA	-0.2	NA	NA	NA	-0.082985	NA	NA	NA	-0.154	NA	NA	NA	NA	-0.167086	0.107	NA	NA	-0.177	NA	NA	NA	-0.0985	NA	NA	NA	NA	NA	NA	NA	NA	NA	NA	NA	NA	NA	-0.123528	-0.0929	NA	NA
ENSG00000112357	-0.04402	NA	NA	NA	NA	NA	NA	NA	NA	0.0326	NA	NA	NA	-0.076436	NA	NA	NA	NA	NA	NA	NA	NA	NA	NA	NA	NA	NA	NA	NA	-0.043709	NA	NA	NA	0.0728	0.043355	NA	NA	NA	NA	NA	NA	NA	NA	NA	NA	NA	NA	NA	NA
ENSG00000105851	NA	NA	NA	NA	NA	NA	NA	NA	NA	NA	NA	NA	NA	NA	NA	NA	NA	NA	-0.217	NA	NA	NA	-0.127918	NA	NA	NA	NA	NA	NA	NA	NA	NA	NA	NA	NA	NA	NA	NA	NA	NA	NA	NA	NA	NA	NA	NA	NA	NA	NA
ENSG00000169813	-0.03175	NA	NA	NA	0.0216	NA	0.0149	NA	NA	NA	NA	NA	NA	0.029222	-0.062172	-0.009956	NA	NA	-0.0102	NA	NA	NA	-0.040456	NA	NA	-0.0374	NA	NA	0.0346	NA	NA	-0.0587	NA	-0.041	NA	NA	NA	0.012608	NA	0.0297	NA	-0.0624	NA	NA	-0.00713	NA	-0.0306	NA	NA
ENSG00000117410	NA	NA	NA	-0.10421	-0.13	NA	NA	NA	NA	NA	0.136	NA	NA	NA	NA	-0.090185	NA	NA	NA	NA	NA	0.103	NA	NA	NA	-0.0459	NA	NA	NA	NA	NA	NA	NA	NA	NA	-0.106753	NA	NA	NA	NA	NA	NA	NA	NA	NA	0.143166	-0.0834	NA	-0.202791
ENSG00000165406	NA	NA	NA	NA	NA	NA	NA	NA	NA	NA	0.0572	NA	NA	NA	-0.060392	NA	NA	NA	0.013	NA	NA	NA	NA	NA	-0.148	NA	NA	NA	NA	NA	NA	NA	NA	0.121	NA	NA	NA	NA	NA	-0.173	NA	NA	NA	NA	NA	NA	-0.0219	NA	NA
ENSG00000084072	NA	NA	NA	NA	NA	NA	NA	NA	NA	NA	NA	NA	NA	NA	NA	NA	NA	NA	NA	NA	NA	NA	0.053446	NA	NA	NA	NA	NA	NA	NA	NA	NA	NA	-0.0213	NA	NA	NA	NA	NA	NA	NA	-0.0226	NA	0.031	NA	0.025852	NA	NA	NA
ENSG00000141384	NA	NA	NA	NA	NA	0.0943	NA	NA	NA	NA	NA	NA	NA	NA	NA	NA	NA	NA	NA	NA	NA	NA	NA	NA	NA	NA	NA	NA	NA	NA	NA	NA	0.129	NA	NA	NA	NA	-0.116566	NA	NA	NA	NA	NA	NA	NA	NA	NA	NA	-0.124151
ENSG00000161057	NA	NA	0.0993	NA	NA	NA	NA	NA	NA	NA	NA	NA	NA	NA	0.075971	-0.006573	0.005411	NA	-0.019	NA	-0.03122	NA	0.012005	NA	0.134	NA	NA	0.00358	NA	NA	NA	NA	NA	NA	NA	NA	NA	NA	-0.00843	0.109	NA	NA	NA	NA	NA	NA	0.0478	NA	0.008583
ENSG00000156802	NA	NA	NA	NA	NA	NA	NA	NA	NA	0.0458	NA	NA	NA	NA	-0.06746	NA	NA	NA	NA	NA	NA	-0.0632	NA	NA	0.16	NA	0.024135	NA	NA	NA	NA	NA	NA	NA	NA	NA	NA	NA	NA	0.198	NA	-0.0948	NA	NA	NA	NA	-0.0868	NA	NA
ENSG00000126226	NA	NA	NA	NA	NA	NA	NA	NA	NA	NA	NA	NA	NA	NA	NA	NA	-0.124663	NA	NA	NA	NA	NA	NA	NA	NA	NA	NA	NA	0.115	NA	0.167321	0.294	NA	NA	NA	NA	NA	NA	NA	NA	NA	NA	NA	NA	NA	NA	NA	0.189355	NA
ENSG00000177225	NA	NA	NA	NA	0.0994	NA	0.165	NA	NA	NA	NA	NA	NA	NA	NA	NA	-0.18159	NA	NA	NA	0.071408	0.0451	NA	NA	0.161	NA	NA	-0.17	NA	NA	NA	NA	NA	NA	NA	NA	NA	NA	NA	0.161	NA	NA	NA	NA	NA	NA	NA	NA	0.096851
ENSG00000132541	NA	NA	NA	NA	0.042	NA	NA	NA	NA	NA	0.29	NA	NA	NA	0.389545	NA	NA	NA	NA	NA	NA	NA	NA	0.297986	NA	NA	NA	NA	NA	NA	NA	0.39	NA	0.39	NA	0.190911	0.217789	NA	NA	NA	NA	0.39	NA	NA	NA	0.297986	0.153	NA	0.196383
ENSG00000177189	-0.11111	NA	NA	NA	NA	NA	NA	NA	NA	NA	NA	NA	NA	-0.152308	0.117072	NA	NA	NA	NA	NA	-0.072454	NA	-0.191045	NA	NA	NA	NA	NA	NA	NA	NA	NA	NA	NA	NA	NA	NA	NA	-0.15414	0.257	NA	-0.177	NA	NA	NA	NA	-0.116	NA	NA
ENSG00000132313	NA	NA	NA	NA	NA	NA	NA	NA	NA	-0.0332	0.0146	NA	NA	NA	-0.07255	NA	-0.024864	NA	NA	NA	NA	NA	NA	-0.034006	NA	NA	NA	NA	0.0831	NA	NA	-0.0679	NA	-0.0443	0.038272	NA	-0.016491	NA	NA	NA	NA	-0.078	NA	0.0185	0.0472	NA	NA	NA	-0.060982
ENSG00000047230	NA	NA	NA	NA	NA	NA	NA	NA	NA	0.068	NA	NA	NA	NA	0.058628	NA	NA	NA	NA	NA	NA	NA	NA	NA	NA	NA	NA	-0.0687	NA	NA	NA	NA	NA	NA	NA	NA	NA	NA	NA	NA	NA	NA	NA	NA	NA	NA	NA	NA	NA
ENSG00000130821	NA	NA	NA	NA	NA	NA	NA	NA	NA	NA	NA	NA	-0.132378	NA	NA	NA	NA	NA	-0.134	NA	NA	NA	NA	NA	NA	-0.0941	NA	NA	-0.0681	NA	NA	NA	NA	NA	NA	NA	NA	NA	NA	NA	NA	NA	NA	NA	-0.104	NA	NA	0.023535	NA
ENSG00000180901	NA	-0.041824	NA	NA	NA	NA	NA	NA	NA	NA	0.112	NA	NA	NA	NA	NA	NA	NA	0.0657	NA	NA	NA	NA	NA	NA	NA	NA	NA	NA	NA	NA	NA	NA	NA	NA	NA	NA	NA	NA	NA	NA	0.0472	NA	NA	NA	NA	NA	NA	NA
ENSG00000145817	NA	NA	NA	NA	NA	NA	NA	-0.121	NA	NA	-0.056	NA	NA	NA	NA	NA	-0.19293	NA	0.156	NA	NA	NA	-0.05055	NA	0.151	-0.0779	NA	NA	-0.0495	NA	NA	NA	NA	NA	NA	NA	NA	NA	NA	0.22	-0.290142	NA	NA	NA	NA	NA	NA	NA	NA
ENSG00000110172	NA	NA	NA	NA	NA	-0.0548	NA	NA	NA	NA	NA	NA	NA	NA	NA	NA	-0.023754	NA	0.0604	NA	NA	0.0282	NA	NA	0.0895	NA	NA	NA	NA	NA	NA	NA	NA	0.0636	NA	NA	NA	NA	NA	0.0974	NA	NA	NA	NA	0.00696	NA	NA	NA	NA
ENSG00000141279	NA	NA	NA	NA	NA	NA	NA	NA	NA	NA	NA	NA	NA	NA	NA	NA	NA	NA	NA	NA	NA	NA	NA	NA	NA	NA	NA	NA	NA	NA	NA	NA	NA	NA	NA	NA	NA	NA	NA	NA	NA	NA	NA	NA	0.216	NA	NA	NA	NA
ENSG00000139842	NA	NA	NA	NA	NA	NA	NA	-0.0529	NA	NA	NA	NA	-0.093746	-0.057229	-0.090901	-0.059056	-0.056956	NA	-0.179	NA	NA	-0.0251	0.061759	NA	-0.0485	-0.0681	NA	-0.0289	-0.0493	NA	NA	NA	NA	NA	NA	NA	-0.072781	NA	NA	-0.0412	NA	NA	-0.123	-0.0499	-0.0657	NA	-0.0776	NA	NA
ENSG00000099968	NA	NA	NA	NA	NA	NA	NA	NA	NA	NA	NA	NA	NA	NA	0.078107	NA	NA	NA	NA	NA	NA	-0.0462	0.024259	0.031107	-0.0775	NA	NA	NA	NA	NA	NA	0.0645	NA	0.0379	NA	NA	NA	NA	NA	-0.0509	NA	0.033	NA	NA	NA	0.02837	NA	NA	NA
ENSG00000164347	NA	-0.009247	NA	NA	NA	NA	NA	NA	NA	0.0313	NA	NA	NA	NA	NA	NA	NA	NA	NA	NA	NA	0.0124	NA	NA	NA	NA	NA	-0.0264	NA	NA	NA	NA	NA	NA	NA	NA	NA	NA	NA	NA	NA	-0.0545	NA	NA	NA	NA	-0.0235	NA	-0.031422
ENSG00000087269	NA	0.197188	0.145	NA	-0.165	NA	0.0731	NA	NA	NA	NA	NA	NA	NA	NA	NA	NA	NA	NA	NA	NA	NA	NA	NA	0.0579	NA	NA	NA	0.0727	NA	NA	NA	NA	NA	0.044456	NA	NA	NA	NA	0.104	NA	-0.0434	0.119	NA	NA	NA	NA	NA	-0.118974
ENSG00000198898	NA	NA	NA	NA	-0.0271	NA	NA	NA	NA	NA	NA	NA	NA	NA	NA	NA	-0.01675	NA	NA	NA	NA	NA	-0.023416	-0.036188	0.0597	NA	NA	-0.0235	NA	NA	NA	NA	NA	NA	0.020374	NA	NA	NA	NA	NA	NA	-0.00833	NA	-0.00416	NA	-0.032707	NA	NA	-0.027645
ENSG00000149547	-0.08043	NA	0.0734	NA	-0.0605	NA	NA	NA	NA	NA	NA	NA	NA	NA	NA	NA	NA	NA	NA	NA	NA	NA	-0.096021	NA	NA	0.0324	NA	NA	0.0492	-0.089538	NA	0.0575	NA	0.0912	NA	NA	NA	NA	NA	NA	NA	0.0557	0.0497	NA	NA	NA	NA	NA	-0.109795
ENSG00000151445	NA	NA	NA	NA	NA	NA	NA	NA	NA	NA	NA	NA	NA	NA	NA	NA	-0.052486	NA	0.112	NA	NA	NA	NA	-0.245118	0.371	NA	NA	NA	NA	NA	NA	NA	NA	NA	NA	NA	-0.039828	NA	NA	0.356	NA	NA	NA	0.354	NA	-0.166787	NA	NA	NA
ENSG00000123552	NA	NA	0.0336	NA	NA	-0.0475	NA	NA	NA	NA	-0.0696	NA	NA	NA	NA	NA	NA	NA	NA	NA	-0.018863	NA	0.082312	NA	0.0943	NA	0.026329	NA	NA	NA	NA	0.0754	NA	NA	NA	NA	NA	NA	NA	0.0371	NA	NA	NA	NA	NA	NA	NA	NA	NA
ENSG00000147689	NA	NA	0.0362	NA	-0.0228	NA	NA	NA	NA	0.0426	NA	NA	0.038578	NA	-0.031909	NA	NA	NA	0.0207	NA	NA	0.0284	0.031975	NA	-0.0445	NA	NA	NA	0.0305	NA	NA	NA	NA	NA	NA	NA	NA	NA	NA	-0.035	NA	NA	NA	NA	NA	0.032123	NA	NA	-0.01787
ENSG00000001084	NA	NA	NA	NA	NA	NA	NA	NA	0.097406	0.023	NA	NA	NA	NA	NA	NA	NA	NA	NA	NA	-0.069505	NA	NA	NA	NA	-0.0962	0.121673	NA	0.0613	NA	NA	NA	NA	0.17	NA	0.077386	NA	NA	NA	NA	NA	-0.101	NA	0.0566	NA	NA	NA	NA	NA
ENSG00000159147	NA	NA	NA	NA	NA	NA	0.0186	NA	NA	NA	NA	NA	NA	NA	NA	NA	NA	NA	NA	NA	NA	NA	NA	NA	NA	NA	NA	NA	NA	NA	NA	-0.0531	NA	NA	NA	NA	NA	NA	NA	0.0346	NA	-0.05	NA	NA	NA	NA	NA	NA	-0.055474
ENSG00000131871	NA	0.022074	NA	NA	NA	-0.0736	NA	NA	NA	NA	NA	NA	NA	NA	NA	NA	NA	NA	-0.0415	NA	NA	NA	-0.084233	NA	NA	NA	NA	NA	NA	NA	NA	NA	NA	NA	NA	NA	NA	NA	NA	NA	NA	NA	NA	NA	NA	NA	NA	NA	-0.036328
ENSG00000078061	NA	NA	-0.0522	0.052107	0.0289	NA	NA	NA	-0.019462	NA	NA	NA	0.073705	NA	NA	NA	NA	NA	NA	NA	NA	NA	NA	NA	NA	NA	NA	NA	NA	0.063628	NA	NA	NA	NA	NA	NA	NA	NA	NA	NA	NA	NA	NA	NA	NA	NA	NA	NA	-0.031239
ENSG00000166260	NA	NA	NA	NA	0.0226	NA	NA	NA	NA	NA	NA	NA	NA	NA	NA	NA	NA	NA	NA	NA	NA	NA	-0.108845	NA	NA	NA	0.046998	NA	NA	NA	0.03348	0.0778	NA	NA	NA	NA	NA	NA	NA	NA	NA	NA	NA	-0.0575	NA	NA	NA	NA	0.022146
ENSG00000180357	NA	NA	NA	NA	NA	NA	NA	NA	NA	0.0393	NA	NA	NA	NA	NA	NA	NA	NA	0.0445	NA	0.040503	0.0378	-0.023568	NA	NA	NA	NA	NA	NA	NA	NA	0.0518	NA	0.039	NA	NA	NA	NA	NA	NA	NA	NA	NA	NA	NA	NA	NA	NA	NA
ENSG00000057935	NA	NA	0.00631	NA	NA	0.00396	NA	NA	NA	NA	NA	NA	NA	0.029863	NA	NA	NA	NA	-0.00419	NA	NA	NA	0.016746	-0.011216	0.00814	NA	NA	NA	NA	NA	0.029818	NA	NA	NA	NA	NA	NA	0.00956	NA	NA	NA	NA	NA	0.00618	NA	NA	0.0129	NA	NA
ENSG00000180537	NA	-0.097428	NA	NA	NA	NA	0.0541	NA	0.118016	NA	NA	NA	NA	NA	NA	NA	-0.147086	NA	NA	NA	NA	NA	NA	NA	NA	NA	NA	-0.114	-0.124	NA	NA	NA	NA	NA	NA	NA	NA	NA	NA	0.115	NA	-0.0464	NA	NA	NA	NA	NA	NA	NA
ENSG00000136758	NA	NA	NA	NA	-0.0127	NA	NA	NA	NA	NA	NA	NA	NA	NA	0.016179	NA	NA	NA	NA	NA	NA	NA	NA	NA	NA	NA	NA	NA	NA	-0.018405	NA	NA	NA	0.0325	NA	NA	NA	NA	NA	NA	NA	NA	NA	NA	NA	NA	NA	NA	-0.039256
ENSG00000168958	NA	NA	NA	NA	NA	NA	NA	NA	0.079235	0.0218	NA	NA	NA	NA	0.090407	NA	-0.069742	NA	NA	-0.031618	-0.039501	NA	0.040749	-0.078902	0.224	NA	NA	NA	NA	NA	NA	0.0268	NA	NA	NA	NA	NA	NA	-0.0756	0.0661	NA	0.0538	NA	NA	NA	NA	0.0542	NA	NA
ENSG00000198879	NA	-0.077866	NA	NA	NA	NA	NA	0.0922	NA	NA	NA	NA	NA	-0.084594	NA	NA	NA	NA	-0.144	NA	NA	0.0109	NA	NA	NA	NA	NA	NA	0.0868	NA	-0.040479	0.0733	NA	0.101	0.083046	NA	NA	NA	NA	-0.136	NA	NA	NA	-0.0726	NA	NA	NA	-0.065858	NA
ENSG00000168159	NA	NA	NA	NA	NA	NA	NA	NA	0.055615	NA	NA	NA	NA	-0.036489	NA	NA	-0.053056	NA	NA	NA	NA	NA	NA	NA	NA	-0.0247	NA	NA	NA	NA	NA	0.0726	NA	NA	NA	NA	NA	NA	NA	-0.0612	NA	0.0565	NA	NA	NA	NA	0.0328	NA	NA
ENSG00000116198	NA	NA	NA	NA	-0.0348	NA	NA	NA	NA	NA	0.0232	NA	NA	NA	NA	NA	-0.009008	NA	NA	NA	NA	0.0324	NA	-0.024632	NA	NA	NA	NA	NA	NA	NA	0.00914	NA	NA	NA	NA	NA	NA	NA	NA	NA	0.0205	NA	0.0308	NA	0.031348	NA	0.023588	NA
ENSG00000105011	NA	0.047054	NA	NA	NA	NA	NA	NA	NA	0.00862	NA	NA	NA	NA	0.069863	NA	NA	NA	NA	NA	0.041406	NA	NA	NA	NA	-0.046	NA	0.0491	-0.0158	NA	NA	0.0949	NA	0.054	NA	NA	NA	NA	NA	NA	NA	0.0729	NA	NA	NA	NA	NA	NA	NA
ENSG00000129515	NA	NA	NA	NA	0.127	NA	NA	NA	NA	0.0485	NA	NA	NA	NA	NA	NA	0.036849	NA	-0.115	NA	NA	NA	0.05807	NA	0.393	0.0442	NA	NA	NA	NA	0.21293	0.249	NA	0.235	NA	NA	0.060176	NA	NA	0.357	NA	0.171	NA	NA	0.111	NA	NA	0.015462	NA
ENSG00000179933	NA	NA	NA	0.028054	0.0594	NA	NA	NA	NA	-0.0246	NA	NA	NA	NA	NA	NA	NA	NA	NA	NA	NA	NA	NA	NA	NA	NA	NA	NA	NA	NA	NA	NA	NA	NA	NA	0.052344	0.061829	0.046645	NA	NA	-0.042829	NA	NA	NA	NA	NA	NA	NA	0.100128
ENSG00000163812	NA	NA	NA	NA	NA	0.0523	NA	NA	NA	-0.0501	-0.0832	NA	NA	NA	-0.033762	NA	NA	NA	-0.101	0.081818	NA	0.0143	0.169369	-0.102043	NA	NA	0.077318	NA	NA	-0.029861	0.077439	-0.0656	NA	NA	NA	NA	NA	0.077799	NA	NA	NA	-0.0804	NA	NA	NA	-0.061749	-0.0525	NA	NA
ENSG00000085224	NA	NA	NA	NA	NA	NA	NA	NA	NA	0.0365	NA	NA	0.029467	NA	0.028851	NA	NA	NA	NA	NA	NA	NA	NA	NA	NA	0.0204	NA	NA	0.031	NA	NA	NA	NA	0.04	NA	NA	NA	NA	NA	NA	NA	NA	NA	NA	NA	NA	0.0266	NA	NA
ENSG00000163125	NA	NA	0.0313	NA	NA	0.0312	NA	NA	NA	NA	NA	NA	0.048571	NA	NA	NA	NA	NA	-0.0283	NA	NA	NA	NA	-0.07506	-0.0438	NA	NA	NA	NA	NA	NA	NA	NA	0.072	NA	NA	NA	NA	NA	NA	NA	NA	0.0372	NA	NA	-0.066448	-0.0529	NA	NA
ENSG00000155329	NA	-0.02505	NA	NA	0.0109	NA	NA	NA	NA	NA	NA	NA	NA	NA	NA	NA	-0.076873	NA	-0.0737	NA	NA	NA	NA	NA	NA	NA	NA	-0.106	NA	NA	NA	NA	NA	NA	NA	0.015292	0.043921	-0.008139	NA	0.0965	NA	NA	NA	NA	NA	NA	NA	NA	NA
ENSG00000100129	-0.00368	NA	0.0179	NA	0.00619	NA	NA	NA	NA	NA	NA	NA	NA	NA	NA	NA	NA	NA	NA	NA	-0.005293	NA	-0.005953	NA	0.0372	NA	NA	NA	NA	NA	NA	NA	NA	NA	NA	NA	NA	NA	NA	0.00629	NA	NA	NA	NA	NA	NA	NA	NA	NA
ENSG00000162959	NA	NA	0.0331	NA	-0.0719	NA	NA	NA	NA	NA	NA	NA	NA	NA	-0.044136	NA	NA	NA	0.0344	NA	0.043813	NA	NA	NA	NA	NA	NA	NA	NA	NA	NA	NA	NA	NA	NA	NA	-0.046672	NA	-0.06736	0.0593	NA	-0.0635	NA	NA	NA	NA	NA	NA	-0.078618
ENSG00000102974	NA	NA	NA	NA	NA	NA	NA	NA	NA	NA	NA	NA	NA	NA	NA	NA	NA	NA	NA	NA	NA	NA	NA	NA	NA	NA	NA	NA	NA	NA	NA	NA	NA	NA	NA	NA	NA	NA	NA	NA	NA	NA	NA	NA	NA	NA	NA	NA	-0.162389
ENSG00000121039	NA	NA	NA	NA	NA	NA	-0.0523	NA	-0.02618	NA	NA	NA	NA	NA	-0.045314	NA	NA	0.0328	0.034	NA	NA	0.0596	NA	NA	NA	NA	NA	NA	0.0319	NA	NA	NA	NA	NA	NA	NA	NA	NA	NA	NA	NA	-0.0604	NA	NA	-0.106	0.040119	NA	NA	NA
ENSG00000178127	NA	0.042977	0.0251	NA	-0.117	NA	NA	NA	-0.047445	NA	NA	NA	0.048002	-0.058013	-0.08669	NA	NA	NA	0.0503	NA	NA	NA	-0.046654	NA	NA	-0.0191	NA	NA	0.0789	NA	-0.059079	NA	NA	NA	0.035878	NA	NA	-0.050815	NA	0.0638	NA	NA	NA	NA	NA	NA	NA	NA	-0.132432
ENSG00000169359	NA	0.075296	NA	NA	NA	NA	-0.076	NA	-0.051461	NA	NA	NA	NA	NA	NA	NA	NA	NA	NA	NA	NA	0.0705	NA	NA	0.187	0.0145	NA	NA	NA	NA	NA	NA	NA	NA	NA	NA	NA	NA	NA	0.137	NA	NA	0.137	NA	NA	NA	NA	NA	NA
ENSG00000116754	NA	NA	NA	NA	-0.0397	NA	-0.0101	NA	-0.03288	-0.0218	NA	NA	0.020744	NA	-0.04778	NA	NA	NA	NA	NA	NA	NA	0.054431	NA	NA	NA	NA	NA	0.0489	NA	NA	-0.0529	NA	NA	NA	NA	-0.044855	NA	NA	NA	NA	-0.0749	NA	NA	NA	NA	0.0336	NA	-0.038219
ENSG00000198001	NA	NA	NA	NA	0.0456	NA	NA	NA	NA	NA	NA	NA	NA	NA	-0.046525	NA	NA	NA	NA	NA	NA	NA	NA	NA	-0.0551	NA	NA	NA	NA	NA	NA	-0.045	NA	NA	NA	NA	NA	NA	NA	NA	NA	-0.0404	NA	NA	NA	0.02864	NA	NA	NA
ENSG00000114127	NA	NA	NA	NA	-0.0876	0.0911	NA	NA	NA	-0.0921	NA	NA	NA	NA	NA	NA	NA	NA	-0.163	NA	0.068029	NA	NA	NA	-0.0298	NA	NA	NA	NA	NA	-0.06038	0.0188	NA	0.0749	NA	NA	NA	NA	NA	-0.0637	NA	NA	NA	NA	-0.119	NA	NA	NA	-0.081648
ENSG00000178381	NA	NA	NA	NA	NA	NA	NA	NA	0.059262	NA	NA	NA	NA	NA	NA	0.030785	NA	NA	-0.0138	NA	-0.035153	NA	NA	NA	NA	NA	NA	NA	NA	NA	NA	-0.0288	NA	-0.0408	-0.016765	0.028316	NA	NA	NA	NA	NA	NA	NA	NA	NA	NA	NA	NA	NA
ENSG00000164111	NA	NA	NA	NA	NA	NA	NA	NA	-0.139696	NA	NA	NA	NA	NA	NA	NA	-0.07659	NA	NA	NA	NA	NA	NA	NA	NA	NA	NA	NA	NA	NA	NA	NA	NA	NA	NA	NA	NA	NA	NA	NA	NA	-0.12	NA	NA	NA	NA	NA	NA	NA
ENSG00000113048	NA	NA	NA	NA	NA	NA	NA	NA	NA	NA	NA	NA	NA	0.015698	NA	NA	NA	NA	NA	NA	NA	0.0179	NA	NA	NA	NA	NA	NA	NA	NA	NA	NA	NA	NA	0.016729	NA	0.004993	NA	NA	NA	NA	NA	NA	NA	NA	NA	NA	NA	-0.02194
ENSG00000132330	NA	NA	NA	NA	NA	NA	NA	-0.0512	NA	NA	NA	NA	NA	NA	0.073187	NA	NA	NA	-0.0632	NA	NA	0.0261	0.067492	NA	NA	NA	NA	NA	NA	0.021926	NA	NA	NA	NA	0.033838	0.020701	NA	0.021387	NA	NA	NA	NA	NA	NA	NA	NA	NA	NA	0.01199
ENSG00000205581	-0.01913	NA	NA	NA	-0.0981	NA	NA	NA	NA	NA	NA	NA	NA	NA	NA	NA	-0.131156	NA	0.0363	NA	NA	NA	NA	NA	NA	NA	NA	NA	0.0904	NA	NA	NA	NA	NA	NA	NA	-0.047202	-0.045103	NA	NA	NA	NA	NA	0.0279	-0.0585	NA	NA	NA	-0.101004
ENSG00000106355	NA	NA	NA	NA	NA	NA	NA	NA	NA	-0.00564	0.149	NA	NA	NA	0.177043	NA	NA	NA	NA	NA	-0.023993	NA	0.036548	0.104437	NA	NA	NA	NA	NA	NA	NA	0.106	NA	NA	NA	NA	0.014339	NA	NA	NA	NA	NA	NA	NA	0.0317	0.126588	0.118	NA	0.031833
ENSG00000178927	NA	0.077001	NA	NA	0.0718	NA	NA	NA	0.036346	0.0607	0.0733	NA	NA	NA	-0.027366	NA	0.099607	NA	NA	NA	0.080197	NA	NA	NA	0.139	NA	NA	NA	NA	NA	NA	NA	NA	0.0426	NA	NA	NA	NA	NA	NA	NA	-0.0157	NA	NA	NA	NA	NA	NA	NA
ENSG00000156795	NA	NA	-0.11	NA	NA	NA	NA	NA	NA	-0.0343	NA	NA	NA	NA	NA	NA	-0.04844	NA	-0.0341	NA	0.083267	NA	NA	NA	NA	NA	NA	NA	NA	NA	NA	0.0823	NA	0.117	NA	NA	NA	NA	NA	NA	NA	NA	NA	0.0709	NA	NA	-0.0559	NA	NA
ENSG00000111725	NA	0.153398	NA	NA	-0.157	NA	NA	NA	NA	-0.063	NA	NA	NA	0.083257	NA	NA	NA	NA	NA	NA	0.049644	NA	-0.20358	NA	-0.0792	NA	0.023407	NA	0.0922	NA	0.066338	NA	NA	NA	NA	NA	NA	NA	-0.18326	-0.0627	-0.30619	-0.0286	NA	NA	NA	NA	NA	NA	-0.137219
ENSG00000205937	NA	-0.043497	NA	NA	0.0765	NA	-0.0551	NA	NA	NA	NA	NA	NA	NA	NA	NA	NA	NA	0.0734	NA	-0.076057	NA	NA	NA	-0.193	NA	NA	NA	0.0868	NA	0.064728	NA	NA	NA	NA	NA	NA	NA	NA	-0.152	NA	NA	NA	NA	NA	NA	0.0681	NA	0.084326
ENSG00000140830	NA	NA	NA	NA	NA	NA	-0.0971	-0.0522	0.132909	NA	NA	NA	NA	NA	NA	NA	NA	NA	0.174	NA	NA	0.0796	NA	NA	NA	-0.128	NA	NA	0.082	NA	NA	NA	NA	NA	NA	NA	NA	NA	NA	NA	NA	NA	NA	NA	NA	NA	NA	NA	NA
ENSG00000101019	NA	-0.044951	NA	NA	-0.0369	NA	-0.034	NA	NA	0.0881	NA	NA	NA	NA	-0.076813	NA	NA	NA	NA	NA	NA	-0.134	-0.020845	NA	-0.0623	NA	0.080262	NA	NA	NA	NA	NA	NA	NA	NA	NA	0.064029	NA	NA	NA	NA	-0.121	NA	NA	-0.0696	0.107091	NA	NA	NA
ENSG00000183527	NA	NA	0.0785	NA	NA	NA	NA	NA	NA	0.00469	NA	NA	NA	NA	0.027982	NA	NA	NA	NA	NA	NA	NA	NA	NA	0.164	NA	NA	NA	NA	NA	NA	NA	NA	NA	NA	NA	-0.008948	-0.008809	NA	NA	NA	NA	0.098	NA	NA	NA	NA	NA	NA
ENSG00000120438	NA	NA	NA	NA	NA	NA	NA	NA	NA	0.00426	NA	NA	NA	0.006281	NA	NA	NA	NA	NA	NA	0.004874	NA	NA	-0.006043	0.00369	-0.00303	NA	-0.0046	-0.00332	NA	NA	NA	NA	NA	NA	NA	NA	NA	NA	0.00192	NA	NA	0.00377	NA	-0.00385	-0.005851	0.0167	NA	NA
ENSG00000150961	NA	NA	-0.236	NA	0.253	NA	NA	NA	NA	NA	NA	NA	NA	NA	NA	NA	NA	NA	NA	0.152472	NA	NA	NA	NA	NA	-0.186	NA	NA	NA	NA	NA	NA	NA	NA	NA	NA	0.292052	NA	NA	NA	NA	NA	NA	NA	NA	NA	0.193	NA	NA
ENSG00000135930	NA	NA	NA	NA	NA	NA	NA	NA	NA	NA	NA	NA	NA	NA	-0.077614	NA	NA	0.018	NA	NA	NA	NA	NA	NA	NA	NA	NA	NA	NA	NA	0.022994	NA	NA	NA	0.025651	NA	-0.015132	NA	NA	-0.098	NA	NA	NA	NA	NA	-0.039969	NA	NA	NA
ENSG00000108506	NA	NA	NA	NA	NA	0.0224	NA	NA	NA	NA	NA	NA	NA	0.035844	0.084076	NA	NA	NA	0.108	0.043579	NA	0.0699	NA	NA	0.0817	NA	NA	-0.0269	NA	NA	NA	NA	NA	NA	NA	NA	NA	NA	-0.09202	0.0865	NA	0.0848	0.0438	NA	NA	NA	NA	NA	NA
ENSG00000156515	NA	NA	NA	NA	NA	NA	NA	NA	NA	-0.0088	NA	NA	NA	NA	NA	NA	NA	NA	0.0345	NA	NA	NA	NA	NA	0.0456	NA	NA	NA	0.101	NA	NA	NA	NA	NA	NA	NA	NA	NA	NA	0.0825	NA	NA	NA	NA	NA	NA	NA	NA	NA
ENSG00000145439	NA	NA	NA	NA	NA	NA	NA	NA	NA	-0.0126	NA	NA	NA	-0.021063	NA	NA	NA	NA	0.031	NA	NA	NA	NA	NA	NA	NA	NA	NA	NA	NA	NA	NA	NA	NA	NA	NA	NA	NA	NA	NA	NA	NA	NA	NA	NA	NA	NA	NA	NA
ENSG00000206053	NA	0.068338	NA	NA	NA	NA	NA	NA	-0.045497	NA	0.0543	NA	NA	NA	-0.045027	NA	NA	NA	NA	NA	-0.021168	NA	NA	NA	NA	NA	NA	NA	NA	NA	NA	-0.0349	NA	NA	NA	-0.069634	NA	-0.133309	NA	NA	-0.081263	-0.06	NA	0.0265	NA	0.051417	NA	NA	-0.085692
ENSG00000161956	NA	NA	NA	0.047589	-0.0466	NA	NA	NA	NA	NA	0.0248	NA	0.052999	NA	NA	NA	-0.038107	NA	-0.0294	NA	NA	NA	NA	NA	NA	NA	NA	NA	NA	NA	NA	-0.0334	NA	NA	0.016872	NA	NA	NA	NA	NA	NA	-0.0124	NA	NA	-0.0318	NA	NA	NA	NA
ENSG00000067369	NA	NA	NA	NA	NA	NA	NA	NA	NA	0.0509	NA	NA	NA	NA	0.081939	NA	NA	NA	NA	NA	NA	NA	-0.037576	NA	NA	NA	NA	NA	NA	NA	NA	0.106	NA	0.0612	NA	NA	NA	NA	NA	NA	NA	NA	0.0619	NA	-0.017	NA	NA	NA	NA
ENSG00000269858	NA	0.084146	NA	NA	NA	NA	NA	NA	NA	NA	0.0774	NA	NA	-0.080775	NA	NA	NA	NA	-0.0894	NA	-0.117979	NA	NA	NA	NA	NA	NA	NA	NA	NA	NA	-0.0644	NA	NA	NA	NA	NA	NA	NA	-0.0618	NA	NA	NA	NA	-0.0888	0.048519	NA	0.033994	NA
ENSG00000119285	NA	NA	NA	NA	NA	NA	-0.0243	NA	NA	NA	0.018	NA	0.033078	0.098037	NA	NA	NA	NA	0.0502	NA	NA	0.101	NA	NA	0.0295	NA	0.040279	-0.0554	0.0701	NA	NA	NA	NA	NA	0.036985	NA	NA	NA	NA	0.0505	NA	NA	NA	NA	NA	NA	NA	NA	NA
ENSG00000125458	-0.04868	NA	0.0693	NA	NA	NA	NA	NA	NA	NA	NA	NA	0.058668	NA	NA	NA	NA	0.038	NA	NA	NA	NA	NA	NA	NA	NA	NA	NA	NA	NA	-0.049349	NA	NA	NA	NA	NA	NA	NA	NA	NA	NA	NA	NA	NA	NA	NA	0.0533	NA	-0.071629
ENSG00000075975	NA	NA	NA	NA	0.129	NA	NA	NA	NA	NA	NA	NA	NA	NA	NA	NA	NA	NA	NA	NA	0.174519	NA	NA	NA	NA	NA	NA	NA	NA	NA	NA	0.317	NA	0.245	NA	NA	NA	NA	NA	NA	NA	0.199	NA	NA	NA	NA	NA	NA	NA
ENSG00000160310	NA	NA	NA	0.011333	0.0565	NA	NA	NA	NA	0.0417	NA	NA	NA	0.03603	NA	NA	NA	NA	-0.0584	NA	NA	0.0152	0.03174	NA	NA	0.0133	0.060162	NA	NA	NA	NA	NA	NA	NA	0.031829	NA	NA	0.016956	NA	NA	NA	-0.0403	NA	0.0243	NA	NA	NA	NA	NA
ENSG00000169223	-0.14213	NA	NA	NA	0.2	NA	0.155	NA	NA	0.0626	NA	NA	NA	NA	NA	NA	NA	NA	-0.102	NA	0.076374	NA	-0.205059	NA	NA	NA	NA	NA	NA	-0.172315	NA	NA	NA	NA	NA	0.134819	0.092558	0.159918	NA	NA	NA	0.0371	NA	NA	NA	NA	NA	NA	NA
ENSG00000147872	NA	NA	NA	NA	NA	NA	NA	NA	NA	NA	NA	NA	NA	NA	0.022866	NA	NA	-0.0718	0.0165	NA	NA	NA	NA	NA	NA	NA	NA	NA	0.0177	NA	-0.05109	NA	NA	NA	NA	NA	NA	NA	NA	NA	NA	NA	NA	-0.0348	NA	NA	NA	NA	NA
ENSG00000138036	NA	NA	-0.131	NA	NA	-0.0801	NA	NA	NA	NA	NA	NA	0.088575	0.051832	-0.157138	NA	NA	NA	NA	NA	0.08216	NA	NA	NA	-0.153	NA	NA	NA	0.111	NA	NA	-0.0576	NA	NA	NA	NA	NA	NA	NA	-0.104	NA	-0.145	NA	-0.0725	NA	NA	-0.0538	NA	-0.131668
ENSG00000015479	NA	-0.009565	0.0194	NA	-0.0253	NA	NA	NA	NA	NA	NA	NA	NA	NA	-0.022276	NA	-0.005716	NA	NA	NA	NA	NA	-0.015262	0.005108	NA	NA	NA	NA	0.0126	-0.011147	NA	NA	NA	NA	0.016237	NA	-0.012707	-0.010359	NA	0.0406	NA	-0.0343	0.0225	NA	NA	NA	-0.0106	-0.008099	-0.039874
ENSG00000009780	NA	NA	NA	NA	-0.0498	NA	NA	NA	NA	0.0211	NA	NA	NA	NA	NA	NA	NA	NA	NA	NA	NA	0.0386	-0.069243	NA	0.0455	NA	NA	NA	NA	NA	NA	NA	NA	NA	NA	NA	NA	NA	NA	0.0566	NA	NA	NA	0.0434	NA	NA	NA	NA	NA
ENSG00000126070	NA	NA	NA	NA	NA	NA	NA	NA	NA	0.0237	-0.187	NA	NA	0.116533	-0.051601	NA	NA	NA	-0.102	NA	NA	NA	NA	NA	NA	-0.0528	0.093254	NA	-0.029	NA	NA	-0.0869	NA	NA	NA	NA	NA	0.016772	NA	NA	NA	NA	NA	NA	-0.0862	NA	0.0444	-0.048869	-0.032569
ENSG00000135932	NA	NA	NA	NA	NA	NA	NA	NA	NA	NA	NA	NA	NA	NA	-0.112877	NA	NA	NA	NA	NA	-0.031918	NA	NA	NA	-0.0575	NA	NA	NA	NA	NA	NA	NA	NA	-0.073	NA	NA	NA	NA	NA	-0.0608	NA	-0.112	NA	NA	NA	NA	NA	NA	-0.047566
ENSG00000102893	NA	NA	NA	NA	NA	NA	NA	NA	NA	0.0165	0.032	NA	NA	0.017421	NA	NA	NA	NA	NA	NA	NA	0.0123	NA	NA	NA	NA	NA	NA	NA	NA	-0.025143	NA	NA	NA	-0.002057	NA	NA	NA	NA	NA	NA	NA	NA	NA	-0.0219	NA	NA	NA	NA
ENSG00000188725	NA	NA	NA	NA	NA	NA	NA	NA	NA	NA	NA	NA	NA	NA	NA	NA	NA	NA	NA	0.11616	NA	NA	-0.100895	NA	NA	-0.137	NA	NA	NA	-0.051209	NA	-0.165	NA	NA	NA	NA	NA	NA	-0.09727	NA	NA	-0.151	NA	NA	NA	NA	NA	-0.035085	-0.146479
ENSG00000116675	NA	NA	NA	NA	0.0162	-0.0292	NA	-0.00918	NA	NA	NA	NA	NA	NA	NA	NA	NA	NA	0.0157	NA	-0.012977	NA	NA	NA	0.0348	NA	NA	NA	NA	-0.004482	NA	NA	NA	NA	NA	NA	NA	0.01012	NA	NA	NA	-0.0113	NA	NA	NA	-0.016266	-0.00109	NA	0.007433
ENSG00000113845	NA	NA	NA	NA	NA	NA	NA	NA	NA	NA	NA	NA	NA	NA	0.190762	NA	NA	NA	NA	NA	0.039409	NA	NA	NA	0.481	NA	NA	NA	-0.0309	NA	NA	0.0976	NA	NA	NA	NA	NA	NA	NA	0.273	NA	NA	NA	NA	NA	NA	NA	NA	NA
ENSG00000237765	NA	NA	NA	NA	NA	NA	-0.0581	NA	NA	NA	NA	NA	NA	NA	0.052055	NA	NA	NA	NA	NA	NA	0.0244	0.182005	NA	NA	NA	0.072416	NA	NA	NA	0.019797	NA	0.0328	NA	NA	NA	NA	0.035653	NA	NA	NA	NA	NA	NA	NA	NA	-0.026	NA	0.061886
ENSG00000163281	NA	NA	NA	NA	NA	NA	NA	NA	NA	NA	NA	NA	NA	NA	0.043194	NA	NA	NA	NA	NA	0.045441	NA	NA	NA	NA	NA	0.082681	NA	NA	NA	NA	NA	NA	NA	0.041811	NA	NA	NA	NA	-0.0414	NA	NA	NA	NA	NA	NA	NA	NA	NA
ENSG00000141682	NA	0.069586	NA	NA	0.0547	0.127	NA	NA	NA	NA	NA	NA	NA	NA	NA	NA	NA	NA	0.0471	NA	NA	NA	NA	NA	-0.349	NA	NA	NA	NA	NA	NA	NA	NA	NA	NA	NA	NA	NA	NA	-0.284	NA	NA	NA	NA	NA	NA	NA	NA	NA
ENSG00000171109	NA	NA	NA	-0.055717	-0.0243	NA	NA	NA	NA	-0.0434	NA	NA	NA	NA	0.027814	-0.075735	NA	NA	NA	NA	NA	0.0233	NA	NA	NA	NA	NA	NA	NA	NA	NA	0.0716	NA	0.115	NA	NA	-0.060492	NA	NA	NA	NA	NA	NA	NA	NA	NA	NA	-0.002626	NA
ENSG00000148481	NA	NA	NA	NA	0.0502	NA	NA	-0.0763	NA	NA	NA	NA	NA	NA	NA	0.054867	NA	NA	NA	NA	NA	0.0911	NA	NA	NA	NA	NA	NA	NA	NA	NA	NA	NA	NA	NA	NA	NA	0.042657	NA	NA	NA	NA	NA	NA	-0.0805	NA	0.00952	NA	NA
ENSG00000077097	NA	NA	NA	NA	NA	-0.013	NA	NA	NA	NA	NA	NA	NA	NA	NA	NA	NA	NA	NA	NA	0.007592	-0.0187	NA	NA	NA	NA	NA	NA	NA	NA	NA	NA	NA	NA	NA	NA	NA	NA	NA	NA	-0.02153	NA	NA	NA	-0.0166	NA	NA	NA	NA
ENSG00000094631	NA	NA	0.0285	-0.043719	NA	NA	0.0471	NA	NA	NA	NA	NA	NA	NA	NA	-0.035916	NA	NA	0.0431	NA	NA	0.0458	NA	NA	0.0895	NA	NA	NA	0.0475	NA	NA	NA	NA	NA	-0.008643	NA	-0.038699	-0.058589	NA	0.028	NA	NA	NA	NA	NA	NA	NA	NA	NA
ENSG00000164587	NA	0.000607	NA	-0.000474	NA	NA	NA	NA	NA	NA	NA	NA	NA	NA	NA	-0.000575	-0.000238	NA	-0.00108	NA	NA	0.000154	0.001525	NA	0.00439	-0.00023	NA	NA	NA	NA	NA	-0.00113	NA	-0.0013	NA	-0.000413	-0.000738	NA	NA	0.00296	-0.000767	-0.000646	NA	NA	-0.00116	NA	NA	NA	-0.000536
ENSG00000108384	NA	NA	NA	NA	NA	NA	NA	NA	NA	NA	NA	NA	-0.03149	NA	NA	NA	NA	NA	-0.0408	NA	NA	-0.0383	NA	NA	NA	NA	NA	NA	-0.0179	-0.028149	NA	NA	NA	NA	-0.031843	NA	NA	NA	NA	NA	NA	NA	NA	NA	NA	NA	-0.0802	NA	-0.048716
ENSG00000011566	NA	NA	NA	NA	NA	NA	NA	NA	NA	0.0789	NA	NA	NA	NA	NA	NA	NA	NA	0.163	-0.05577	NA	NA	NA	NA	NA	NA	NA	NA	NA	NA	NA	0.258	NA	NA	-0.013716	NA	-0.042446	-0.041357	NA	NA	NA	NA	NA	NA	NA	NA	0.103	NA	NA
ENSG00000129197	NA	NA	NA	NA	NA	NA	NA	NA	NA	NA	NA	NA	NA	NA	NA	NA	-0.025703	NA	NA	NA	NA	NA	0.037542	0.025807	NA	NA	NA	NA	NA	NA	0.009821	-0.013	NA	NA	NA	NA	NA	NA	NA	NA	NA	NA	NA	NA	NA	0.051005	0.0239	NA	NA
ENSG00000266028	NA	0.314099	NA	NA	NA	NA	NA	NA	NA	NA	NA	NA	NA	-0.185712	NA	NA	0.178959	-0.0221	-0.0819	NA	NA	NA	NA	NA	NA	NA	NA	NA	NA	NA	NA	NA	NA	NA	NA	NA	NA	NA	NA	NA	NA	NA	NA	NA	NA	NA	NA	NA	-0.123839
ENSG00000163539	NA	NA	NA	NA	-0.0294	NA	NA	NA	NA	-0.00707	NA	NA	NA	NA	NA	NA	NA	NA	NA	NA	NA	NA	NA	NA	NA	NA	NA	NA	0.0338	NA	NA	NA	NA	0.0549	NA	NA	NA	NA	NA	-0.0322	NA	NA	NA	-0.0438	NA	NA	NA	NA	NA
ENSG00000166579	NA	NA	NA	-0.022692	-0.0313	NA	NA	NA	NA	0.00862	NA	NA	NA	NA	NA	NA	NA	NA	0.0389	NA	NA	NA	NA	-0.006182	0.0266	0.0247	NA	NA	NA	NA	NA	NA	NA	NA	NA	NA	-0.017142	-0.028054	NA	NA	NA	NA	NA	NA	NA	0.017662	NA	NA	-0.032717
ENSG00000129562	NA	NA	NA	NA	0.113	NA	NA	NA	NA	0.0141	NA	NA	-0.09825	NA	NA	NA	NA	NA	NA	NA	NA	NA	NA	NA	NA	NA	NA	NA	NA	NA	NA	NA	NA	NA	NA	NA	0.116634	NA	NA	NA	NA	NA	NA	NA	NA	NA	NA	NA	0.213506
ENSG00000139233	NA	NA	NA	NA	NA	0.0104	NA	NA	NA	NA	NA	NA	0.018088	NA	0.019572	NA	NA	NA	NA	NA	-0.020913	NA	-0.015155	-0.009759	0.0133	-0.0174	NA	NA	0.0152	NA	NA	NA	NA	NA	NA	NA	-0.0198	NA	NA	0.0101	NA	NA	NA	0.0228	NA	NA	0.0158	NA	NA
ENSG00000137154	NA	NA	NA	0.023188	-0.00781	NA	NA	NA	NA	NA	NA	NA	0.022749	NA	-0.039324	0.015725	NA	0.0295	0.00906	NA	NA	NA	-0.021049	NA	-0.0601	NA	NA	NA	0.0253	NA	NA	NA	NA	NA	NA	0.005576	NA	0.01	NA	-0.0485	NA	NA	NA	0.0088	NA	NA	NA	NA	NA
ENSG00000138641	NA	NA	NA	NA	0.0561	NA	NA	NA	NA	NA	NA	NA	NA	NA	NA	NA	NA	NA	NA	NA	NA	NA	NA	NA	NA	NA	-0.03919	NA	NA	NA	NA	NA	NA	NA	NA	NA	NA	NA	NA	NA	NA	NA	NA	NA	-0.0519	NA	-0.108	-0.076524	0.055741
ENSG00000121481	NA	NA	NA	-0.067253	NA	NA	-0.073	NA	NA	NA	NA	NA	NA	NA	NA	-0.100775	NA	NA	NA	NA	NA	NA	NA	NA	0.0727	NA	0.052658	NA	NA	NA	NA	NA	NA	NA	NA	NA	-0.043411	-0.054501	NA	NA	NA	0.0582	NA	NA	NA	NA	NA	NA	-0.077243
ENSG00000074266	NA	NA	NA	NA	NA	NA	NA	NA	0.195517	NA	NA	NA	NA	NA	NA	NA	NA	NA	-0.0988	NA	NA	NA	NA	NA	0.297	NA	NA	NA	NA	NA	NA	NA	NA	NA	NA	0.063515	NA	NA	NA	NA	NA	NA	NA	NA	NA	NA	NA	NA	NA
ENSG00000108433	NA	NA	NA	NA	0.0828	0.0787	NA	NA	0.02551	0.0365	NA	NA	NA	0.151619	0.046739	NA	NA	NA	-0.0647	NA	-0.025725	0.042	NA	-0.052924	0.0346	NA	NA	NA	0.0635	NA	0.146272	NA	NA	NA	0.014181	NA	NA	0.061462	NA	0.0427	-0.129184	-0.0515	NA	0.0798	NA	NA	0.0725	NA	NA
ENSG00000172977	0.15665	NA	NA	NA	0.483	NA	NA	NA	NA	NA	NA	NA	NA	NA	0.277039	NA	NA	NA	0.278	-0.39421	NA	NA	0.311506	NA	NA	NA	-0.27329	NA	-0.251	0.175575	NA	NA	NA	NA	-0.203744	NA	NA	0.277898	NA	NA	NA	NA	NA	NA	NA	NA	NA	NA	0.397947
ENSG00000073060	NA	NA	NA	NA	0.0997	NA	-0.0325	NA	NA	0.0342	0.0684	NA	NA	-0.045911	NA	NA	NA	NA	0.0374	NA	NA	NA	0.056458	0.059253	NA	0.0288	NA	NA	NA	0.040893	NA	NA	NA	NA	0.028757	NA	NA	NA	NA	NA	0.08166	NA	NA	NA	NA	0.06288	NA	NA	NA
ENSG00000071127	-0.13389	NA	NA	NA	NA	NA	NA	NA	NA	-0.119	NA	NA	NA	NA	NA	NA	NA	NA	NA	NA	NA	0.0592	NA	NA	-0.0768	NA	NA	NA	0.116	-0.234687	NA	NA	NA	NA	NA	NA	NA	NA	NA	NA	NA	NA	NA	NA	NA	NA	NA	NA	NA
ENSG00000127603	NA	NA	NA	NA	NA	NA	NA	NA	-0.00646	NA	NA	NA	0.00702	NA	NA	NA	NA	NA	NA	NA	NA	NA	NA	NA	NA	NA	NA	NA	NA	NA	NA	-0.0108	NA	-0.00533	NA	NA	NA	NA	NA	NA	NA	NA	NA	NA	0.00482	NA	NA	NA	NA
ENSG00000112763	NA	-0.054353	NA	NA	NA	NA	NA	NA	NA	NA	NA	NA	NA	0.007118	NA	NA	-0.047577	NA	NA	NA	-0.042365	0.0338	NA	NA	NA	NA	NA	NA	NA	NA	NA	NA	NA	NA	NA	NA	NA	NA	NA	NA	NA	-0.0379	NA	NA	NA	NA	0.0314	NA	NA
ENSG00000171566	NA	-0.005657	NA	NA	0.0307	NA	NA	NA	0.040705	NA	NA	NA	NA	NA	0.066487	NA	NA	NA	-0.0217	NA	-0.040162	NA	0.075768	NA	NA	NA	-0.027826	NA	NA	NA	NA	0.0273	NA	NA	NA	NA	NA	NA	NA	NA	NA	NA	NA	0.0228	NA	-0.025759	0.0223	NA	0.01572
ENSG00000125656	NA	NA	NA	0.24238	0.117	NA	NA	NA	NA	NA	NA	NA	NA	NA	NA	NA	NA	NA	NA	NA	-0.119912	NA	NA	NA	NA	NA	NA	NA	0.112	NA	NA	NA	NA	NA	-0.038178	0.124057	0.094487	0.229222	NA	NA	NA	NA	NA	0.044	NA	0.081869	NA	NA	0.216518
ENSG00000090263	NA	NA	NA	NA	0.00189	0.00501	NA	NA	NA	NA	NA	NA	NA	NA	NA	NA	NA	NA	NA	NA	NA	NA	0.004851	NA	NA	NA	NA	NA	NA	NA	NA	NA	NA	NA	NA	NA	NA	NA	NA	NA	NA	-0.00264	NA	0.00503	NA	NA	NA	NA	NA
ENSG00000274276	NA	NA	0.0312	NA	-0.173	NA	NA	0.0771	NA	NA	NA	NA	NA	NA	NA	-0.055148	NA	NA	NA	NA	NA	NA	NA	NA	0.0704	NA	NA	NA	0.0869	NA	NA	NA	NA	NA	0.099089	NA	NA	-0.152052	-0.03937	NA	-0.085785	NA	0.0475	NA	NA	-0.037765	NA	NA	-0.093096
ENSG00000111615	NA	NA	NA	NA	NA	NA	NA	NA	0.021884	NA	0.0411	NA	NA	NA	NA	NA	-0.037583	NA	-0.0533	NA	-0.020482	NA	NA	-0.038291	NA	NA	0.014462	NA	NA	NA	0.027539	0.0458	NA	0.0304	NA	NA	NA	NA	-0.08106	NA	NA	NA	NA	0.0157	NA	NA	NA	0.02161	NA
ENSG00000077684	NA	NA	NA	-0.111319	-0.123	NA	NA	-0.11	NA	-0.108	-0.159	NA	-0.12457	NA	NA	NA	NA	NA	-0.309	NA	0.111804	NA	-0.16533	-0.134839	NA	-0.0848	NA	-0.119	-0.137	NA	-0.093903	NA	NA	NA	NA	NA	-0.122903	-0.096146	NA	NA	NA	NA	-0.0896	-0.187	NA	-0.125097	-0.0726	-0.127791	-0.122524
ENSG00000033800	NA	-0.051722	NA	NA	NA	NA	-0.0527	NA	NA	NA	NA	NA	NA	0.018251	NA	NA	-0.06385	NA	-0.118	0.024933	NA	NA	NA	-0.062511	0.0467	NA	NA	NA	NA	NA	NA	NA	NA	NA	NA	NA	NA	NA	NA	0.0191	NA	NA	NA	NA	-0.0597	NA	NA	NA	NA
ENSG00000172586	-0.0451	NA	NA	NA	-0.139	NA	NA	NA	NA	NA	NA	NA	0.051412	NA	NA	NA	NA	NA	NA	NA	NA	NA	NA	NA	NA	0.022	NA	NA	0.0758	-0.043081	NA	NA	NA	NA	0.053112	NA	NA	NA	NA	NA	-0.135365	NA	NA	NA	NA	NA	NA	NA	-0.134981
ENSG00000175390	NA	NA	NA	NA	-0.0436	NA	NA	NA	NA	NA	NA	NA	NA	NA	NA	NA	NA	NA	NA	0.020752	NA	NA	-0.063779	NA	-0.103	NA	NA	NA	NA	NA	NA	NA	NA	NA	-0.027467	NA	NA	NA	NA	NA	NA	NA	NA	NA	NA	NA	NA	NA	NA
ENSG00000105171	NA	NA	NA	NA	NA	0.0132	NA	-0.00767	NA	NA	NA	NA	NA	NA	NA	NA	0.005435	NA	NA	NA	NA	NA	NA	NA	NA	NA	NA	NA	NA	NA	NA	NA	NA	NA	NA	NA	NA	NA	NA	NA	NA	NA	NA	NA	NA	NA	NA	NA	NA
ENSG00000140374	NA	NA	NA	NA	0.0508	0.00186	NA	NA	NA	NA	NA	NA	NA	NA	NA	NA	NA	NA	NA	NA	-0.00091	NA	0.036946	NA	NA	NA	NA	NA	NA	NA	NA	NA	NA	NA	NA	NA	NA	NA	NA	NA	0.047967	NA	NA	NA	NA	NA	NA	NA	NA
ENSG00000132256	NA	NA	NA	NA	0.0982	NA	-0.0662	NA	NA	0.0574	NA	NA	-0.071364	NA	NA	0.016402	NA	NA	-0.063	NA	NA	NA	0.07127	NA	NA	NA	NA	NA	NA	NA	NA	0.0595	0.00328	0.043	NA	0.070055	NA	NA	0.07287	NA	0.082565	NA	NA	NA	NA	NA	NA	0.060381	NA
ENSG00000051596	NA	NA	NA	NA	-0.0742	NA	NA	NA	NA	0.0204	NA	NA	0.035443	NA	NA	NA	NA	NA	NA	NA	0.039895	0.0231	NA	NA	-0.0505	NA	NA	NA	0.0476	NA	NA	NA	NA	NA	NA	NA	NA	-0.049626	NA	-0.0696	NA	NA	-0.00711	NA	-0.0238	0.046536	NA	NA	-0.068312
ENSG00000105173	NA	NA	NA	NA	NA	NA	NA	NA	NA	NA	NA	NA	NA	NA	NA	NA	NA	-0.0699	NA	NA	NA	NA	NA	NA	-0.21	NA	NA	NA	NA	NA	NA	NA	NA	NA	NA	NA	NA	NA	NA	-0.188	NA	NA	NA	NA	NA	NA	NA	NA	NA
ENSG00000167186	NA	-0.030348	0.224	NA	NA	NA	NA	NA	NA	NA	NA	NA	-0.055426	NA	0.074077	-0.044364	-0.04199	0.349	-0.0849	NA	NA	NA	NA	NA	0.219	NA	NA	NA	NA	NA	NA	0.142	NA	NA	NA	NA	NA	NA	NA	0.326	NA	NA	0.176	NA	NA	-0.169374	-0.106	NA	NA
ENSG00000133835	NA	NA	NA	NA	NA	NA	NA	NA	NA	NA	NA	NA	NA	NA	NA	NA	NA	NA	NA	NA	0.058576	NA	NA	NA	-0.0627	NA	NA	NA	NA	NA	NA	NA	NA	NA	NA	NA	NA	-0.111049	NA	-0.117	NA	NA	NA	NA	NA	0.125301	NA	NA	-0.0842
ENSG00000003393	NA	NA	NA	NA	NA	NA	NA	NA	0.04726	NA	NA	NA	NA	0.057389	NA	NA	NA	NA	-0.0993	NA	NA	NA	NA	NA	NA	NA	0.075208	NA	0.0822	NA	0.077536	-0.104	NA	NA	NA	NA	NA	NA	NA	NA	NA	NA	NA	0.0474	NA	-0.056745	NA	NA	NA
ENSG00000030582	NA	NA	NA	NA	NA	NA	0.185	NA	NA	NA	NA	NA	NA	NA	NA	NA	NA	NA	0.0655	NA	NA	NA	-0.122514	NA	0.207	0.0391	-0.112324	NA	NA	NA	NA	NA	NA	NA	NA	NA	NA	NA	NA	0.213	NA	NA	NA	NA	NA	-0.106985	NA	NA	NA
ENSG00000134910	NA	-0.003371	NA	NA	0.0118	NA	NA	NA	0.043095	NA	NA	NA	-0.007803	NA	0.036313	0.004083	NA	NA	-0.00688	NA	0.042715	NA	NA	NA	0.17	NA	NA	-0.00473	NA	NA	NA	NA	NA	NA	NA	NA	NA	NA	0.01142	0.236	NA	NA	NA	NA	NA	NA	NA	NA	0.003964
ENSG00000198791	NA	NA	NA	-0.024845	NA	NA	NA	NA	NA	NA	0.00971	NA	NA	NA	0.061714	NA	NA	NA	NA	NA	NA	NA	0.033623	NA	0.0615	0.0273	NA	NA	-0.0231	-0.012963	NA	0.0785	NA	0.0565	-0.021247	NA	NA	-0.024931	NA	NA	NA	0.0356	NA	NA	NA	0.018775	NA	NA	0.016011
ENSG00000072062	NA	NA	NA	-0.030251	NA	NA	NA	-0.0274	NA	0.0216	NA	NA	NA	NA	0.139167	NA	NA	NA	NA	NA	NA	NA	NA	NA	NA	NA	NA	NA	NA	NA	NA	0.179	NA	0.115	NA	0.016487	NA	NA	NA	NA	NA	0.142	NA	0.039	NA	NA	NA	NA	NA
ENSG00000037474	NA	NA	NA	0.058003	0.222	NA	NA	NA	NA	NA	NA	NA	NA	NA	NA	NA	NA	NA	NA	NA	NA	NA	NA	NA	NA	NA	NA	NA	NA	NA	NA	NA	NA	NA	NA	0.184701	0.197455	NA	NA	NA	NA	NA	NA	NA	NA	NA	NA	NA	NA
ENSG00000129559	NA	0.040156	NA	NA	-0.0957	NA	NA	NA	-0.007427	NA	NA	NA	NA	NA	NA	NA	-0.047811	NA	NA	NA	NA	NA	-0.031106	NA	NA	NA	NA	NA	0.0333	NA	NA	NA	NA	NA	NA	NA	-0.063404	-0.040211	NA	NA	NA	NA	NA	NA	NA	NA	NA	NA	-0.079682
ENSG00000086065	NA	NA	NA	NA	-0.0257	NA	NA	NA	NA	NA	NA	NA	NA	NA	-0.031867	NA	NA	NA	NA	NA	-0.037861	NA	NA	NA	NA	NA	NA	NA	NA	0.013554	NA	-0.0474	NA	NA	0.00904	NA	-0.043161	NA	NA	NA	NA	NA	NA	0.0412	NA	0.030213	-0.0416	NA	-0.028843
ENSG00000000419	NA	NA	NA	NA	NA	NA	NA	NA	NA	NA	NA	NA	0.369538	0.245879	-0.341441	NA	NA	NA	NA	NA	NA	NA	NA	NA	NA	NA	NA	NA	0.418	NA	NA	NA	NA	NA	NA	NA	NA	NA	NA	NA	NA	NA	NA	NA	NA	NA	NA	NA	NA
ENSG00000115694	NA	NA	NA	NA	NA	0.034	NA	NA	NA	NA	NA	NA	NA	NA	NA	NA	NA	NA	NA	NA	NA	NA	NA	NA	NA	NA	NA	NA	NA	NA	NA	NA	NA	NA	NA	NA	NA	NA	NA	NA	NA	NA	0.0443	NA	NA	-0.04543	NA	NA	NA
ENSG00000170271	NA	NA	NA	-0.037122	-0.0215	NA	NA	NA	NA	NA	NA	NA	NA	NA	NA	NA	NA	NA	0.0841	NA	NA	NA	NA	NA	0.0184	NA	NA	NA	NA	NA	NA	0.03	NA	NA	NA	NA	-0.02889	NA	NA	NA	NA	NA	NA	NA	NA	NA	NA	NA	NA
ENSG00000101199	-0.1048	NA	NA	NA	NA	NA	NA	NA	-0.039415	NA	NA	NA	NA	NA	NA	NA	NA	NA	NA	NA	-0.156748	NA	0.073152	NA	-0.11	NA	NA	NA	NA	NA	NA	NA	NA	NA	NA	NA	NA	NA	NA	NA	NA	NA	NA	NA	NA	NA	NA	NA	NA
ENSG00000164828	NA	NA	NA	NA	NA	NA	NA	NA	NA	NA	NA	NA	NA	NA	NA	NA	-0.074605	NA	0.0848	NA	-0.073819	NA	NA	NA	-0.081	NA	NA	NA	NA	NA	NA	NA	NA	-0.054	NA	NA	NA	NA	NA	NA	NA	NA	NA	NA	NA	NA	NA	NA	NA
ENSG00000105879	NA	NA	NA	0.117856	0.0382	NA	NA	NA	NA	NA	NA	NA	NA	-0.053327	NA	0.088621	NA	NA	0.0813	NA	NA	NA	NA	NA	-0.0841	NA	NA	NA	NA	NA	NA	NA	NA	0.0863	NA	0.07278	0.097814	0.095054	NA	-0.127	-0.107075	NA	NA	NA	NA	NA	NA	NA	NA
ENSG00000134884	NA	NA	NA	NA	NA	NA	0.0577	NA	0.072389	NA	NA	NA	NA	NA	0.112105	NA	NA	-0.0249	NA	NA	NA	NA	0.047539	NA	-0.0459	0.0574	NA	NA	NA	NA	NA	0.135	NA	0.117	NA	NA	NA	NA	NA	-0.0608	NA	0.07	NA	NA	NA	NA	NA	NA	NA
ENSG00000108064	NA	NA	0.0751	NA	NA	NA	NA	NA	NA	0.00747	NA	NA	NA	0.045621	0.111493	NA	NA	NA	NA	NA	NA	NA	-0.037953	NA	0.101	NA	NA	NA	NA	NA	0.055791	0.124	-0.0113	0.049	NA	NA	NA	NA	NA	0.0145	NA	0.0649	NA	NA	0.0216	NA	0.0245	NA	NA
ENSG00000100243	NA	NA	NA	NA	NA	NA	NA	NA	NA	NA	-0.132	NA	NA	-0.143348	NA	NA	-0.043544	NA	-0.0663	NA	NA	0.125	0.076549	NA	0.00671	NA	NA	NA	-0.0862	NA	NA	NA	NA	NA	NA	NA	NA	NA	NA	NA	NA	NA	NA	NA	NA	NA	NA	NA	NA
ENSG00000136816	NA	NA	NA	0.067193	0.0439	NA	NA	NA	NA	NA	NA	NA	NA	NA	0.046505	0.070811	NA	NA	NA	NA	NA	NA	NA	NA	NA	NA	NA	NA	NA	NA	NA	NA	NA	NA	NA	0.073224	NA	NA	NA	-0.101	NA	NA	NA	NA	NA	NA	NA	NA	NA
ENSG00000179387	-0.08718	NA	NA	NA	-0.108	NA	NA	NA	NA	NA	NA	NA	0.053317	NA	NA	NA	-0.08659	NA	NA	NA	NA	0.107	NA	NA	NA	NA	NA	NA	0.142	NA	NA	-0.0433	NA	0.0684	NA	NA	-0.062146	NA	NA	0.0625	NA	-0.0662	NA	NA	NA	NA	NA	NA	-0.150271
ENSG00000070831	NA	NA	NA	NA	-0.00902	NA	NA	NA	NA	NA	0.0265	NA	-0.009591	NA	-0.04812	-0.00557	NA	NA	-0.0692	NA	NA	-0.0101	0.010053	-0.035807	0.012	NA	NA	NA	NA	NA	NA	NA	NA	-0.0203	0.013171	0.001406	NA	-0.01384	NA	NA	NA	NA	NA	NA	NA	NA	-0.017	NA	-0.011871
ENSG00000113810	NA	NA	NA	0.238124	0.253	NA	-0.0682	NA	NA	NA	NA	NA	NA	NA	NA	NA	NA	NA	-0.0428	NA	NA	NA	NA	NA	NA	NA	NA	NA	NA	NA	NA	-0.335	NA	-0.124	-0.172023	NA	0.187387	0.222774	NA	NA	NA	-0.23	NA	NA	0.193	-0.164309	NA	NA	0.267059
ENSG00000085491	NA	NA	NA	NA	NA	NA	NA	NA	NA	NA	NA	NA	NA	NA	NA	NA	NA	NA	NA	NA	NA	NA	0.022434	NA	0.00744	NA	NA	NA	NA	NA	NA	NA	NA	NA	NA	NA	0.004781	NA	NA	NA	NA	NA	NA	NA	NA	NA	NA	NA	NA
ENSG00000182944	NA	NA	NA	NA	NA	NA	NA	NA	NA	0.0109	NA	NA	NA	NA	NA	NA	NA	NA	NA	NA	NA	NA	NA	NA	-0.043	NA	NA	-0.0397	0.0491	NA	NA	NA	NA	NA	0.014265	NA	NA	NA	NA	NA	NA	NA	NA	NA	NA	NA	NA	NA	-0.045618
ENSG00000092199	NA	NA	NA	-0.063513	-0.129	NA	NA	NA	NA	NA	NA	NA	NA	NA	-0.051239	NA	NA	NA	-0.014	NA	0.032995	NA	NA	NA	NA	NA	NA	NA	NA	NA	NA	NA	NA	-0.0506	NA	NA	-0.085791	-0.077859	NA	0.045	NA	-0.0547	NA	NA	NA	-0.028586	NA	NA	-0.140441
ENSG00000188659	NA	NA	NA	NA	NA	NA	NA	NA	-0.078905	NA	-0.0759	NA	NA	NA	NA	NA	NA	0.0709	NA	NA	NA	NA	NA	0.024471	NA	-0.034	NA	NA	NA	NA	NA	NA	NA	NA	NA	NA	NA	NA	NA	NA	NA	NA	NA	NA	NA	-0.052846	NA	NA	NA
ENSG00000130299	NA	NA	NA	-0.05332	0.0439	NA	NA	0.142	NA	NA	NA	NA	NA	NA	NA	NA	NA	NA	0.0705	NA	NA	NA	NA	NA	NA	NA	NA	NA	0.184	NA	NA	-0.117	NA	NA	NA	NA	NA	-0.078549	NA	-0.0447	NA	NA	NA	NA	NA	NA	NA	NA	NA
ENSG00000113712	NA	NA	NA	NA	NA	NA	NA	NA	NA	NA	NA	NA	NA	0.019709	NA	NA	NA	NA	-0.0283	NA	NA	NA	0.019116	NA	0.0458	NA	NA	NA	NA	NA	NA	NA	NA	NA	NA	NA	NA	NA	NA	0.0237	NA	NA	NA	NA	-0.0446	NA	-0.0555	-0.006281	-0.034312
ENSG00000123352	NA	NA	NA	NA	NA	NA	NA	NA	0.09056	0.067	NA	NA	NA	NA	NA	NA	NA	NA	NA	NA	NA	NA	NA	NA	NA	NA	NA	NA	0.213	NA	NA	NA	NA	NA	NA	NA	NA	NA	NA	0.2	NA	NA	NA	NA	NA	NA	NA	NA	NA
ENSG00000139613	NA	NA	NA	NA	NA	NA	NA	NA	-0.084105	NA	NA	NA	NA	NA	-0.100812	NA	-0.1578	NA	NA	NA	NA	NA	-0.159892	NA	NA	NA	NA	NA	NA	NA	NA	-0.0839	NA	NA	NA	NA	NA	NA	NA	NA	NA	-0.0863	NA	NA	NA	NA	NA	NA	NA
ENSG00000102931	NA	NA	-0.122	-0.146002	NA	NA	NA	0.0282	NA	NA	NA	NA	NA	NA	NA	NA	-0.170201	NA	NA	NA	NA	NA	NA	NA	NA	NA	NA	NA	NA	NA	NA	NA	NA	NA	NA	0.014361	0.014361	NA	NA	NA	NA	NA	NA	-0.0862	NA	NA	NA	NA	NA
ENSG00000162139	NA	NA	NA	NA	NA	NA	NA	NA	NA	NA	NA	NA	NA	NA	-0.156622	NA	NA	NA	0.0734	NA	NA	NA	-0.092493	NA	NA	NA	NA	NA	NA	-0.0634	NA	-0.204	NA	NA	NA	NA	NA	-0.069294	NA	NA	NA	-0.213	NA	NA	NA	-0.054567	NA	NA	NA
ENSG00000197965	NA	NA	NA	NA	NA	NA	NA	0.0188	0.052889	-0.0147	NA	NA	NA	NA	0.071778	NA	0.020381	NA	NA	NA	NA	0.0268	0.022222	NA	0.051	NA	NA	NA	NA	NA	NA	0.0719	NA	0.0647	NA	NA	NA	NA	-0.0412	0.0508	NA	0.0808	NA	NA	NA	NA	NA	NA	NA
ENSG00000110536	NA	NA	NA	NA	NA	NA	NA	NA	NA	NA	NA	NA	-0.035019	NA	NA	NA	NA	NA	NA	NA	NA	NA	0.161894	NA	0.0738	NA	NA	NA	-0.0327	NA	NA	NA	NA	NA	NA	NA	NA	NA	NA	0.0592	NA	NA	NA	NA	NA	NA	NA	NA	NA
ENSG00000152242	NA	NA	NA	0.074528	NA	NA	NA	NA	NA	NA	NA	NA	NA	NA	NA	NA	NA	NA	-0.158	NA	NA	NA	NA	NA	NA	NA	NA	NA	NA	NA	NA	NA	NA	NA	NA	NA	NA	NA	NA	NA	NA	NA	-0.032	NA	NA	NA	-0.018	-0.068061	NA
ENSG00000164323	NA	NA	NA	NA	NA	NA	NA	NA	NA	NA	0.0206	NA	NA	NA	NA	NA	NA	NA	0.0269	NA	NA	0.028	NA	-0.017867	NA	NA	NA	-0.0356	NA	NA	NA	0.0216	NA	0.0372	NA	NA	NA	NA	NA	-0.0313	NA	NA	NA	-0.0287	NA	0.011945	NA	NA	NA
ENSG00000001497	NA	NA	NA	-0.062522	-0.067	-0.102	NA	NA	NA	NA	NA	NA	NA	NA	-0.04567	NA	NA	NA	NA	NA	NA	NA	-0.031782	NA	NA	NA	NA	0.0871	NA	NA	NA	NA	NA	NA	NA	NA	NA	NA	NA	NA	-0.120464	NA	NA	NA	NA	NA	NA	NA	NA
ENSG00000169372	NA	NA	NA	NA	NA	NA	NA	NA	NA	NA	NA	NA	NA	NA	NA	NA	NA	NA	-0.0444	NA	NA	NA	NA	NA	NA	NA	NA	NA	NA	NA	NA	NA	NA	NA	0.02008	NA	NA	NA	0.04342	NA	NA	NA	NA	NA	NA	-0.018258	NA	NA	NA
ENSG00000138867	NA	NA	NA	NA	NA	NA	NA	NA	NA	NA	NA	NA	NA	NA	0.040979	0.029659	NA	NA	NA	NA	NA	NA	NA	NA	NA	NA	NA	NA	NA	NA	NA	NA	NA	NA	NA	0.040969	NA	0.024273	NA	NA	NA	0.0711	NA	0.012	NA	NA	NA	NA	0.071717
ENSG00000244005	NA	NA	NA	NA	-0.0222	NA	NA	NA	NA	NA	NA	NA	NA	NA	NA	NA	NA	NA	NA	NA	NA	NA	NA	NA	NA	NA	NA	NA	NA	NA	NA	NA	NA	NA	NA	NA	NA	NA	NA	NA	NA	NA	NA	NA	-0.0259	NA	0.00701	NA	-0.019605
ENSG00000134086	NA	NA	NA	NA	NA	NA	NA	NA	NA	NA	NA	NA	NA	NA	NA	NA	NA	NA	NA	NA	-0.040901	-0.0487	-0.22382	NA	NA	NA	NA	NA	0.114	-0.106762	NA	NA	NA	NA	NA	NA	NA	NA	NA	-0.181	NA	-0.0677	NA	NA	NA	NA	NA	NA	NA
ENSG00000272602	0.00397	NA	NA	NA	NA	NA	NA	NA	0.009272	0.0159	NA	NA	NA	NA	NA	NA	-0.007152	0.0183	0.00393	NA	0.006561	NA	0.005845	NA	NA	NA	0.016837	NA	NA	0.00505	-0.008896	NA	NA	NA	NA	0.007691	0.01393	NA	0.03765	0.0148	NA	0.0206	NA	NA	NA	NA	-0.00169	NA	NA
ENSG00000161813	NA	NA	-0.0688	NA	-0.0627	-0.0797	NA	NA	NA	NA	NA	NA	NA	NA	NA	NA	NA	NA	-0.0154	NA	0.055467	NA	NA	NA	NA	NA	NA	NA	NA	NA	NA	NA	NA	-0.0132	NA	-0.015737	-0.029416	NA	NA	NA	NA	-0.0599	-0.0807	NA	-0.0751	NA	-0.0467	NA	NA
ENSG00000131508	NA	NA	NA	NA	NA	NA	NA	NA	0.044004	NA	NA	NA	NA	NA	NA	NA	NA	NA	NA	NA	NA	NA	0.048765	NA	NA	NA	NA	NA	-0.0366	NA	NA	0.163	NA	NA	NA	NA	NA	NA	NA	NA	NA	0.0777	NA	NA	NA	NA	NA	NA	NA
ENSG00000273611	NA	NA	0.0286	NA	NA	0.0388	NA	NA	NA	-0.0165	-0.055	NA	NA	NA	NA	-0.033538	NA	NA	NA	NA	NA	NA	NA	NA	NA	NA	NA	NA	NA	NA	NA	-0.0646	NA	-0.0306	NA	-0.029221	NA	NA	NA	0.0348	NA	-0.0357	NA	-0.0136	NA	-0.056498	-0.0471	NA	-0.027173
ENSG00000214114	NA	NA	-0.108	NA	NA	-0.195	NA	NA	NA	-0.0308	NA	NA	NA	NA	NA	NA	NA	-0.188	NA	0.055008	NA	NA	NA	NA	NA	0.163	NA	NA	NA	NA	NA	NA	NA	NA	NA	NA	NA	NA	NA	NA	NA	-0.146	NA	NA	NA	NA	NA	NA	NA
ENSG00000099917	NA	NA	NA	NA	-0.0619	NA	NA	NA	NA	NA	NA	NA	0.021723	NA	NA	NA	-0.080649	NA	0.0502	NA	NA	NA	-0.054404	NA	NA	NA	NA	NA	0.031	NA	NA	NA	NA	NA	NA	NA	0.048855	NA	NA	NA	NA	NA	NA	-0.0141	NA	NA	NA	0.040138	-0.057926
ENSG00000111674	NA	NA	NA	NA	NA	NA	NA	NA	NA	NA	NA	NA	NA	NA	NA	NA	NA	NA	NA	NA	NA	NA	NA	NA	NA	NA	NA	NA	NA	NA	NA	0.201	NA	NA	NA	NA	NA	NA	NA	NA	NA	NA	NA	NA	NA	NA	-0.0726	NA	NA
ENSG00000145293	NA	NA	NA	NA	NA	NA	NA	NA	NA	NA	NA	NA	NA	NA	NA	NA	NA	NA	NA	NA	NA	NA	NA	NA	NA	NA	NA	-0.271	NA	NA	NA	NA	NA	NA	NA	-0.147606	NA	-0.125931	NA	NA	NA	NA	NA	NA	NA	NA	NA	NA	NA
ENSG00000138363	-0.01028	NA	NA	NA	NA	NA	NA	NA	0.030966	NA	NA	NA	NA	NA	0.059424	NA	NA	NA	NA	NA	NA	NA	NA	NA	NA	NA	NA	-0.0196	NA	-0.013519	NA	0.0641	NA	NA	NA	NA	NA	NA	NA	NA	NA	0.0659	NA	NA	-0.0243	NA	NA	NA	-0.030885
ENSG00000100030	NA	NA	-0.0277	-0.026077	-0.0521	NA	NA	NA	NA	NA	NA	NA	NA	NA	-0.046581	NA	NA	-0.0224	NA	NA	NA	NA	NA	0.010153	NA	NA	NA	NA	0.0221	NA	NA	NA	NA	NA	NA	-0.020503	-0.027405	-0.024586	NA	NA	NA	-0.0369	-0.0119	-0.00469	NA	0.021765	NA	NA	-0.061289
ENSG00000198931	NA	NA	NA	NA	NA	NA	NA	NA	NA	NA	NA	NA	NA	NA	NA	NA	NA	NA	-0.00358	NA	NA	NA	NA	-0.005113	0.00316	NA	NA	NA	NA	NA	NA	NA	NA	NA	NA	NA	NA	NA	NA	0.00212	NA	NA	NA	NA	NA	NA	NA	NA	NA
ENSG00000162174	NA	NA	NA	NA	-0.0196	NA	-0.0687	NA	NA	-0.0148	NA	NA	NA	NA	NA	NA	NA	NA	-0.0432	NA	NA	-0.042	0.049041	NA	NA	NA	NA	NA	NA	NA	NA	NA	NA	NA	NA	NA	NA	-0.030747	NA	-0.0997	NA	NA	NA	NA	-0.105	NA	NA	-0.047268	NA
ENSG00000070814	NA	NA	NA	NA	NA	NA	NA	NA	NA	NA	NA	NA	NA	NA	NA	NA	0.040471	NA	0.0454	NA	NA	0.0237	NA	NA	NA	NA	NA	-0.0124	NA	NA	NA	NA	NA	NA	NA	NA	NA	NA	NA	-0.0545	NA	NA	NA	NA	NA	NA	NA	NA	NA
ENSG00000105698	NA	NA	0.0591	NA	0.071	NA	NA	NA	NA	NA	NA	NA	NA	-0.08256	NA	NA	NA	NA	0.0631	NA	NA	NA	NA	NA	NA	NA	NA	NA	NA	NA	-0.06602	0.0341	NA	0.0735	-0.020955	NA	NA	NA	NA	-0.0904	NA	NA	NA	NA	NA	0.12229	0.0678	NA	NA
ENSG00000102710	NA	-0.146322	NA	NA	NA	NA	NA	0.134	NA	NA	NA	NA	0.075393	NA	-0.249155	NA	NA	NA	NA	NA	NA	NA	NA	NA	NA	-0.174	NA	NA	0.195	NA	NA	NA	NA	NA	NA	NA	NA	NA	NA	NA	NA	-0.274	NA	NA	NA	NA	-0.114	NA	NA
ENSG00000172893	NA	NA	-0.0302	NA	NA	0.0117	NA	NA	NA	NA	NA	NA	NA	NA	NA	NA	NA	NA	NA	NA	NA	-0.0151	NA	NA	NA	0.00565	-0.024031	NA	NA	NA	NA	NA	NA	-0.0134	NA	NA	NA	NA	NA	NA	NA	NA	NA	NA	NA	NA	NA	NA	NA
ENSG00000176894	NA	NA	NA	NA	NA	NA	NA	NA	NA	NA	NA	NA	0.097394	NA	NA	NA	NA	NA	NA	NA	NA	-0.0489	-0.015397	NA	0.102	NA	NA	0.078	NA	NA	NA	NA	NA	-0.0842	NA	NA	NA	NA	NA	0.0598	NA	NA	NA	NA	-0.0633	NA	NA	NA	NA
ENSG00000105486	NA	NA	NA	NA	NA	NA	NA	NA	NA	NA	NA	NA	NA	NA	NA	NA	NA	NA	NA	NA	NA	NA	NA	NA	NA	NA	NA	NA	NA	NA	NA	NA	NA	-0.31	NA	NA	NA	NA	NA	NA	NA	-0.285	NA	NA	NA	NA	0.07	NA	NA
ENSG00000187772	NA	NA	NA	NA	NA	NA	NA	NA	NA	NA	NA	NA	NA	NA	NA	NA	NA	NA	NA	NA	NA	NA	NA	NA	NA	NA	NA	NA	NA	NA	NA	NA	NA	NA	NA	NA	NA	NA	NA	NA	NA	NA	NA	NA	NA	NA	NA	NA	NA
ENSG00000157193	NA	NA	NA	NA	0.112	NA	NA	NA	NA	NA	NA	NA	NA	NA	-0.056806	NA	NA	NA	NA	NA	0.086311	NA	-0.092497	NA	NA	0.0919	NA	0.171	NA	NA	NA	NA	NA	NA	NA	NA	NA	NA	NA	NA	NA	NA	NA	NA	NA	NA	0.172	0.115819	0.110715
ENSG00000115464	NA	NA	NA	NA	NA	NA	NA	-0.0886	NA	0.0688	0.0697	NA	NA	NA	NA	NA	NA	NA	0.0878	-0.047949	NA	0.111	NA	NA	0.0946	NA	NA	NA	NA	NA	NA	NA	NA	NA	NA	NA	NA	NA	NA	0.11	NA	NA	NA	NA	NA	0.054481	0.0742	NA	NA
ENSG00000121940	NA	NA	NA	NA	NA	NA	NA	NA	NA	NA	-0.0219	NA	NA	NA	NA	NA	NA	NA	-0.0548	NA	NA	0.0112	NA	-0.020248	NA	-0.0282	NA	NA	NA	-0.006414	NA	0.0217	NA	0.0206	NA	-0.031313	-0.049182	NA	NA	0.0182	NA	NA	NA	NA	NA	NA	0.0467	NA	-0.034683
ENSG00000115541	NA	NA	NA	NA	-0.0639	NA	NA	NA	NA	NA	NA	NA	0.029765	NA	NA	NA	-0.031859	NA	NA	NA	NA	NA	-0.055292	NA	-0.0112	NA	NA	NA	NA	NA	NA	NA	NA	NA	NA	NA	-0.024695	-0.034408	NA	-0.0127	NA	NA	NA	NA	-0.028	NA	NA	NA	-0.052963
ENSG00000115944	NA	NA	NA	NA	-0.0261	NA	NA	NA	-0.020402	NA	NA	NA	NA	0.016432	-0.084403	NA	-0.018769	NA	NA	NA	NA	NA	NA	NA	NA	-0.0217	NA	NA	0.0449	NA	NA	-0.0761	NA	-0.0457	0.026453	NA	-0.009244	NA	NA	NA	-0.028681	-0.0742	NA	NA	NA	NA	NA	NA	-0.040287
ENSG00000137478	NA	NA	NA	NA	-0.0331	NA	NA	NA	NA	NA	NA	NA	NA	NA	NA	NA	NA	NA	NA	NA	NA	NA	NA	NA	NA	NA	NA	NA	NA	NA	NA	NA	NA	NA	0.024874	NA	NA	NA	NA	NA	NA	NA	NA	NA	NA	NA	NA	NA	-0.018372
ENSG00000109917	NA	NA	NA	NA	0.0368	0.0169	NA	NA	NA	NA	NA	NA	NA	0.030529	0.017548	NA	NA	NA	NA	NA	NA	NA	0.037893	-0.022277	0.0176	0.0191	NA	NA	NA	NA	NA	0.0129	NA	0.0219	NA	NA	NA	0.023134	NA	0.012	NA	NA	NA	NA	NA	NA	0.0349	NA	0.021296
ENSG00000115649	NA	NA	NA	NA	NA	NA	NA	NA	-0.16489	NA	NA	NA	NA	NA	-0.079828	NA	NA	NA	NA	NA	0.083707	NA	NA	NA	-0.239	NA	NA	NA	0.168	NA	NA	-0.206	NA	NA	NA	NA	NA	NA	NA	-0.161	NA	-0.153	NA	NA	NA	NA	NA	NA	NA
ENSG00000082153	-0.06526	NA	0.041	NA	NA	NA	NA	NA	0.067844	NA	NA	NA	NA	NA	-0.012561	NA	0.042567	NA	NA	NA	NA	NA	0.025835	NA	NA	NA	NA	NA	NA	NA	NA	0.0218	NA	NA	NA	NA	NA	-0.058643	NA	NA	NA	NA	0.0436	NA	0.0356	NA	0.0347	NA	NA
ENSG00000073792	NA	NA	NA	NA	NA	NA	NA	NA	NA	NA	NA	NA	NA	NA	-0.05662	NA	NA	NA	0.0527	NA	NA	NA	NA	NA	-0.0587	NA	NA	NA	0.0265	NA	NA	NA	NA	NA	NA	NA	NA	NA	NA	-0.0805	NA	-0.0562	NA	NA	NA	0.047072	NA	NA	NA
ENSG00000170296	NA	NA	NA	-0.033996	-0.0507	NA	-0.00783	NA	NA	NA	0.0366	NA	NA	NA	-0.016146	NA	NA	NA	0.0144	NA	NA	NA	NA	NA	NA	NA	NA	-0.0226	NA	-0.014852	NA	NA	NA	NA	NA	NA	NA	-0.044772	NA	-0.0322	NA	NA	0.0195	NA	-0.0231	NA	NA	NA	-0.083214
ENSG00000117625	NA	NA	NA	NA	-0.0518	NA	-0.101	NA	NA	0.0289	0.0621	NA	NA	NA	NA	NA	NA	NA	-0.0645	NA	NA	-0.0527	NA	NA	NA	NA	NA	NA	NA	NA	NA	NA	NA	NA	NA	NA	-0.046263	NA	NA	NA	NA	NA	NA	NA	NA	NA	NA	NA	-0.053803
ENSG00000094880	NA	NA	NA	-0.048978	NA	NA	NA	NA	NA	NA	NA	NA	NA	NA	NA	NA	NA	NA	0.0579	NA	NA	NA	NA	NA	0.0796	NA	NA	NA	NA	NA	NA	0.0443	NA	0.0619	NA	NA	NA	NA	NA	NA	NA	NA	NA	NA	0.0548	NA	NA	NA	NA
ENSG00000141446	NA	NA	NA	NA	NA	NA	NA	NA	0.430351	0.252	NA	NA	NA	NA	NA	NA	NA	NA	NA	NA	NA	-0.205	NA	NA	NA	0.175	NA	NA	NA	NA	NA	NA	NA	NA	NA	NA	NA	NA	NA	NA	NA	NA	NA	NA	NA	NA	-0.264	NA	0.479243
ENSG00000179750	NA	NA	NA	NA	NA	NA	NA	NA	NA	NA	0.174	NA	NA	NA	NA	NA	NA	NA	0.0853	NA	NA	NA	NA	NA	-0.296	NA	-0.01439	NA	-0.103	NA	NA	0.108	NA	NA	NA	NA	NA	NA	NA	-0.34	NA	0.171	NA	NA	NA	0.294993	NA	NA	NA
ENSG00000050426	NA	-0.01251	NA	NA	-0.0521	NA	NA	NA	NA	0.0329	NA	NA	NA	NA	NA	NA	NA	NA	NA	NA	NA	NA	NA	NA	NA	-0.0488	NA	NA	0.0695	NA	NA	NA	NA	NA	0.062677	NA	-0.051613	-0.044694	NA	NA	NA	NA	NA	NA	-0.0662	NA	NA	NA	-0.086729
ENSG00000086189	NA	NA	NA	NA	0.0819	NA	NA	NA	0.091298	NA	NA	NA	NA	NA	0.073667	0.119405	NA	NA	NA	NA	-0.063831	NA	-0.036727	NA	0.144	NA	NA	NA	NA	-0.070527	-0.071683	NA	NA	NA	NA	0.09716	0.082262	0.107074	-0.07273	0.145	NA	NA	NA	NA	NA	NA	NA	NA	0.069637
ENSG00000275004	NA	NA	NA	0.0744	NA	NA	NA	NA	NA	-0.0771	NA	NA	-0.035247	NA	NA	NA	-0.015886	NA	NA	NA	NA	NA	NA	NA	-0.152	NA	NA	NA	-0.0534	NA	NA	NA	NA	NA	NA	NA	NA	NA	NA	-0.113	NA	NA	NA	NA	NA	NA	-0.0324	NA	0.074167
ENSG00000161091	NA	NA	0.109	NA	-0.0753	NA	NA	NA	NA	NA	NA	NA	NA	NA	0.137004	NA	NA	NA	-0.0841	NA	NA	NA	NA	NA	NA	NA	NA	NA	NA	NA	NA	0.137	NA	0.0967	NA	NA	NA	NA	-0.14817	NA	-0.172474	0.148	NA	0.0763	NA	NA	NA	NA	NA
ENSG00000050628	NA	NA	NA	NA	NA	NA	NA	NA	NA	0.101	NA	NA	NA	NA	NA	NA	NA	NA	-0.062	NA	NA	NA	NA	0.125661	0.109	-0.0483	-0.073307	NA	NA	NA	NA	NA	NA	NA	NA	NA	NA	NA	0.10282	NA	NA	NA	NA	-0.0382	NA	NA	0.139	NA	NA
ENSG00000140941	NA	NA	NA	NA	NA	NA	-0.129	NA	NA	NA	NA	NA	NA	NA	NA	NA	NA	NA	NA	NA	NA	NA	0.029301	NA	NA	NA	NA	NA	NA	NA	NA	NA	NA	NA	NA	NA	NA	NA	NA	NA	NA	NA	-0.0306	NA	NA	NA	NA	NA	NA
ENSG00000204843	NA	NA	NA	0.196924	0.103	0.114	NA	NA	NA	NA	NA	NA	NA	NA	NA	0.109585	NA	NA	NA	NA	NA	NA	NA	NA	NA	NA	NA	NA	NA	NA	-0.102969	0.287	NA	NA	NA	0.081081	0.112883	0.077445	NA	0.137	NA	0.134	NA	NA	NA	0.198677	NA	NA	0.065905
ENSG00000117614	NA	NA	NA	NA	NA	NA	-0.0317	NA	NA	NA	NA	NA	0.010993	NA	NA	NA	NA	NA	NA	NA	NA	NA	0.05277	NA	NA	NA	NA	NA	0.0351	NA	NA	NA	NA	NA	NA	NA	NA	NA	NA	-0.013	NA	NA	NA	NA	-0.0364	NA	NA	NA	NA
ENSG00000072958	NA	NA	NA	NA	-0.0206	NA	NA	NA	-0.019224	NA	NA	NA	NA	NA	NA	NA	NA	NA	NA	NA	NA	NA	NA	NA	NA	NA	NA	NA	NA	NA	-0.060614	NA	NA	NA	NA	NA	NA	NA	NA	NA	NA	NA	NA	-0.031	NA	NA	NA	NA	NA
ENSG00000151470	NA	0.035094	NA	NA	NA	NA	NA	NA	NA	NA	NA	NA	NA	NA	NA	NA	NA	NA	NA	NA	NA	NA	NA	NA	NA	NA	NA	NA	NA	NA	NA	NA	NA	0.0554	-0.002973	NA	NA	NA	NA	NA	NA	NA	NA	NA	0.0462	NA	NA	NA	NA
ENSG00000066427	NA	NA	NA	NA	NA	NA	NA	NA	NA	NA	NA	NA	NA	NA	NA	NA	NA	NA	NA	NA	NA	NA	NA	NA	NA	NA	NA	NA	NA	-0.1174	NA	NA	NA	NA	NA	NA	NA	NA	NA	NA	NA	NA	NA	NA	NA	NA	NA	NA	NA
ENSG00000170113	NA	NA	NA	NA	NA	NA	NA	NA	NA	NA	NA	NA	NA	NA	NA	-0.065715	NA	NA	NA	NA	NA	NA	NA	NA	NA	NA	NA	NA	NA	NA	NA	NA	NA	NA	NA	NA	NA	NA	NA	NA	NA	NA	NA	NA	NA	NA	NA	NA	NA
ENSG00000188895	NA	NA	NA	-0.032448	-0.0477	NA	NA	NA	NA	-0.0168	NA	NA	NA	NA	-0.029565	NA	NA	NA	NA	NA	NA	NA	-0.105105	-0.049793	-0.0558	-0.0154	NA	-0.0216	0.0417	NA	NA	-0.0379	0.0137	NA	NA	NA	-0.035255	-0.039742	-0.07934	-0.0405	-0.111543	-0.0325	NA	NA	NA	0.02399	-0.015	-0.017349	-0.053907
ENSG00000114098	NA	NA	NA	NA	0.0139	NA	NA	NA	NA	NA	-0.0929	NA	-0.036588	NA	NA	NA	NA	NA	-0.133	NA	NA	NA	-0.007102	NA	NA	NA	NA	NA	-0.0125	-0.039237	NA	NA	NA	0.0724	NA	NA	0.026023	NA	NA	NA	NA	NA	0.0577	NA	NA	-0.0319	NA	NA	NA
ENSG00000158987	NA	NA	NA	NA	NA	-0.0853	NA	NA	NA	NA	NA	NA	NA	NA	-0.026877	NA	-0.074129	NA	0.0661	NA	NA	NA	NA	NA	NA	NA	NA	NA	NA	NA	NA	NA	NA	0.0615	NA	NA	NA	NA	NA	NA	NA	NA	NA	NA	NA	NA	0.0158	NA	-0.058249
ENSG00000158985	NA	NA	NA	NA	NA	NA	NA	NA	0.012231	0.00599	-0.0132	NA	NA	NA	NA	NA	NA	NA	NA	NA	NA	NA	NA	NA	-0.0395	NA	NA	NA	NA	NA	NA	NA	NA	NA	NA	NA	NA	NA	NA	NA	NA	NA	NA	NA	NA	0.024251	NA	NA	NA
ENSG00000176014	NA	NA	NA	0.016495	NA	NA	NA	NA	NA	0.0078	NA	NA	NA	-0.027467	-0.119293	NA	NA	NA	NA	NA	NA	NA	NA	0.026401	NA	NA	-0.018065	NA	NA	NA	NA	-0.147	NA	-0.121	NA	0.015826	NA	0.004409	NA	NA	NA	-0.137	NA	NA	NA	NA	NA	NA	NA
ENSG00000138795	NA	NA	NA	0.01722	NA	NA	NA	NA	NA	NA	NA	NA	NA	NA	NA	NA	NA	NA	0.0299	NA	NA	NA	NA	NA	NA	NA	NA	NA	NA	NA	NA	NA	NA	NA	0.033166	0.033176	NA	NA	NA	0.0713	NA	NA	NA	NA	NA	NA	NA	NA	-0.046148
ENSG00000101782	NA	-0.035037	NA	NA	NA	NA	NA	NA	NA	-0.019	NA	NA	NA	-0.02436	NA	NA	-0.038926	NA	NA	NA	0.054473	NA	NA	NA	NA	NA	NA	-0.0288	0.0222	NA	-0.031292	NA	NA	NA	0.016861	NA	NA	NA	NA	NA	NA	NA	NA	NA	NA	NA	-0.0269	NA	-0.031725
ENSG00000205571	NA	NA	NA	0.07235	0.187	NA	NA	-0.0547	NA	NA	NA	NA	NA	NA	NA	0.037384	-0.138125	NA	0.0418	NA	NA	NA	NA	NA	NA	NA	NA	NA	-0.188	0.106	NA	NA	NA	NA	-0.034978	NA	NA	NA	NA	NA	NA	NA	NA	NA	0.0577	NA	NA	NA	NA
ENSG00000137411	NA	NA	NA	NA	NA	NA	NA	NA	NA	NA	NA	NA	NA	NA	0.159943	NA	NA	NA	-0.391	NA	NA	NA	NA	NA	NA	NA	NA	NA	NA	NA	NA	NA	NA	-0.427	NA	NA	NA	NA	NA	NA	NA	NA	NA	0.331	NA	NA	0.266	NA	NA
ENSG00000197465	NA	NA	NA	NA	0.0593	NA	NA	-0.0884	NA	NA	NA	NA	NA	NA	NA	NA	NA	NA	NA	NA	NA	NA	NA	NA	NA	NA	0.078869	NA	NA	NA	NA	NA	NA	NA	0.054814	NA	0.137233	NA	NA	NA	NA	NA	NA	-0.0784	NA	0.045647	NA	NA	0.053718
ENSG00000141034	NA	NA	NA	NA	NA	NA	NA	NA	NA	NA	NA	NA	NA	-0.078095	NA	NA	-0.092039	NA	-0.0543	NA	NA	NA	NA	-0.047401	NA	NA	NA	-0.1	NA	NA	-0.057271	NA	NA	NA	NA	NA	0.032141	NA	NA	-0.083	NA	NA	NA	NA	NA	NA	NA	NA	NA
ENSG00000113356	NA	0.034112	NA	NA	NA	NA	NA	NA	0.084195	NA	NA	NA	-0.027177	NA	0.120523	NA	NA	NA	0.0314	NA	NA	NA	0.028941	NA	0.151	NA	NA	-0.0129	NA	NA	NA	NA	NA	NA	NA	NA	NA	NA	NA	0.0338	NA	0.0679	NA	NA	NA	NA	NA	NA	NA
ENSG00000136521	NA	NA	NA	NA	NA	NA	0.0172	NA	NA	NA	NA	NA	NA	NA	NA	NA	NA	NA	NA	NA	NA	NA	NA	NA	NA	NA	NA	NA	0.0265	NA	NA	NA	NA	NA	NA	NA	NA	-0.033444	NA	NA	NA	NA	NA	NA	NA	NA	NA	NA	NA
ENSG00000166171	NA	NA	0.169	NA	NA	NA	NA	NA	NA	NA	NA	NA	NA	NA	NA	NA	NA	NA	0.0235	NA	NA	NA	NA	NA	0.125	NA	NA	NA	0.177	NA	NA	NA	NA	NA	0.072681	NA	-0.132054	NA	NA	NA	NA	NA	0.182	NA	NA	NA	NA	NA	-0.166666
ENSG00000143493	NA	NA	NA	0.053382	0.0254	NA	-0.0505	NA	NA	-0.0226	NA	NA	NA	NA	NA	NA	NA	NA	NA	0.023573	NA	0.0378	NA	NA	NA	NA	NA	NA	NA	NA	NA	NA	NA	NA	0.04576	NA	NA	0.049591	NA	NA	NA	NA	NA	NA	NA	NA	NA	-0.036238	NA
ENSG00000143933	NA	NA	NA	-0.038257	-0.0292	NA	NA	NA	NA	NA	0.129	NA	NA	NA	0.193658	NA	NA	NA	0.0308	NA	NA	NA	NA	0.115827	NA	NA	NA	NA	NA	NA	NA	NA	NA	0.174	NA	NA	NA	-0.045084	NA	NA	NA	0.133	NA	NA	NA	0.077939	NA	NA	-0.050838
ENSG00000163399	NA	NA	NA	-0.01845	-0.0265	NA	NA	NA	NA	NA	NA	NA	NA	NA	-0.091177	NA	NA	NA	-0.011	NA	NA	NA	NA	NA	-0.152	NA	NA	NA	NA	NA	NA	-0.1	NA	-0.0587	NA	NA	NA	-0.025371	NA	-0.0757	NA	-0.0862	NA	-0.0346	NA	-0.031964	NA	-0.008043	NA
ENSG00000136527	NA	NA	NA	-0.063431	-0.138	NA	NA	NA	NA	NA	NA	NA	NA	NA	NA	NA	NA	NA	0.0381	NA	0.026468	0.0258	-0.059082	NA	0.0271	-0.0491	0.023495	NA	0.0747	NA	0.033467	-0.0324	NA	NA	0.029446	NA	NA	-0.084872	NA	0.0669	NA	-0.0467	NA	NA	NA	NA	NA	NA	-0.124417
ENSG00000005194	NA	NA	NA	NA	NA	NA	NA	NA	NA	NA	NA	NA	NA	NA	NA	0.024458	-0.043988	NA	NA	NA	NA	NA	NA	NA	NA	NA	NA	NA	0.021	NA	NA	NA	NA	NA	NA	NA	NA	NA	NA	NA	NA	NA	NA	NA	-0.0356	NA	NA	NA	NA
ENSG00000186687	NA	NA	NA	NA	NA	0.067	NA	NA	NA	NA	NA	NA	0.020033	0.092004	NA	NA	NA	NA	-0.0287	NA	NA	NA	NA	NA	-0.0347	NA	0.072189	NA	NA	NA	0.053955	NA	NA	0.0376	NA	-0.048269	-0.063913	-0.043824	NA	NA	NA	NA	NA	NA	NA	NA	NA	NA	-0.03462
ENSG00000127837	NA	NA	NA	NA	NA	NA	NA	NA	NA	NA	0.0808	NA	NA	NA	NA	NA	NA	NA	NA	NA	NA	NA	-0.245825	NA	NA	-0.167	NA	NA	NA	NA	NA	NA	NA	NA	NA	NA	NA	NA	NA	NA	NA	NA	NA	NA	NA	0.123217	NA	NA	NA
ENSG00000146143	NA	NA	NA	NA	NA	NA	NA	NA	0.027789	NA	NA	NA	NA	NA	0.106824	NA	NA	NA	NA	NA	NA	NA	NA	NA	NA	NA	NA	NA	NA	NA	NA	0.107	NA	NA	NA	NA	NA	NA	NA	0.0278	NA	NA	NA	0.0247	NA	NA	NA	NA	NA
ENSG00000166669	NA	NA	NA	-0.121338	-0.208	NA	NA	NA	NA	NA	-0.0529	NA	NA	NA	-0.112283	NA	NA	NA	NA	NA	NA	NA	-0.104452	NA	NA	-0.0363	NA	NA	NA	-0.058139	NA	NA	NA	NA	NA	NA	-0.121202	NA	NA	-0.0358	NA	NA	NA	NA	-0.052	-0.068649	-0.0415	NA	-0.215319
ENSG00000189046	NA	NA	NA	NA	NA	NA	NA	NA	0.036681	NA	NA	NA	NA	NA	NA	NA	NA	NA	-0.0328	NA	NA	NA	-0.012647	NA	NA	NA	NA	NA	NA	NA	NA	NA	NA	NA	NA	0.039607	NA	NA	NA	NA	NA	0.0703	NA	NA	NA	NA	0.0252	NA	NA
ENSG00000101361	0.04341	NA	NA	NA	NA	NA	-0.0687	NA	NA	NA	NA	NA	NA	NA	-0.111747	NA	NA	NA	-0.18	-0.031901	0.06725	-0.13	0.0417	NA	-0.105	-0.0551	NA	NA	NA	NA	NA	-0.153	NA	-0.191	NA	NA	0.069934	-0.025572	0.07714	NA	NA	-0.129	NA	-0.0595	NA	NA	NA	NA	NA
ENSG00000181904	NA	NA	NA	NA	-0.088	NA	NA	NA	NA	NA	NA	NA	NA	NA	NA	NA	-0.061699	NA	0.0262	NA	NA	NA	NA	NA	NA	NA	NA	NA	0.0309	NA	-0.046207	NA	NA	NA	0.009749	NA	NA	NA	-0.07278	NA	NA	NA	NA	NA	NA	NA	NA	NA	NA
ENSG00000121289	NA	NA	NA	NA	NA	NA	NA	NA	NA	NA	NA	NA	NA	NA	0.030194	-0.045645	NA	NA	0.0209	NA	-0.042755	NA	NA	NA	NA	NA	NA	NA	NA	NA	NA	-0.0749	NA	NA	NA	-0.041456	NA	NA	NA	NA	NA	-0.08	NA	NA	NA	NA	NA	NA	NA
ENSG00000137413	NA	NA	NA	NA	NA	NA	NA	NA	NA	-0.0251	-0.0608	NA	NA	0.040983	NA	NA	-0.009642	NA	-0.0734	NA	0.022374	0.00884	0.036935	NA	NA	NA	NA	NA	NA	NA	0.039699	-0.0214	NA	NA	NA	NA	NA	NA	NA	NA	NA	NA	NA	NA	-0.0535	NA	0.0372	NA	NA
ENSG00000104388	NA	NA	NA	NA	NA	NA	NA	NA	NA	NA	NA	NA	NA	NA	0.019995	NA	NA	NA	0.0422	NA	-0.025521	-0.0695	0.035826	NA	NA	0.0578	NA	NA	NA	NA	NA	0.139	NA	NA	NA	NA	NA	NA	NA	NA	NA	NA	NA	-0.0354	NA	NA	NA	NA	NA
ENSG00000103343	NA	NA	NA	NA	NA	NA	NA	NA	NA	NA	NA	NA	NA	NA	NA	NA	NA	NA	-0.0761	NA	NA	-0.0449	0.088185	NA	0.0893	NA	NA	NA	NA	NA	NA	NA	NA	NA	-0.005828	NA	NA	NA	NA	0.0999	NA	NA	NA	NA	NA	NA	NA	NA	NA
ENSG00000123505	NA	NA	NA	NA	-0.145	NA	NA	NA	NA	NA	NA	NA	NA	-0.042657	NA	NA	NA	NA	0.109	NA	NA	NA	NA	NA	NA	NA	-0.04005	NA	NA	NA	-0.06897	NA	NA	NA	NA	NA	NA	-0.052077	NA	-0.153	NA	NA	NA	NA	NA	NA	NA	NA	-0.13249
ENSG00000137996	NA	0.040858	NA	NA	NA	NA	NA	NA	NA	NA	NA	NA	NA	0.008038	-0.033216	NA	NA	NA	0.0225	NA	NA	NA	NA	NA	0.0471	NA	NA	NA	0.0339	NA	NA	-0.0459	NA	NA	NA	NA	NA	NA	NA	0.0525	NA	-0.0644	NA	NA	0.0255	NA	-0.00823	NA	NA
ENSG00000122435	-0.01856	NA	NA	NA	0.0709	NA	-0.0512	NA	-0.016871	0.0298	NA	NA	0.037082	NA	NA	NA	NA	NA	0.0763	NA	NA	NA	NA	NA	NA	NA	NA	NA	NA	NA	NA	NA	NA	NA	0.034144	-0.04162	0.040985	0.013497	NA	NA	NA	NA	NA	NA	NA	NA	0.0521	NA	NA
ENSG00000108582	NA	NA	NA	NA	NA	NA	-0.0864	NA	NA	NA	NA	NA	NA	-0.271265	NA	NA	-0.109892	NA	NA	NA	NA	NA	-0.092784	NA	NA	NA	-0.327923	-0.0788	NA	-0.05931	-0.287639	NA	NA	NA	-0.07838	NA	NA	NA	NA	NA	NA	NA	NA	NA	NA	NA	NA	NA	NA
ENSG00000132952	NA	NA	NA	NA	-0.0447	NA	NA	NA	NA	NA	NA	NA	NA	NA	NA	NA	NA	NA	NA	NA	NA	-0.0294	0.030333	NA	NA	NA	NA	NA	NA	NA	NA	NA	NA	NA	0.017442	NA	-0.023164	NA	NA	NA	NA	NA	NA	NA	NA	NA	-0.0182	NA	-0.037681
ENSG00000091527	NA	-0.030961	NA	-0.02492	NA	NA	NA	NA	NA	NA	NA	NA	NA	NA	NA	NA	NA	NA	-0.026	0.012757	NA	NA	NA	NA	NA	-0.0638	NA	-0.0235	NA	NA	NA	NA	NA	NA	NA	NA	NA	NA	NA	NA	NA	NA	NA	-0.0252	NA	NA	NA	NA	-0.033758
ENSG00000134900	NA	NA	NA	-0.04443	0.0251	NA	NA	NA	NA	NA	NA	NA	NA	NA	0.016841	NA	NA	NA	NA	NA	-0.054912	NA	NA	NA	NA	NA	NA	NA	NA	NA	NA	NA	NA	-0.0191	NA	-0.041003	NA	NA	NA	NA	NA	NA	NA	NA	NA	NA	0.024	NA	NA
ENSG00000183020	NA	NA	NA	0.018351	NA	NA	NA	NA	NA	NA	NA	NA	NA	NA	0.035287	NA	NA	NA	NA	NA	0.018653	NA	NA	NA	NA	NA	NA	NA	NA	NA	0.038659	0.0559	NA	NA	NA	NA	NA	NA	NA	NA	NA	0.0485	0.0639	NA	NA	NA	NA	NA	NA
ENSG00000170632	NA	-0.063358	NA	NA	NA	NA	NA	NA	NA	-0.0274	NA	NA	NA	NA	NA	NA	NA	NA	NA	NA	NA	NA	0.062525	NA	NA	NA	NA	-0.0423	NA	NA	NA	NA	NA	NA	NA	NA	NA	NA	NA	NA	NA	NA	NA	NA	NA	NA	NA	NA	NA
ENSG00000219545	NA	NA	NA	NA	NA	NA	NA	NA	0.054869	NA	NA	NA	NA	NA	NA	NA	NA	NA	0.0429	NA	NA	NA	NA	0.083814	NA	0.0506	NA	NA	NA	-0.025093	NA	NA	NA	NA	NA	NA	NA	NA	NA	NA	NA	NA	NA	NA	NA	NA	NA	NA	NA
ENSG00000049246	-0.09584	NA	NA	NA	NA	NA	0.0598	NA	NA	NA	NA	NA	NA	-0.105578	NA	NA	-0.182494	NA	NA	NA	NA	-0.0525	-0.034059	NA	NA	NA	NA	NA	NA	NA	NA	NA	NA	NA	NA	NA	NA	NA	NA	NA	NA	NA	NA	NA	NA	NA	NA	0.074442	NA
ENSG00000175550	NA	NA	NA	NA	NA	NA	NA	NA	NA	0.093	NA	NA	NA	NA	0.087391	NA	NA	NA	NA	NA	NA	NA	NA	NA	NA	NA	NA	NA	-0.0891	NA	NA	0.0862	NA	0.0618	NA	NA	NA	NA	NA	NA	NA	0.0777	NA	NA	NA	0.07671	NA	NA	0.107142
ENSG00000196187	NA	NA	NA	NA	NA	NA	NA	NA	NA	NA	NA	NA	NA	0.022206	NA	NA	0.054583	NA	NA	NA	NA	0.0599	NA	NA	NA	NA	NA	NA	NA	NA	NA	NA	NA	0.0315	NA	NA	NA	NA	NA	NA	NA	NA	NA	NA	NA	NA	NA	NA	NA
ENSG00000105819	NA	NA	NA	NA	NA	NA	NA	NA	NA	NA	0.018	NA	NA	NA	0.041704	NA	NA	NA	NA	NA	NA	NA	NA	NA	NA	NA	-0.016178	NA	NA	NA	0.004822	0.043	NA	NA	NA	NA	NA	NA	NA	NA	NA	0.0405	NA	NA	NA	NA	NA	NA	0.034779
ENSG00000136940	NA	0.045337	NA	NA	NA	NA	NA	0.126	NA	NA	0.0912	NA	0.018179	0.042108	NA	NA	0.051297	NA	NA	NA	NA	NA	NA	NA	NA	NA	NA	NA	NA	NA	NA	-0.188	NA	NA	NA	NA	NA	NA	NA	0.0821	NA	NA	0.102	0.0944	NA	0.047478	NA	NA	NA
ENSG00000132436	NA	NA	NA	NA	NA	NA	NA	NA	NA	-0.0285	NA	NA	NA	NA	NA	NA	NA	NA	0.0471	NA	NA	0.0422	NA	NA	NA	NA	NA	NA	NA	NA	NA	NA	NA	NA	NA	NA	NA	NA	NA	NA	0.070793	NA	NA	-0.0347	NA	NA	NA	NA	NA
ENSG00000170473	NA	NA	NA	NA	NA	0.0979	-0.145	NA	NA	NA	NA	NA	NA	NA	NA	0.095251	NA	NA	-0.0389	NA	NA	NA	0.134713	NA	NA	0.0876	NA	NA	NA	NA	NA	-0.0895	NA	NA	NA	NA	NA	NA	-0.13619	NA	NA	NA	0.094	NA	-0.0533	NA	NA	NA	-0.025912
ENSG00000144231	NA	NA	NA	NA	0.0518	0.0435	-0.0446	NA	NA	NA	NA	NA	NA	NA	NA	NA	NA	0.0443	-0.0267	NA	NA	0.0176	NA	NA	NA	NA	NA	NA	NA	NA	NA	NA	NA	NA	NA	0.03051	0.043615	0.062224	NA	NA	NA	NA	NA	NA	NA	NA	0.0629	NA	0.055787
ENSG00000142892	NA	NA	NA	NA	NA	NA	NA	NA	NA	-0.0323	NA	NA	NA	NA	NA	NA	NA	NA	-0.0982	NA	NA	NA	NA	NA	NA	NA	NA	-0.0416	0.0764	NA	NA	NA	NA	NA	NA	NA	NA	NA	NA	NA	NA	NA	NA	NA	-0.0838	NA	-0.085	-0.043278	NA
ENSG00000164402	NA	NA	NA	NA	NA	NA	NA	NA	NA	NA	0.108	NA	NA	NA	NA	NA	NA	0.0508	NA	NA	NA	NA	NA	NA	NA	NA	NA	NA	NA	NA	0.060978	NA	NA	NA	-0.025922	0.04289	NA	-0.018411	NA	NA	NA	-0.0651	NA	NA	NA	0.096566	NA	NA	NA
ENSG00000163808	NA	NA	NA	NA	NA	NA	NA	NA	NA	NA	NA	NA	NA	NA	NA	NA	NA	NA	0.181	NA	NA	NA	NA	-0.159318	NA	NA	NA	NA	NA	NA	NA	NA	NA	NA	NA	NA	-0.124516	-0.128602	NA	NA	NA	NA	NA	NA	NA	NA	NA	NA	-0.158671
ENSG00000008324	NA	NA	NA	-0.018813	-0.00397	NA	-0.0198	NA	NA	NA	NA	NA	NA	NA	NA	NA	NA	NA	NA	NA	NA	NA	NA	NA	NA	NA	NA	NA	NA	NA	NA	NA	NA	NA	NA	-0.008064	-0.018813	-0.018813	NA	NA	NA	NA	NA	NA	-0.0361	NA	NA	-0.014987	NA
ENSG00000198836	NA	NA	NA	-0.046305	NA	NA	NA	NA	NA	NA	NA	NA	NA	NA	-0.048174	NA	NA	NA	NA	NA	-0.030794	NA	0.054171	NA	NA	NA	NA	NA	NA	NA	NA	NA	NA	NA	NA	NA	NA	NA	NA	NA	NA	NA	0.0449	NA	NA	NA	NA	NA	NA
ENSG00000140650	NA	NA	NA	NA	NA	NA	NA	NA	NA	0.0681	NA	NA	NA	NA	NA	NA	NA	NA	NA	NA	NA	NA	NA	NA	-0.0466	NA	-0.054796	NA	NA	NA	NA	NA	NA	NA	NA	NA	NA	NA	NA	-0.0527	NA	NA	0.0944	NA	NA	0.023113	NA	NA	NA
ENSG00000108953	NA	NA	0.0429	-0.018397	-0.00526	NA	NA	NA	NA	NA	0.0178	NA	NA	NA	NA	NA	NA	NA	0.0297	NA	NA	NA	NA	NA	0.0402	NA	NA	NA	NA	NA	NA	0.0533	NA	NA	-0.023947	NA	-0.016311	-0.018839	NA	0.0121	NA	0.0395	0.0433	NA	NA	NA	0.021	NA	-0.019083
ENSG00000125503	NA	NA	NA	NA	-0.328	NA	NA	NA	NA	NA	NA	NA	NA	NA	NA	NA	NA	NA	NA	NA	NA	NA	NA	NA	-0.0753	NA	NA	NA	0.101	NA	NA	NA	NA	NA	NA	NA	NA	-0.282604	NA	-0.0687	NA	NA	NA	NA	NA	NA	NA	-0.077986	-0.32883
ENSG00000230124	NA	NA	0.0278	NA	NA	NA	NA	NA	NA	-0.0164	NA	NA	NA	NA	NA	NA	NA	0.0169	-0.0497	NA	NA	0.0117	-0.016835	NA	0.0909	NA	NA	NA	NA	NA	NA	NA	-0.0295	NA	NA	-0.019066	-0.025647	NA	NA	0.0568	NA	NA	NA	NA	-0.013	NA	0.075	NA	NA
ENSG00000167526	NA	NA	0.00269	-0.000872	NA	0.00115	NA	NA	NA	-0.000655	NA	NA	NA	NA	0.00124	NA	-0.000987	NA	NA	NA	NA	0.000578	0.005146	0.001822	0.00222	NA	NA	NA	NA	NA	-0.001245	NA	NA	NA	0.000452	NA	-0.001847	NA	0.00269	0.00148	NA	NA	NA	NA	NA	NA	NA	0.000394	-0.000395
ENSG00000164941	NA	NA	0.00771	NA	NA	NA	NA	NA	NA	NA	NA	NA	NA	NA	NA	NA	NA	0.00449	NA	0.006209	NA	NA	NA	-0.00611	NA	NA	NA	NA	NA	NA	NA	NA	NA	NA	-0.003473	NA	NA	NA	NA	NA	NA	NA	NA	NA	NA	-0.003985	NA	0.005272	NA
ENSG00000130695	NA	NA	NA	NA	NA	NA	NA	NA	NA	NA	NA	NA	NA	0.070222	NA	NA	NA	NA	NA	NA	NA	NA	-0.04389	NA	0.057	NA	0.051598	NA	-0.00773	NA	0.046697	NA	NA	0.0361	NA	NA	NA	NA	NA	0.0656	NA	NA	NA	NA	NA	NA	NA	NA	NA
ENSG00000133731	NA	NA	NA	NA	NA	NA	NA	NA	NA	NA	NA	NA	NA	NA	NA	NA	NA	NA	NA	NA	NA	NA	-0.098161	NA	0.186	NA	NA	NA	NA	NA	NA	NA	NA	0.137	0.07593	NA	NA	NA	NA	NA	NA	NA	NA	NA	NA	NA	-0.119	NA	NA
ENSG00000167110	NA	-0.039911	NA	NA	-0.0486	NA	NA	NA	NA	NA	NA	NA	NA	NA	NA	NA	NA	NA	0.0643	NA	NA	NA	NA	NA	0.118	NA	NA	-0.0497	0.0549	NA	NA	NA	NA	0.0795	0.021092	NA	NA	NA	NA	0.13	NA	NA	NA	NA	NA	NA	NA	-0.008184	-0.077968
ENSG00000092201	NA	0.064899	NA	NA	-0.0493	NA	NA	NA	-0.028366	-0.0347	-0.0435	NA	NA	-0.024617	-0.060643	NA	0.030329	NA	-0.131	NA	NA	0.0368	NA	NA	NA	NA	NA	0.0363	0.0466	NA	NA	NA	NA	0.0285	NA	NA	NA	-0.062584	NA	NA	NA	NA	NA	-0.0325	NA	NA	NA	-0.021834	NA
ENSG00000103005	NA	NA	NA	NA	0.0441	NA	NA	NA	0.057431	NA	NA	NA	NA	NA	NA	NA	NA	NA	NA	NA	NA	NA	0.043834	NA	0.0707	NA	NA	NA	NA	NA	NA	NA	NA	NA	NA	NA	0.046081	0.042663	NA	0.0967	NA	NA	NA	NA	NA	NA	-0.0654	NA	NA
ENSG00000101126	-0.04985	-0.040404	NA	NA	NA	NA	NA	NA	NA	NA	NA	NA	NA	NA	-0.021499	NA	-0.009463	NA	0.0196	NA	-0.027245	0.0677	0.04695	NA	NA	0.039	NA	-0.0113	0.0321	NA	NA	NA	NA	NA	0.040042	NA	NA	NA	NA	NA	NA	-0.0418	NA	NA	NA	0.044405	NA	0.023287	NA
ENSG00000160688	NA	NA	0.0552	NA	-0.0769	0.0438	NA	NA	-0.039765	NA	NA	NA	NA	NA	NA	NA	NA	NA	NA	NA	NA	NA	NA	NA	NA	NA	NA	NA	NA	NA	NA	NA	NA	NA	NA	NA	-0.062151	-0.05337	NA	NA	NA	NA	0.0482	NA	NA	NA	NA	NA	-0.126975
ENSG00000170471	NA	-0.056677	NA	NA	NA	NA	NA	NA	NA	-0.0401	NA	NA	NA	NA	0.031565	NA	NA	NA	-0.157	NA	NA	NA	0.175296	NA	0.0649	NA	NA	-0.12	NA	NA	NA	0.0441	NA	NA	NA	NA	-0.079047	NA	NA	NA	NA	NA	NA	NA	NA	NA	NA	NA	-0.06309
ENSG00000284770	NA	NA	NA	NA	-0.13	NA	NA	NA	-0.067123	NA	NA	NA	NA	NA	NA	NA	NA	NA	NA	NA	NA	NA	NA	NA	NA	NA	NA	NA	NA	NA	NA	NA	NA	NA	NA	NA	NA	NA	NA	NA	NA	NA	NA	-0.109	NA	-0.188658	NA	NA	NA
ENSG00000163814	NA	-0.054492	0.111	NA	NA	0.0547	NA	NA	NA	NA	NA	NA	NA	NA	NA	NA	NA	NA	-0.266	NA	NA	NA	0.060553	NA	0.095	-0.0428	NA	NA	NA	NA	NA	NA	NA	NA	NA	NA	-0.061455	-0.053738	NA	0.0982	NA	NA	NA	NA	NA	NA	NA	NA	NA
ENSG00000242247	-0.09215	NA	NA	0.183584	NA	NA	NA	NA	NA	0.142	NA	NA	NA	NA	NA	NA	NA	NA	NA	NA	NA	NA	-0.084003	NA	NA	NA	NA	NA	NA	NA	NA	NA	NA	NA	0.066634	NA	NA	NA	NA	NA	NA	NA	NA	NA	NA	NA	NA	NA	0.193332
ENSG00000144118	NA	NA	NA	NA	NA	NA	NA	NA	NA	NA	NA	NA	NA	NA	-0.099177	NA	-0.184926	NA	NA	NA	0.112436	0.0742	NA	0.106726	NA	-0.104	NA	NA	0.128	NA	NA	NA	NA	NA	0.076545	NA	-0.097256	-0.169026	NA	NA	NA	NA	0.154	NA	NA	NA	0.0314	NA	-0.186217
ENSG00000117036	NA	NA	NA	NA	NA	NA	NA	NA	NA	NA	NA	NA	NA	NA	NA	NA	NA	NA	-0.216	NA	NA	NA	-0.042244	NA	-0.0465	NA	NA	NA	NA	NA	NA	NA	NA	NA	0.035236	NA	NA	NA	NA	NA	NA	NA	NA	NA	-0.108	NA	NA	-0.104455	NA
ENSG00000080815	NA	NA	NA	NA	NA	NA	NA	NA	0.033379	NA	NA	NA	NA	NA	0.035189	NA	NA	NA	0.0191	NA	NA	0.0247	NA	NA	NA	NA	NA	NA	NA	NA	NA	0.0552	NA	NA	NA	NA	NA	NA	NA	NA	NA	0.0674	NA	NA	NA	NA	NA	NA	NA
ENSG00000089234	NA	NA	NA	NA	NA	NA	NA	NA	NA	NA	NA	NA	NA	NA	NA	NA	NA	NA	-0.158	NA	NA	NA	NA	NA	NA	NA	NA	NA	-0.0417	NA	NA	NA	NA	NA	NA	NA	NA	NA	NA	NA	NA	NA	NA	NA	-0.0626	NA	NA	NA	NA
ENSG00000204410	-0.07867	NA	NA	-0.116766	-0.0934	NA	NA	NA	NA	NA	NA	NA	NA	-0.105125	NA	-0.055985	NA	NA	-0.118	NA	NA	NA	NA	NA	NA	NA	-0.087729	NA	NA	NA	NA	NA	NA	NA	-0.084161	-0.079494	-0.126163	NA	NA	NA	NA	NA	NA	NA	-0.17	NA	NA	NA	-0.102423
ENSG00000083168	NA	NA	NA	NA	NA	NA	NA	NA	NA	0.0426	NA	NA	NA	NA	NA	NA	NA	NA	NA	NA	NA	NA	NA	NA	NA	-0.0271	-0.057642	NA	NA	NA	NA	NA	NA	NA	NA	NA	NA	0.052968	NA	0.0358	NA	NA	NA	NA	NA	-0.048917	NA	NA	NA
ENSG00000023287	NA	NA	NA	-0.152073	-0.171	NA	NA	NA	NA	-0.0906	NA	NA	NA	NA	NA	NA	NA	NA	NA	NA	NA	NA	NA	NA	NA	NA	NA	NA	NA	NA	-0.106206	NA	NA	NA	NA	NA	NA	NA	NA	NA	NA	NA	NA	NA	-0.0828	NA	NA	-0.116609	-0.114652
ENSG00000217555	NA	NA	NA	NA	NA	NA	NA	NA	NA	NA	NA	NA	NA	NA	NA	NA	NA	NA	NA	NA	NA	NA	NA	NA	NA	NA	NA	NA	NA	NA	NA	NA	NA	NA	NA	NA	NA	NA	NA	NA	NA	NA	NA	NA	NA	NA	NA	NA	NA
ENSG00000116791	NA	NA	NA	NA	NA	NA	NA	NA	NA	NA	NA	NA	NA	NA	NA	NA	NA	NA	NA	NA	NA	NA	NA	NA	NA	NA	NA	NA	0.125	NA	NA	NA	NA	NA	NA	NA	NA	NA	NA	NA	NA	NA	NA	NA	NA	NA	-0.193	NA	NA
ENSG00000112294	NA	NA	NA	NA	NA	NA	NA	NA	NA	-0.159	NA	NA	NA	NA	-0.026334	NA	NA	NA	NA	NA	-0.039134	NA	NA	-0.107615	NA	NA	NA	NA	NA	NA	NA	NA	NA	NA	NA	NA	NA	NA	NA	-0.041	NA	0.0113	NA	NA	NA	NA	NA	NA	NA
ENSG00000162813	NA	NA	NA	NA	NA	NA	NA	NA	NA	NA	NA	NA	NA	NA	NA	NA	NA	NA	NA	NA	NA	NA	NA	NA	NA	NA	NA	NA	NA	NA	NA	NA	NA	NA	NA	NA	NA	NA	NA	NA	NA	NA	NA	NA	NA	NA	NA	NA	NA
ENSG00000100867	NA	NA	NA	NA	NA	NA	NA	NA	0.026386	NA	-0.0205	NA	NA	NA	0.043635	NA	NA	NA	-0.0407	NA	NA	NA	NA	NA	0.064	NA	NA	NA	NA	NA	NA	NA	NA	NA	NA	NA	NA	NA	NA	0.0516	NA	0.0277	NA	NA	NA	NA	NA	NA	-0.039717
ENSG00000145979	NA	NA	0.0496	NA	NA	NA	-0.122	-0.0329	NA	NA	NA	NA	0.031876	NA	NA	0.079096	NA	NA	NA	NA	NA	0.0924	NA	NA	0.0664	NA	NA	NA	NA	NA	NA	NA	NA	NA	0.071145	NA	0.031038	0.086581	NA	NA	NA	NA	0.093	NA	-0.0819	NA	NA	NA	NA
ENSG00000168615	NA	NA	NA	NA	NA	NA	NA	NA	0.026902	NA	NA	NA	NA	NA	NA	NA	NA	NA	0.0181	NA	0.010219	NA	-0.022961	NA	NA	NA	NA	NA	0.0123	NA	NA	0.0262	NA	0.0278	-0.0087	NA	NA	NA	NA	NA	NA	NA	NA	0.00961	NA	NA	NA	NA	NA
ENSG00000167522	NA	0.061461	0.0755	-0.053514	NA	0.044	NA	-0.0821	0.041647	NA	NA	NA	-0.071649	0.031614	-0.046008	NA	-0.048832	0.0954	-0.13	NA	NA	NA	NA	NA	NA	-0.0491	NA	NA	-0.0448	NA	0.052716	NA	NA	NA	-0.021501	NA	NA	-0.061802	NA	NA	NA	NA	NA	-0.0696	NA	NA	NA	NA	-0.058831
ENSG00000100483	NA	NA	NA	NA	NA	NA	NA	NA	NA	NA	0.119	NA	NA	0.088862	NA	NA	NA	NA	NA	NA	NA	NA	0.19257	0.183304	NA	NA	NA	NA	NA	0.126993	0.098833	NA	NA	NA	NA	NA	NA	NA	NA	NA	NA	NA	NA	NA	NA	0.159357	NA	NA	NA
ENSG00000112576	NA	NA	NA	NA	NA	NA	NA	NA	NA	NA	NA	NA	NA	NA	NA	NA	-0.065221	NA	NA	NA	NA	NA	-0.065829	NA	NA	-0.043	NA	NA	NA	NA	NA	NA	NA	NA	NA	NA	NA	NA	NA	NA	NA	NA	NA	0.0464	NA	NA	NA	NA	NA
ENSG00000114302	NA	NA	NA	NA	NA	NA	NA	NA	0.034172	NA	0.0176	NA	NA	NA	NA	NA	NA	NA	NA	NA	NA	NA	NA	NA	0.0361	0.0218	NA	NA	NA	NA	NA	NA	NA	NA	NA	NA	NA	NA	NA	NA	NA	NA	NA	NA	NA	0.01909	NA	NA	NA
ENSG00000197448	NA	NA	NA	NA	NA	NA	NA	NA	NA	NA	0.0865	NA	NA	0.194086	NA	NA	-0.152779	NA	0.0762	NA	NA	NA	-0.193262	NA	NA	NA	0.162738	NA	NA	NA	NA	0.195	NA	0.12	NA	NA	NA	NA	NA	NA	-0.310644	0.129	NA	NA	NA	NA	NA	NA	NA
ENSG00000168894	NA	NA	NA	NA	NA	NA	0.0621	NA	NA	NA	NA	NA	NA	NA	0.035781	NA	NA	NA	NA	NA	NA	NA	0.055919	NA	0.117	NA	NA	NA	NA	NA	NA	-0.008	NA	0.0273	NA	NA	NA	NA	NA	NA	NA	-0.0124	NA	0.0379	NA	NA	0.0467	NA	NA
ENSG00000078403	NA	NA	NA	NA	NA	NA	NA	NA	NA	-0.0349	NA	NA	0.036112	NA	0.028846	NA	NA	NA	0.0392	NA	NA	0.0362	NA	-0.185316	NA	NA	NA	NA	0.0415	NA	NA	0.0368	NA	0.0208	NA	NA	NA	-0.03819	-0.06986	0.0772	NA	NA	0.0484	NA	NA	-0.040431	-0.0865	NA	NA
ENSG00000102081	NA	NA	NA	-0.033282	-0.0492	NA	NA	NA	NA	NA	NA	NA	NA	NA	NA	-0.018857	NA	NA	0.0212	NA	NA	NA	NA	NA	0.0452	NA	NA	NA	NA	NA	NA	0.0854	NA	0.0458	0.024944	0.012189	NA	-0.036907	NA	NA	NA	NA	NA	NA	NA	NA	NA	NA	NA
ENSG00000100813	NA	NA	NA	NA	NA	NA	NA	NA	NA	NA	NA	NA	NA	NA	NA	NA	NA	NA	NA	NA	NA	NA	NA	NA	NA	NA	NA	NA	NA	NA	NA	NA	NA	NA	NA	NA	NA	NA	NA	NA	NA	NA	NA	NA	NA	NA	NA	NA	NA
ENSG00000074842	NA	NA	NA	NA	NA	0.0094	NA	NA	0.013416	NA	NA	NA	NA	NA	0.03361	NA	NA	NA	0.0146	NA	NA	NA	NA	NA	0.0307	NA	NA	-0.023	NA	NA	NA	NA	NA	0.0348	NA	NA	NA	NA	NA	NA	NA	0.0309	NA	NA	NA	NA	NA	NA	NA
ENSG00000214021	NA	NA	NA	NA	NA	NA	NA	NA	NA	NA	NA	NA	NA	NA	NA	NA	NA	NA	0.0226	NA	-0.018892	NA	NA	NA	NA	NA	0.064133	NA	NA	NA	0.074775	-0.0218	NA	NA	NA	0.06891	NA	NA	NA	NA	NA	NA	NA	NA	NA	0.06481	NA	NA	NA
ENSG00000089472	0.01016	NA	NA	NA	NA	NA	0.073	NA	NA	NA	-0.12	NA	NA	NA	NA	NA	NA	NA	NA	NA	NA	NA	0.010804	NA	-0.115	NA	NA	NA	NA	NA	NA	-0.0759	NA	NA	NA	NA	NA	NA	0.01363	NA	NA	NA	-0.0699	NA	NA	NA	NA	NA	NA
ENSG00000070669	NA	NA	NA	NA	-0.274	NA	NA	NA	0.111191	NA	NA	NA	NA	NA	NA	NA	NA	NA	0.0575	NA	-0.07489	NA	NA	NA	-0.105	NA	NA	NA	0.107	NA	NA	NA	NA	NA	NA	NA	NA	NA	NA	-0.145	NA	NA	NA	NA	-0.103	NA	0.0987	NA	-0.29086
ENSG00000132570	NA	NA	0.0909	NA	NA	0.0972	NA	NA	NA	-0.0237	NA	NA	NA	0.044467	0.090549	NA	NA	NA	-0.0456	NA	-0.024362	NA	NA	-0.051446	NA	0.00735	0.052373	NA	0.0147	NA	NA	NA	NA	NA	NA	NA	NA	NA	NA	0.0825	NA	NA	NA	NA	0.0222	-0.028163	0.0383	NA	NA
ENSG00000141582	NA	NA	NA	0.034175	NA	NA	NA	NA	NA	NA	NA	NA	NA	NA	NA	NA	-0.24349	NA	NA	NA	NA	NA	NA	NA	NA	-0.0839	NA	NA	NA	NA	NA	NA	NA	NA	NA	NA	0.124963	-0.120903	NA	NA	NA	NA	NA	-0.0568	-0.133	NA	NA	NA	NA
ENSG00000100564	NA	NA	NA	NA	NA	NA	NA	NA	-0.027975	NA	NA	NA	NA	NA	NA	NA	NA	NA	NA	NA	NA	NA	-0.00919	NA	0.039	NA	NA	NA	NA	NA	NA	-0.0574	NA	NA	NA	NA	NA	NA	NA	NA	NA	NA	NA	NA	NA	0.015374	NA	NA	0.038695
ENSG00000100485	NA	NA	NA	NA	NA	NA	-0.0996	NA	NA	NA	NA	NA	0.055361	NA	NA	NA	-0.045367	NA	-0.0833	NA	0.10626	NA	NA	NA	NA	NA	NA	NA	NA	NA	NA	NA	NA	NA	NA	NA	NA	NA	-0.10302	NA	NA	NA	NA	NA	-0.0819	NA	-0.14	NA	-0.103793
ENSG00000116288	NA	NA	NA	NA	-0.038	NA	NA	0.0105	NA	NA	-0.0132	NA	NA	NA	NA	NA	NA	NA	NA	NA	NA	0.0095	NA	NA	0.208	-0.0223	NA	NA	0.0171	NA	NA	0.0935	NA	NA	NA	NA	NA	NA	NA	0.00723	NA	0.033	NA	NA	NA	-0.01736	NA	NA	-0.031719
ENSG00000160932	NA	NA	NA	0.049824	0.0245	NA	NA	NA	0.025839	NA	NA	NA	NA	NA	0.079717	NA	NA	NA	NA	NA	NA	NA	0.059417	NA	NA	0.0199	NA	NA	NA	NA	NA	0.022	NA	0.0796	-0.03097	NA	NA	NA	NA	NA	NA	NA	NA	NA	NA	NA	0.0435	-0.046687	NA
ENSG00000128609	NA	NA	NA	NA	NA	NA	NA	NA	NA	NA	-0.0455	NA	NA	NA	NA	NA	NA	NA	0.0406	NA	NA	NA	NA	-0.056196	-0.121	NA	NA	NA	NA	NA	NA	NA	NA	NA	NA	NA	NA	NA	NA	NA	NA	NA	NA	NA	NA	-0.051403	NA	NA	NA
ENSG00000133226	NA	NA	NA	NA	NA	NA	NA	NA	0.123562	NA	NA	NA	NA	NA	NA	NA	NA	NA	0.112	NA	NA	NA	NA	NA	NA	NA	NA	NA	NA	NA	NA	NA	NA	NA	-0.100681	NA	NA	NA	NA	NA	NA	NA	NA	NA	NA	NA	NA	NA	-0.14424
ENSG00000130159	NA	NA	-0.0189	NA	NA	NA	NA	NA	NA	NA	NA	NA	0.090584	NA	NA	NA	NA	NA	0.0416	NA	NA	0.0604	NA	-0.046238	NA	NA	NA	NA	NA	NA	NA	NA	NA	NA	NA	NA	NA	0.017603	NA	NA	NA	NA	0.0377	NA	NA	NA	NA	NA	NA
ENSG00000136261	NA	NA	NA	NA	-0.0955	NA	NA	NA	NA	NA	NA	NA	NA	NA	NA	NA	NA	NA	NA	-0.100808	NA	NA	NA	NA	0.281	NA	NA	NA	0.126	NA	NA	NA	NA	NA	NA	NA	NA	NA	NA	NA	NA	-0.0469	NA	NA	NA	NA	-0.0479	NA	-0.103537
ENSG00000168256	NA	NA	NA	NA	NA	NA	NA	NA	NA	NA	NA	NA	NA	-0.03375	NA	NA	NA	NA	NA	NA	NA	NA	NA	NA	-0.0921	NA	NA	NA	NA	NA	NA	0.0529	NA	0.0465	NA	NA	NA	NA	NA	-0.0861	NA	0.0506	NA	NA	NA	NA	NA	NA	NA
ENSG00000117751	NA	NA	NA	NA	NA	NA	NA	NA	0.046453	NA	NA	NA	NA	NA	NA	NA	NA	NA	NA	NA	NA	0.0357	0.044328	NA	NA	NA	NA	-0.036	NA	NA	NA	NA	NA	NA	NA	NA	NA	NA	NA	NA	NA	NA	NA	-0.0234	NA	NA	NA	NA	NA
ENSG00000136108	-0.05667	NA	NA	NA	-0.121	NA	NA	NA	NA	NA	NA	NA	NA	NA	NA	NA	NA	NA	NA	NA	NA	0.0477	NA	NA	-0.0526	NA	0.046845	NA	0.0802	-0.068325	NA	NA	NA	NA	NA	NA	NA	NA	NA	-0.0723	-0.065383	NA	NA	0.0305	NA	NA	0.0537	NA	-0.097303
ENSG00000090266	NA	-0.018772	NA	NA	0.0958	NA	NA	-0.0476	NA	NA	NA	NA	NA	NA	0.076557	NA	-0.01055	NA	NA	-0.038078	NA	NA	0.051325	NA	NA	NA	NA	-0.0189	-0.0458	NA	NA	0.0578	NA	NA	NA	NA	NA	0.047937	NA	NA	NA	NA	NA	NA	NA	NA	NA	NA	0.066696
ENSG00000148341	NA	NA	NA	NA	NA	NA	NA	NA	NA	NA	NA	NA	NA	NA	-0.097372	0.034011	NA	NA	NA	NA	NA	NA	NA	NA	NA	NA	NA	NA	0.0122	NA	NA	NA	NA	NA	NA	NA	NA	NA	NA	NA	NA	NA	NA	NA	NA	NA	NA	NA	NA
ENSG00000063978	NA	NA	NA	NA	NA	NA	NA	NA	NA	NA	NA	NA	NA	NA	NA	NA	NA	NA	-0.0268	NA	NA	NA	0.073822	NA	NA	NA	NA	NA	NA	NA	NA	NA	NA	NA	NA	NA	NA	-0.050252	NA	-0.0599	NA	NA	NA	0.0598	NA	NA	NA	0.03092	NA
ENSG00000122643	NA	NA	NA	NA	NA	NA	NA	NA	NA	NA	NA	NA	NA	NA	NA	NA	NA	NA	0.0558	NA	NA	NA	-0.017477	NA	0.14	NA	NA	NA	NA	NA	NA	0.0538	NA	NA	NA	NA	-0.053713	-0.018688	NA	0.177	NA	NA	NA	NA	NA	NA	NA	NA	-0.053522
ENSG00000108176	NA	NA	NA	NA	NA	NA	NA	NA	NA	NA	NA	NA	NA	NA	-0.119055	NA	NA	NA	-0.118	NA	NA	NA	0.064905	NA	NA	NA	-0.044254	NA	NA	NA	NA	NA	NA	NA	NA	NA	NA	NA	0.1064	NA	NA	-0.114	NA	NA	-0.0903	0.065603	NA	NA	NA
ENSG00000121390	NA	NA	NA	NA	NA	NA	NA	NA	-0.085914	NA	NA	NA	NA	NA	-0.041311	NA	-0.033821	NA	0.114	NA	NA	0.0846	NA	NA	NA	NA	NA	NA	NA	NA	NA	NA	NA	NA	NA	NA	NA	NA	NA	NA	NA	NA	NA	NA	NA	NA	-0.0878	-0.019854	NA
ENSG00000087299	NA	NA	NA	NA	NA	-0.069	NA	NA	NA	0.0734	-0.045	NA	NA	0.156479	0.063885	NA	NA	NA	NA	NA	NA	NA	NA	NA	NA	NA	NA	NA	-0.0208	NA	NA	0.11	NA	0.0744	NA	0.079101	NA	NA	NA	NA	NA	NA	NA	NA	NA	NA	NA	NA	NA
ENSG00000148498	NA	NA	NA	NA	NA	-0.0359	0.0545	NA	NA	NA	NA	NA	NA	NA	NA	0.041904	NA	NA	0.0574	NA	NA	NA	-0.035019	NA	NA	NA	NA	-0.0658	NA	NA	NA	NA	NA	NA	0.01403	NA	NA	NA	NA	NA	0.049922	NA	NA	-0.0583	NA	NA	NA	NA	NA
ENSG00000116221	NA	NA	NA	NA	0.0269	NA	NA	NA	0.050583	0.0372	NA	NA	NA	NA	0.016752	NA	NA	NA	-0.0381	NA	NA	NA	0.070372	NA	NA	NA	0.137744	NA	0.00916	NA	NA	NA	NA	NA	NA	NA	NA	0.017344	NA	0.0662	NA	NA	NA	0.053	-0.019	NA	0.0691	NA	NA
ENSG00000213079	NA	NA	NA	NA	NA	NA	NA	NA	-0.058253	-0.0512	NA	NA	NA	NA	NA	NA	NA	NA	NA	NA	-0.079205	NA	NA	NA	NA	NA	NA	NA	NA	NA	NA	-0.15	NA	-0.112	-0.02545	-0.064385	NA	NA	NA	NA	NA	-0.15	NA	-0.063	NA	NA	NA	NA	NA
ENSG00000052723	NA	NA	NA	NA	NA	NA	NA	NA	NA	-0.108	NA	NA	NA	NA	NA	NA	NA	NA	0.221	NA	NA	0.123	NA	NA	NA	NA	NA	NA	NA	NA	NA	NA	NA	NA	NA	NA	NA	NA	NA	NA	NA	NA	NA	-0.0223	NA	NA	NA	NA	NA
ENSG00000171943	NA	NA	NA	NA	-0.0791	NA	NA	0.631	NA	NA	NA	NA	NA	NA	NA	NA	NA	NA	NA	NA	NA	NA	NA	NA	NA	NA	NA	NA	NA	NA	NA	NA	NA	NA	NA	NA	NA	NA	NA	NA	NA	NA	NA	NA	NA	NA	-0.299	NA	NA
ENSG00000134597	NA	NA	NA	NA	NA	NA	NA	NA	NA	NA	-0.0401	NA	NA	NA	NA	NA	NA	NA	0.0696	NA	NA	0.05	NA	NA	NA	NA	NA	NA	NA	0.03827	NA	NA	NA	NA	0.02738	-0.039796	NA	NA	NA	NA	NA	NA	NA	-0.026	NA	NA	-0.0623	NA	-0.06076
ENSG00000187522	NA	NA	NA	NA	NA	NA	NA	NA	-0.068766	-0.0309	NA	NA	NA	NA	NA	NA	NA	NA	-0.108	NA	NA	NA	NA	NA	NA	NA	NA	NA	NA	NA	NA	NA	NA	NA	NA	NA	NA	NA	NA	NA	NA	NA	NA	NA	-0.0474	NA	NA	NA	-0.096121
ENSG00000184937	NA	NA	NA	NA	NA	-0.0689	NA	-0.0508	NA	NA	NA	NA	NA	NA	NA	NA	NA	NA	-0.0198	NA	NA	NA	NA	NA	NA	NA	NA	NA	NA	NA	NA	NA	NA	NA	NA	NA	NA	NA	NA	NA	NA	-0.0605	NA	NA	NA	NA	NA	0.066839	NA
ENSG00000113851	0.01131	0.01865	NA	NA	NA	NA	NA	NA	NA	0.0112	NA	NA	NA	NA	0.049918	NA	NA	NA	0.0181	NA	NA	NA	-0.04868	NA	0.0506	NA	NA	0.0215	-0.0179	NA	NA	0.0737	NA	NA	NA	NA	NA	NA	NA	0.0615	NA	0.0397	0.0439	0.0269	-0.0145	NA	NA	NA	0.020973
ENSG00000108799	NA	NA	NA	NA	NA	-0.112	NA	NA	NA	NA	NA	NA	NA	NA	NA	NA	NA	NA	NA	NA	NA	NA	NA	NA	-0.096	NA	NA	NA	NA	NA	NA	NA	NA	NA	-0.052917	NA	NA	NA	NA	-0.1	NA	NA	NA	NA	NA	0.093033	0.0773	NA	NA
ENSG00000178809	NA	NA	NA	NA	-0.0104	-0.00478	NA	NA	NA	-0.0121	NA	NA	NA	NA	0.004667	NA	-0.013235	NA	NA	NA	0.006734	NA	NA	NA	NA	NA	NA	-0.0205	NA	NA	NA	NA	NA	NA	-0.005568	NA	NA	NA	NA	NA	NA	NA	NA	NA	NA	NA	NA	NA	NA
ENSG00000142208	NA	NA	NA	NA	NA	NA	NA	NA	NA	NA	NA	NA	NA	NA	0.193562	NA	NA	NA	NA	NA	NA	NA	NA	NA	NA	NA	NA	NA	NA	NA	NA	0.177	NA	NA	NA	NA	NA	-0.06956	NA	NA	NA	0.258	NA	NA	NA	NA	NA	0.026954	-0.107881
ENSG00000007038	NA	NA	NA	NA	NA	0.352	NA	NA	NA	NA	NA	NA	NA	NA	NA	NA	NA	NA	NA	NA	NA	NA	NA	NA	NA	NA	NA	NA	NA	NA	NA	NA	NA	NA	NA	NA	NA	NA	NA	NA	NA	NA	NA	NA	NA	NA	NA	NA	NA
ENSG00000116984	NA	NA	NA	NA	-0.0516	NA	-0.0643	NA	NA	NA	NA	NA	NA	-0.052084	NA	NA	NA	NA	-0.126	NA	NA	NA	NA	NA	0.2	NA	NA	NA	NA	NA	NA	0.0209	NA	0.112	NA	NA	-0.100201	NA	NA	0.133	NA	NA	-0.0404	-0.0394	NA	NA	0.136	-0.031563	NA
ENSG00000170892	NA	NA	NA	NA	NA	-0.0633	NA	NA	NA	NA	NA	NA	NA	NA	-0.015195	NA	NA	NA	-0.0459	NA	NA	NA	NA	NA	NA	NA	-0.131814	NA	NA	NA	NA	NA	NA	NA	NA	NA	NA	NA	NA	NA	NA	NA	0.0395	NA	NA	NA	NA	NA	NA
ENSG00000012048	-0.02903	NA	NA	NA	NA	NA	NA	NA	NA	0.0382	NA	NA	NA	NA	0.045523	NA	-0.026304	NA	NA	NA	NA	NA	0.016173	NA	NA	NA	0.019198	NA	NA	NA	NA	0.0666	NA	0.0913	NA	NA	NA	NA	NA	NA	NA	NA	NA	NA	NA	NA	NA	NA	0.028952
ENSG00000100592	NA	-0.046014	NA	NA	NA	NA	NA	NA	-0.01565	NA	NA	NA	NA	0.056347	NA	NA	NA	NA	NA	NA	NA	NA	NA	0.052626	NA	NA	NA	-0.0911	NA	NA	NA	NA	NA	NA	NA	NA	NA	NA	NA	NA	NA	NA	NA	NA	NA	NA	NA	NA	NA
ENSG00000176087	NA	NA	NA	NA	NA	NA	NA	NA	NA	0.0765	NA	NA	NA	NA	NA	NA	NA	NA	0.0762	NA	NA	NA	NA	NA	NA	NA	NA	-0.104	NA	NA	NA	0.182	NA	0.171	NA	NA	NA	NA	NA	NA	NA	0.141	0.174	NA	NA	0.061538	NA	NA	NA
ENSG00000171723	NA	NA	NA	NA	NA	NA	NA	NA	NA	NA	NA	NA	NA	NA	NA	NA	NA	NA	-0.0764	NA	-0.032396	NA	NA	NA	0.0992	NA	NA	NA	NA	NA	NA	NA	NA	NA	NA	NA	-0.094053	NA	NA	0.0866	NA	0.0374	NA	NA	NA	NA	NA	NA	NA
ENSG00000146457	NA	NA	-0.00473	NA	-0.057	-0.0309	-0.0663	NA	NA	-0.0446	0.0827	NA	NA	NA	NA	NA	NA	NA	-0.0466	NA	NA	NA	-0.109243	NA	NA	NA	NA	NA	NA	NA	NA	0.0527	NA	0.072	NA	NA	-0.069855	NA	NA	NA	NA	-0.0632	NA	NA	-0.0922	NA	-0.0668	NA	-0.04931
ENSG00000205323	NA	NA	NA	NA	NA	NA	NA	NA	NA	NA	NA	NA	NA	NA	NA	NA	NA	NA	NA	0.035079	NA	NA	NA	NA	NA	NA	-0.222241	NA	NA	NA	NA	NA	NA	NA	NA	NA	NA	NA	NA	NA	NA	NA	NA	-0.237	NA	NA	NA	0.23357	NA
ENSG00000072415	NA	NA	NA	NA	NA	NA	NA	NA	NA	0.0266	NA	NA	NA	NA	NA	NA	NA	NA	-0.0625	NA	NA	NA	NA	NA	NA	NA	NA	NA	NA	NA	NA	NA	NA	NA	NA	NA	NA	NA	NA	NA	NA	NA	0.0461	NA	NA	NA	NA	NA	NA
ENSG00000034713	NA	NA	NA	NA	-0.0533	NA	NA	NA	NA	NA	NA	NA	NA	NA	-0.081655	NA	NA	NA	NA	NA	0.061178	NA	NA	NA	NA	-0.0784	NA	NA	NA	NA	NA	NA	NA	NA	NA	NA	NA	NA	NA	0.0141	NA	-0.0908	NA	NA	-0.0387	NA	NA	NA	-0.077584
ENSG00000183513	NA	0.09183	NA	NA	NA	NA	NA	NA	NA	NA	0.0415	NA	NA	NA	-0.066232	NA	NA	NA	-0.198	NA	0.083827	NA	0.10916	0.088523	0.0416	-0.104	NA	0.124	-0.0918	NA	NA	NA	NA	-0.103	NA	NA	NA	NA	NA	NA	NA	NA	NA	NA	NA	0.007317	NA	NA	NA
ENSG00000138688	NA	NA	NA	NA	NA	NA	NA	NA	NA	0.106	NA	NA	NA	NA	0.115182	NA	NA	NA	0.113	NA	0.104297	0.0831	0.073175	NA	0.0692	NA	NA	NA	NA	NA	NA	0.0568	NA	0.213	NA	NA	NA	NA	NA	NA	NA	0.0895	NA	NA	NA	NA	NA	0.046163	NA
ENSG00000152234	NA	NA	NA	NA	0.00455	NA	NA	NA	NA	NA	NA	NA	NA	NA	0.003793	NA	NA	NA	0.00146	NA	NA	0.00105	NA	-0.000989	NA	NA	NA	NA	-0.00389	NA	NA	NA	NA	NA	NA	NA	NA	NA	NA	NA	NA	0.00385	NA	0.00258	0.0015	NA	NA	NA	0.00302
ENSG00000100351	-0.19945	NA	NA	NA	NA	NA	NA	NA	NA	NA	NA	NA	NA	NA	NA	NA	-0.30104	NA	NA	NA	-0.113815	-0.0323	-0.342204	NA	NA	NA	NA	NA	NA	-0.239585	NA	NA	NA	NA	NA	NA	NA	NA	-0.35924	NA	-0.41308	NA	NA	NA	NA	NA	NA	NA	NA
ENSG00000165813	NA	NA	NA	-0.040171	NA	NA	NA	NA	NA	NA	NA	NA	NA	NA	NA	NA	NA	NA	-0.0842	NA	NA	NA	NA	NA	0.0507	NA	NA	NA	NA	NA	NA	0.0339	NA	NA	NA	NA	NA	-0.059209	-0.06016	0.0663	NA	NA	NA	NA	NA	-0.048877	NA	NA	-0.038697
ENSG00000100697	NA	NA	NA	NA	NA	-0.02	NA	NA	NA	NA	NA	NA	NA	NA	NA	NA	0.118463	NA	0.0228	NA	NA	NA	NA	NA	NA	NA	NA	NA	NA	NA	NA	NA	NA	0.0451	NA	NA	NA	NA	NA	NA	NA	NA	NA	NA	NA	NA	NA	NA	NA
ENSG00000127445	NA	NA	NA	NA	-0.106	NA	NA	NA	-0.05411	NA	NA	NA	NA	NA	NA	NA	NA	0.0833	NA	NA	NA	-0.0519	-0.051607	NA	-0.133	NA	NA	NA	NA	NA	NA	NA	NA	NA	NA	NA	NA	NA	NA	-0.0914	NA	NA	NA	NA	NA	NA	NA	NA	-0.121512
ENSG00000163864	NA	-0.056349	NA	NA	-0.0457	NA	NA	NA	NA	0.0708	NA	NA	NA	NA	NA	-0.059445	-0.047141	NA	NA	NA	NA	-0.0448	NA	NA	NA	0.0494	NA	NA	NA	NA	NA	NA	NA	NA	NA	NA	0.04659	-0.052683	NA	-0.0471	NA	NA	NA	NA	-0.0684	0.081043	-0.0249	NA	NA
ENSG00000185437	NA	NA	NA	NA	NA	NA	NA	NA	NA	NA	NA	NA	NA	NA	NA	NA	NA	NA	NA	NA	NA	NA	NA	NA	NA	NA	NA	NA	NA	NA	NA	NA	NA	NA	NA	NA	NA	NA	NA	NA	NA	NA	NA	NA	NA	0.163795	NA	-0.124128	NA
ENSG00000124486	NA	-0.012792	NA	-0.014687	-0.0183	NA	NA	NA	NA	NA	NA	NA	NA	NA	-0.026781	NA	-0.026437	NA	-0.0137	NA	NA	NA	0.026761	NA	NA	-0.0153	NA	-0.0237	0.00854	NA	NA	-0.0249	NA	-0.016	NA	NA	-0.013755	NA	NA	0.0153	NA	-0.0191	NA	-0.0167	-0.0146	NA	NA	NA	-0.02145
ENSG00000136986	NA	NA	NA	NA	-0.0362	NA	NA	NA	NA	NA	NA	NA	NA	NA	0.078824	NA	NA	NA	NA	NA	0.12565	NA	NA	NA	NA	NA	NA	-0.0621	NA	NA	NA	0.0644	NA	0.128	NA	NA	NA	NA	NA	NA	NA	0.0503	NA	NA	0.0903	NA	NA	NA	-0.060528
ENSG00000159063	NA	-0.026927	NA	NA	-0.0697	NA	NA	NA	NA	NA	-0.0369	NA	NA	NA	-0.077893	NA	-0.059597	NA	NA	NA	NA	-0.0212	NA	NA	-0.0934	NA	NA	-0.0242	0.0482	NA	NA	NA	NA	NA	NA	NA	-0.052806	NA	NA	NA	NA	-0.0916	NA	NA	NA	NA	0.0528	NA	-0.090871
ENSG00000131236	NA	NA	NA	NA	0.0715	NA	NA	NA	NA	NA	NA	NA	NA	0.072239	0.092824	NA	NA	NA	NA	NA	NA	NA	NA	NA	0.102	NA	NA	NA	NA	NA	0.076354	NA	NA	NA	NA	NA	NA	NA	NA	0.113	NA	NA	NA	NA	NA	NA	NA	NA	0.039243
ENSG00000204120	NA	0.04176	NA	NA	NA	NA	NA	NA	0.084739	NA	-0.0731	NA	NA	NA	NA	NA	NA	NA	0.0801	NA	NA	NA	-0.061617	-0.097792	0.0147	0.109	NA	0.0117	NA	NA	NA	NA	NA	NA	NA	NA	NA	NA	NA	NA	-0.132001	NA	NA	0.0765	0.0187	0.055579	-0.0803	NA	NA
ENSG00000055211	NA	NA	NA	NA	0.0855	NA	NA	NA	NA	0.00899	NA	NA	NA	NA	0.087239	NA	NA	NA	NA	NA	NA	NA	0.025416	NA	NA	NA	NA	NA	NA	NA	NA	0.102	NA	NA	-0.101426	NA	NA	0.116302	NA	-0.101	NA	0.23	NA	NA	NA	NA	NA	NA	0.084639
ENSG00000144677	NA	NA	0.119	NA	NA	NA	NA	NA	NA	NA	NA	NA	-0.102256	NA	0.261277	NA	NA	NA	NA	NA	NA	0.031	NA	NA	NA	NA	-0.055451	NA	NA	NA	NA	0.141	NA	NA	NA	NA	NA	NA	NA	NA	NA	NA	NA	-0.12	NA	NA	NA	NA	NA
ENSG00000100664	-0.0439	NA	NA	NA	NA	NA	NA	NA	NA	-0.125	NA	NA	NA	0.08424	-0.075716	NA	NA	NA	NA	NA	NA	0.0733	NA	NA	NA	NA	NA	NA	NA	NA	0.092983	-0.102	NA	NA	NA	NA	NA	0.045149	NA	0.109	-0.077005	NA	NA	NA	NA	NA	NA	NA	-0.048284
ENSG00000100888	NA	NA	NA	NA	NA	NA	NA	NA	NA	NA	NA	NA	NA	NA	NA	NA	NA	NA	0.074	NA	-0.037676	NA	NA	NA	NA	NA	NA	NA	NA	NA	NA	0.0745	NA	NA	NA	NA	NA	NA	NA	NA	NA	NA	NA	0.0329	NA	0.088888	NA	NA	NA
[truncated: 2,222 more rows]
[truncated: 181 more columns]
