# Supplementary material for: LABRAT reveals association of alternative polyadenylation with transcript localization, RNA binding protein expression, transcription speed, and cancer survival
Source: BMC Genomics. 2021 Jun 26;22:476. doi: 10.1186/s12864-021-07781-1 (PMC8234626; doi:10.1186/s12864-021-07781-1)
Supplement: Supplementary file 7 — Additional file 7: Table S3. Correlation of expression changes and APA changes in TCGA and ENCODE data. A positive correlation indicates that an increase in gene expression was associated with an increase in ψ. Put another way, a positive correlation indicates that increased gene expression was associated with increased distal polyA site usage, while a negative correlation indicates that increased gene expression was associated with increased proximal polyA site usage. Spearman correlation coefficients were calculated across all sample pairs (tumor and matched control in TCGA data, RBP knockdown and control knockdown in ENCODE data) in which the gene was expressed (TPM > 5). If a gene was not expressed in any sample pair, the correlation is noted as NA. [file 12864_2021_7781_MOESM7_ESM.xlsx]

## Sheet: TableS2
GeneID = ensembl gene id
TCGA_cor = spearman correlation between changes in expression and changes in APA across all TCGA tumor/normal sample pairs in which the gene was expressed -- a positive correlation indicates increased expression being associated with increased usage of distal APA sites
ENCODE_cor = spearman correlation between changes in expression and changes in APA across all ENCODE RBP knockdown/control sample pairs in which the gene was expressed -- a positive correlation indicates increased expression being associated with increased usage of distal APA sites -- a value of NA indicates the gene did not meet an expression cutoff
GeneID	TCGA_cor	ENCODE_cor
ENSG00000000003	-0.488	NA
ENSG00000000419	-0.0867	-0.195515
ENSG00000000971	-0.044	NA
ENSG00000001036	-0.0743	-0.092032
ENSG00000001461	0.0908	NA
ENSG00000001497	-0.0582	-0.006737
ENSG00000001630	-0.48	-0.029625
ENSG00000001631	-0.285	0.146795
ENSG00000002330	0.208	NA
ENSG00000002549	-0.33	-0.09313
ENSG00000002586	-0.0592	0.104103
ENSG00000002726	-0.0947	NA
ENSG00000002834	0.415	0.271109
ENSG00000002919	-0.305	NA
ENSG00000003147	-0.08	NA
ENSG00000003402	-0.00961	-0.364954
ENSG00000003756	-0.568	-0.354505
ENSG00000004142	-0.477	0.111332
ENSG00000004399	-0.279	NA
ENSG00000004455	-0.525	-0.266542
ENSG00000004700	-0.474	-0.559332
ENSG00000004866	-0.00472	0.132571
ENSG00000004897	-0.473	-0.259121
ENSG00000004961	-0.188	0.243402
ENSG00000005075	0.601	0.124347
ENSG00000005194	-0.232	-0.015692
ENSG00000005206	-0.0911	NA
ENSG00000005302	-0.139	0.567449
ENSG00000005339	-0.682	NA
ENSG00000005436	-0.4	-0.184006
ENSG00000005469	0.249	NA
ENSG00000005483	-0.235	-0.405318
ENSG00000005700	-0.454	-0.0467
ENSG00000005810	-0.428	NA
ENSG00000005882	-0.298	NA
ENSG00000005884	0.0718	NA
ENSG00000005893	0.188	0.145552
ENSG00000006007	-0.134	0.020192
ENSG00000006042	0.0982	-0.219631
ENSG00000006125	-0.521	-0.34204
ENSG00000006327	0.0904	-0.224175
ENSG00000006576	-0.364	NA
ENSG00000006625	-0.0335	-0.2125
ENSG00000006695	-0.499	-0.47278
ENSG00000006715	-0.501	-0.354432
ENSG00000006744	-0.524	0.578706
ENSG00000007047	0.166	NA
ENSG00000007080	0.256	-0.287218
ENSG00000007168	0.0703	0.165559
ENSG00000007202	-0.504	0.079076
ENSG00000007392	-0.102	0.123995
ENSG00000007541	0.0428	NA
ENSG00000007923	-0.311	0.18462
ENSG00000007944	-0.246	NA
ENSG00000008283	-0.188	NA
ENSG00000008294	-0.0979	-0.061324
ENSG00000008324	-0.028	-0.024415
ENSG00000008382	0.13	NA
ENSG00000008394	-0.353	-0.157071
ENSG00000008405	-0.495	-0.276758
ENSG00000008441	-0.386	NA
ENSG00000008838	-0.145	-0.23638
ENSG00000008853	-0.456	NA
ENSG00000008869	0.0698	0.382945
ENSG00000008952	-0.561	-0.297687
ENSG00000009307	-0.278	0.036511
ENSG00000009335	-0.393	0.236262
ENSG00000009413	0.186	0.138597
ENSG00000009780	-0.151	NA
ENSG00000009830	-0.323	NA
ENSG00000009844	-0.573	-0.167998
ENSG00000009954	-0.732	-0.183396
ENSG00000010219	-0.292	NA
ENSG00000010244	-0.408	-0.288742
ENSG00000010270	0.115	-0.174534
ENSG00000010278	0.0887	NA
ENSG00000010322	0.126	-0.088738
ENSG00000010404	-0.0814	-0.158053
ENSG00000010626	0.52	NA
ENSG00000010803	-0.235	-0.001954
ENSG00000010810	-0.0936	NA
ENSG00000011007	-0.191	-0.484472
ENSG00000011009	0.127	0.033411
ENSG00000011105	-0.131	NA
ENSG00000011143	-0.324	NA
ENSG00000011275	-0.248	-0.741985
ENSG00000011295	-0.506	0.216405
ENSG00000011304	-0.322	-0.281218
ENSG00000011422	0.181	NA
ENSG00000011451	-0.431	NA
ENSG00000011454	-0.0869	0.171101
ENSG00000011465	0.152	NA
ENSG00000011566	-0.589	-0.330273
ENSG00000011638	-0.507	NA
ENSG00000012061	0.0389	-0.059398
ENSG00000012660	-0.313	-0.083487
ENSG00000012822	-0.0358	NA
ENSG00000012963	-0.487	NA
ENSG00000013306	-0.204	-0.21403
ENSG00000013374	-0.453	-0.100747
ENSG00000013375	-0.197	-0.462254
ENSG00000013441	-0.0443	-0.082627
ENSG00000013561	-0.288	-0.218302
ENSG00000013563	-0.198	NA
ENSG00000014216	-0.156	0.166219
ENSG00000014641	-0.3	0.417252
ENSG00000014919	-0.564	0.070224
ENSG00000015171	-0.645	NA
ENSG00000015475	-0.493	-0.442734
ENSG00000015479	-0.629	0.13037
ENSG00000017260	-0.47	0.076943
ENSG00000017797	-0.385	-0.246683
ENSG00000018189	0.0208	-0.264097
ENSG00000018408	-0.0354	NA
ENSG00000018510	-0.14	-0.2943
ENSG00000018699	-0.607	0.119847
ENSG00000019144	-0.0785	NA
ENSG00000019582	0.0159	NA
ENSG00000020129	-0.172	NA
ENSG00000020426	-0.221	-0.294464
ENSG00000022277	-0.303	0.051339
ENSG00000022840	0.0304	-0.241952
ENSG00000022976	0.229	NA
ENSG00000023041	-0.442	0.035876
ENSG00000023191	-0.483	0.028005
ENSG00000023228	-0.246	0.362446
ENSG00000023287	-0.285	-0.122574
ENSG00000023330	-0.0154	-0.020153
ENSG00000023697	0.193	NA
ENSG00000023734	-0.394	0.060614
ENSG00000024048	-0.452	-0.3953
ENSG00000024422	-0.185	NA
ENSG00000025434	-0.0716	NA
ENSG00000025770	-0.115	0.000918
ENSG00000026103	-0.496	NA
ENSG00000026508	0.0644	NA
ENSG00000026950	-0.377	NA
ENSG00000027847	0.0324	NA
ENSG00000028116	0.0817	-0.040296
ENSG00000028203	-0.0706	-0.063829
ENSG00000028528	0.43	0.499362
ENSG00000029363	-0.694	-0.023139
ENSG00000029364	-0.488	0.266667
ENSG00000029725	-0.319	-0.541723
ENSG00000029993	0.31	0.048166
ENSG00000030066	-0.647	-0.36881
ENSG00000030582	0.0213	0.007834
ENSG00000031698	-0.193	0.059794
ENSG00000031823	-0.452	-0.618768
ENSG00000032389	-0.145	-0.285919
ENSG00000033011	0.0662	-0.168541
ENSG00000033627	0.107	-0.188539
ENSG00000033800	0.16	-0.230033
ENSG00000034152	-0.00311	NA
ENSG00000035115	-0.0911	NA
ENSG00000035403	-0.145	-0.508271
ENSG00000035928	-0.56	-0.015846
ENSG00000036054	-0.526	-0.3495
ENSG00000036257	-0.312	0.051589
ENSG00000037474	-0.399	-0.42188
ENSG00000037897	-0.169	NA
ENSG00000038219	-0.512	-0.237758
ENSG00000038358	0.382	-0.209082
ENSG00000038382	0.0324	NA
ENSG00000039068	-0.443	NA
ENSG00000039123	-0.357	0.136795
ENSG00000039523	-0.387	NA
ENSG00000039650	0.335	NA
ENSG00000040341	-0.609	-0.096395
ENSG00000040487	0.00829	-0.185451
ENSG00000040531	-0.131	NA
ENSG00000040633	0.333	NA
ENSG00000041357	-0.133	-0.067669
ENSG00000041988	0.481	NA
ENSG00000042445	-0.103	-0.365229
ENSG00000042493	0.157	NA
ENSG00000042832	0.158	NA
ENSG00000043093	-0.627	-0.172179
ENSG00000043514	-0.0457	0.026412
ENSG00000044115	-0.314	-0.257758
ENSG00000046604	-0.548	-0.456215
ENSG00000046647	-0.229	NA
ENSG00000046651	0.365	NA
ENSG00000047315	0.0106	0.207879
ENSG00000047346	-0.548	NA
ENSG00000047457	-0.933	NA
ENSG00000047579	-0.104	NA
ENSG00000047621	-0.0478	NA
ENSG00000047849	-0.236	-0.119071
ENSG00000048140	-0.205	NA
ENSG00000048162	0.0605	0.091316
ENSG00000048342	-0.339	NA
ENSG00000048392	-0.45	-0.38008
ENSG00000048471	-0.216	NA
ENSG00000048707	0.289	NA
ENSG00000048740	-0.34	NA
ENSG00000048828	-0.503	0.074765
ENSG00000049245	-0.535	-0.052778
ENSG00000049541	-0.255	0.383872
ENSG00000049618	-0.292	-0.173103
ENSG00000049656	-0.0933	-0.186025
ENSG00000049759	0.325	-0.164544
ENSG00000050130	-0.375	NA
ENSG00000050393	0.264	0.13416
ENSG00000050426	-0.329	0.07409
ENSG00000050748	-0.3	-0.362651
ENSG00000050820	-0.151	NA
ENSG00000051009	-0.6	-0.482267
ENSG00000051108	-0.329	-0.342344
ENSG00000051128	0.222	NA
ENSG00000051523	-0.000872	0.680783
ENSG00000051620	-0.34	-0.571291
ENSG00000052126	-0.259	0.486517
ENSG00000052344	0.0508	NA
ENSG00000052749	-0.144	-0.005164
ENSG00000052802	-0.0552	-0.164023
ENSG00000052841	-0.0839	0.064402
ENSG00000053254	-0.0952	NA
ENSG00000053371	-0.214	-0.176792
ENSG00000053501	0.334	NA
ENSG00000053770	-0.482	0.106948
ENSG00000053918	-0.337	NA
ENSG00000054116	-0.141	0.192963
ENSG00000054118	-0.69	-0.173328
ENSG00000054282	-0.436	NA
ENSG00000054523	-0.0783	-0.456019
ENSG00000054611	0.152	NA
ENSG00000054654	-0.119	NA
ENSG00000054983	-0.479	NA
ENSG00000055070	-0.143	-0.392067
ENSG00000055130	-0.47	-0.37505
ENSG00000055147	-0.362	NA
ENSG00000055163	0.427	NA
ENSG00000055208	-0.396	-0.276192
ENSG00000055211	-0.376	0.34266
ENSG00000055483	-0.218	-0.114824
ENSG00000055917	-0.736	-0.197614
ENSG00000055950	-0.134	0.170153
ENSG00000055955	0.0391	NA
ENSG00000056586	0.0534	0.15213
ENSG00000056972	-0.0509	NA
ENSG00000057294	0.13	NA
ENSG00000057608	-0.439	-0.283773
ENSG00000057663	-0.523	-0.384666
ENSG00000057935	-0.59	-0.423069
ENSG00000058063	-0.721	-0.375264
ENSG00000058085	0.243	NA
ENSG00000058272	-0.595	-0.259412
ENSG00000058600	0.0876	-0.160388
ENSG00000058668	-0.315	NA
ENSG00000058673	-0.33	-0.071026
ENSG00000058729	-0.107	0.002977
ENSG00000059122	-0.487	-0.152265
ENSG00000059378	-0.231	NA
ENSG00000059691	-0.0483	-0.295113
ENSG00000060069	-0.0348	NA
ENSG00000060138	-0.0534	0.075195
ENSG00000060237	-0.24	-0.50122
ENSG00000060339	-0.307	-0.080104
ENSG00000060688	-0.0175	0.118636
ENSG00000061273	-0.196	NA
ENSG00000061676	-0.359	-0.146511
ENSG00000061794	-0.296	-0.163684
ENSG00000061918	-0.15	NA
ENSG00000062194	0.103	-0.186035
ENSG00000062485	-0.318	-0.136801
ENSG00000062598	-0.121	-0.028693
ENSG00000062650	-0.0623	-0.082984
ENSG00000062716	-0.448	0.000576
ENSG00000063046	-0.0821	0.011096
ENSG00000063176	-0.143	NA
ENSG00000063244	-0.454	-0.031616
ENSG00000063245	-0.0147	-0.264408
ENSG00000063322	-0.224	NA
ENSG00000063601	-0.56	-0.183976
ENSG00000063854	-0.374	NA
ENSG00000063978	-0.557	0.145183
ENSG00000064012	-0.284	-0.013529
ENSG00000064042	-0.417	NA
ENSG00000064115	-0.497	-0.336419
ENSG00000064393	-0.368	NA
ENSG00000064419	-0.312	-0.363406
ENSG00000064490	-0.085	NA
ENSG00000064601	-0.282	0.455742
ENSG00000064607	-0.0198	-0.259776
ENSG00000064651	-0.157	NA
ENSG00000064652	0.0584	NA
ENSG00000064666	0.752	0.107653
ENSG00000064989	-0.423	NA
ENSG00000065000	0.33	0.385673
ENSG00000065029	-0.123	NA
ENSG00000065054	-0.21	NA
ENSG00000065150	-0.0571	-0.182569
ENSG00000065268	-0.644	-0.5222
ENSG00000065427	-0.0875	-0.099751
ENSG00000065457	-0.0836	-0.450925
ENSG00000065534	-0.266	NA
ENSG00000065548	-0.0948	-0.127241
ENSG00000065717	-0.14	NA
ENSG00000065809	-0.206	NA
ENSG00000065882	-0.0501	NA
ENSG00000065883	-0.425	0.08402
ENSG00000065911	-0.6	-0.333603
ENSG00000066027	-0.248	-0.377922
ENSG00000066044	-0.484	-0.136186
ENSG00000066056	-0.0893	NA
ENSG00000066117	-0.466	-0.048175
ENSG00000066136	-0.138	0.015577
ENSG00000066455	-0.178	0.108864
ENSG00000066468	-0.558	NA
ENSG00000066654	-0.671	-0.208932
ENSG00000066697	-0.142	-0.112394
ENSG00000066926	-0.387	NA
ENSG00000067057	-0.0492	NA
ENSG00000067064	-0.14	0.380969
ENSG00000067066	-0.0131	-0.619403
ENSG00000067082	-0.249	NA
ENSG00000067113	0.587	NA
ENSG00000067141	-0.545	NA
ENSG00000067221	-0.189	NA
ENSG00000067225	-0.177	0.079594
ENSG00000067365	0.151	-0.127126
ENSG00000067560	-0.518	0.234678
ENSG00000067596	-0.0061	0.126619
ENSG00000067829	0.0638	-0.436003
ENSG00000067836	-0.0269	NA
ENSG00000067955	-0.184	-0.118197
ENSG00000068120	-0.196	-0.281525
ENSG00000068305	-0.344	0.074783
ENSG00000068308	-0.436	-0.332895
ENSG00000068383	-0.37	NA
ENSG00000068438	0.143	-0.609239
ENSG00000068650	-0.4	NA
ENSG00000068724	-0.301	0.11128
ENSG00000068745	-0.0323	-0.46593
ENSG00000068903	0.174	NA
ENSG00000068912	-0.46	-0.038467
ENSG00000069122	-0.144	NA
ENSG00000069849	-0.223	-0.061783
ENSG00000069966	-0.568	NA
ENSG00000069974	-0.301	NA
ENSG00000069998	-0.0133	NA
ENSG00000070061	-0.253	0.001253
ENSG00000070081	-0.043	0.215313
ENSG00000070087	-0.724	NA
ENSG00000070214	-0.559	NA
ENSG00000070366	-0.181	NA
ENSG00000070367	-0.717	-0.579802
ENSG00000070476	-0.293	-0.020852
ENSG00000070495	-0.0526	-0.282212
ENSG00000070501	0.00772	0.583481
ENSG00000070526	0.0362	NA
ENSG00000070540	-0.00949	NA
ENSG00000070614	-0.377	NA
ENSG00000070718	-0.238	NA
ENSG00000070785	-0.155	0.327557
ENSG00000070814	-0.324	NA
ENSG00000070831	-0.0621	-0.027418
ENSG00000070961	-0.501	-0.358341
ENSG00000071051	-0.181	-0.291807
ENSG00000071054	-0.0242	0.161753
ENSG00000071073	-0.166	NA
ENSG00000071082	-0.343	-0.019429
ENSG00000071127	-0.29	-0.214573
ENSG00000071243	-0.224	NA
ENSG00000071282	-0.111	NA
ENSG00000071537	-0.683	-0.275154
ENSG00000071564	-0.258	-0.134317
ENSG00000071575	-0.111	NA
ENSG00000071655	-0.211	NA
ENSG00000071889	-0.0267	-0.437606
ENSG00000071967	0.028	NA
ENSG00000071994	-0.285	-0.252677
ENSG00000072042	-0.218	-0.024978
ENSG00000072062	-0.236	-0.363796
ENSG00000072134	-0.235	NA
ENSG00000072135	0.0486	-0.131065
ENSG00000072163	0.0179	NA
ENSG00000072210	-0.0503	NA
ENSG00000072274	-0.11	-0.059459
ENSG00000072310	-0.135	-0.344185
ENSG00000072364	-0.706	-0.492947
ENSG00000072518	-0.318	-0.026393
ENSG00000072682	-0.0416	-0.231011
ENSG00000072736	0.167	-0.336756
ENSG00000072756	-0.353	-0.280493
ENSG00000072803	-0.581	-0.319943
ENSG00000072849	-0.0847	-0.067198
ENSG00000072864	-0.365	-0.391612
ENSG00000073008	0.0205	NA
ENSG00000073050	0.0466	-0.755657
ENSG00000073350	0.146	NA
ENSG00000073417	-0.101	0.021859
ENSG00000073584	-0.251	-0.125129
ENSG00000073712	-0.482	NA
ENSG00000073803	-0.671	NA
ENSG00000073921	-0.521	-0.168177
ENSG00000073969	-0.44	-0.257214
ENSG00000074054	-0.605	-0.234515
ENSG00000074319	-0.0965	-0.490898
ENSG00000074416	-0.0267	NA
ENSG00000074696	-0.349	-0.026301
ENSG00000074964	-0.291	NA
ENSG00000075142	-0.104	NA
ENSG00000075151	-0.641	NA
ENSG00000075239	-0.148	-0.096346
ENSG00000075292	0.038	0.049517
ENSG00000075336	0.213	0.10102
ENSG00000075399	-0.365	NA
ENSG00000075413	0.194	0.233957
ENSG00000075415	-0.167	0.199572
ENSG00000075420	-0.244	-0.298607
ENSG00000075539	-0.642	NA
ENSG00000075624	0.0403	-0.249087
ENSG00000075711	-0.53	-0.304598
ENSG00000075785	-0.272	0.114607
ENSG00000075790	-0.36	-0.425944
ENSG00000075856	-0.73	-0.328299
ENSG00000076108	-0.679	-0.600856
ENSG00000076242	-0.489	0.002261
ENSG00000076513	-0.413	-0.165687
ENSG00000076554	-0.647	NA
ENSG00000076604	-0.257	0.090659
ENSG00000076864	-0.153	-0.218735
ENSG00000076928	0.292	-0.270799
ENSG00000076944	0.538	0.210322
ENSG00000077097	-0.193	0.041237
ENSG00000077232	-0.691	-0.092707
ENSG00000077235	0.0463	-0.297277
ENSG00000077238	-0.461	NA
ENSG00000077254	-0.507	0.173479
ENSG00000077380	-0.644	-0.168081
ENSG00000077454	0.119	NA
ENSG00000077463	0.298	NA
ENSG00000077549	-0.00215	0.219212
ENSG00000077684	0.00359	-0.192816
ENSG00000077721	-0.0538	-0.172662
ENSG00000077782	-0.312	NA
ENSG00000077942	-0.0295	NA
ENSG00000078061	-0.415	-0.208966
ENSG00000078140	-0.362	0.149844
ENSG00000078142	-0.272	-0.151138
ENSG00000078246	-0.0448	NA
ENSG00000078304	-0.242	-0.447446
ENSG00000078403	0.0795	-0.037624
ENSG00000078668	-0.281	0.174506
ENSG00000078674	-0.115	-0.036648
ENSG00000078747	-0.561	-0.306237
ENSG00000078902	-0.242	NA
ENSG00000078967	-0.0732	NA
ENSG00000079134	-0.262	-0.370552
ENSG00000079277	0.155	-0.211181
ENSG00000079308	-0.385	NA
ENSG00000079313	-0.257	NA
ENSG00000079332	-0.117	-0.00583
ENSG00000079459	-0.191	0.104362
ENSG00000079805	-0.219	-0.266313
ENSG00000079819	-0.296	-0.327224
ENSG00000079950	-0.178	-0.014152
ENSG00000079974	-0.174	NA
ENSG00000080189	0.419	-0.363033
ENSG00000080503	-0.366	0.412259
ENSG00000080603	-0.68	NA
ENSG00000080802	-0.36	0.129511
ENSG00000080815	-0.416	-0.484092
ENSG00000080822	-0.444	-0.068889
ENSG00000080824	-0.483	-0.339988
ENSG00000080845	-0.0219	NA
ENSG00000081177	-0.0931	NA
ENSG00000081307	-0.307	-0.479807
ENSG00000081665	-0.31	NA
ENSG00000081870	-0.481	-0.206914
ENSG00000082146	0.119	-0.370691
ENSG00000082153	-0.362	-0.16
ENSG00000082212	-0.121	-0.187097
ENSG00000082515	-0.37	-0.350304
ENSG00000082641	-0.372	-0.218545
ENSG00000082701	0.105	-0.229587
ENSG00000082898	-0.614	-0.088701
ENSG00000082996	-0.669	0.072626
ENSG00000083099	-0.441	-0.450839
ENSG00000083123	-0.433	NA
ENSG00000083223	-0.403	-0.256428
ENSG00000083312	-0.658	-0.065809
ENSG00000083535	-0.106	NA
ENSG00000083799	-0.0971	NA
ENSG00000083828	0.0827	NA
ENSG00000083857	0.434	NA
ENSG00000083896	-0.528	-0.486247
ENSG00000084072	-0.00264	-0.07279
ENSG00000084207	0.00201	NA
ENSG00000084234	0.014	0.199552
ENSG00000084676	-0.638	NA
ENSG00000084693	0.166	-0.093118
ENSG00000084754	0.351	-0.144624
ENSG00000084764	-0.0476	NA
ENSG00000084774	-0.182	-0.067766
ENSG00000085063	-0.0209	-0.292882
ENSG00000085117	-0.00127	NA
ENSG00000085224	-0.687	-0.644859
ENSG00000085231	-0.329	-0.4156
ENSG00000085365	-0.403	0.179706
ENSG00000085377	-0.372	0.041364
ENSG00000085491	-0.24	NA
ENSG00000085721	-0.409	-0.233424
ENSG00000085788	-0.191	0.137692
ENSG00000085982	-0.389	NA
ENSG00000086062	0.321	NA
ENSG00000086065	0.269	-0.058976
ENSG00000086102	0.0421	0.193433
ENSG00000086200	-0.446	-0.286961
ENSG00000086232	0.035	0.297936
ENSG00000086289	-0.00667	NA
ENSG00000086300	-0.0166	-0.00516
ENSG00000086475	-0.439	NA
ENSG00000086504	0.476	-0.039118
ENSG00000086589	-0.38	-0.414657
ENSG00000086598	-0.672	-0.321074
ENSG00000086666	-0.755	-0.004287
ENSG00000087053	-0.295	-0.359938
ENSG00000087077	-0.0221	NA
ENSG00000087088	0.0801	0.19253
ENSG00000087095	-0.567	0.199378
ENSG00000087157	-0.265	-0.568421
ENSG00000087245	-0.0794	NA
ENSG00000087253	-0.0568	NA
ENSG00000087263	-0.663	-0.006361
ENSG00000087266	0.108	NA
ENSG00000087269	-0.491	0.13001
ENSG00000087274	-0.271	-0.349551
ENSG00000087365	-0.364	-0.009441
ENSG00000087460	0.00701	0.176517
ENSG00000087470	-0.447	0.099415
ENSG00000087502	-0.435	-0.126995
ENSG00000087884	-0.185	-0.448958
ENSG00000088038	-0.2	NA
ENSG00000088247	-0.564	0.043386
ENSG00000088280	-0.262	0.018695
ENSG00000088387	0.00947	NA
ENSG00000088448	-0.0458	-0.093038
ENSG00000088682	-0.0699	-0.129573
ENSG00000088727	-0.233	NA
ENSG00000088766	0.0778	-0.036792
ENSG00000088812	0.0703	-0.29238
ENSG00000088832	-0.306	0.050767
ENSG00000088986	0.00519	-0.364922
ENSG00000089006	-0.445	0.04158
ENSG00000089022	-0.17	-0.045158
ENSG00000089060	-0.0761	NA
ENSG00000089063	-0.37	-0.376852
ENSG00000089094	-0.401	0.260804
ENSG00000089127	-0.337	NA
ENSG00000089159	0.0449	NA
ENSG00000089177	-0.579	NA
ENSG00000089234	0.2	-0.063537
ENSG00000089280	-0.0485	-0.011507
ENSG00000089351	0.322	0.031579
ENSG00000089486	-0.379	NA
ENSG00000089597	-0.683	-0.153387
ENSG00000089693	-0.201	-0.146317
ENSG00000089737	-0.095	-0.256146
ENSG00000089818	-0.405	-0.202129
ENSG00000090020	-0.0658	NA
ENSG00000090054	-0.0483	-0.248962
ENSG00000090060	-0.271	-0.281547
ENSG00000090097	0.144	NA
ENSG00000090238	0.267	NA
ENSG00000090263	-0.168	0.015331
ENSG00000090266	-0.295	-0.000396
ENSG00000090316	-0.0471	-0.130704
ENSG00000090372	-0.319	-0.295886
ENSG00000090487	-0.307	-0.255693
ENSG00000090554	0.655	NA
ENSG00000090565	0.281	NA
ENSG00000090615	-0.661	-0.201498
ENSG00000090686	-0.651	-0.005894
ENSG00000090863	0.148	-0.127502
ENSG00000091039	-0.57	-0.48591
ENSG00000091073	-0.421	NA
ENSG00000091136	-0.218	NA
ENSG00000091140	-0.679	-0.27317
ENSG00000091164	-0.158	-0.083041
ENSG00000091409	-0.465	NA
ENSG00000091490	-0.184	NA
ENSG00000091527	-0.169	0.265788
ENSG00000091986	0.164	NA
ENSG00000092020	0.0356	-0.369274
ENSG00000092036	-0.402	-0.144518
ENSG00000092068	-0.0288	NA
ENSG00000092096	-0.139	NA
ENSG00000092108	-0.556	-0.246095
ENSG00000092148	-0.483	-0.386779
ENSG00000092199	-0.513	-0.087888
ENSG00000092208	0.191	0.098243
ENSG00000092330	0.0341	NA
ENSG00000092439	-0.358	0.075925
ENSG00000092841	-0.189	-0.069552
ENSG00000092931	-0.307	-0.387787
ENSG00000093000	-0.731	-0.152895
ENSG00000093010	-0.222	-0.157862
ENSG00000093144	-0.107	-0.105586
ENSG00000093167	0.0497	0.089914
ENSG00000093183	0.0484	-0.121268
ENSG00000094631	0.309	0.152765
ENSG00000094841	-0.179	NA
ENSG00000094880	-0.26	0.012835
ENSG00000094916	-0.0143	-0.009346
ENSG00000095059	-0.0366	-0.75
ENSG00000095139	-0.448	0.155409
ENSG00000095261	-0.391	-0.072719
ENSG00000095321	-0.391	NA
ENSG00000095370	0.00846	NA
ENSG00000095380	0.331	0.178162
ENSG00000095787	-0.785	-0.443117
ENSG00000095794	-0.118	0.47166
ENSG00000095906	0.104	NA
ENSG00000096080	0.0323	0.491224
ENSG00000096746	-0.247	-0.200063
ENSG00000097033	-0.11	-0.400694
ENSG00000099204	-0.29	NA
ENSG00000099246	-0.608	0.016662
ENSG00000099250	-0.0093	NA
ENSG00000099290	-0.784	-0.017059
ENSG00000099341	-0.281	-0.088769
ENSG00000099385	-0.449	-0.48008
ENSG00000099622	-0.113	-0.222306
ENSG00000099783	-0.352	-0.01682
ENSG00000099785	-0.0984	NA
ENSG00000099814	0.0343	NA
ENSG00000099817	-0.269	-0.596559
ENSG00000099875	0.0314	-0.070418
ENSG00000099899	0.181	NA
ENSG00000099901	-0.177	-0.40386
ENSG00000099917	-0.177	-0.561955
ENSG00000099968	-0.474	0.044509
ENSG00000099977	0.21	0.241645
ENSG00000099999	0.466	NA
ENSG00000100023	-0.318	0.06392
ENSG00000100029	0.021	0.044643
ENSG00000100030	-0.59	-0.056162
ENSG00000100083	-0.23	-0.138985
ENSG00000100099	0.394	0.157711
ENSG00000100100	-0.317	NA
ENSG00000100105	-0.464	NA
ENSG00000100106	0.0722	NA
ENSG00000100116	-0.421	NA
ENSG00000100124	0.13	0.01732
ENSG00000100129	-0.237	-0.195438
ENSG00000100138	-0.603	-0.44165
ENSG00000100142	0.0418	-0.199989
ENSG00000100201	-0.402	-0.388756
ENSG00000100219	-0.417	0.129991
ENSG00000100221	-0.451	-0.262017
ENSG00000100225	-0.284	-0.023646
ENSG00000100226	-0.0423	0.20938
ENSG00000100227	-0.438	0.363113
ENSG00000100239	-0.005	-0.368875
ENSG00000100241	0.368	-0.177356
ENSG00000100242	-0.603	-0.174586
ENSG00000100243	-0.136	0.301913
ENSG00000100246	-0.326	NA
ENSG00000100266	-0.0935	-0.377383
ENSG00000100280	-0.279	0.000238
ENSG00000100294	-0.0629	NA
ENSG00000100296	-0.431	0.265792
ENSG00000100297	-0.373	NA
ENSG00000100304	-0.471	0.118798
ENSG00000100311	-0.17	NA
ENSG00000100320	-0.0303	-0.131514
ENSG00000100324	0.0275	NA
ENSG00000100325	-0.292	-0.500474
ENSG00000100330	-0.0346	NA
ENSG00000100335	-0.478	-0.411728
ENSG00000100342	-0.184	NA
ENSG00000100353	-0.0535	0.356018
ENSG00000100359	0.498	NA
ENSG00000100364	0.0199	NA
ENSG00000100372	-0.579	-0.289919
ENSG00000100380	0.081	-0.186128
ENSG00000100413	-0.4	NA
ENSG00000100416	0.183	NA
ENSG00000100429	0.0588	NA
ENSG00000100439	-0.199	NA
ENSG00000100461	-0.4	NA
ENSG00000100462	-0.361	0.045473
ENSG00000100485	-0.44	0.067888
ENSG00000100528	-0.393	-0.494093
ENSG00000100532	0.0331	NA
ENSG00000100554	-0.136	-0.165222
ENSG00000100568	-0.249	-0.065593
ENSG00000100575	-0.314	-0.173306
ENSG00000100577	0.215	NA
ENSG00000100603	-0.383	-0.180105
ENSG00000100605	-0.218	-0.074902
ENSG00000100612	-0.499	0.031237
ENSG00000100614	-0.58	-0.502513
ENSG00000100632	0.0132	-0.274465
ENSG00000100644	-0.539	-0.449766
ENSG00000100650	0.0297	0.058326
ENSG00000100664	-0.305	-0.275108
ENSG00000100711	-0.177	-0.444038
ENSG00000100722	-0.0624	0.206476
ENSG00000100744	0.189	0.053322
ENSG00000100764	0.182	-0.314468
ENSG00000100796	-0.241	0.108681
ENSG00000100802	-0.273	0.173913
ENSG00000100804	0.0628	0.370625
ENSG00000100811	-0.534	-0.56958
ENSG00000100814	-0.246	-0.553157
ENSG00000100836	0.15	0.087351
ENSG00000100852	-0.609	-0.425542
ENSG00000100865	0.141	0.216636
ENSG00000100883	-0.156	0.058137
ENSG00000100888	-0.261	-0.400531
ENSG00000100889	0.138	-0.381191
ENSG00000100890	-0.401	-0.071454
ENSG00000100897	-0.508	-0.206117
ENSG00000100902	0.0163	-0.087456
ENSG00000100906	-0.0901	-0.038736
ENSG00000100926	-0.174	-0.345717
ENSG00000100934	-0.505	-0.557201
ENSG00000100997	-0.124	NA
ENSG00000101017	-0.0622	NA
ENSG00000101019	-0.0864	0.052431
ENSG00000101040	-0.352	-0.39954
ENSG00000101052	-0.0593	-0.131885
ENSG00000101079	-0.223	-0.416846
ENSG00000101126	-0.683	-0.347156
ENSG00000101144	-0.402	NA
ENSG00000101146	-0.488	-0.447824
ENSG00000101150	-0.548	-0.225489
ENSG00000101166	-0.59	0.130618
ENSG00000101182	0.208	0.028671
ENSG00000101191	-0.116	-0.142511
ENSG00000101199	-0.176	0.218361
ENSG00000101224	-0.211	NA
ENSG00000101246	-0.0862	-0.170409
ENSG00000101266	-0.733	-0.417631
ENSG00000101294	0.386	0.14427
ENSG00000101310	-0.391	-0.097744
ENSG00000101346	-0.433	-0.225763
ENSG00000101361	-0.155	-0.133861
ENSG00000101363	-0.301	-0.023487
ENSG00000101365	-0.142	0.092293
ENSG00000101384	-0.288	NA
ENSG00000101413	-0.132	-0.040625
ENSG00000101443	0.266	NA
ENSG00000101457	0.0648	NA
ENSG00000101464	-0.0623	0.047286
ENSG00000101473	-0.266	-0.181675
ENSG00000101557	-0.452	-0.236818
ENSG00000101558	-0.27	-0.052706
ENSG00000101654	-0.0559	-0.122978
ENSG00000101782	-0.515	-0.39132
ENSG00000101843	-0.556	0.178114
ENSG00000101849	0.216	NA
ENSG00000101901	-0.484	-0.455599
ENSG00000101911	-0.374	NA
ENSG00000101940	0.0477	NA
ENSG00000101972	-0.661	-0.254345
ENSG00000101986	0.0632	NA
ENSG00000102007	-0.0641	NA
ENSG00000102024	-0.274	NA
ENSG00000102030	0.0114	0.281222
ENSG00000102038	-0.378	NA
ENSG00000102054	-0.328	-0.00526
ENSG00000102081	-0.378	-0.368229
ENSG00000102100	-0.519	-0.29189
ENSG00000102119	-0.205	-0.195147
ENSG00000102125	0.028	-0.037807
ENSG00000102144	-0.324	-0.016345
ENSG00000102158	-0.618	-0.081976
ENSG00000102172	-0.0546	0.103691
ENSG00000102181	-0.274	-0.069184
ENSG00000102225	-0.157	-0.237331
ENSG00000102265	0.333	NA
ENSG00000102312	-0.098	NA
ENSG00000102316	-0.0768	-0.269819
ENSG00000102317	-0.437	-0.372971
ENSG00000102401	-0.206	0.220041
ENSG00000102471	-0.622	-0.089577
ENSG00000102531	-0.751	-0.037809
ENSG00000102572	-0.534	-0.035799
ENSG00000102575	-0.0741	NA
ENSG00000102595	-0.476	0.02999
ENSG00000102606	-0.169	-0.220207
ENSG00000102710	-0.159	-0.166259
ENSG00000102755	0.0204	NA
ENSG00000102796	0.272	NA
ENSG00000102804	-0.479	NA
ENSG00000102805	0.0043	-0.104677
ENSG00000102858	-0.326	NA
ENSG00000102882	-0.0775	0.034029
ENSG00000102893	-0.424	-0.224593
ENSG00000102898	-0.0272	-0.167213
ENSG00000102900	0.127	0.179774
ENSG00000102910	-0.311	0.265528
ENSG00000102974	-0.182	-0.25
ENSG00000103005	-0.0386	-0.245235
ENSG00000103018	-0.45	-0.185512
ENSG00000103035	-0.261	0.101791
ENSG00000103037	-0.0371	NA
ENSG00000103051	0.389	-0.069075
ENSG00000103066	-0.238	NA
ENSG00000103111	-0.528	NA
ENSG00000103126	-0.175	0.200918
ENSG00000103145	0.302	NA
ENSG00000103148	-0.114	NA
ENSG00000103174	0.0302	NA
ENSG00000103194	-0.341	-0.077786
ENSG00000103197	-0.287	NA
ENSG00000103202	0.0786	-0.015232
ENSG00000103227	-0.00265	NA
ENSG00000103249	0.00755	NA
ENSG00000103266	0.168	0.266244
ENSG00000103275	-0.262	-0.457984
ENSG00000103335	0.439	0.133193
ENSG00000103342	-0.526	-0.159985
ENSG00000103353	-0.108	-0.331705
ENSG00000103356	-0.0738	-0.35966
ENSG00000103363	-0.277	-0.677845
ENSG00000103365	-0.201	0.026977
ENSG00000103381	-0.0152	-0.455918
ENSG00000103429	-0.382	0.402474
ENSG00000103485	0.0513	-0.195155
ENSG00000103495	0.21	0.270216
ENSG00000103496	0.187	NA
ENSG00000103502	0.0338	0.014361
ENSG00000103507	0.0992	-0.549683
ENSG00000103510	0.0684	0.167438
ENSG00000103534	-0.177	NA
ENSG00000103544	-0.508	NA
ENSG00000103549	-0.244	-0.058568
ENSG00000103591	-0.306	-0.087324
ENSG00000103642	0.138	0.039031
ENSG00000103653	-0.254	NA
ENSG00000103811	-0.105	-0.148339
ENSG00000103855	-0.0112	NA
ENSG00000103876	0.17	-0.377031
ENSG00000103978	-0.555	-0.268578
ENSG00000104047	0.128	-0.185669
ENSG00000104064	-0.479	-0.304872
ENSG00000104067	-0.502	-0.003193
ENSG00000104131	-0.629	-0.445738
ENSG00000104133	-0.413	-0.150844
ENSG00000104142	-0.23	NA
ENSG00000104164	-0.704	-0.436724
ENSG00000104221	-0.206	NA
ENSG00000104231	-0.227	-0.22413
ENSG00000104299	-0.254	0.259989
ENSG00000104320	-0.345	-0.353925
ENSG00000104324	0.245	0.067224
ENSG00000104341	-0.383	-0.029456
ENSG00000104343	-0.511	-0.784041
ENSG00000104365	-0.307	0.042284
ENSG00000104388	-0.373	0.119816
ENSG00000104413	-0.198	NA
ENSG00000104419	-0.0677	NA
ENSG00000104517	-0.366	-0.200421
ENSG00000104529	0.253	-0.331256
ENSG00000104549	-0.09	0.061525
ENSG00000104635	-0.59	-0.369
ENSG00000104660	-0.141	-0.135834
ENSG00000104679	-0.341	NA
ENSG00000104687	-0.396	-0.32248
ENSG00000104691	-0.162	0.095469
ENSG00000104695	-0.196	0.031232
ENSG00000104714	-0.324	NA
ENSG00000104723	-0.14	NA
ENSG00000104763	-0.305	-0.15864
ENSG00000104765	0.14	0.078788
ENSG00000104805	0.164	-0.263824
ENSG00000104825	0.138	NA
ENSG00000104835	0.0488	0.21039
ENSG00000104852	-0.0598	-0.007292
ENSG00000104853	0.0864	NA
ENSG00000104863	0.0368	NA
ENSG00000104884	-0.352	0.151829
ENSG00000104886	0.182	0.052837
ENSG00000104904	-0.0166	-0.090763
ENSG00000104915	-0.245	0.055944
ENSG00000104946	-0.0424	NA
ENSG00000104957	-0.00344	0.148591
ENSG00000104964	-0.0528	-0.080903
ENSG00000104973	-0.357	-0.132004
ENSG00000104976	-0.191	NA
ENSG00000105053	-0.0902	0.424096
ENSG00000105058	-0.362	0.100155
ENSG00000105135	0.0168	NA
ENSG00000105176	-0.695	-0.577881
ENSG00000105186	-0.614	-0.070267
ENSG00000105197	-0.103	-0.297426
ENSG00000105204	-0.028	NA
ENSG00000105220	-0.376	-0.312778
ENSG00000105221	-0.416	-0.170047
ENSG00000105281	0.137	-0.442958
ENSG00000105287	-0.0317	NA
ENSG00000105323	-0.4	-0.151831
ENSG00000105339	-0.239	NA
ENSG00000105341	-0.137	-0.095338
ENSG00000105364	-0.128	-0.451781
ENSG00000105388	0.267	NA
ENSG00000105393	0.122	0.137903
ENSG00000105397	0.637	-0.231229
ENSG00000105404	0.416	0.438799
ENSG00000105443	0.019	0.231882
ENSG00000105483	0.127	-0.0441
ENSG00000105552	0.019	NA
ENSG00000105568	0.556	0.104332
ENSG00000105576	-0.536	0.37277
ENSG00000105607	0.115	NA
ENSG00000105640	-0.0708	-0.346568
ENSG00000105647	-0.225	NA
ENSG00000105655	-0.197	-0.249556
ENSG00000105662	0.172	NA
ENSG00000105669	0.0139	0.311518
ENSG00000105676	0.362	NA
ENSG00000105677	0.227	0.096707
ENSG00000105698	0.111	-0.342258
ENSG00000105699	0.336	-0.330279
ENSG00000105700	-0.225	0.172733
ENSG00000105701	0.426	-0.24374
ENSG00000105778	-0.113	0.176909
ENSG00000105819	-0.171	0.08968
ENSG00000105821	0.333	0.205403
ENSG00000105829	-0.369	-0.262235
ENSG00000105835	-0.286	-0.353675
ENSG00000105856	-0.801	-0.255984
ENSG00000105887	-0.575	-0.334716
ENSG00000105928	0.115	NA
ENSG00000105939	-0.23	-0.141451
ENSG00000105953	-0.38	0.211364
ENSG00000105963	0.182	NA
ENSG00000105968	-0.25	-0.179212
ENSG00000105971	0.409	NA
ENSG00000105974	0.342	NA
ENSG00000105976	-0.44	NA
ENSG00000105983	-0.663	-0.25617
ENSG00000105993	-0.148	-0.26711
ENSG00000106028	0.0499	-0.327434
ENSG00000106066	0.404	NA
ENSG00000106070	-0.0419	NA
ENSG00000106077	0.116	NA
ENSG00000106105	0.0174	-0.12553
ENSG00000106367	-0.0435	0.20014
ENSG00000106399	0.0741	-0.188397
ENSG00000106443	-0.242	0.192288
ENSG00000106460	-0.666	-0.143816
ENSG00000106541	-0.0259	NA
ENSG00000106554	-0.342	0.304517
ENSG00000106588	-0.31	-0.110912
ENSG00000106617	-0.206	NA
ENSG00000106638	-0.127	-0.496109
ENSG00000106683	-0.236	NA
ENSG00000106733	0.107	NA
ENSG00000106771	-0.282	0.025295
ENSG00000106799	-0.351	-0.451277
ENSG00000106992	-0.428	-0.62824
ENSG00000107077	-0.489	-0.184835
ENSG00000107223	0.531	0.133883
ENSG00000107262	-0.0412	0.136671
ENSG00000107371	0.0145	-0.436392
ENSG00000107372	-0.294	-0.256903
ENSG00000107404	0.195	-0.551821
ENSG00000107521	-0.112	-0.056573
ENSG00000107537	-0.0707	NA
ENSG00000107551	-0.204	NA
ENSG00000107566	-0.687	-0.338708
ENSG00000107581	-0.663	-0.404526
ENSG00000107672	-0.31	0.201846
ENSG00000107679	-0.125	NA
ENSG00000107742	0.219	NA
ENSG00000107745	-0.277	0.260453
ENSG00000107758	-0.124	-0.243554
ENSG00000107771	-0.227	NA
ENSG00000107863	-0.116	-0.489619
ENSG00000107902	0.0252	NA
ENSG00000107929	-0.584	-0.432598
ENSG00000107949	0.271	-0.141154
ENSG00000107959	-0.398	-0.311972
ENSG00000108010	-0.307	-0.46954
ENSG00000108064	-0.474	-0.262941
ENSG00000108094	-0.38	-0.062789
ENSG00000108107	0.631	0.265236
ENSG00000108179	-0.335	-0.268752
ENSG00000108219	-0.247	0.058101
ENSG00000108262	-0.366	NA
ENSG00000108312	-0.251	-0.161039
ENSG00000108384	-0.136	0.14474
ENSG00000108395	-0.295	-0.316017
ENSG00000108433	-0.335	-0.119651
ENSG00000108439	-0.0588	-0.164835
ENSG00000108443	-0.241	-0.496752
ENSG00000108465	0.0177	NA
ENSG00000108468	-0.537	-0.171801
ENSG00000108469	0.677	NA
ENSG00000108474	-0.174	0.1006
ENSG00000108479	-0.412	NA
ENSG00000108528	-0.169	0.093971
ENSG00000108559	-0.568	-0.063091
ENSG00000108582	-0.518	-0.186567
ENSG00000108587	-0.247	-0.165296
ENSG00000108588	-0.577	0.066186
ENSG00000108590	-0.182	-0.06245
ENSG00000108604	-0.351	0.016088
ENSG00000108641	-0.152	NA
ENSG00000108654	-0.423	-0.091543
ENSG00000108679	0.278	NA
ENSG00000108774	-0.274	0.166686
ENSG00000108799	-0.717	NA
ENSG00000108828	-0.172	0.070783
ENSG00000108840	0.247	NA
ENSG00000108846	0.18	NA
ENSG00000108848	-0.158	-0.381566
ENSG00000108883	-0.0437	0.131697
ENSG00000108946	-0.446	-0.299189
ENSG00000108953	-0.334	0.012207
ENSG00000108963	-0.223	NA
ENSG00000109016	-0.0961	NA
ENSG00000109046	-0.17	0.256545
ENSG00000109062	-0.502	0.050612
ENSG00000109065	0.00494	-0.254956
ENSG00000109083	-0.166	0.10152
ENSG00000109099	-0.056	NA
ENSG00000109103	-0.315	0.214789
ENSG00000109118	-0.431	0.057302
ENSG00000109133	-0.498	-0.307142
ENSG00000109171	-0.402	-0.213011
ENSG00000109180	-0.469	0.10609
ENSG00000109184	-0.539	0.178037
ENSG00000109220	0.0121	0.021329
ENSG00000109270	0.0538	-0.183727
ENSG00000109320	-0.686	NA
ENSG00000109332	-0.434	-0.248495
ENSG00000109339	-0.329	0.032024
ENSG00000109466	-0.576	NA
ENSG00000109475	-0.42	-0.408386
ENSG00000109501	-0.121	NA
ENSG00000109572	-0.357	-0.113086
ENSG00000109654	-0.0437	NA
ENSG00000109685	-0.334	-0.46507
ENSG00000109686	-0.541	NA
ENSG00000109689	-0.348	NA
ENSG00000109736	0.061	-0.181962
ENSG00000109775	-0.0559	-0.251737
ENSG00000109787	-0.31	-0.074264
ENSG00000109790	0.0121	-0.158435
ENSG00000109814	-0.169	0.037891
ENSG00000109854	-0.148	NA
ENSG00000109861	-0.086	0.175557
ENSG00000109911	0.0635	0.333704
ENSG00000109917	-0.17	-0.410434
ENSG00000109971	-0.36	-0.051653
ENSG00000110002	-0.539	NA
ENSG00000110011	0.19	-0.551724
ENSG00000110013	-0.367	NA
ENSG00000110025	-0.329	-0.148412
ENSG00000110047	0.351	0.018362
ENSG00000110066	-0.404	-0.450704
ENSG00000110074	-0.0754	-0.217523
ENSG00000110075	-0.715	-0.583148
ENSG00000110077	0.133	NA
ENSG00000110090	-0.419	NA
ENSG00000110172	-0.508	-0.109105
ENSG00000110367	-0.788	-0.281928
ENSG00000110422	-0.395	0.152088
ENSG00000110429	-0.044	-0.021067
ENSG00000110435	-0.435	-0.279884
ENSG00000110442	-0.288	-0.013314
ENSG00000110446	0.237	NA
ENSG00000110497	-0.261	NA
ENSG00000110514	-0.405	-0.423339
ENSG00000110536	-0.0321	0.15458
ENSG00000110583	0.114	-0.295962
ENSG00000110651	0.0399	NA
ENSG00000110713	-0.653	-0.518619
ENSG00000110721	-0.193	-0.045884
ENSG00000110768	-0.334	0.40172
ENSG00000110801	0.118	-0.320934
ENSG00000110841	-0.517	NA
ENSG00000110871	-0.227	0.073484
ENSG00000110880	0.0651	-0.348035
ENSG00000110888	-0.395	-0.061084
ENSG00000110906	-0.261	-0.154409
ENSG00000110911	-0.437	-0.182383
ENSG00000110921	0.277	0.489698
ENSG00000110931	-0.171	-0.144382
ENSG00000110958	-0.575	-0.245489
ENSG00000111057	0.279	-0.055046
ENSG00000111142	-0.0231	-0.155344
ENSG00000111203	-0.346	NA
ENSG00000111237	-0.0653	0.189511
ENSG00000111271	-0.391	NA
ENSG00000111275	-0.433	-0.725198
ENSG00000111276	-0.381	0.115111
ENSG00000111321	-0.162	-0.292206
ENSG00000111325	0.0959	NA
ENSG00000111358	-0.453	-0.526126
ENSG00000111361	-0.517	-0.123029
ENSG00000111371	-0.0749	-0.159292
ENSG00000111530	-0.216	-0.53119
ENSG00000111540	-0.373	0.277535
ENSG00000111596	-0.725	-0.220754
ENSG00000111605	-0.171	-0.495918
ENSG00000111615	-0.399	-0.329849
ENSG00000111641	-0.18	-0.236383
ENSG00000111642	0.452	-0.07738
ENSG00000111653	-0.186	NA
ENSG00000111666	0.164	0.07091
ENSG00000111669	-0.159	0.160177
ENSG00000111670	-0.428	-0.162624
ENSG00000111676	-0.383	NA
ENSG00000111678	0.172	0.011433
ENSG00000111725	-0.289	-0.101183
ENSG00000111737	-0.247	-0.420445
ENSG00000111752	-0.591	NA
ENSG00000111790	-0.341	-0.222647
ENSG00000111832	0.13	-0.152032
ENSG00000111859	0.155	NA
ENSG00000111907	-0.292	NA
ENSG00000112033	-0.241	NA
ENSG00000112062	-0.598	-0.365772
ENSG00000112081	-0.435	-0.407919
ENSG00000112096	-0.481	-0.498145
ENSG00000112118	-0.234	-0.027392
ENSG00000112130	0.123	NA
ENSG00000112146	-0.0336	-0.465946
ENSG00000112186	-0.237	NA
ENSG00000112200	-0.384	-0.294936
ENSG00000112237	-0.331	0.35504
ENSG00000112245	-0.712	-0.506686
ENSG00000112294	-0.233	0.295465
ENSG00000112305	-0.51	-0.056955
ENSG00000112308	-0.515	-0.144661
ENSG00000112335	-0.428	0.022562
ENSG00000112339	-0.734	-0.247726
ENSG00000112357	-0.21	NA
ENSG00000112367	-0.53	NA
ENSG00000112514	0.207	-0.357815
ENSG00000112531	-0.475	-0.470183
ENSG00000112561	-0.109	NA
ENSG00000112562	-0.212	NA
ENSG00000112576	-0.0672	NA
ENSG00000112584	0.461	0.353141
ENSG00000112651	0.114	-0.255553
ENSG00000112655	0.167	NA
ENSG00000112679	-0.0521	-0.227273
ENSG00000112695	-0.166	-0.262892
ENSG00000112697	-0.247	-0.305497
ENSG00000112701	-0.556	-0.016568
ENSG00000112715	-0.235	0.07627
ENSG00000112763	-0.0111	-0.057702
ENSG00000112787	-0.204	NA
ENSG00000112851	-0.536	-0.373365
ENSG00000112977	-0.193	-0.445403
ENSG00000112983	0.113	0.048071
ENSG00000112992	-0.481	-0.503554
ENSG00000113048	-0.527	0.121385
ENSG00000113163	-0.432	-0.392728
ENSG00000113240	-0.218	0.001486
ENSG00000113269	-0.21	0.227178
ENSG00000113282	-0.439	-0.411408
ENSG00000113312	-0.0858	-0.195367
ENSG00000113328	-0.479	0.293355
ENSG00000113360	-0.181	0.216217
ENSG00000113387	-0.252	-0.263491
ENSG00000113407	-0.396	-0.019181
ENSG00000113456	-0.145	-0.009376
ENSG00000113504	-0.347	NA
ENSG00000113522	-0.546	-0.431714
ENSG00000113552	0.0756	-0.138912
ENSG00000113558	-0.468	-0.248196
ENSG00000113580	-0.504	-0.169147
ENSG00000113597	-0.28	-0.054476
ENSG00000113621	-0.0112	-0.663097
ENSG00000113645	-0.284	NA
ENSG00000113648	-0.181	-0.051719
ENSG00000113657	0.0528	NA
ENSG00000113658	-0.449	-0.328921
ENSG00000113712	-0.671	0.009644
ENSG00000113719	-0.511	0.11405
ENSG00000113734	-0.0337	NA
ENSG00000113758	-0.27	-0.135381
ENSG00000113790	-0.157	NA
ENSG00000113810	-0.28	-0.016352
ENSG00000113811	-0.272	NA
ENSG00000113812	0.262	NA
ENSG00000113851	-0.465	0.052751
ENSG00000113916	-0.269	NA
ENSG00000114019	-0.145	NA
ENSG00000114023	-0.118	0.073262
ENSG00000114026	-0.064	-0.27988
ENSG00000114054	-0.407	-0.397177
ENSG00000114098	-0.717	-0.027797
ENSG00000114120	-0.18	-0.393648
ENSG00000114125	-0.103	-0.366808
ENSG00000114126	-0.291	-0.169505
ENSG00000114209	-0.476	-0.269442
ENSG00000114316	-0.161	-0.084259
ENSG00000114353	-0.0718	0.169055
ENSG00000114354	-0.0858	-0.030996
ENSG00000114391	0.0539	0.510549
ENSG00000114416	-0.604	-0.26551
ENSG00000114480	-0.242	0.193911
ENSG00000114491	-0.517	NA
ENSG00000114503	-0.515	-0.025488
ENSG00000114544	-0.206	-0.106185
ENSG00000114737	-0.292	NA
ENSG00000114738	-0.0364	-0.40936
ENSG00000114770	-0.243	-0.61748
ENSG00000114779	0.111	0.112233
ENSG00000114796	-0.322	NA
ENSG00000114861	-0.0392	NA
ENSG00000114867	-0.36	0.162744
ENSG00000114988	-0.126	NA
ENSG00000114993	-0.401	NA
ENSG00000115084	-0.696	0.082857
ENSG00000115091	-0.42	-0.328907
ENSG00000115129	0.358	NA
ENSG00000115159	-0.398	NA
ENSG00000115170	-0.25	0.152165
ENSG00000115204	-0.02	-0.153591
ENSG00000115207	0.18	-0.461032
ENSG00000115234	-0.0771	NA
ENSG00000115239	-0.154	-0.018101
ENSG00000115252	0.29	NA
ENSG00000115271	-0.121	NA
ENSG00000115274	0.144	-0.451241
ENSG00000115282	-0.273	0.100846
ENSG00000115306	-0.456	-0.099359
ENSG00000115310	-0.13	-0.097396
ENSG00000115317	-0.126	0.020319
ENSG00000115364	-0.366	0.615894
ENSG00000115365	-0.618	0.01299
ENSG00000115380	0.0258	NA
ENSG00000115392	-0.234	0.476016
ENSG00000115414	-0.0231	NA
ENSG00000115415	-0.519	0.024977
ENSG00000115419	-0.247	-0.285159
ENSG00000115464	-0.468	0.050088
ENSG00000115484	-0.151	-0.04963
ENSG00000115486	-0.313	-0.034886
ENSG00000115504	-0.22	0.212851
ENSG00000115514	-0.411	0.603791
ENSG00000115524	-0.664	-0.53337
ENSG00000115525	0.31	NA
ENSG00000115539	0.121	-0.325974
ENSG00000115540	0.121	-0.242189
ENSG00000115541	-0.395	-0.392517
ENSG00000115561	0.0775	-0.17398
ENSG00000115594	-0.337	NA
ENSG00000115641	0.0562	NA
ENSG00000115652	-0.16	0.053846
ENSG00000115661	0.0277	-0.449966
ENSG00000115677	-0.205	-0.093135
ENSG00000115685	-0.0364	0.123891
ENSG00000115694	-0.0231	-0.276419
ENSG00000115750	-0.309	0.107123
ENSG00000115756	0.0986	-0.218008
ENSG00000115758	-0.22	0.14719
ENSG00000115761	-0.337	-0.58485
ENSG00000115762	-0.665	-0.253142
ENSG00000115839	-0.716	-0.432916
ENSG00000115866	0.00614	-0.083154
ENSG00000115875	0.152	0.008627
ENSG00000115884	-0.0162	NA
ENSG00000115944	-0.145	-0.231259
ENSG00000115966	-0.629	-0.23753
ENSG00000115970	-0.208	-0.020447
ENSG00000115993	-0.569	0.179187
ENSG00000116001	-0.342	0.014525
ENSG00000116030	-0.442	-0.39016
ENSG00000116044	-0.548	-0.178296
ENSG00000116062	-0.822	-0.0703
ENSG00000116133	-0.143	-0.020393
ENSG00000116161	-0.408	-0.289936
ENSG00000116171	-0.00681	-0.112026
ENSG00000116198	-0.125	-0.002448
ENSG00000116209	-0.109	0.204828
ENSG00000116221	-0.175	-0.115983
ENSG00000116260	-0.232	0.155473
ENSG00000116288	0.3	0.102261
ENSG00000116353	-0.108	NA
ENSG00000116455	-0.417	0.009385
ENSG00000116459	-0.344	0.046233
ENSG00000116473	0.0225	-0.446277
ENSG00000116584	-0.0482	-0.295979
ENSG00000116604	0.152	NA
ENSG00000116663	-0.35	NA
ENSG00000116670	0.087	0.240921
ENSG00000116679	-0.316	-0.003362
ENSG00000116685	0.219	-0.065112
ENSG00000116698	-0.434	-0.33117
ENSG00000116729	-0.494	NA
ENSG00000116747	-0.468	-0.318684
ENSG00000116750	-0.312	-0.235865
ENSG00000116754	-0.483	-0.174323
ENSG00000116791	-0.344	-0.032867
ENSG00000116793	-0.252	0.005524
ENSG00000116815	0.0349	NA
ENSG00000116857	0.00772	-0.315462
ENSG00000116885	-0.0445	NA
ENSG00000116977	-0.201	-0.080767
ENSG00000116984	-0.111	-0.305262
ENSG00000117054	-0.34	-0.423914
ENSG00000117133	-0.426	-0.021839
ENSG00000117139	-0.147	0.071429
ENSG00000117174	-0.207	0.30746
ENSG00000117262	-0.12	-0.316302
ENSG00000117266	-0.006	NA
ENSG00000117298	-0.119	0.208632
ENSG00000117335	-0.106	0.15064
ENSG00000117385	0.033	0.156576
ENSG00000117394	0.0955	0.059917
ENSG00000117408	0.295	NA
ENSG00000117410	0.0601	0.148618
ENSG00000117448	0.248	0.171968
ENSG00000117475	-0.597	-0.437254
ENSG00000117500	-0.35	-0.360848
ENSG00000117505	-0.729	-0.554885
ENSG00000117523	-0.0969	0.037847
ENSG00000117528	-0.233	-0.050074
ENSG00000117543	-0.17	0.037983
ENSG00000117616	-0.135	-0.282238
ENSG00000117620	-0.624	-0.331081
ENSG00000117625	0.0338	-0.054363
ENSG00000117632	-0.406	-0.113563
ENSG00000117640	-0.218	0.075435
ENSG00000117676	-0.116	-0.232077
ENSG00000117682	0.259	0.341871
ENSG00000117697	-0.455	-0.456689
ENSG00000117713	-0.668	-0.449315
ENSG00000117751	-0.501	0.420102
ENSG00000117791	-0.0522	NA
ENSG00000117859	-0.514	-0.029287
ENSG00000117862	0.0227	0.018075
ENSG00000117868	-0.148	-0.056042
ENSG00000117899	0.138	-0.403181
ENSG00000117906	-0.835	-0.567199
ENSG00000117984	-0.0329	-0.329375
ENSG00000118007	-0.437	NA
ENSG00000118197	-0.0818	0.288312
ENSG00000118200	-0.362	NA
ENSG00000118246	-0.347	0.478171
ENSG00000118260	-0.153	-0.17937
ENSG00000118363	-0.135	-0.498861
ENSG00000118482	-0.453	-0.366086
ENSG00000118515	-0.163	NA
ENSG00000118518	-0.368	-0.50163
ENSG00000118564	-0.1	-0.381672
ENSG00000118600	0.0597	NA
ENSG00000118640	0.357	0.060436
ENSG00000118705	-0.152	-0.142542
ENSG00000118785	-0.135	NA
ENSG00000118894	0.0198	NA
ENSG00000118900	-0.463	-0.194501
ENSG00000118939	-0.133	-0.230294
ENSG00000118960	-0.362	NA
ENSG00000118985	-0.251	-0.388914
ENSG00000119004	-0.234	NA
ENSG00000119041	-0.696	-0.194093
ENSG00000119139	-0.673	NA
ENSG00000119185	0.153	0.060332
ENSG00000119280	-0.112	NA
ENSG00000119314	-0.374	-0.284412
ENSG00000119326	0.105	0.19237
ENSG00000119328	0.187	0.109042
ENSG00000119333	-0.321	NA
ENSG00000119335	-0.586	-0.313919
ENSG00000119383	0.0846	0.028787
ENSG00000119392	-0.498	NA
ENSG00000119403	0.0355	NA
ENSG00000119408	-0.268	NA
ENSG00000119487	-0.148	-0.090778
ENSG00000119537	-0.4	NA
ENSG00000119559	-0.158	-0.553488
ENSG00000119596	0.0942	-0.151417
ENSG00000119616	-0.477	-0.395923
ENSG00000119650	0.076	NA
ENSG00000119655	0.402	-0.004233
ENSG00000119688	-0.116	NA
ENSG00000119707	-0.687	-0.579252
ENSG00000119711	-0.189	NA
ENSG00000119718	-0.474	-0.63076
ENSG00000119723	-0.0931	NA
ENSG00000119725	-0.243	-0.274255
ENSG00000119760	-0.0498	0.013993
ENSG00000119787	-0.479	-0.293061
ENSG00000119801	-0.0577	-0.121523
ENSG00000119844	-0.0727	0.122086
ENSG00000119888	-0.298	-0.074797
ENSG00000119950	-0.277	-0.002501
ENSG00000119953	-0.709	-0.295547
ENSG00000119977	-0.368	0.137703
ENSG00000120029	-0.229	NA
ENSG00000120071	-0.513	-0.49842
ENSG00000120158	0.0714	0.463495
ENSG00000120159	-0.418	0.008249
ENSG00000120253	-0.361	-0.217646
ENSG00000120254	0.0945	0.396456
ENSG00000120265	0.0152	0.0565
ENSG00000120306	0.361	-0.554427
ENSG00000120438	-0.328	0.161462
ENSG00000120451	-0.41	NA
ENSG00000120509	0.0435	-0.39506
ENSG00000120526	-0.121	-0.043049
ENSG00000120533	-0.266	-0.040942
ENSG00000120549	-0.267	NA
ENSG00000120594	0.0948	NA
ENSG00000120616	-0.513	-0.214966
ENSG00000120656	-0.125	0.334363
ENSG00000120686	0.0635	0.057149
ENSG00000120690	-0.395	0.089356
ENSG00000120694	-0.0913	-0.059616
ENSG00000120699	-0.148	0.238053
ENSG00000120705	-0.318	-0.024913
ENSG00000120708	0.0803	NA
ENSG00000120725	-0.256	NA
ENSG00000120727	0.0819	-0.101823
ENSG00000120733	-0.221	-0.440638
ENSG00000120742	0.0532	0.322581
ENSG00000120798	-0.113	0.04324
ENSG00000120802	-0.647	0.020134
ENSG00000120805	-0.132	-0.135816
ENSG00000120885	-0.0629	NA
ENSG00000120889	-0.4	-0.309295
ENSG00000120896	-0.0886	NA
ENSG00000120910	-0.263	-0.306564
ENSG00000120913	0.0303	NA
ENSG00000120915	0.202	-0.023377
ENSG00000120925	-0.583	NA
ENSG00000120948	-0.657	-0.027466
ENSG00000120963	-0.182	-0.320886
ENSG00000120992	-0.484	-0.107426
ENSG00000121057	-0.48	NA
ENSG00000121067	-0.406	-0.176902
ENSG00000121310	0.294	NA
ENSG00000121350	-0.286	NA
ENSG00000121390	-0.0561	-0.028462
ENSG00000121413	-0.106	NA
ENSG00000121486	-0.0913	0.003311
ENSG00000121542	-0.14	NA
ENSG00000121579	-0.699	-0.340018
ENSG00000121671	-0.249	-0.406913
ENSG00000121680	-0.252	NA
ENSG00000121741	0.0805	0.106092
ENSG00000121749	0.0936	-0.074633
ENSG00000121766	-0.317	-0.223437
ENSG00000121851	-0.121	-0.134957
ENSG00000121858	0.138	NA
ENSG00000121892	-0.714	-0.388861
ENSG00000121897	-0.288	-0.382384
ENSG00000121940	-0.0134	-0.234074
ENSG00000122034	0.162	0.177149
ENSG00000122068	-0.462	-0.330914
ENSG00000122085	-0.38	NA
ENSG00000122203	-0.287	-0.10056
ENSG00000122257	-0.223	-0.00714
ENSG00000122359	-0.0821	-0.057254
ENSG00000122378	-0.14	NA
ENSG00000122390	-0.00264	0.110319
ENSG00000122417	-0.058	NA
ENSG00000122482	-0.288	-0.103732
ENSG00000122490	-0.0343	NA
ENSG00000122515	-0.354	NA
ENSG00000122545	-0.429	-0.412503
ENSG00000122550	-0.326	-0.36103
ENSG00000122565	-0.512	-0.045082
ENSG00000122566	-0.444	-0.314048
ENSG00000122643	-0.276	-0.073413
ENSG00000122644	0.00532	-0.105463
ENSG00000122674	-0.019	-0.137214
ENSG00000122687	-0.29	-0.410641
ENSG00000122729	-0.492	-0.433794
ENSG00000122783	-0.096	NA
ENSG00000122786	-0.376	NA
ENSG00000122870	-0.333	NA
ENSG00000122882	0.132	-0.1939
ENSG00000122958	-0.633	-0.278434
ENSG00000123106	-0.385	-0.170485
ENSG00000123124	-0.187	-0.042773
ENSG00000123130	-0.169	-0.199869
ENSG00000123146	0.116	NA
ENSG00000123159	-0.0135	-0.421201
ENSG00000123179	0.265	0.013916
ENSG00000123213	-0.3	-0.209677
ENSG00000123240	-0.267	-0.190318
ENSG00000123297	-0.241	0.109669
ENSG00000123349	0.213	-0.38748
ENSG00000123352	-0.414	-0.270745
ENSG00000123358	-0.2	NA
ENSG00000123374	-0.335	-0.112861
ENSG00000123415	-0.343	-0.294328
ENSG00000123444	-0.714	NA
ENSG00000123472	-0.142	-0.474828
ENSG00000123505	-0.434	0.009351
ENSG00000123983	-0.426	0.057795
ENSG00000123989	0.00825	NA
ENSG00000123992	0.0464	-0.199526
ENSG00000124006	-0.212	NA
ENSG00000124067	-0.494	0.114502
ENSG00000124104	0.0102	NA
ENSG00000124151	-0.264	-0.317695
ENSG00000124155	-0.0848	0.086693
ENSG00000124164	0.0618	-0.012712
ENSG00000124181	0.558	-0.036626
ENSG00000124201	-0.641	NA
ENSG00000124214	-0.533	0.008881
ENSG00000124222	-0.18	-0.27739
ENSG00000124226	-0.596	-0.023698
ENSG00000124243	-0.0721	NA
ENSG00000124313	-0.133	NA
ENSG00000124356	-0.244	-0.15662
ENSG00000124357	0.0154	NA
ENSG00000124444	-0.121	NA
ENSG00000124486	0.0326	-0.143487
ENSG00000124532	-0.357	0.023607
ENSG00000124535	-0.216	-0.127859
ENSG00000124587	-0.0139	NA
ENSG00000124588	0.0875	-0.190318
ENSG00000124596	-0.34	0.11748
ENSG00000124641	-0.234	0.162347
ENSG00000124688	-0.241	-0.257937
ENSG00000124762	0.0951	NA
ENSG00000124783	-0.569	0.015104
ENSG00000124786	-0.31	NA
ENSG00000124802	-0.0662	-0.380494
ENSG00000124831	-0.389	-0.592843
ENSG00000124942	-0.569	-0.194196
ENSG00000125037	-0.0966	0.066396
ENSG00000125107	-0.831	-0.551574
ENSG00000125124	-0.0891	NA
ENSG00000125166	-0.0946	0.057449
ENSG00000125170	-0.139	NA
ENSG00000125246	0.00178	NA
ENSG00000125347	-0.478	NA
ENSG00000125354	0.0227	-0.0441
ENSG00000125375	0.3	NA
ENSG00000125434	-0.729	NA
ENSG00000125445	0.144	0.060098
ENSG00000125447	-0.278	-0.205867
ENSG00000125450	0.0183	0.028934
ENSG00000125454	-0.109	-0.131884
ENSG00000125457	-0.139	-0.146331
ENSG00000125459	-0.391	-0.299438
ENSG00000125482	-0.0346	NA
ENSG00000125503	0.0231	0.072934
ENSG00000125505	0.0856	-0.344301
ENSG00000125618	-0.197	NA
ENSG00000125648	-0.0836	-0.03986
ENSG00000125651	-0.131	-0.49556
ENSG00000125676	-0.464	-0.079328
ENSG00000125686	-0.713	-0.666725
ENSG00000125730	0.12	NA
ENSG00000125733	-0.038	0.151334
ENSG00000125734	-0.00324	-0.065263
ENSG00000125746	-0.33	NA
ENSG00000125755	-0.284	-0.246864
ENSG00000125779	-0.166	0.186226
ENSG00000125818	-0.158	-0.105344
ENSG00000125821	0.243	0.210388
ENSG00000125826	-0.0185	-0.069889
ENSG00000125844	-0.00433	0.042434
ENSG00000125863	0.122	NA
ENSG00000125868	0.14	-0.315547
ENSG00000125870	-0.068	-0.036593
ENSG00000125877	0.158	-0.187521
ENSG00000125898	0.258	NA
ENSG00000125912	0.183	-0.432878
ENSG00000125944	-0.189	-0.526801
ENSG00000125952	-0.0298	-0.370113
ENSG00000125967	0.0205	0.375014
ENSG00000125970	-0.0425	-0.240509
ENSG00000125971	0.224	0.097193
ENSG00000125991	0.653	0.061418
ENSG00000125995	0.139	-0.367394
ENSG00000126005	0.104	NA
ENSG00000126012	-0.382	-0.393265
ENSG00000126067	-0.352	-0.22188
ENSG00000126091	-0.0172	0.294629
ENSG00000126106	-0.623	NA
ENSG00000126214	-0.106	-0.03133
ENSG00000126216	-0.436	-0.676565
ENSG00000126218	0.075	NA
ENSG00000126226	-0.204	-0.120638
ENSG00000126247	0.541	0.010247
ENSG00000126261	-0.351	-0.294857
ENSG00000126351	-0.154	NA
ENSG00000126391	-0.233	NA
ENSG00000126432	0.312	-0.023117
ENSG00000126456	0.0938	-0.424808
ENSG00000126522	-0.351	NA
ENSG00000126561	-0.0597	NA
ENSG00000126581	0.117	-0.035419
ENSG00000126653	-0.181	-0.348992
ENSG00000126746	-0.492	-0.327875
ENSG00000126749	-0.611	-0.604251
ENSG00000126767	-0.263	NA
ENSG00000126773	-0.377	-0.164357
ENSG00000126777	-0.403	-0.443148
ENSG00000126790	-0.0651	NA
ENSG00000126804	0.187	NA
ENSG00000126822	-0.13	NA
ENSG00000126858	-0.577	-0.267709
ENSG00000126878	-0.455	NA
ENSG00000126883	-0.00584	-0.064353
ENSG00000126903	-0.307	NA
ENSG00000127022	-0.397	-0.47622
ENSG00000127054	-0.0561	-0.025762
ENSG00000127314	-0.639	-0.379444
ENSG00000127328	-0.0453	-0.347152
ENSG00000127399	0.748	0.050883
ENSG00000127419	0.0553	NA
ENSG00000127445	0.202	-0.299862
ENSG00000127463	-0.424	-0.586928
ENSG00000127481	0.344	-0.02194
ENSG00000127483	-0.703	-0.457351
ENSG00000127527	0.0537	0.085277
ENSG00000127540	-0.336	-0.871666
ENSG00000127554	-0.059	-0.423263
ENSG00000127603	0.203	-0.246435
ENSG00000127616	-0.154	-0.164671
ENSG00000127831	-0.439	NA
ENSG00000127838	0.389	0.266498
ENSG00000127947	-0.548	-0.18758
ENSG00000127948	-0.144	0.124434
ENSG00000127952	0.0425	0.067962
ENSG00000127955	-0.394	NA
ENSG00000128039	-0.477	NA
ENSG00000128284	0.326	NA
ENSG00000128294	-0.235	0.15876
ENSG00000128298	0.193	NA
ENSG00000128309	0.35	-0.336577
ENSG00000128463	-0.0275	0.022215
ENSG00000128513	-0.495	-0.324869
ENSG00000128563	0.274	0.149251
ENSG00000128581	-0.323	NA
ENSG00000128585	-0.545	-0.363238
ENSG00000128595	-0.293	-0.040879
ENSG00000128604	-0.044	NA
ENSG00000128609	0.0769	-0.369719
ENSG00000128626	0.353	-0.244337
ENSG00000128641	-0.237	NA
ENSG00000128654	-0.0162	0.069941
ENSG00000128699	-0.357	-0.153691
ENSG00000128739	-0.293	NA
ENSG00000128789	-0.184	0.03687
ENSG00000128791	-0.324	0.261602
ENSG00000128829	0.0114	0.410447
ENSG00000128891	-0.248	0.039408
ENSG00000128951	-0.144	-0.371933
ENSG00000128973	0.0484	NA
ENSG00000128989	-0.552	-0.357434
ENSG00000129007	0.035	NA
ENSG00000129055	-0.392	0.227027
ENSG00000129084	-0.0297	-0.357592
ENSG00000129103	-0.354	-0.20768
ENSG00000129116	-0.142	NA
ENSG00000129158	0.176	-0.272177
ENSG00000129187	-0.44	-0.078978
ENSG00000129197	-0.351	-0.254861
ENSG00000129226	-0.374	0.340394
ENSG00000129235	-0.24	-0.128273
ENSG00000129255	-0.262	0.010079
ENSG00000129292	-0.575	0.348034
ENSG00000129351	-0.359	-0.571014
ENSG00000129353	-0.109	NA
ENSG00000129354	0.571	NA
ENSG00000129422	-0.312	NA
ENSG00000129460	0.0265	-0.375186
ENSG00000129484	-0.329	-0.07184
ENSG00000129493	-0.38	-0.626238
ENSG00000129515	-0.596	-0.266887
ENSG00000129538	0.000671	NA
ENSG00000129559	0.00932	-0.110328
ENSG00000129562	-0.274	0.110314
ENSG00000129625	-0.0354	0.060721
ENSG00000129636	-0.294	0.049351
ENSG00000129657	-0.535	-0.045806
ENSG00000129691	0.235	-0.084636
ENSG00000129925	-0.101	-0.138406
ENSG00000129968	-0.339	NA
ENSG00000130005	0.38	0.067483
ENSG00000130024	-0.517	-0.071799
ENSG00000130066	-0.0242	0.160902
ENSG00000130147	-0.485	NA
ENSG00000130158	0.0454	NA
ENSG00000130159	0.00659	0.357451
ENSG00000130164	-0.262	-0.364286
ENSG00000130165	0.372	-0.18051
ENSG00000130204	-0.171	-0.116123
ENSG00000130227	-0.211	-0.228143
ENSG00000130255	-0.105	-0.396306
ENSG00000130304	-0.244	NA
ENSG00000130305	0.065	-0.09522
ENSG00000130396	-0.497	-0.40467
ENSG00000130402	-0.234	-0.399093
ENSG00000130414	-0.123	0.031639
ENSG00000130429	0.135	NA
ENSG00000130517	0.246	-0.475589
ENSG00000130520	-0.12	-0.19448
ENSG00000130529	-0.0627	NA
ENSG00000130545	-0.247	NA
ENSG00000130638	-0.378	0.430531
ENSG00000130640	0.217	NA
ENSG00000130669	-0.217	NA
ENSG00000130703	-0.484	-0.387632
ENSG00000130713	0.151	NA
ENSG00000130723	-0.451	-0.334282
ENSG00000130733	0.0278	-0.299601
ENSG00000130741	-0.581	0.050854
ENSG00000130768	-0.167	NA
ENSG00000130770	-0.0523	0.130147
ENSG00000130779	-0.418	-0.084691
ENSG00000130787	-0.0968	NA
ENSG00000130813	0.217	NA
ENSG00000130821	0.105	-0.295172
ENSG00000130830	-0.176	NA
ENSG00000130939	-0.673	-0.20245
ENSG00000130958	-0.235	-0.019199
ENSG00000131018	-0.0794	NA
ENSG00000131043	0.279	NA
ENSG00000131051	-0.545	-0.071461
ENSG00000131067	-0.4	0.155496
ENSG00000131089	0.156	NA
ENSG00000131100	-0.18	0.003319
ENSG00000131149	-0.158	0.147582
ENSG00000131165	-0.131	-0.0534
ENSG00000131236	-0.542	0.120604
ENSG00000131238	-0.0934	-0.269783
ENSG00000131408	-0.0601	NA
ENSG00000131446	-0.345	-0.01502
ENSG00000131467	-0.491	-0.042796
ENSG00000131473	-0.396	-0.022197
ENSG00000131477	-0.0962	NA
ENSG00000131503	-0.804	-0.100837
ENSG00000131504	-0.288	0.191222
ENSG00000131508	-0.324	-0.061198
ENSG00000131558	-0.603	-0.086335
ENSG00000131626	-0.68	0.066029
ENSG00000131653	-0.225	-0.089505
ENSG00000131724	-0.231	-0.424502
ENSG00000131732	0.041	0.060713
ENSG00000131748	-0.404	NA
ENSG00000131759	0.315	NA
ENSG00000131828	-0.172	0.084767
ENSG00000131844	-0.523	-0.013245
ENSG00000131871	-0.155	-0.089634
ENSG00000131876	-0.149	-0.303915
ENSG00000131943	-0.118	NA
ENSG00000131966	-0.45	-0.151114
ENSG00000131981	0.791	NA
ENSG00000132017	0.455	NA
ENSG00000132024	0.245	NA
ENSG00000132128	0.0716	0.003828
ENSG00000132155	-0.604	0.249431
ENSG00000132196	-0.144	-0.17175
ENSG00000132254	-0.152	-0.114999
ENSG00000132256	-0.107	0.287683
ENSG00000132274	-0.576	NA
ENSG00000132275	-0.229	NA
ENSG00000132286	-0.0511	-0.269701
ENSG00000132313	-0.228	-0.710698
ENSG00000132341	-0.273	-0.148991
ENSG00000132356	-0.552	-0.415167
ENSG00000132376	0.243	NA
ENSG00000132383	0.0541	-0.354545
ENSG00000132388	-0.683	-0.567005
ENSG00000132424	-0.0568	-0.170341
ENSG00000132463	-0.636	-0.244253
ENSG00000132466	-0.162	-0.025304
ENSG00000132471	-0.161	-0.413937
ENSG00000132475	-0.346	-0.081043
ENSG00000132485	-0.349	-0.06245
ENSG00000132507	0.269	0.15709
ENSG00000132522	-0.492	-0.018887
ENSG00000132541	-0.204	-0.092159
ENSG00000132570	-0.219	NA
ENSG00000132600	0.27	NA
ENSG00000132604	-0.438	0.17132
ENSG00000132670	-0.0213	0.112615
ENSG00000132676	-0.279	-0.263678
ENSG00000132716	-0.345	-0.53802
ENSG00000132780	-0.19	-0.124402
ENSG00000132819	-0.56	-0.48412
ENSG00000132824	-0.384	0.131685
ENSG00000132842	-0.444	-0.247527
ENSG00000132849	-0.394	NA
ENSG00000132879	-0.277	-0.333844
ENSG00000132912	-0.351	-0.113319
ENSG00000133028	-0.349	-0.312013
ENSG00000133030	0.222	-0.165463
ENSG00000133103	0.125	-0.230342
ENSG00000133104	-0.444	-0.29814
ENSG00000133112	-0.00413	-0.240409
ENSG00000133131	0.31	NA
ENSG00000133134	-0.0968	NA
ENSG00000133142	-0.365	NA
ENSG00000133193	-0.0285	-0.155149
ENSG00000133195	0.12	NA
ENSG00000133226	-0.207	0.061409
ENSG00000133250	-0.138	NA
ENSG00000133265	-0.232	-0.605195
ENSG00000133313	-0.181	NA
ENSG00000133316	-0.00928	0.09652
ENSG00000133318	-0.371	0.159188
ENSG00000133321	0.17	NA
ENSG00000133393	-0.305	0.124071
ENSG00000133422	-0.137	0.049119
ENSG00000133460	0.218	NA
ENSG00000133597	-0.139	NA
ENSG00000133606	-0.228	-0.375318
ENSG00000133612	0.318	-0.53502
ENSG00000133657	-0.362	-0.245696
ENSG00000133678	-0.254	NA
ENSG00000133706	-0.135	-0.119905
ENSG00000133789	-0.0199	NA
ENSG00000133818	-0.418	0.312293
ENSG00000133835	-0.467	-0.050727
ENSG00000133872	-0.381	-0.168389
ENSG00000133943	-0.298	NA
ENSG00000133961	-0.491	-0.438287
ENSG00000133997	-0.0686	-0.122335
ENSG00000134001	-0.644	-0.206057
ENSG00000134014	-0.318	-0.281801
ENSG00000134046	-0.244	0.049643
ENSG00000134056	0.14	0.14922
ENSG00000134058	0.0113	-0.086558
ENSG00000134077	0.012	0.189053
ENSG00000134108	-0.501	-0.238619
ENSG00000134109	-0.526	-0.155172
ENSG00000134152	-0.325	-0.278923
ENSG00000134186	-0.274	-0.535738
ENSG00000134250	-0.628	NA
ENSG00000134255	-0.221	0.088089
ENSG00000134278	-0.232	NA
ENSG00000134283	-0.0927	0.125733
ENSG00000134285	0.276	NA
ENSG00000134291	-0.339	0.132729
ENSG00000134313	-0.664	-0.202886
ENSG00000134318	-0.542	-0.261517
ENSG00000134330	-0.469	NA
ENSG00000134333	-0.101	0.064349
ENSG00000134419	0.269	0.199566
ENSG00000134453	-0.116	0.142595
ENSG00000134461	0.578	0.786606
ENSG00000134480	-0.191	-0.252289
ENSG00000134597	0.037	-0.078695
ENSG00000134644	-0.57	0.004744
ENSG00000134717	-0.247	-0.179847
ENSG00000134744	-0.236	-0.119753
ENSG00000134759	0.22	-0.144679
ENSG00000134779	-0.446	-0.615551
ENSG00000134851	-0.221	-0.56828
ENSG00000134882	-0.313	-0.106876
ENSG00000134884	-0.017	0.178102
ENSG00000134900	-0.181	-0.269525
ENSG00000134905	0.179	0.09983
ENSG00000134910	-0.216	-0.21659
ENSG00000134954	-0.392	NA
ENSG00000134986	-0.105	NA
ENSG00000135002	-0.0491	0.226239
ENSG00000135018	-0.634	0.013981
ENSG00000135047	-0.232	-0.096541
ENSG00000135048	-0.31	-0.149789
ENSG00000135070	-0.0248	-0.167175
ENSG00000135090	-0.452	NA
ENSG00000135108	-0.51	NA
ENSG00000135124	-0.0401	NA
ENSG00000135164	-0.297	-0.221395
ENSG00000135185	-0.0863	NA
ENSG00000135241	-0.0809	-0.044376
ENSG00000135250	-0.215	0.173521
ENSG00000135269	-0.348	0.345887
ENSG00000135272	-0.211	NA
ENSG00000135297	-0.612	-0.373016
ENSG00000135316	-0.131	-0.600585
ENSG00000135317	0.121	0.196311
ENSG00000135341	-0.368	-0.009054
ENSG00000135365	0.262	-0.249644
ENSG00000135373	0.0544	NA
ENSG00000135387	-0.644	0.162225
ENSG00000135390	-0.356	NA
ENSG00000135392	-0.385	-0.4434
ENSG00000135404	-0.175	-0.089794
ENSG00000135446	-0.381	-0.004383
ENSG00000135473	-0.05	-0.170122
ENSG00000135486	-0.325	-0.428612
ENSG00000135503	-0.405	NA
ENSG00000135506	-0.278	-0.013372
ENSG00000135525	-0.388	NA
ENSG00000135535	-0.324	-0.0406
ENSG00000135597	0.136	-0.068281
ENSG00000135624	0.12	-0.285047
ENSG00000135677	-0.359	-0.444787
ENSG00000135679	-0.528	-0.714812
ENSG00000135720	-0.746	-0.559184
ENSG00000135821	0.231	-0.029693
ENSG00000135899	-0.318	NA
ENSG00000135916	-0.0187	-0.149903
ENSG00000135926	-0.196	-0.109195
ENSG00000135930	-0.145	-0.484496
ENSG00000135932	-0.435	0.06904
ENSG00000135968	-0.706	-0.671009
ENSG00000135999	-0.44	-0.633956
ENSG00000136003	0.265	0.355151
ENSG00000136021	-0.376	0.08208
ENSG00000136044	-0.345	NA
ENSG00000136045	-0.182	-0.243255
ENSG00000136048	-0.731	NA
ENSG00000136051	-0.496	-0.498564
ENSG00000136068	-0.00207	0.363936
ENSG00000136104	0.0276	-0.404767
ENSG00000136143	-0.328	NA
ENSG00000136146	-0.221	-0.091391
ENSG00000136147	-0.232	NA
ENSG00000136153	0.365	NA
ENSG00000136156	-0.15	-0.168381
ENSG00000136235	-0.0505	NA
ENSG00000136238	0.1	0.255923
ENSG00000136243	-0.326	-0.129595
ENSG00000136247	-0.292	0.021789
ENSG00000136261	-0.265	-0.056231
ENSG00000136271	-0.0133	-0.165057
ENSG00000136273	-0.256	NA
ENSG00000136279	-0.0189	NA
ENSG00000136295	-0.199	NA
ENSG00000136381	-0.626	0.029544
ENSG00000136436	-0.381	-0.161188
ENSG00000136450	-0.719	-0.254188
ENSG00000136485	0.316	0.324232
ENSG00000136504	-0.326	-0.240281
ENSG00000136521	-0.258	0.142367
ENSG00000136522	0.167	-0.208433
ENSG00000136527	-0.596	-0.475969
ENSG00000136536	-0.565	-0.21866
ENSG00000136560	-0.0138	0.047222
ENSG00000136603	-0.458	NA
ENSG00000136631	-0.237	NA
ENSG00000136636	-0.29	-0.143698
ENSG00000136709	-0.32	-0.303738
ENSG00000136731	-0.593	-0.41634
ENSG00000136754	-0.672	-0.442713
ENSG00000136758	-0.799	-0.036802
ENSG00000136811	-0.321	0.105605
ENSG00000136813	-0.301	-0.57587
ENSG00000136816	-0.195	-0.15153
ENSG00000136848	-0.474	NA
ENSG00000136856	-0.118	NA
ENSG00000136875	0.0335	0.031425
ENSG00000136877	-0.0591	NA
ENSG00000136908	-0.324	-0.340328
ENSG00000136932	-0.397	NA
ENSG00000136933	-0.0873	0.480286
ENSG00000136937	-0.292	-0.281041
ENSG00000137055	-0.284	-0.297199
ENSG00000137074	-0.181	0.27373
ENSG00000137100	-0.212	0.084271
ENSG00000137103	0.115	NA
ENSG00000137106	0.341	0.389312
ENSG00000137145	-0.539	-0.129032
ENSG00000137154	-0.00352	0.396708
ENSG00000137161	0.195	-0.036464
ENSG00000137166	-0.481	NA
ENSG00000137171	-0.262	NA
ENSG00000137177	-0.00713	0.275598
ENSG00000137200	0.127	0.288098
ENSG00000137207	-0.479	-0.364509
ENSG00000137210	0.145	0.400259
ENSG00000137269	-0.539	NA
ENSG00000137274	0.0154	0.071946
ENSG00000137409	-0.0969	0.018789
ENSG00000137411	-0.0332	-0.007005
ENSG00000137413	-0.358	-0.608418
ENSG00000137478	-0.362	-0.173521
ENSG00000137494	-0.362	NA
ENSG00000137496	-0.176	NA
ENSG00000137509	0.0615	0.158009
ENSG00000137522	-0.335	-0.00581
ENSG00000137573	-0.0389	NA
ENSG00000137575	-0.456	-0.358464
ENSG00000137693	-0.324	NA
ENSG00000137710	-0.236	0.099858
ENSG00000137713	0.484	-0.133229
ENSG00000137726	0.0937	NA
ENSG00000137731	-0.314	NA
ENSG00000137752	0.0574	NA
ENSG00000137764	-0.195	-0.437597
ENSG00000137767	-0.235	NA
ENSG00000137776	-0.536	-0.650169
ENSG00000137815	-0.373	0.126895
ENSG00000137818	-0.297	-0.829485
ENSG00000137824	-0.4	0.036478
ENSG00000137831	-0.0548	NA
ENSG00000137845	-0.557	-0.233301
ENSG00000137942	-0.164	NA
[truncated: 2,784 more rows]
